# Supplementary material for: Switching the Conformation of 3,2′:6′,3″-tpy Domains in 4′-(4-n-Alkyloxyphenyl)-3,2′:6′,3″-Terpyridines
Source: Molecules. 2020 Jul 10;25(14):3162. doi: 10.3390/molecules25143162 (PMC7397000; doi:10.3390/molecules25143162)
Supplement: Supplementary file 1 [file molecules-25-03162-s001.zip]

Archive with 20 entries (18 files):
- molecules-855758-supplementary-proof - ORIGINAL/
- molecules-855758-supplementary-proof - ORIGINAL/ROD020_300K.cif
- molecules-855758-supplementary-proof - ORIGINAL/ROD020_checkcif.pdf
- molecules-855758-supplementary-proof - ORIGINAL/ROD028_130K.cif
- molecules-855758-supplementary-proof - ORIGINAL/ROD028_130K_checkcif.pdf
- molecules-855758-supplementary-proof - ORIGINAL/ROD049_130K_0m.cif
- molecules-855758-supplementary-proof - ORIGINAL/ROD049_checkcif.pdf
- molecules-855758-supplementary-proof - ORIGINAL/ROD066checkcif.pdf
- molecules-855758-supplementary-proof - ORIGINAL/ROD066_130K.cif
- molecules-855758-supplementary-proof - ORIGINAL/Supporting Materials for.pdf
- molecules-855758-supplementary-proof - ORIGINAL/__MACOSX/
- molecules-855758-supplementary-proof - ORIGINAL/__MACOSX/._ROD020_300K.cif
- molecules-855758-supplementary-proof - ORIGINAL/__MACOSX/._ROD020_checkcif.pdf
- molecules-855758-supplementary-proof - ORIGINAL/__MACOSX/._ROD028_130K.cif
- molecules-855758-supplementary-proof - ORIGINAL/__MACOSX/._ROD028_130K_checkcif.pdf
- molecules-855758-supplementary-proof - ORIGINAL/__MACOSX/._ROD049_130K_0m.cif
- molecules-855758-supplementary-proof - ORIGINAL/__MACOSX/._ROD049_checkcif.pdf
- molecules-855758-supplementary-proof - ORIGINAL/__MACOSX/._ROD066checkcif.pdf
- molecules-855758-supplementary-proof - ORIGINAL/__MACOSX/._ROD066_130K.cif
- molecules-855758-supplementary-proof - ORIGINAL/__MACOSX/._Supporting Materials for.docx
