# Supplementary material for: Switching the Conformation of 3,2′:6′,3″-tpy Domains in 4′-(4-n-Alkyloxyphenyl)-3,2′:6′,3″-Terpyridines
Source: Molecules. 2020 Jul 10;25(14):3162. doi: 10.3390/molecules25143162 (PMC7397000; doi:10.3390/molecules25143162)
Supplement: Supplementary file 1 [file molecules-25-03162-s001.zip › molecules-855758-supplementary-proof - ORIGINAL/ROD020_300K.cif]

data_rod020_300k
_audit_creation_date               2019-07-29
_audit_creation_method
;
Olex2 1.2
(compiled May 18 2018 14:05:52 for OlexSys, GUI svn.r5506)
;
_shelx_SHELXL_version_number       '2014/7'
loop_
  _audit_author_name
  _audit_author_email
  _audit_author_address
 'Prescimone, A.' alessandro.prescimone@unibas.ch
;

University of Basel
Department of Chemistry
Basel
Switzerland
;

_audit_contact_author_address
;
University of Basel
Department of Chemistry
Basel
Switzerland
;
_audit_contact_author_email        alessandro.prescimone@unibas.ch
_audit_contact_author_name         'Prescimone, A.'
_audit_contact_author_phone        ''
_publ_contact_author_id_orcid      https://orcid.org/0000-0002-3631-5210
_publ_section_references
;
Dolomanov, O.V., Bourhis, L.J., Gildea, R.J, Howard, J.A.K. & Puschmann, H.
 (2009), J. Appl. Cryst. 42, 339-341.

Sheldrick, G.M. (2015). Acta Cryst. A71, 3-8.

Sheldrick, G.M. (2015). Acta Cryst. C71, 3-8.
;
_chemical_name_common              ?
_chemical_name_systematic          ?
_chemical_formula_moiety           'C27 H27 N3 O'
_chemical_formula_sum              'C27 H27 N3 O'
_chemical_formula_weight           409.51
_chemical_melting_point            ?
loop_
  _atom_type_symbol
  _atom_type_description
  _atom_type_scat_dispersion_real
  _atom_type_scat_dispersion_imag
  _atom_type_scat_source
 'C' 'C' 0.0148 0.0070 'International Tables Vol C Tables 4.2.6.8 and 6.1.1.4'
 'H' 'H' 0.0000 0.0000 'International Tables Vol C Tables 4.2.6.8 and 6.1.1.4'
 'N' 'N' 0.0253 0.0136 'International Tables Vol C Tables 4.2.6.8 and 6.1.1.4'
 'O' 'O' 0.0412 0.0250 'International Tables Vol C Tables 4.2.6.8 and 6.1.1.4'

_shelx_space_group_comment
;
The symmetry employed for this shelxl refinement is uniquely defined
by the following loop, which should always be used as a source of
symmetry information in preference to the above space-group names.
They are only intended as comments.
;
_space_group_crystal_system        'monoclinic'
_space_group_IT_number             14
_space_group_name_H-M_alt          'P 1 21/n 1'
_space_group_name_Hall             '-P 2yn'
loop_
  _space_group_symop_operation_xyz
 'x, y, z'
 '-x+1/2, y+1/2, -z+1/2'
 '-x, -y, -z'
 'x-1/2, -y-1/2, z-1/2'

_cell_length_a                     18.8773(3)
_cell_length_b                     11.3154(2)
_cell_length_c                     21.6453(3)
_cell_angle_alpha                  90
_cell_angle_beta                   105.9850(10)
_cell_angle_gamma                  90
_cell_volume                       4444.75(12)
_cell_formula_units_Z              8
_cell_measurement_temperature    300
_cell_measurement_reflns_used    74635
_cell_measurement_theta_min      3.17
_cell_measurement_theta_max      57.35
_shelx_estimated_absorpt_T_max     0.935
_shelx_estimated_absorpt_T_min     0.895
_exptl_absorpt_coefficient_mu      0.378
_exptl_absorpt_correction_T_max    0.9923
_exptl_absorpt_correction_T_min    0.2897

loop_
    _exptl_crystal_face_index_h
    _exptl_crystal_face_index_k
    _exptl_crystal_face_index_l
    _exptl_crystal_face_perp_dist
   3  -8   1  0.1150
   1   3   0  0.0760
   3   0  -5  0.0640
  -2  -8  -1  0.0770
  -3   0   5  0.1520
  -6   1  -4  0.0880
   6  -1   3  0.1080
  -3   1   4  0.1310


_exptl_absorpt_correction_type     multi-scan
_exptl_absorpt_process_details
;
STOE X-Red32, absorption correction by Gaussian integration, analogous to
P. Coppens, "The Evaluation of Absorption and Extinction in Single-Crystal
Structure Analysis", published in: F. R. Ahmed (Editor), "Crystallographic
Computing", Munksgaard, Copenhagen (1970), 255 - 270.
Afterwards scaling of reflection intensities was performed within STOE LANA.
J. Koziskova, F. Hahn, J. Richter, J. Kozisek, "Comparison of different
absorption corrections on the model structure of tetrakis(\m~2~-acetato)-
diaqua-di-copper(II)", Acta Chimica Slovaca, vol. 9, no. 2, 2016, pp. 136 - 140.
;
_exptl_absorpt_special_details     ?
_exptl_crystal_colour              'clear colourless'
_exptl_crystal_colour_lustre       clear
_exptl_crystal_colour_primary      colourless
_exptl_crystal_density_diffrn      1.224
_exptl_crystal_density_meas        ?
_exptl_crystal_density_method      ?
_exptl_crystal_description         block
_exptl_crystal_F_000               1744
_exptl_crystal_recrystallization_method 
 'The material was recrystallised from ethanol by slow evaporation'
_exptl_crystal_size_max            0.3
_exptl_crystal_size_mid            0.243
_exptl_crystal_size_min            0.18
_exptl_transmission_factor_max     ?
_exptl_transmission_factor_min     ?
_diffrn_reflns_av_R_equivalents    0.0210
_diffrn_reflns_av_unetI/netI       0.0151
_diffrn_reflns_Laue_measured_fraction_full  0.998
_diffrn_reflns_Laue_measured_fraction_max  0.979
_diffrn_reflns_limit_h_max         23
_diffrn_reflns_limit_h_min         -13
_diffrn_reflns_limit_k_max         12
_diffrn_reflns_limit_k_min         -14
_diffrn_reflns_limit_l_max         25
_diffrn_reflns_limit_l_min         -27
_diffrn_reflns_number              34613
_diffrn_reflns_point_group_measured_fraction_full  0.998
_diffrn_reflns_point_group_measured_fraction_max  0.979
_diffrn_reflns_theta_full          53.597
_diffrn_reflns_theta_max           57.132
_diffrn_reflns_theta_min           3.172
_diffrn_ambient_temperature        300

_diffrn_detector                   Pilatus300K
_diffrn_detector_area_resol_mean   5.81
_diffrn_detector_type              'DECTRIS PILATUS 300K'
_diffrn_measured_fraction_theta_full  0.998
_diffrn_measured_fraction_theta_max  0.979
_diffrn_measurement_device         'Eulerian 4-circle diffractometer'
_diffrn_measurement_device_type    'STOE STADIVARI'
_diffrn_measurement_method         'rotation method, \w scans'
_diffrn_measurement_details
; 2856 frames, detector distance = 60 mm
;

_diffrn_radiation_collimation      '1.2 0.6 mm diameter'
_diffrn_radiation_monochromator    'Graded multilayer mirror'
_diffrn_radiation_probe            x-ray
_diffrn_radiation_type             GaK\a
_diffrn_radiation_wavelength       1.34143
_diffrn_source                     'Metaljet D2'
_diffrn_source_current             3.570
_diffrn_source_power               0.250
_diffrn_source_voltage             70
_diffrn_special_details            ?
_reflns_Friedel_coverage           0.000
_reflns_Friedel_fraction_full      .
_reflns_Friedel_fraction_max       .
_reflns_number_gt                  7622
_reflns_number_total               8962
_reflns_special_details
;
 Reflections were merged by SHELXL according to the crystal
 class for the calculation of statistics and refinement.
 
 _reflns_Friedel_fraction is defined as the number of unique
 Friedel pairs measured divided by the number that would be
 possible theoretically, ignoring centric projections and
 systematic absences.
;
_reflns_threshold_expression       'I > 2\s(I)'
_computing_data_collection        
;
X-Area Pilatus3_SV 1.31.153.0 (STOE, 2018)
;
_computing_cell_refinement
;
X-Area Recipe 1.33.0.0 (STOE, 2015)
;
_computing_data_reduction
;
X-Area Integrate 1.74.2.0 (STOE, 2018)
X-Area LANA 1.75.3.0 (STOE, 2018)
;
_computing_molecular_graphics      'Olex2 (Dolomanov et al., 2009)'
_computing_publication_material    'Olex2 (Dolomanov et al., 2009)'
_computing_structure_refinement    'ShelXL (Sheldrick, 2015)'
_computing_structure_solution      'ShelXT (Sheldrick, 2015)'
_refine_diff_density_max           0.284
_refine_diff_density_min           -0.253
_refine_diff_density_rms           0.046
_refine_ls_extinction_coef         0.0017(2)
_refine_ls_extinction_expression  
 'Fc^*^=kFc[1+0.001xFc^2^\l^3^/sin(2\q)]^-1/4^'
_refine_ls_extinction_method       'SHELXL-2014/7 (Sheldrick 2014'
_refine_ls_goodness_of_fit_ref     1.055
_refine_ls_hydrogen_treatment      constr
_refine_ls_matrix_type             full
_refine_ls_number_parameters       562
_refine_ls_number_reflns           8962
_refine_ls_number_restraints       0
_refine_ls_R_factor_all            0.0606
_refine_ls_R_factor_gt             0.0537
_refine_ls_restrained_S_all        1.055
_refine_ls_shift/su_max            0.001
_refine_ls_shift/su_mean           0.000
_refine_ls_structure_factor_coef   Fsqd
_refine_ls_weighting_details      
 'w=1/[\s^2^(Fo^2^)+(0.0948P)^2^+0.6345P] where P=(Fo^2^+2Fc^2^)/3'
_refine_ls_weighting_scheme        calc
_refine_ls_wR_factor_gt            0.1586
_refine_ls_wR_factor_ref           0.1702
_refine_special_details            ?
_olex2_refinement_description
;
1. Fixed Uiso
 At 1.2 times of:
  All C(H) groups, All C(H,H) groups
 At 1.5 times of:
  All C(H,H,H) groups
2.a Secondary CH2 refined with riding coordinates:
 C50(H50A,H50B), C49(H49A,H49B), C51(H51A,H51B), C52(H52A,H52B), C24(H24A,
 H24B), C22(H22A,H22B), C25(H25A,H25B), C23(H23A,H23B), C53(H53A,H53B),
 C26(H26A,H26B)
2.b Aromatic/amide H refined with riding coordinates:
 C33(H33), C41(H41), C36(H36), C14(H14), C40(H40), C39(H39), C37(H37), C6(H6),
 C9(H9), C30(H30), C13(H13), C10(H10), C29(H29), C12(H12), C17(H17), C21(H21),
 C44(H44), C19(H19), C28(H28), C3(H3), C20(H20), C18(H18), C48(H48), C45(H45),
 C1(H1), C2(H2), C47(H47), C46(H46)
2.c Idealised Me refined as rotating group:
 C27(H27A,H27B,H27C), C54(H54A,H54B,H54C)
;
_atom_sites_solution_hydrogens     geom
_atom_sites_solution_primary       dual
_atom_sites_solution_secondary     ?
loop_
  _atom_site_label
  _atom_site_type_symbol
  _atom_site_fract_x
  _atom_site_fract_y
  _atom_site_fract_z
  _atom_site_U_iso_or_equiv
  _atom_site_adp_type
  _atom_site_occupancy
  _atom_site_site_symmetry_order
  _atom_site_calc_flag
  _atom_site_refinement_flags_posn
  _atom_site_refinement_flags_adp
  _atom_site_refinement_flags_occupancy
  _atom_site_disorder_assembly
  _atom_site_disorder_group
 O2 O 0.37188(6) 0.62389(12) 0.16855(5) 0.0769(3) Uani 1 1 d . . . . .
 N5 N 0.51728(6) 0.65703(11) 0.57367(5) 0.0578(3) Uani 1 1 d . . . . .
 N2 N 0.95914(6) 0.69103(11) 0.40877(6) 0.0616(3) Uani 1 1 d . . . . .
 O1 O 1.11619(7) 0.54149(14) 0.80583(6) 0.0901(4) Uani 1 1 d . . . . .
 C32 C 0.56716(7) 0.64090(12) 0.54075(6) 0.0551(3) Uani 1 1 d . . . . .
 C34 C 0.47548(7) 0.65762(12) 0.43869(6) 0.0549(3) Uani 1 1 d . . . . .
 C31 C 0.64392(7) 0.61853(13) 0.58037(6) 0.0577(3) Uani 1 1 d . . . . .
 C33 C 0.54859(7) 0.64078(13) 0.47390(6) 0.0571(3) Uani 1 1 d . . . . .
 H33 H 0.5848 0.6295 0.4528 0.068 Uiso 1 1 calc R . . . .
 C15 C 0.91120(8) 0.66950(13) 0.44316(7) 0.0589(3) Uani 1 1 d . . . . .
 C38 C 0.40251(8) 0.63113(14) 0.23316(7) 0.0629(4) Uani 1 1 d . . . . .
 C35 C 0.45237(7) 0.65340(13) 0.36746(6) 0.0557(3) Uani 1 1 d . . . . .
 C42 C 0.44665(7) 0.67260(13) 0.54009(6) 0.0565(3) Uani 1 1 d . . . . .
 C7 C 1.00797(8) 0.64592(12) 0.54142(7) 0.0583(3) Uani 1 1 d . . . . .
 C41 C 0.42422(7) 0.67424(13) 0.47333(6) 0.0578(3) Uani 1 1 d . . . . .
 H41 H 0.3749 0.6865 0.4518 0.069 Uiso 1 1 calc R . . . .
 C8 C 1.03385(8) 0.62139(12) 0.61155(7) 0.0597(3) Uani 1 1 d . . . . .
 C36 C 0.49302(8) 0.59199(14) 0.33317(7) 0.0619(3) Uani 1 1 d . . . . .
 H36 H 0.5376 0.5578 0.3553 0.074 Uiso 1 1 calc R . . . .
 C5 C 1.03144(8) 0.68820(12) 0.43963(7) 0.0600(3) Uani 1 1 d . . . . .
 C14 C 0.93305(8) 0.64648(13) 0.50854(7) 0.0608(3) Uani 1 1 d . . . . .
 H14 H 0.8980 0.6314 0.5305 0.073 Uiso 1 1 calc R . . . .
 C43 C 0.39369(8) 0.68473(14) 0.57932(7) 0.0626(3) Uani 1 1 d . . . . .
 C16 C 0.83204(8) 0.67249(14) 0.40562(7) 0.0606(3) Uani 1 1 d . . . . .
 C40 C 0.38646(8) 0.70554(14) 0.33218(7) 0.0646(4) Uani 1 1 d . . . . .
 H40 H 0.3585 0.7485 0.3536 0.078 Uiso 1 1 calc R . . . .
 C39 C 0.36222(8) 0.69454(15) 0.26658(7) 0.0684(4) Uani 1 1 d . . . . .
 H39 H 0.3182 0.7301 0.2443 0.082 Uiso 1 1 calc R . . . .
 N3 N 0.70453(8) 0.63037(18) 0.39763(7) 0.0913(5) Uani 1 1 d . . . . .
 C37 C 0.46887(8) 0.58041(15) 0.26678(7) 0.0658(4) Uani 1 1 d . . . . .
 H37 H 0.4970 0.5389 0.2450 0.079 Uiso 1 1 calc R . . . .
 C4 C 1.08153(8) 0.70863(14) 0.39811(7) 0.0635(3) Uani 1 1 d . . . . .
 N6 N 0.26807(8) 0.68206(19) 0.58581(8) 0.0943(5) Uani 1 1 d . . . . .
 C6 C 1.05716(8) 0.66742(13) 0.50512(7) 0.0628(3) Uani 1 1 d . . . . .
 H6 H 1.1076 0.6678 0.5250 0.075 Uiso 1 1 calc R . . . .
 C9 C 1.10632(8) 0.58502(15) 0.63953(8) 0.0698(4) Uani 1 1 d . . . . .
 H9 H 1.1386 0.5788 0.6141 0.084 Uiso 1 1 calc R . . . .
 C30 C 0.65937(8) 0.58859(17) 0.64429(7) 0.0722(4) Uani 1 1 d . . . . .
 H30 H 0.6218 0.5855 0.6644 0.087 Uiso 1 1 calc R . . . .
 N1 N 1.20329(9) 0.75080(19) 0.38806(8) 0.0972(5) Uani 1 1 d . . . . .
 C11 C 1.08464(9) 0.56845(15) 0.74297(8) 0.0707(4) Uani 1 1 d . . . . .
 N4 N 0.77345(8) 0.6013(2) 0.58708(7) 0.0974(6) Uani 1 1 d . . . . .
 C13 C 0.98816(9) 0.63108(15) 0.65170(8) 0.0707(4) Uani 1 1 d . . . . .
 H13 H 0.9397 0.6553 0.6344 0.085 Uiso 1 1 calc R . . . .
 C10 C 1.13079(9) 0.55838(16) 0.70352(8) 0.0753(4) Uani 1 1 d . . . . .
 H10 H 1.1791 0.5332 0.7207 0.090 Uiso 1 1 calc R . . . .
 C29 C 0.73076(9) 0.56319(19) 0.67829(8) 0.0833(5) Uani 1 1 d . . . . .
 H29 H 0.7419 0.5429 0.7215 0.100 Uiso 1 1 calc R . . . .
 C12 C 1.01261(9) 0.60567(17) 0.71688(8) 0.0763(4) Uani 1 1 d . . . . .
 H12 H 0.9810 0.6135 0.7428 0.092 Uiso 1 1 calc R . . . .
 C50 C 0.36239(9) 0.56332(17) 0.06197(7) 0.0723(4) Uani 1 1 d . . . . .
 H50A H 0.3446 0.6428 0.0500 0.087 Uiso 1 1 calc R . . . .
 H50B H 0.3200 0.5135 0.0598 0.087 Uiso 1 1 calc R . . . .
 C17 C 0.81077(9) 0.71914(19) 0.34474(8) 0.0798(5) Uani 1 1 d . . . . .
 H17 H 0.8459 0.7493 0.3261 0.096 Uiso 1 1 calc R . . . .
 C49 C 0.41088(9) 0.56453(16) 0.12992(7) 0.0716(4) Uani 1 1 d . . . . .
 H49A H 0.4224 0.4843 0.1452 0.086 Uiso 1 1 calc R . . . .
 H49B H 0.4566 0.6055 0.1320 0.086 Uiso 1 1 calc R . . . .
 C51 C 0.40138(10) 0.51896(16) 0.01427(7) 0.0729(4) Uani 1 1 d . . . . .
 H51A H 0.4396 0.5751 0.0124 0.087 Uiso 1 1 calc R . . . .
 H51B H 0.4254 0.4447 0.0299 0.087 Uiso 1 1 calc R . . . .
 C21 C 1.15593(9) 0.73239(19) 0.42297(9) 0.0815(5) Uani 1 1 d . . . . .
 H21 H 1.1744 0.7358 0.4674 0.098 Uiso 1 1 calc R . . . .
 C44 C 0.31831(9) 0.67336(19) 0.55309(8) 0.0814(5) Uani 1 1 d . . . . .
 H44 H 0.3014 0.6585 0.5092 0.098 Uiso 1 1 calc R . . . .
 C19 C 0.68686(9) 0.67707(19) 0.33940(8) 0.0814(5) Uani 1 1 d . . . . .
 H19 H 0.6374 0.6799 0.3165 0.098 Uiso 1 1 calc R . . . .
 C28 C 0.78495(9) 0.56816(19) 0.64777(9) 0.0823(5) Uani 1 1 d . . . . .
 H28 H 0.8325 0.5471 0.6708 0.099 Uiso 1 1 calc R . . . .
 C3 C 1.05572(10) 0.7049(2) 0.33188(9) 0.0845(5) Uani 1 1 d . . . . .
 H3 H 1.0063 0.6886 0.3124 0.101 Uiso 1 1 calc R . . . .
 C52 C 0.35255(10) 0.50032(18) -0.05262(8) 0.0796(5) Uani 1 1 d . . . . .
 H52A H 0.3236 0.5713 -0.0661 0.096 Uiso 1 1 calc R . . . .
 H52B H 0.3186 0.4365 -0.0517 0.096 Uiso 1 1 calc R . . . .
 C20 C 0.77658(9) 0.62818(19) 0.42911(8) 0.0814(5) Uani 1 1 d . . . . .
 H20 H 0.7900 0.5942 0.4698 0.098 Uiso 1 1 calc R . . . .
 C18 C 0.73748(10) 0.7211(2) 0.31143(8) 0.0876(5) Uani 1 1 d . . . . .
 H18 H 0.7226 0.7522 0.2701 0.105 Uiso 1 1 calc R . . . .
 C48 C 0.70341(9) 0.6251(2) 0.55498(8) 0.0877(6) Uani 1 1 d . . . . .
 H48 H 0.6941 0.6478 0.5122 0.105 Uiso 1 1 calc R . . . .
 C45 C 0.41731(10) 0.7043(2) 0.64433(8) 0.0920(6) Uani 1 1 d . . . . .
 H45 H 0.4674 0.7114 0.6648 0.110 Uiso 1 1 calc R . . . .
 C24 C 1.09227(10) 0.52885(18) 0.97010(9) 0.0840(5) Uani 1 1 d . . . . .
 H24A H 1.0614 0.4591 0.9652 0.101 Uiso 1 1 calc R . . . .
 H24B H 1.0606 0.5974 0.9667 0.101 Uiso 1 1 calc R . . . .
 C22 C 1.07490(11) 0.5500(2) 0.85067(9) 0.0860(5) Uani 1 1 d . . . . .
 H22A H 1.0368 0.4900 0.8423 0.103 Uiso 1 1 calc R . . . .
 H22B H 1.0517 0.6270 0.8480 0.103 Uiso 1 1 calc R . . . .
 C25 C 1.14664(11) 0.5272(2) 1.03642(9) 0.0890(5) Uani 1 1 d . . . . .
 H25A H 1.1768 0.4568 1.0401 0.107 Uiso 1 1 calc R . . . .
 H25B H 1.1790 0.5949 1.0402 0.107 Uiso 1 1 calc R . . . .
 C1 C 1.17568(11) 0.7480(2) 0.32485(10) 0.0938(6) Uani 1 1 d . . . . .
 H1 H 1.2073 0.7622 0.2995 0.113 Uiso 1 1 calc R . . . .
 C2 C 1.10310(11) 0.7253(2) 0.29483(10) 0.0975(6) Uani 1 1 d . . . . .
 H2 H 1.0862 0.7238 0.2502 0.117 Uiso 1 1 calc R . . . .
 C23 C 1.12814(11) 0.5322(2) 0.91672(9) 0.0891(5) Uani 1 1 d . . . . .
 H23A H 1.1546 0.4587 0.9167 0.107 Uiso 1 1 calc R . . . .
 H23B H 1.1640 0.5958 0.9249 0.107 Uiso 1 1 calc R . . . .
 C47 C 0.29342(11) 0.7022(2) 0.64797(10) 0.1006(7) Uani 1 1 d . . . . .
 H47 H 0.2596 0.7093 0.6719 0.121 Uiso 1 1 calc R . . . .
 C53 C 0.39286(13) 0.4715(2) -0.10180(9) 0.0970(6) Uani 1 1 d . . . . .
 H53A H 0.4263 0.5360 -0.1028 0.116 Uiso 1 1 calc R . . . .
 H53B H 0.4226 0.4015 -0.0875 0.116 Uiso 1 1 calc R . . . .
 C26 C 1.11317(12) 0.5292(2) 1.09121(10) 0.0982(6) Uani 1 1 d . . . . .
 H26A H 1.0835 0.4586 1.0894 0.118 Uiso 1 1 calc R . . . .
 H26B H 1.0806 0.5969 1.0864 0.118 Uiso 1 1 calc R . . . .
 C46 C 0.36655(12) 0.7133(3) 0.67912(10) 0.1151(9) Uani 1 1 d . . . . .
 H46 H 0.3818 0.7268 0.7232 0.138 Uiso 1 1 calc R . . . .
 C27 C 1.16827(16) 0.5354(3) 1.15558(11) 0.1220(8) Uani 1 1 d . . . . .
 H27A H 1.2024 0.4710 1.1600 0.183 Uiso 1 1 calc GR . . . .
 H27B H 1.1433 0.5302 1.1886 0.183 Uiso 1 1 calc GR . . . .
 H27C H 1.1945 0.6089 1.1595 0.183 Uiso 1 1 calc GR . . . .
 C54 C 0.34665(17) 0.4505(3) -0.16820(11) 0.1324(10) Uani 1 1 d . . . . .
 H54A H 0.3777 0.4408 -0.1963 0.199 Uiso 1 1 calc GR . . . .
 H54B H 0.3145 0.5167 -0.1822 0.199 Uiso 1 1 calc GR . . . .
 H54C H 0.3178 0.3803 -0.1692 0.199 Uiso 1 1 calc GR . . . .

loop_
  _atom_site_aniso_label
  _atom_site_aniso_U_11
  _atom_site_aniso_U_22
  _atom_site_aniso_U_33
  _atom_site_aniso_U_23
  _atom_site_aniso_U_13
  _atom_site_aniso_U_12
 O2 0.0693(6) 0.1112(9) 0.0483(5) 0.0021(5) 0.0129(5) 0.0159(6)
 N5 0.0542(6) 0.0674(7) 0.0516(6) -0.0028(5) 0.0141(5) -0.0001(5)
 N2 0.0544(6) 0.0642(7) 0.0668(7) -0.0059(5) 0.0180(5) -0.0005(5)
 O1 0.0784(7) 0.1160(10) 0.0716(7) 0.0177(7) 0.0134(6) 0.0131(7)
 C32 0.0521(7) 0.0605(7) 0.0521(7) -0.0009(5) 0.0133(5) -0.0014(5)
 C34 0.0544(7) 0.0584(7) 0.0510(7) -0.0005(5) 0.0131(5) -0.0002(6)
 C31 0.0521(7) 0.0667(8) 0.0515(7) -0.0011(6) 0.0096(5) -0.0017(6)
 C33 0.0515(7) 0.0681(8) 0.0522(7) -0.0004(6) 0.0152(6) -0.0002(6)
 C15 0.0528(7) 0.0596(7) 0.0643(8) -0.0048(6) 0.0163(6) 0.0012(6)
 C38 0.0610(8) 0.0789(9) 0.0484(7) 0.0056(6) 0.0145(6) 0.0014(7)
 C35 0.0516(7) 0.0648(8) 0.0504(7) 0.0021(6) 0.0137(5) -0.0013(6)
 C42 0.0539(7) 0.0620(7) 0.0537(7) -0.0034(6) 0.0153(6) 0.0012(6)
 C7 0.0554(7) 0.0530(7) 0.0655(8) -0.0038(6) 0.0147(6) 0.0012(6)
 C41 0.0498(7) 0.0684(8) 0.0537(7) -0.0021(6) 0.0119(5) 0.0027(6)
 C8 0.0537(7) 0.0556(7) 0.0673(8) -0.0021(6) 0.0126(6) -0.0002(6)
 C36 0.0502(7) 0.0816(9) 0.0532(7) 0.0048(6) 0.0132(6) 0.0061(6)
 C5 0.0545(7) 0.0567(7) 0.0692(8) -0.0071(6) 0.0175(6) -0.0008(6)
 C14 0.0542(7) 0.0636(8) 0.0655(8) -0.0011(6) 0.0181(6) 0.0018(6)
 C43 0.0586(8) 0.0741(9) 0.0565(8) -0.0039(6) 0.0183(6) 0.0055(7)
 C16 0.0535(7) 0.0693(8) 0.0594(8) -0.0045(6) 0.0161(6) 0.0038(6)
 C40 0.0620(8) 0.0759(9) 0.0562(8) 0.0009(6) 0.0166(6) 0.0116(7)
 C39 0.0605(8) 0.0860(10) 0.0561(8) 0.0075(7) 0.0116(6) 0.0143(7)
 N3 0.0546(7) 0.1406(15) 0.0765(9) 0.0169(9) 0.0144(7) 0.0015(8)
 C37 0.0608(8) 0.0858(10) 0.0539(7) 0.0017(7) 0.0211(6) 0.0097(7)
 C4 0.0570(8) 0.0657(8) 0.0697(9) -0.0062(7) 0.0206(7) -0.0001(6)
 N6 0.0648(8) 0.1457(16) 0.0791(9) -0.0085(10) 0.0311(7) 0.0072(9)
 C6 0.0502(7) 0.0642(8) 0.0726(9) -0.0046(7) 0.0144(6) -0.0008(6)
 C9 0.0571(8) 0.0791(10) 0.0708(9) -0.0092(7) 0.0138(7) 0.0080(7)
 C30 0.0589(8) 0.0993(12) 0.0558(8) 0.0043(8) 0.0115(6) -0.0147(8)
 N1 0.0695(9) 0.1381(15) 0.0907(11) -0.0106(10) 0.0333(8) -0.0144(9)
 C11 0.0680(9) 0.0708(9) 0.0670(9) 0.0069(7) 0.0079(7) 0.0032(7)
 N4 0.0577(8) 0.1605(17) 0.0704(9) 0.0082(10) 0.0116(7) 0.0156(9)
 C13 0.0554(8) 0.0820(10) 0.0734(9) 0.0133(8) 0.0153(7) 0.0075(7)
 C10 0.0586(8) 0.0875(11) 0.0731(10) -0.0034(8) 0.0067(7) 0.0120(8)
 C29 0.0680(10) 0.1122(14) 0.0584(8) 0.0168(9) -0.0018(7) -0.0171(9)
 C12 0.0663(9) 0.0914(11) 0.0735(10) 0.0153(8) 0.0227(8) 0.0067(8)
 C50 0.0726(9) 0.0879(11) 0.0541(8) 0.0019(7) 0.0135(7) 0.0018(8)
 C17 0.0654(9) 0.1115(14) 0.0640(9) 0.0074(9) 0.0201(7) -0.0008(9)
 C49 0.0748(10) 0.0856(11) 0.0541(8) 0.0001(7) 0.0172(7) 0.0072(8)
 C51 0.0816(10) 0.0803(10) 0.0543(8) 0.0006(7) 0.0145(7) 0.0048(8)
 C21 0.0612(9) 0.1115(14) 0.0745(10) -0.0080(9) 0.0234(8) -0.0086(9)
 C44 0.0602(9) 0.1223(15) 0.0640(9) -0.0084(9) 0.0210(7) 0.0061(9)
 C19 0.0558(8) 0.1173(15) 0.0660(9) -0.0011(9) 0.0084(7) 0.0066(9)
 C28 0.0566(9) 0.1046(13) 0.0754(10) 0.0106(9) 0.0009(8) 0.0006(8)
 C3 0.0610(9) 0.1182(15) 0.0747(10) -0.0063(10) 0.0194(8) -0.0011(9)
 C52 0.0874(11) 0.0882(11) 0.0571(9) -0.0011(8) 0.0098(8) -0.0016(9)
 C20 0.0561(8) 0.1199(15) 0.0667(9) 0.0148(9) 0.0145(7) 0.0035(9)
 C18 0.0742(10) 0.1253(16) 0.0576(9) 0.0095(9) 0.0089(8) 0.0082(10)
 C48 0.0580(9) 0.1457(18) 0.0580(9) 0.0108(10) 0.0136(7) 0.0168(10)
 C45 0.0678(10) 0.1492(19) 0.0603(9) -0.0211(10) 0.0195(8) -0.0013(11)
 C24 0.0804(11) 0.0895(12) 0.0766(11) 0.0161(9) 0.0123(9) 0.0101(9)
 C22 0.0791(11) 0.1001(13) 0.0775(11) 0.0173(10) 0.0195(9) 0.0072(10)
 C25 0.0769(11) 0.1009(14) 0.0800(11) 0.0157(10) 0.0062(9) 0.0036(10)
 C1 0.0802(12) 0.1220(16) 0.0907(13) -0.0004(12) 0.0428(10) -0.0038(11)
 C2 0.0831(12) 0.1403(19) 0.0740(11) -0.0004(12) 0.0300(10) 0.0038(12)
 C23 0.0798(11) 0.1046(14) 0.0772(11) 0.0169(10) 0.0118(9) 0.0037(10)
 C47 0.0789(12) 0.154(2) 0.0811(12) -0.0150(12) 0.0423(10) 0.0069(12)
 C53 0.1104(15) 0.1142(16) 0.0631(10) -0.0099(10) 0.0182(10) 0.0101(12)
 C26 0.1002(14) 0.1030(15) 0.0828(12) 0.0149(11) 0.0109(11) 0.0156(12)
 C46 0.0873(13) 0.198(3) 0.0662(11) -0.0293(14) 0.0318(10) -0.0045(15)
 C27 0.132(2) 0.139(2) 0.0798(13) 0.0018(13) 0.0040(13) 0.0091(17)
 C54 0.161(2) 0.159(3) 0.0708(13) -0.0282(14) 0.0206(14) -0.021(2)

_geom_special_details
;
 All esds (except the esd in the dihedral angle between two l.s. planes)
 are estimated using the full covariance matrix.  The cell esds are taken
 into account individually in the estimation of esds in distances, angles
 and torsion angles; correlations between esds in cell parameters are only
 used when they are defined by crystal symmetry.  An approximate (isotropic)
 treatment of cell esds is used for estimating esds involving l.s. planes.
;
loop_
  _geom_bond_atom_site_label_1
  _geom_bond_atom_site_label_2
  _geom_bond_distance
  _geom_bond_site_symmetry_2
  _geom_bond_publ_flag
 O2 C38 1.3607(17) . ?
 O2 C49 1.4254(18) . ?
 N5 C32 1.3407(17) . ?
 N5 C42 1.3427(17) . ?
 N2 C15 1.3429(18) . ?
 N2 C5 1.3446(18) . ?
 O1 C11 1.3612(19) . ?
 O1 C22 1.406(2) . ?
 C32 C31 1.4882(19) . ?
 C32 C33 1.3918(18) . ?
 C34 C33 1.3938(19) . ?
 C34 C35 1.4829(18) . ?
 C34 C41 1.3904(18) . ?
 C31 C30 1.375(2) . ?
 C31 C48 1.382(2) . ?
 C15 C14 1.385(2) . ?
 C15 C16 1.4919(19) . ?
 C38 C39 1.386(2) . ?
 C38 C37 1.388(2) . ?
 C35 C36 1.3916(19) . ?
 C35 C40 1.399(2) . ?
 C42 C41 1.3896(19) . ?
 C42 C43 1.4855(18) . ?
 C7 C8 1.487(2) . ?
 C7 C14 1.397(2) . ?
 C7 C6 1.393(2) . ?
 C8 C9 1.397(2) . ?
 C8 C13 1.387(2) . ?
 C36 C37 1.3890(19) . ?
 C5 C4 1.491(2) . ?
 C5 C6 1.386(2) . ?
 C43 C44 1.385(2) . ?
 C43 C45 1.372(2) . ?
 C16 C17 1.373(2) . ?
 C16 C20 1.378(2) . ?
 C40 C39 1.372(2) . ?
 N3 C19 1.322(2) . ?
 N3 C20 1.343(2) . ?
 C4 C21 1.385(2) . ?
 C4 C3 1.382(2) . ?
 N6 C44 1.334(2) . ?
 N6 C47 1.318(2) . ?
 C9 C10 1.368(2) . ?
 C30 C29 1.376(2) . ?
 N1 C21 1.336(2) . ?
 N1 C1 1.324(3) . ?
 C11 C10 1.382(2) . ?
 C11 C12 1.386(2) . ?
 N4 C28 1.325(2) . ?
 N4 C48 1.341(2) . ?
 C13 C12 1.388(2) . ?
 C29 C28 1.363(2) . ?
 C50 C49 1.503(2) . ?
 C50 C51 1.509(2) . ?
 C17 C18 1.373(2) . ?
 C51 C52 1.502(2) . ?
 C19 C18 1.359(3) . ?
 C3 C2 1.375(2) . ?
 C52 C53 1.505(3) . ?
 C45 C46 1.376(2) . ?
 C24 C25 1.518(2) . ?
 C24 C23 1.492(3) . ?
 C22 C23 1.518(3) . ?
 C25 C26 1.489(3) . ?
 C1 C2 1.369(3) . ?
 C47 C46 1.365(3) . ?
 C53 C54 1.481(3) . ?
 C26 C27 1.493(3) . ?

loop_
  _geom_angle_atom_site_label_1
  _geom_angle_atom_site_label_2
  _geom_angle_atom_site_label_3
  _geom_angle
  _geom_angle_site_symmetry_1
  _geom_angle_site_symmetry_3
  _geom_angle_publ_flag
 C38 O2 C49 119.30(12) . . ?
 C32 N5 C42 117.92(11) . . ?
 C15 N2 C5 117.85(13) . . ?
 C11 O1 C22 120.10(14) . . ?
 N5 C32 C31 115.58(11) . . ?
 N5 C32 C33 122.68(12) . . ?
 C33 C32 C31 121.71(12) . . ?
 C33 C34 C35 121.84(12) . . ?
 C41 C34 C33 117.06(12) . . ?
 C41 C34 C35 121.05(12) . . ?
 C30 C31 C32 121.65(13) . . ?
 C30 C31 C48 116.29(14) . . ?
 C48 C31 C32 122.05(13) . . ?
 C32 C33 C34 119.76(12) . . ?
 N2 C15 C14 122.95(13) . . ?
 N2 C15 C16 114.88(12) . . ?
 C14 C15 C16 122.17(12) . . ?
 O2 C38 C39 115.38(13) . . ?
 O2 C38 C37 125.50(13) . . ?
 C39 C38 C37 119.12(13) . . ?
 C36 C35 C34 121.54(12) . . ?
 C36 C35 C40 117.24(12) . . ?
 C40 C35 C34 121.12(12) . . ?
 N5 C42 C41 122.51(12) . . ?
 N5 C42 C43 115.27(12) . . ?
 C41 C42 C43 122.20(12) . . ?
 C14 C7 C8 121.50(13) . . ?
 C6 C7 C8 121.71(13) . . ?
 C6 C7 C14 116.78(13) . . ?
 C42 C41 C34 120.06(12) . . ?
 C9 C8 C7 120.31(13) . . ?
 C13 C8 C7 122.59(13) . . ?
 C13 C8 C9 117.08(14) . . ?
 C37 C36 C35 121.80(13) . . ?
 N2 C5 C4 114.99(13) . . ?
 N2 C5 C6 122.25(13) . . ?
 C6 C5 C4 122.76(13) . . ?
 C15 C14 C7 119.72(13) . . ?
 C44 C43 C42 122.29(13) . . ?
 C45 C43 C42 121.43(14) . . ?
 C45 C43 C44 116.25(14) . . ?
 C17 C16 C15 121.06(13) . . ?
 C17 C16 C20 116.29(14) . . ?
 C20 C16 C15 122.65(14) . . ?
 C39 C40 C35 121.32(13) . . ?
 C40 C39 C38 120.83(14) . . ?
 C19 N3 C20 116.45(15) . . ?
 C38 C37 C36 119.68(13) . . ?
 C21 C4 C5 122.65(14) . . ?
 C3 C4 C5 121.30(13) . . ?
 C3 C4 C21 116.05(14) . . ?
 C47 N6 C44 116.32(16) . . ?
 C5 C6 C7 120.42(13) . . ?
 C10 C9 C8 121.42(15) . . ?
 C31 C30 C29 119.64(15) . . ?
 C1 N1 C21 116.52(16) . . ?
 O1 C11 C10 114.98(14) . . ?
 O1 C11 C12 125.83(16) . . ?
 C10 C11 C12 119.19(15) . . ?
 C28 N4 C48 116.07(15) . . ?
 C8 C13 C12 122.03(14) . . ?
 C9 C10 C11 120.86(15) . . ?
 C28 C29 C30 119.16(15) . . ?
 C11 C12 C13 119.41(15) . . ?
 C49 C50 C51 113.08(14) . . ?
 C16 C17 C18 119.76(16) . . ?
 O2 C49 C50 107.74(13) . . ?
 C52 C51 C50 114.88(14) . . ?
 N1 C21 C4 125.12(17) . . ?
 N6 C44 C43 125.14(16) . . ?
 N3 C19 C18 123.20(16) . . ?
 N4 C28 C29 123.51(15) . . ?
 C2 C3 C4 119.98(16) . . ?
 C51 C52 C53 114.63(16) . . ?
 N3 C20 C16 124.89(16) . . ?
 C19 C18 C17 119.39(16) . . ?
 N4 C48 C31 125.22(16) . . ?
 C43 C45 C46 119.65(17) . . ?
 C23 C24 C25 113.57(16) . . ?
 O1 C22 C23 106.98(15) . . ?
 C26 C25 C24 115.36(17) . . ?
 N1 C1 C2 123.56(17) . . ?
 C1 C2 C3 118.75(18) . . ?
 C24 C23 C22 114.13(16) . . ?
 N6 C47 C46 123.62(16) . . ?
 C54 C53 C52 116.4(2) . . ?
 C25 C26 C27 113.9(2) . . ?
 C47 C46 C45 119.00(18) . . ?

_shelx_res_file
;
    rod020_300k.res created by SHELXL-2014/7

TITL rod020_300k_a.res in P2(1)/n
REM Old TITL ROD020_300K in P21/n #14
REM SHELXT solution in P2(1)/n: R1 0.210, Rweak 0.007, Alpha 0.025
REM <I/s> 0.852 for 462 systematic absences, Orientation as input
REM Formula found by SHELXT: C57 N4 O
CELL 1.34143 18.8773 11.3154 21.6453 90 105.985 90
ZERR 8 0.0003 0.0002 0.0003 0 0.001 0
LATT 1
SYMM 0.5-X,0.5+Y,0.5-Z
SFAC C H N O
DISP C 0.0148 0.007 57.7477
DISP H -0 0 0.6481
DISP N 0.0253 0.0136 110.5121
DISP O 0.0412 0.025 193.9543
UNIT 216 216 24 8

L.S. 10
PLAN  5
SIZE 0.18 0.243 0.3
TEMP 26.85
BOND
list 4
fmap 2 53
acta
REM <olex2.extras>
REM <HklSrc "%./ROD020_300K.hkl">
REM </olex2.extras>

WGHT    0.094800    0.634500
EXTI    0.001725
FVAR       0.31159
O2    4    0.371881    0.623893    0.168554    11.00000    0.06934    0.11118 =
         0.04833    0.00206    0.01293    0.01588
N5    3    0.517278    0.657032    0.573670    11.00000    0.05417    0.06737 =
         0.05161   -0.00280    0.01412   -0.00011
N2    3    0.959143    0.691029    0.408774    11.00000    0.05442    0.06423 =
         0.06681   -0.00588    0.01799   -0.00051
O1    4    1.116191    0.541486    0.805828    11.00000    0.07838    0.11603 =
         0.07160    0.01768    0.01340    0.01314
C32   1    0.567164    0.640903    0.540748    11.00000    0.05206    0.06049 =
         0.05213   -0.00095    0.01333   -0.00137
C34   1    0.475477    0.657620    0.438689    11.00000    0.05443    0.05838 =
         0.05104   -0.00046    0.01309   -0.00019
C31   1    0.643921    0.618532    0.580372    11.00000    0.05209    0.06671 =
         0.05147   -0.00111    0.00965   -0.00174
C33   1    0.548587    0.640778    0.473901    11.00000    0.05153    0.06808 =
         0.05218   -0.00036    0.01521   -0.00016
AFIX  43
H33   2    0.584827    0.629497    0.452804    11.00000   -1.20000
AFIX   0

C15   1    0.911204    0.669505    0.443163    11.00000    0.05284    0.05956 =
         0.06427   -0.00483    0.01630    0.00122
C38   1    0.402514    0.631129    0.233163    11.00000    0.06098    0.07887 =
         0.04841    0.00562    0.01446    0.00137
C35   1    0.452370    0.653404    0.367464    11.00000    0.05162    0.06482 =
         0.05044    0.00212    0.01375   -0.00126
C42   1    0.446655    0.672602    0.540092    11.00000    0.05393    0.06203 =
         0.05373   -0.00338    0.01529    0.00125
C7    1    1.007968    0.645922    0.541415    11.00000    0.05536    0.05300 =
         0.06547   -0.00376    0.01466    0.00120
C41   1    0.424223    0.674241    0.473328    11.00000    0.04981    0.06837 =
         0.05375   -0.00210    0.01185    0.00270
AFIX  43
H41   2    0.374880    0.686467    0.451793    11.00000   -1.20000
AFIX   0

C8    1    1.033848    0.621386    0.611548    11.00000    0.05366    0.05557 =
         0.06733   -0.00206    0.01256   -0.00017
C36   1    0.493022    0.591993    0.333166    11.00000    0.05015    0.08163 =
         0.05325    0.00478    0.01323    0.00613
AFIX  43
H36   2    0.537574    0.557772    0.355303    11.00000   -1.20000
AFIX   0

C5    1    1.031445    0.688196    0.439626    11.00000    0.05454    0.05667 =
         0.06916   -0.00713    0.01750   -0.00078
C14   1    0.933047    0.646477    0.508542    11.00000    0.05421    0.06359 =
         0.06553   -0.00108    0.01811    0.00181
AFIX  43
H14   2    0.897989    0.631450    0.530461    11.00000   -1.20000
AFIX   0

C43   1    0.393694    0.684730    0.579320    11.00000    0.05857    0.07409 =
         0.05654   -0.00387    0.01830    0.00547
C16   1    0.832043    0.672487    0.405617    11.00000    0.05353    0.06928 =
         0.05937   -0.00451    0.01606    0.00382
C40   1    0.386456    0.705542    0.332180    11.00000    0.06198    0.07589 =
         0.05622    0.00095    0.01655    0.01160
AFIX  43
H40   2    0.358497    0.748522    0.353603    11.00000   -1.20000
AFIX   0
C39   1    0.362215    0.694543    0.266576    11.00000    0.06048    0.08603 =
         0.05613    0.00747    0.01164    0.01427
AFIX  43
H39   2    0.318185    0.730103    0.244265    11.00000   -1.20000
AFIX   0

N3    3    0.704530    0.630367    0.397632    11.00000    0.05463    0.14059 =
         0.07648    0.01686    0.01442    0.00153
C37   1    0.468872    0.580415    0.266776    11.00000    0.06080    0.08576 =
         0.05394    0.00171    0.02111    0.00969
AFIX  43
H37   2    0.497034    0.538879    0.244956    11.00000   -1.20000
AFIX   0

C4    1    1.081530    0.708634    0.398114    11.00000    0.05697    0.06573 =
         0.06970   -0.00618    0.02062   -0.00010
N6    3    0.268073    0.682060    0.585813    11.00000    0.06476    0.14572 =
         0.07910   -0.00851    0.03109    0.00719
C6    1    1.057161    0.667420    0.505121    11.00000    0.05019    0.06416 =
         0.07260   -0.00455    0.01438   -0.00078
AFIX  43
H6    2    1.107572    0.667837    0.524955    11.00000   -1.20000
AFIX   0
C9    1    1.106322    0.585022    0.639529    11.00000    0.05710    0.07915 =
         0.07080   -0.00918    0.01376    0.00803
AFIX  43
H9    2    1.138628    0.578797    0.614093    11.00000   -1.20000
AFIX   0

C30   1    0.659374    0.588591    0.644290    11.00000    0.05892    0.09931 =
         0.05580    0.00435    0.01149   -0.01471
AFIX  43
H30   2    0.621786    0.585524    0.664423    11.00000   -1.20000
AFIX   0

N1    3    1.203286    0.750801    0.388064    11.00000    0.06946    0.13805 =
         0.09069   -0.01058    0.03330   -0.01439
C11   1    1.084637    0.568454    0.742970    11.00000    0.06805    0.07083 =
         0.06698    0.00686    0.00795    0.00325
N4    3    0.773449    0.601350    0.587080    11.00000    0.05774    0.16054 =
         0.07039    0.00825    0.01164    0.01559
C13   1    0.988163    0.631079    0.651702    11.00000    0.05536    0.08197 =
         0.07338    0.01326    0.01534    0.00752
AFIX  43
H13   2    0.939662    0.655344    0.634430    11.00000   -1.20000
AFIX   0
C10   1    1.130790    0.558380    0.703515    11.00000    0.05856    0.08749 =
         0.07312   -0.00338    0.00673    0.01204
AFIX  43
H10   2    1.179105    0.533157    0.720712    11.00000   -1.20000
AFIX   0

C29   1    0.730764    0.563194    0.678292    11.00000    0.06799    0.11221 =
         0.05837    0.01680   -0.00182   -0.01712
AFIX  43
H29   2    0.741893    0.542899    0.721541    11.00000   -1.20000
AFIX   0

C12   1    1.012612    0.605671    0.716884    11.00000    0.06632    0.09135 =
         0.07347    0.01526    0.02275    0.00674
AFIX  43
H12   2    0.980954    0.613547    0.742816    11.00000   -1.20000
AFIX   0

C50   1    0.362394    0.563321    0.061966    11.00000    0.07262    0.08793 =
         0.05413    0.00187    0.01349    0.00176
AFIX  23
H50A  2    0.344578    0.642809    0.050041    11.00000   -1.20000
H50B  2    0.319970    0.513475    0.059786    11.00000   -1.20000
AFIX   0

C17   1    0.810767    0.719144    0.344735    11.00000    0.06539    0.11147 =
         0.06401    0.00742    0.02012   -0.00079
AFIX  43
H17   2    0.845871    0.749318    0.326129    11.00000   -1.20000
AFIX   0

C49   1    0.410881    0.564531    0.129916    11.00000    0.07477    0.08564 =
         0.05411    0.00008    0.01718    0.00720
AFIX  23
H49A  2    0.422448    0.484337    0.145213    11.00000   -1.20000
H49B  2    0.456637    0.605453    0.132018    11.00000   -1.20000
AFIX   0
C51   1    0.401383    0.518964    0.014266    11.00000    0.08159    0.08027 =
         0.05435    0.00062    0.01448    0.00485
AFIX  23
H51A  2    0.439561    0.575137    0.012418    11.00000   -1.20000
H51B  2    0.425361    0.444712    0.029894    11.00000   -1.20000
AFIX   0

C21   1    1.155929    0.732386    0.422973    11.00000    0.06119    0.11148 =
         0.07454   -0.00801    0.02341   -0.00860
AFIX  43
H21   2    1.174376    0.735785    0.467450    11.00000   -1.20000
AFIX   0

C44   1    0.318309    0.673359    0.553089    11.00000    0.06025    0.12226 =
         0.06399   -0.00842    0.02098    0.00605
AFIX  43
H44   2    0.301379    0.658493    0.509221    11.00000   -1.20000
AFIX   0

C19   1    0.686858    0.677074    0.339399    11.00000    0.05583    0.11728 =
         0.06600   -0.00108    0.00838    0.00664
AFIX  43
H19   2    0.637368    0.679945    0.316461    11.00000   -1.20000
AFIX   0

C28   1    0.784951    0.568164    0.647774    11.00000    0.05658    0.10463 =
         0.07544    0.01057    0.00094    0.00060
AFIX  43
H28   2    0.832535    0.547147    0.670766    11.00000   -1.20000
AFIX   0

C3    1    1.055716    0.704917    0.331880    11.00000    0.06101    0.11819 =
         0.07467   -0.00628    0.01936   -0.00105
AFIX  43
H3    2    1.006323    0.688608    0.312367    11.00000   -1.20000
AFIX   0

C52   1    0.352550    0.500315   -0.052621    11.00000    0.08742    0.08822 =
         0.05715   -0.00113    0.00976   -0.00156
AFIX  23
H52A  2    0.323618    0.571301   -0.066110    11.00000   -1.20000
H52B  2    0.318552    0.436482   -0.051718    11.00000   -1.20000
AFIX   0

C20   1    0.776579    0.628179    0.429114    11.00000    0.05612    0.11993 =
         0.06674    0.01479    0.01448    0.00350
AFIX  43
H20   2    0.790045    0.594225    0.469811    11.00000   -1.20000
AFIX   0
C18   1    0.737482    0.721092    0.311426    11.00000    0.07422    0.12532 =
         0.05764    0.00948    0.00892    0.00823
AFIX  43
H18   2    0.722621    0.752248    0.270101    11.00000   -1.20000
AFIX   0

C48   1    0.703412    0.625109    0.554983    11.00000    0.05797    0.14567 =
         0.05800    0.01079    0.01360    0.01685
AFIX  43
H48   2    0.694128    0.647838    0.512204    11.00000   -1.20000
AFIX   0
C45   1    0.417309    0.704299    0.644331    11.00000    0.06778    0.14917 =
         0.06031   -0.02110    0.01955   -0.00130
AFIX  43
H45   2    0.467365    0.711418    0.664777    11.00000   -1.20000
AFIX   0

C24   1    1.092268    0.528852    0.970096    11.00000    0.08037    0.08952 =
         0.07658    0.01613    0.01233    0.01010
AFIX  23
H24A  2    1.061383    0.459050    0.965177    11.00000   -1.20000
H24B  2    1.060612    0.597447    0.966735    11.00000   -1.20000
AFIX   0
C22   1    1.074895    0.550024    0.850666    11.00000    0.07911    0.10012 =
         0.07746    0.01726    0.01954    0.00721
AFIX  23
H22A  2    1.036773    0.489955    0.842320    11.00000   -1.20000
H22B  2    1.051666    0.627035    0.847951    11.00000   -1.20000
AFIX   0
C25   1    1.146637    0.527175    1.036423    11.00000    0.07692    0.10085 =
         0.08002    0.01572    0.00624    0.00360
AFIX  23
H25A  2    1.176810    0.456751    1.040070    11.00000   -1.20000
H25B  2    1.179021    0.594945    1.040204    11.00000   -1.20000
AFIX   0
C1    1    1.175684    0.747988    0.324854    11.00000    0.08020    0.12201 =
         0.09068   -0.00039    0.04276   -0.00376
AFIX  43
H1    2    1.207302    0.762155    0.299456    11.00000   -1.20000
AFIX   0
C2    1    1.103097    0.725348    0.294825    11.00000    0.08306    0.14028 =
         0.07402   -0.00037    0.02999    0.00377
AFIX  43
H2    2    1.086154    0.723815    0.250215    11.00000   -1.20000
AFIX   0
C23   1    1.128140    0.532224    0.916724    11.00000    0.07979    0.10456 =
         0.07725    0.01689    0.01181    0.00367
AFIX  23
H23A  2    1.154557    0.458695    0.916728    11.00000   -1.20000
H23B  2    1.164004    0.595782    0.924878    11.00000   -1.20000
AFIX   0

C47   1    0.293419    0.702218    0.647974    11.00000    0.07893    0.15370 =
         0.08112   -0.01499    0.04231    0.00689
AFIX  43
H47   2    0.259621    0.709257    0.671943    11.00000   -1.20000
AFIX   0
C53   1    0.392857    0.471487   -0.101796    11.00000    0.11040    0.11417 =
         0.06307   -0.00988    0.01815    0.01009
AFIX  23
H53A  2    0.426350    0.536014   -0.102801    11.00000   -1.20000
H53B  2    0.422557    0.401531   -0.087536    11.00000   -1.20000
AFIX   0

C26   1    1.113170    0.529213    1.091209    11.00000    0.10023    0.10303 =
         0.08277    0.01490    0.01089    0.01556
AFIX  23
H26A  2    1.083497    0.458642    1.089404    11.00000   -1.20000
H26B  2    1.080568    0.596902    1.086378    11.00000   -1.20000
AFIX   0

C46   1    0.366545    0.713335    0.679121    11.00000    0.08729    0.19813 =
         0.06620   -0.02928    0.03177   -0.00447
AFIX  43
H46   2    0.381825    0.726815    0.723193    11.00000   -1.20000
AFIX   0

C27   1    1.168269    0.535357    1.155579    11.00000    0.13205    0.13912 =
         0.07980    0.00183    0.00398    0.00905
AFIX 137
H27A  2    1.202408    0.470957    1.159981    11.00000   -1.50000
H27B  2    1.143316    0.530173    1.188599    11.00000   -1.50000
H27C  2    1.194505    0.608891    1.159539    11.00000   -1.50000
AFIX   0

C54   1    0.346646    0.450495   -0.168205    11.00000    0.16085    0.15885 =
         0.07078   -0.02820    0.02060   -0.02129
AFIX 137
H54A  2    0.377722    0.440842   -0.196277    11.00000   -1.50000
H54B  2    0.314456    0.516748   -0.182190    11.00000   -1.50000
H54C  2    0.317803    0.380286   -0.169198    11.00000   -1.50000
AFIX   0
HKLF 4

REM  rod020_300k_a.res in P2(1)/n
REM R1 =  0.0537 for    7622 Fo > 4sig(Fo)  and  0.0606 for all    8962 data
REM    562 parameters refined using      0 restraints

END

WGHT      0.0948      0.6345

REM Highest difference peak  0.284,  deepest hole -0.253,  1-sigma level  0.046
Q1    1   0.6810  0.5529  0.5576  11.00000  0.05    0.28
Q2    1   0.7584  0.5274  0.5980  11.00000  0.05    0.26
Q3    1   0.3568  0.4052 -0.0986  11.00000  0.05    0.23
Q4    1   1.1607  0.5929  1.0801  11.00000  0.05    0.20
Q5    1   0.3158  0.6285  0.0543  11.00000  0.05    0.16
;
_shelx_res_checksum                77960
_shelx_hkl_file
;
   2  -1  -2    0.20    0.02
   2   1   7    5.32    0.06
   3  -1   2   13.12    0.08
   8  -2  -8  574.65    0.54
  10   1   8    0.76    0.09
  11   0   6   -0.02    0.08
  12  -2  -9    5.84    0.09
  12  -2  -1    2.20    0.09
  13  -2  -2   61.00    0.30
  14  -2  -7    4.56    0.11
  14  -2  -6    0.10    0.08
  14   0   4    1.75    0.11
  16  -1  -1    1.21    0.09
   3   2   9  100.50    0.23
   4   1   8   31.30    0.15
   6  -2  -5    6.30    0.06
  10  -2  -9   49.90    0.19
  10  -2   0    2.09    0.08
  10  -1   4   57.63    0.27
  10   2   9    3.03    0.11
  11  -2  -9    3.78    0.08
  12  -1   3    0.08    0.07
  13  -2  -8    0.23    0.06
   4   0   6    6.03    0.07
   6  -1   4   28.73    0.16
   8  -2   0  567.49    0.69
   9  -1   4    0.19    0.07
  12  -2  -2    5.28    0.11
  12   2   8   49.86    0.32
  13  -2  -7    1.18    0.08
  13  -2  -4   18.78    0.17
  13  -1   2    1.26    0.08
  17  -1  -8    0.29    0.09
   1   1   6    7.67    0.05
   6  -2  -4   11.26    0.08
   7  -1   4   20.70    0.15
   8  -1   4    0.42    0.07
   9  -2  -8  235.87    0.39
  11  -1   3    5.61    0.12
  12  -2  -8    0.84    0.07
  13  -2  -6  228.26    0.54
  13  -2  -5    4.05    0.10
  13   1   6    0.16    0.10
   1   0   3  233.16    0.21
   7  -2  -6  278.49    0.38
   8  -2  -1   32.88    0.18
   9   2   9    0.08    0.09
  11  -2  -8   86.63    0.28
  11  -2  -2   49.78    0.25
  11   1   7    0.13    0.08
  16   0   1   -0.17    0.10
   5   0   6   -0.16    0.06
   6   1   8    0.21    0.07
   7   1   8   12.83    0.14
   8  -2  -7   50.49    0.18
  10  -2  -8   15.06    0.12
  12  -2  -7    0.41    0.06
  12  -2  -6    0.01    0.08
  12  -2  -5   22.78    0.18
  12  -2  -4    0.19    0.07
  12  -1   2    8.24    0.14
  13   2   7   17.75    0.21
  14  -1   0    0.83    0.10
  14   0   3   -0.02    0.09
  15   0   2    0.13    0.10
  16  -1  -4  186.72    0.60
   4   2   9   32.65    0.16
   5  -1   3   94.43    0.25
   7  -2  -5   77.33    0.21
   8   2   9  108.00    0.37
  10  -2  -2    0.10    0.07
  10  -1   3    0.46    0.07
  11  -2  -7   18.12    0.15
  16  -1  -9    2.19    0.11
   6   0   6  334.87    0.53
   7   0   6    0.06    0.06
   9  -2  -7   70.70    0.23
   9  -1   3   24.03    0.18
  10  -2  -7    4.24    0.08
  11  -2  -6    1.79    0.08
  11  -2  -4   39.94    0.22
  14   2   6    0.31    0.11
  16  -1  -8    0.31    0.10
   4  -1   2   16.71    0.10
   6  -1   3  133.68    0.32
   7   2   9   23.56    0.17
  11  -2  -5   17.66    0.15
  11  -1   2   47.82    0.27
   2   0   4  315.39    0.32
   5   2   9  101.04    0.29
   6   2   9    9.42    0.11
   7  -1   3   90.39    0.29
   8  -2  -5    8.97    0.09
   8  -1   3  456.99    0.68
   9  -2  -6   11.81    0.11
  10  -2  -6    7.75    0.10
  10  -2  -5    4.17    0.08
  10  -2  -4   10.93    0.12
  12  -1   1   40.65    0.26
  13   1   5    0.57    0.10
  14   0   2    0.19    0.09
  15   0   1    0.03    0.09
   3   1   7    3.15    0.06
   9   1   7    8.76    0.14
  10  -1   2   66.79    0.30
  12   2   7    0.75    0.10
  15  -1  -4    2.14    0.12
   9  -1   2   81.07    0.31
  11  -1   1    3.51    0.10
  11   0   4   -0.01    0.08
  12  -1   0    2.05    0.10
  13   2   6    0.57    0.10
  15  -1  -8    0.14    0.08
  15  -1  -7   -0.09    0.10
  15   0   0    0.02    0.11
   2   2   8  209.61    0.29
   8   1   7  308.38    0.61
  12   0   3    0.02    0.09
  13   3   7    4.15    0.13
  14  -1 -10    4.29    0.11
  16   0  -2   29.69    0.28
   4  -1   1  985.36    0.67
   4   1   7  254.68    0.40
   7   1   7    8.31    0.12
   8  -1   2 1139.59    1.05
   9   3   9  112.77    0.41
  14   0   1    0.14    0.09
  17   0  -5   19.14    0.23
   5   1   7   20.24    0.14
   6   1   7   43.42    0.21
   7  -1   2   11.72    0.11
  10  -1   1   68.01    0.29
  10   1   6    0.07    0.08
  11   3   8    0.50    0.10
  14  -1  -9   80.43    0.34
  17   0  -6   -0.07    0.11
   8   2   8  232.31    0.54
  11  -1   0    7.35    0.13
  16   0  -3   -0.17    0.11
  17   0  -8   -0.12    0.09
   8   3   9   13.04    0.16
   9  -1   1  215.60    0.48
  11   0   3   51.47    0.29
  12   2   6   47.20    0.31
  13  -1 -10   -0.19    0.07
  14  -1  -7    0.26    0.08
   2   1   6   22.70    0.10
   3  -1  -1    5.12    0.05
   3   0   4    0.08    0.04
   5  -1   1    0.16    0.05
   9   1   6   33.60    0.22
  12   3   7   27.70    0.25
   3   2   8  111.23    0.25
   8  -1   1  239.28    0.47
  11  -1  -1   35.14    0.22
  12  -1  -2    0.60    0.08
  15   0  -2    0.11    0.10
  15   1   1    0.10    0.10
   4  -1   0   87.48    0.20
   6  -1   1  168.80    0.34
   7  -1   1  256.91    0.45
   7   3   9   40.54    0.23
   8   0   4    0.80    0.08
  13  -1  -5   24.84    0.20
  13   3   6    1.22    0.11
  16   0 -10    1.79    0.10
  16   0  -5    0.45    0.14
   1   0   2   -0.03    0.02
   6   2   8   52.70    0.23
   8   1   6   52.54    0.25
   9  -1   0   32.46    0.19
  10   0   3   -0.07    0.08
  12  -1  -3    5.64    0.12
  13  -1  -8    5.17    0.11
  13  -1  -7  108.73    0.38
  13  -1  -6   30.77    0.22
  13   1   3    0.08    0.09
  14   0  -1    0.13    0.10
  15   0  -3  106.92    0.46
  16   0  -9    0.15    0.09
  16   0  -6 1226.13    1.52
  16   1  -1    1.27    0.12
   2   0   3    0.24    0.04
   3  -1  -2   17.96    0.08
   4   0   4  422.25    0.48
   4   2   8  321.91    0.47
   5   2   8  195.02    0.40
   6   3   9    2.32    0.08
   7   0   4   -0.12    0.07
  10  -1  -1   82.82    0.31
  11   0   2    0.13    0.09
  11   2   6   15.45    0.18
  11   4   8    0.25    0.10
  13   0   0    0.13    0.09
   3   3   9  282.25    0.40
   6   0   4  206.88    0.41
   8  -1   0   74.59    0.26
  12  -1  -9    2.10    0.08
  12   0   1    0.02    0.08
   3   1   6   30.26    0.13
   5   0   4    0.11    0.05
   5   3   9    1.61    0.07
   7   1   6    0.00    0.06
   9   0   3  123.52    0.38
   9   3   8   14.97    0.17
  11   1   4    9.65    0.15
  12  -1  -5   42.90    0.24
  12   2   5    5.97    0.14
  15   2   2    0.96    0.12
   3  -1  -3 2281.49    0.72
   9  -1  -1  144.05    0.38
  12  -1  -8   19.99    0.16
  12  -1  -7    3.90    0.10
  12  -1  -6    1.73    0.08
  12   4   7    1.55    0.11
  14   1   1    0.20    0.10
  14   2   3    1.30    0.11
  15   0 -10   -0.14    0.09
  15   0  -5    3.86    0.13
   4   1   6    0.29    0.05
   8   2   7   76.55    0.31
  10  -1 -10    5.44    0.08
  10  -1  -2   34.61    0.20
  11  -1  -9   11.81    0.12
  12   1   3   -0.01    0.08
  12   3   6    0.09    0.09
  13   4   6    5.22    0.15
  15   0  -6   -0.06    0.11
   1   1   5   45.54    0.11
   1   2   7  265.84    0.27
   5   1   6   44.31    0.19
   8   0   3    0.26    0.08
   9  -1 -10    5.35    0.07
  10   4   8    5.32    0.14
  11   0   1    0.28    0.08
  13   3   5    0.06    0.10
  14   0  -3   -0.13    0.09
  14   3   4   11.56    0.19
  15   0  -9    3.22    0.11
  15   0  -8    0.05    0.10
   8   3   8    1.70    0.09
  10  -1  -3   46.59    0.23
  10   3   7    0.81    0.10
  11  -1  -5    0.40    0.06
  17   1  -8    0.22    0.10
   3   0   3    6.29    0.07
   7  -1  -1  222.21    0.40
   7   2   7   17.14    0.15
   9  -1  -2   38.39    0.20
  10  -1  -9  746.15    0.77
  10   1   4   59.66    0.30
  11  -1  -7    7.72    0.11
  11  -1  -6    8.96    0.11
  11   2   5    2.52    0.10
  13   0  -2    0.04    0.09
  14   1   0    0.84    0.10
  16   1  -4  187.92    0.63
   6  -1  -9  134.79    0.21
   6  -1  -1  127.17    0.28
   7   0   3   22.36    0.15
   9   0   2   -0.04    0.08
  11   1   3    5.51    0.12
  13   1   1    1.71    0.11
   4  -1  -2   31.32    0.11
   9  -1  -3    1.49    0.08
  11   3   6    8.59    0.16
  11   4   7    1.47    0.11
  12   0  -1    0.09    0.08
  12   1   2    8.12    0.14
  13   2   3    0.41    0.10
  14   0 -10   60.77    0.30
  14   0  -5    0.18    0.09
   4   0   3    0.09    0.05
   6   0   3    0.00    0.06
   6   2   7   38.63    0.20
   9  -1  -9   10.18    0.10
   9   4   8    5.45    0.13
  10  -1  -8   14.75    0.12
  10  -1  -5    0.16    0.06
  10   0   1    0.04    0.08
  11   0   0   -0.11    0.08
  14   0  -9    0.02    0.09
   5   0   3   41.40    0.17
   7  -1  -9  115.28    0.23
   7  -1  -2    0.48    0.05
   8  -1  -9  420.74    0.48
   9   1   4    0.06    0.08
   9   3   7    0.08    0.09
  10  -1  -7   36.83    0.19
  10  -1  -6   13.17    0.12
  12   3   5   15.40    0.19
  12   4   6   21.82    0.23
   2   2   7    4.72    0.06
   8   0   2 3076.14    1.70
   9  -1  -8    0.64    0.07
  10   2   5   44.54    0.26
  13   0 -11    3.35    0.09
  13   0  -4    0.02    0.09
  13   4   5    4.48    0.14
  16   1 -10   26.90    0.23
  16   1  -9    2.19    0.12
  16   1  -8    0.29    0.11
   5   2   7  179.15    0.38
   6   3   8   34.51    0.19
   8   2   6   68.91    0.29
  10   1   3    0.53    0.08
   2   1   5   29.18    0.11
   4  -1  -6   49.78    0.11
   4   2   7    0.14    0.05
   9  -1  -7  203.07    0.39
   9  -1  -6    2.50    0.07
   9   0   1   91.92    0.32
  10   0   0   55.94    0.26
  11   0  -1    5.02    0.11
  11   1   2   47.63    0.27
  12   1   1   40.39    0.26
  15   1  -4    2.19    0.12
   2   0   2  873.57    0.48
   3   2   7   86.07    0.21
   7   0   2   -0.15    0.06
   8  -1  -8    7.21    0.09
  10   3   6    4.38    0.11
  10   4   7   28.86    0.23
  11   5   7    1.51    0.11
  12   2   3    1.17    0.10
  13   0 -10    0.01    0.07
  16   2  -3    0.35    0.11
   4  -1  -5   19.67    0.08
   5   3   8    0.69    0.07
   7  -1  -8    0.05    0.04
   8   3   7   66.87    0.30
   8   4   8   68.36    0.31
  12   5   6    6.17    0.15
  13   0  -9    4.28    0.11
  13   0  -6    0.07    0.08
  14   3   2    2.00    0.13
   3   1   5   65.51    0.18
   4   1   5    6.51    0.08
   6   0   2    3.86    0.07
   8  -1  -6  175.74    0.34
   9   2   5    7.29    0.12
  11   3   5    0.26    0.09
  11   4   6    3.54    0.12
  15   1 -11    8.84    0.14
  15   1  -6   11.30    0.17
   1   3   8  167.18    0.23
   8   0   1    0.39    0.08
  11   0  -2   -0.01    0.07
  12   0  -4   94.28    0.36
  12   3   4   13.16    0.18
  12   4   5    5.23    0.14
  15   1 -10   24.38    0.22
  15   1  -7    0.03    0.10
   4   3   8   22.73    0.14
   5   0   2    0.05    0.06
   7  -1  -6    4.22    0.07
   7  -1  -5  129.55    0.27
   9   0   0    0.00    0.07
  10   0  -1   -0.07    0.07
  10   1   2   64.70    0.30
  12   1   0    2.08    0.10
  13   2   1    2.72    0.11
  13   4   4    0.24    0.10
  15   1  -9   95.13    0.40
  15   3   0   30.78    0.28
   3   0   2    0.24    0.05
   5  -1  -5  119.67    0.21
   9   3   6   15.02    0.17
   9   4   7   16.62    0.18
  11   1   1    3.31    0.10
  12   0 -10  210.38    0.48
  12   2   2    0.04    0.08
  16   3  -2    1.68    0.12
   2   3   8  144.23    0.25
   3   3   8    7.88    0.08
   4   0   2    8.61    0.08
   7   0   1   98.22    0.28
   7   3   7   87.74    0.32
   7   4   8    3.57    0.10
  10   5   7    9.97    0.17
  11   0  -3    1.93    0.08
  12   0  -6    8.25    0.12
   1   0   1    0.13    0.01
   6   2   6    7.76    0.10
   8   2   5   71.73    0.29
  12   0  -9   -0.05    0.06
  12   0  -7    0.01    0.07
  14   3   1    0.19    0.10
   6   1   4   27.88    0.16
   8   0   0   -0.02    0.06
   8   1   3  441.08    0.66
  10   0  -2   45.77    0.23
  10   3   5    1.94    0.09
  10   4   6   24.05    0.22
  11   0 -11   11.89    0.12
  11   5   6    3.98    0.13
  13   3   2   -0.06    0.09
  15   3  -1   44.25    0.32
  16   2 -11    1.23    0.09
  16   2 -10   36.65    0.28
  16   2  -8   36.74    0.29
  16   2  -7  150.34    0.55
  16   3  -3    1.40    0.12
   9   0  -1   68.70    0.26
  11   3   4    5.18    0.12
  12   5   5   11.86    0.19
  13   2   0   31.44    0.25
  13   5   4    3.31    0.13
  14   1 -11   19.27    0.18
  14   1  -6    1.87    0.10
  16   2  -9    1.54    0.11
   5   2   6    6.58    0.09
   6   0   1    0.07    0.05
   9   1   2   79.31    0.30
  10   1   1   66.57    0.29
  11   1   0    6.79    0.12
  11   4   5    0.31    0.09
  13   4   3   -0.04    0.10
  14   1 -10    4.54    0.12
  14   1  -7    0.34    0.09
   6   3   7   15.07    0.14
   6   4   8    8.58    0.11
   8   4   7    1.06    0.09
  10   0  -3   -0.02    0.07
  10   2   3   15.30    0.17
  11   0 -10    0.12    0.07
  12   2   1   28.40    0.23
  14   1  -9   75.72    0.34
  14   1  -8   75.32    0.35
  14   3   0   19.79    0.22
  11   0  -6   -0.02    0.07
  11   2   2    4.14    0.11
  11   6   6    3.35    0.14
  13   1  -4   21.19    0.20
  15   2  -5  112.73    0.47
  15   3  -2   25.28    0.25
   5   0   1    1.02    0.05
   7   0   0    0.08    0.06
   7   1   3   88.00    0.28
   9   0  -2    0.14    0.07
   9   5   7   33.90    0.24
  11   0  -9  125.21    0.36
  11   0  -8   -0.09    0.07
  11   0  -7   22.42    0.17
  13   2  -1    3.08    0.12
   0   2   6   16.78    0.05
   4   2   6  134.51    0.29
   8   0  -1    0.06    0.06
   9   3   5    4.44    0.11
  10   0 -11    0.00    0.05
  10   0  -4   30.02    0.19
  11   1  -1   32.59    0.22
  13   3   1    7.15    0.15
  14   4   1    0.77    0.12
   5   3   7  156.61    0.36
   8   1   2 1124.27    1.04
   9   4   6   66.42    0.32
  10   3   4    8.80    0.14
  12   1  -3    5.50    0.12
  12   3   2    7.43    0.15
  13   5   3    0.10    0.11
  15   2 -11    9.60    0.15
  15   2  -7   48.99    0.31
  15   4  -1   12.62    0.20
   2   0   1   -0.03    0.02
   4   0   1    0.09    0.05
   5   4   8   63.78    0.25
   9   1   1  207.62    0.48
  10   1   0   38.98    0.23
  12   2   0    3.73    0.12
  12   5   4    0.20    0.10
  13   1 -11    0.21    0.08
  13   1  -6   29.40    0.22
  14   3  -1    3.68    0.13
  15   2 -10    0.19    0.10
  15   2  -9    9.64    0.17
  15   2  -8   71.04    0.37
   3   0   1  152.27    0.23
   3   2   6  169.40    0.29
   6   0   0   45.25    0.18
   7   3   6   22.66    0.17
   7   4   7   12.28    0.14
   9   0  -3    0.17    0.06
  10   4   5    8.14    0.14
  11   2   1   26.06    0.21
  11   4   4    3.70    0.12
  12   4   3    0.39    0.09
  13   1 -10   -0.15    0.08
  13   1  -7  104.68    0.39
  13   2  -2   63.52    0.34
  14   2  -4   26.31    0.24
  16   3  -7  172.51    0.62
   6   1   3  133.56    0.32
   9   2   3  117.48    0.38
  10   0  -6    2.04    0.08
  10   2   2   11.53    0.15
  11   1  -2    0.05    0.07
  12   1  -4    8.14    0.13
  13   1  -9   33.67    0.23
  13   1  -8    4.79    0.11
  13   3   0   35.03    0.28
  14   4   0   29.54    0.28
  16   3  -9    0.01    0.11
  16   3  -8   16.18    0.21
   2   2   6    0.10    0.04
   7   0  -1   25.52    0.15
   8   0  -2   51.58    0.21
   8   5   7   29.60    0.23
   9   0 -11    2.94    0.07
  10   0  -7    0.00    0.07
  14   3  -2   -0.02    0.12
   4   3   7   76.52    0.24
   8   3   5    9.27    0.13
   9   0  -4   -0.02    0.06
  10   0  -8   14.90    0.13
  11   6   5    0.27    0.11
  12   2  -1    2.14    0.10
  12   6   4    0.10    0.11
   4   4   8   98.67    0.28
   7   1   2   11.43    0.12
   8   4   6   58.02    0.29
  10   1  -1   79.60    0.31
  13   2  -3    4.82    0.13
  13   4   1    1.66    0.11
  13   5   2    0.17    0.11
  14   2 -12   -0.05    0.09
   6   3   6    0.08    0.07
   8   1   1  232.52    0.48
   9   1   0   30.61    0.19
   9   3   4   67.18    0.31
   9   5   6   11.72    0.16
  11   1  -3    2.86    0.10
  11   3   2    9.97    0.15
  14   2  -7    5.06    0.14
   5   1   3   94.14    0.25
   5   2   5   24.82    0.14
   6   4   7  105.44    0.34
   8   0  -3   -0.01    0.06
   9   0 -10   -0.06    0.05
   9   4   5    1.75    0.10
  10   5   5    0.89    0.11
  12   1 -11   57.11    0.27
  12   5   3    0.82    0.11
  14   2 -11    5.84    0.12
  14   2  -8  130.54    0.48
  15   4  -3    1.57    0.13
   6   0  -1    0.03    0.05
   7   0  -2   -0.03    0.05
   8   2   3  218.15    0.49
  10   2   1   25.42    0.20
  10   4   4   -0.05    0.10
  11   4   3    4.08    0.12
  11   5   4    1.21    0.10
  12   1 -10    3.48    0.10
  12   1  -7    3.96    0.11
  12   2  -2    5.44    0.13
  13   2  -4   19.31    0.20
  14   2 -10   57.40    0.32
  14   2  -9    4.24    0.12
  14   5   0    9.71    0.19
   3   3   7   45.25    0.17
   9   0  -9   40.28    0.19
   9   0  -6    0.07    0.06
   9   2   2   78.91    0.32
  10   1  -2   34.17    0.21
  11   1  -4   13.84    0.15
  12   1  -9    2.14    0.10
  12   1  -8   20.50    0.18
  15   3 -12    1.18    0.10
   4   0   0 2081.12    0.94
   7   5   7   44.43    0.26
   9   0  -7   85.15    0.27
  12   3   0    1.79    0.11
  13   4   0   28.89    0.27
  15   3 -11   10.26    0.17
  15   3 -10    1.53    0.12
  15   3  -9    0.06    0.11
  15   4  -4  137.56    0.58
   6   1   2   77.83    0.25
   7   3   5   66.43    0.28
   8   0  -4    2.24    0.07
  13   3  -2    0.09    0.10
  14   4  -2   35.28    0.30
   9   1  -1  139.74    0.39
   0   5   3   43.12    0.17
   3   6   3   34.80    0.23
   6   1   1  177.24    0.42
   7   8   1    0.87    0.14
   8   2   1  388.55    0.74
   9  -1  -3    1.50    0.08
   9   3   1  200.06    0.60
  11   0  -3    2.05    0.11
  11   5   0   -0.08    0.13
  12   6  -1    0.17    0.14
  13   0  -5    2.09    0.12
  15   4  -4  141.48    0.67
   2   6   3    1.42    0.09
   4   5   3   46.47    0.26
   5   2   2  343.19    0.58
   7  -1  -2    0.43    0.06
   7   6   2   32.22    0.27
   9   8   0    4.09    0.18
  10   7   0   15.72    0.25
  12   4  -1    7.22    0.18
  13   6  -2    2.27    0.17
  15   0  -8    0.00    0.11
   1   4   3  236.63    0.40
   3   4   3   10.81    0.13
   7   4   2  168.32    0.52
   9   4   1  306.33    0.77
  10  -1  -4   11.42    0.14
  12   5  -1    0.30    0.12
  13   4  -2   10.06    0.21
   1   5   3    0.26    0.07
   2   4   3   32.95    0.18
   3   5   3  156.15    0.42
   5   0   0    0.22    0.07
   5   7   2   28.97    0.25
   6   3   2  294.93    0.61
   9   5   1    1.99    0.14
  10   3   0   -0.02    0.12
  11  -1  -5    0.48    0.08
  11   7  -1    0.30    0.15
   2   5   3  351.95    0.58
   4   2   2   10.69    0.12
   5   1   1    1.11    0.08
   6   8   1    6.80    0.16
   9   2   0  140.66    0.47
   6   6   2   56.81    0.33
   7   2   1    8.89    0.14
   8   3   1  634.51    0.98
   8   8   0    5.63    0.18
  15   1  -7    0.09    0.14
   4   7   2    0.21    0.10
   8   6   1    0.25    0.12
  10   5   0    3.89    0.15
  11   6  -1    3.05    0.16
  12   3  -2   17.69    0.23
  16   1  -9    2.23    0.15
   3   2   2  123.90    0.29
   6   4   2  219.20    0.55
   6   5   2    0.27    0.10
   8  -2  -5    8.80    0.09
  11   4  -1    6.33    0.16
  12   6  -2    0.22    0.14
  13   6  -3   22.10    0.30
  15   0  -9    3.18    0.14
   4   0   0 2117.42    1.03
   5   3   2   85.90    0.31
   6  -2  -4   11.77    0.08
   6  -1  -2    4.01    0.07
   7   0  -1   26.26    0.16
   7   1   0   16.66    0.15
   8  -1  -3    1.67    0.07
   8   4   1   15.73    0.20
   8   5   1   96.09    0.44
   9   8  -1   37.82    0.36
  11   5  -1    0.27    0.13
  12   4  -2    6.02    0.17
  13  -1  -8    5.11    0.12
  14   5  -4   42.71    0.39
   1   2   2  970.81    0.62
   2   2   2 2406.26    1.12
   4   1   1 1002.32    0.80
   7   8   0    0.15    0.13
  12   0  -5    0.06    0.09
  12   5  -2    2.94    0.16
  13   4  -3   12.09    0.22
  13   5  -3   22.03    0.28
   2   7   2  255.91    0.56
   4   8   1   -0.14    0.11
   6   2   1   57.42    0.25
   9  -2  -6   11.52    0.10
  10  -2  -7    4.32    0.08
  10   1  -2   35.42    0.24
  11   0  -4    0.07    0.08
   5   5   2    0.64    0.09
   6   7   1    5.03    0.14
   7   3   1    5.73    0.13
   7   6   1    0.19    0.11
   8   2   0  599.17    0.88
  12  -1  -7    4.06    0.10
   4   3   2   46.10    0.22
   4   6   2    0.69    0.09
   9  -1  -4    2.70    0.08
   9   4   0    3.95    0.14
   9   5   0  169.24    0.59
  10   3  -1    9.12    0.16
  10   6  -1   28.14    0.29
  15   4  -6    0.42    0.15
   3   1   1 1335.85    0.82
   7   4   1    0.82    0.11
   8   8  -1    3.82    0.18
   8   9  -2    4.55    0.19
  10  -1  -5    0.09    0.07
  11  -1  -6    9.03    0.12
  11   6  -2    0.63    0.16
  13   6  -4   37.45    0.36
  16   2  -9    1.50    0.14
   6   8   0   32.87    0.28
   8   1  -1   89.46    0.32
   9   7  -1    6.73    0.18
  10   4  -1    5.39    0.15
  10   5  -1   23.42    0.26
  12   3  -3    5.97    0.16
  12   6  -3   14.17    0.24
   3   6   2   63.54    0.29
   4   5   2   67.23    0.29
   5   7   1    3.45    0.13
   6   0  -1    0.01    0.06
   6   1   0  105.02    0.31
   8   6   0   56.97    0.36
   9   2  -1  101.51    0.39
  11   5  -2   22.55    0.26
  13   4  -4    2.61    0.15
  13   5  -4   31.54    0.32
  14   1  -7    0.31    0.11
   3   3   2    5.69    0.09
   5   2   1   42.46    0.21
   6   6   1   37.35    0.27
   7   7   0   29.94    0.27
   8   3   0   18.66    0.19
   9   8  -2   63.69    0.44
  11   4  -2    7.95    0.17
  12   4  -3    1.65    0.14
  12   5  -3   33.83    0.32
  16   3  -9    0.14    0.14
   2   0   0  983.39    0.50
   2   1   1  537.19    0.45
   2   6   2  152.42    0.41
   7  -1  -3    9.89    0.10
   7   2   0  227.36    0.51
   9   1  -2   40.11    0.24
  10   2  -2    0.13    0.10
  14   0  -9   -0.01    0.11
  15   4  -7    0.05    0.16
   5   8   0    3.50    0.13
   7  -2  -5   78.57    0.20
   7   8  -1    7.66    0.19
   7   9  -2    2.48    0.15
   8   4   0    3.32    0.13
   8   5   0   59.33    0.34
  12   2  -4    0.09    0.11
   0   6   2 1309.50    0.97
   1   6   2   66.47    0.25
   3   5   2  182.27    0.44
   6   4   1   86.26    0.35
   9   3  -1   19.48    0.20
  10   0  -4   32.00    0.21
  11   0  -5    7.26    0.12
  13   6  -5    3.09    0.17
   1   1   1   20.35    0.08
   5   6   1    0.10    0.10
   8   7  -1   29.13    0.28
  10   6  -2    0.00    0.13
  12   6  -4    7.76    0.20
  13   3  -5    6.06    0.17
   4   8   0   17.92    0.21
   6   7   0   29.79    0.26
   7   6   0   82.71    0.40
   8   8  -2    0.28    0.15
   9   4  -1    6.84    0.16
   9   5  -1   91.49    0.44
  10   3  -2    2.53    0.12
  13   5  -5    9.53    0.21
  16   2 -11    1.14    0.14
  -2   4   2  141.72    0.17
   2   5   2  230.85    0.46
   3   7   1  124.05    0.42
   4   2   1  182.77    0.37
   5   1   0   72.80    0.24
   5   3   1    1.55    0.09
   6   9  -2    4.67    0.17
   7   1  -1  235.68    0.48
   8  -1  -4    5.66    0.09
   8   2  -1   35.13    0.23
   9   7  -2    0.57    0.13
  11  -1  -7    8.20    0.12
  11   3  -3   29.90    0.26
  12   3  -4   16.50    0.21
  13   0  -8    0.06    0.08
  13   4  -5    1.17    0.14
   0   3   2 4602.85    1.30
   2   4   2  172.98    0.36
   5   0  -1   15.84    0.11
   6   8  -1   25.72    0.27
   7   3   0    2.66    0.11
   8  -2  -6  369.32    0.46
   9  -2  -7   72.67    0.23
   9   8  -3    2.18    0.16
  10   4  -2   14.86    0.20
  11   4  -3   44.28    0.33
  11   5  -3   48.70    0.36
  12   4  -4   20.23    0.25
   1   5   2   47.66    0.20
   5   5   1  184.73    0.50
   7   4   0    0.06    0.10
   7   5   0   15.72    0.19
   9  -1  -5  100.64    0.30
  10  -1  -6   14.14    0.14
  10   8  -4   55.31    0.43
  -1   5   2  181.05    0.29
   2   7   1  130.42    0.41
   4   6   1   17.03    0.17
   5   4   1   92.09    0.33
   6   2   0    0.22    0.06
   7   7  -1    1.58    0.12
   7   9  -3   12.60    0.23
   9   2  -2   24.22    0.20
  12   0  -7   -0.03    0.09
  15   3  -9    0.18    0.14
   0   5   2    7.17    0.09
   1   4   2  229.19    0.38
   5   7   0   14.58    0.19
   6   6   0   21.69    0.22
   8   1  -2  117.80    0.36
   9   6  -2    2.91    0.16
  10   2  -3    3.67    0.12
  12  -1  -9    2.12    0.10
   1   7   1    6.24    0.12
   7   8  -2    0.60    0.12
   8   3  -1    8.14    0.14
   8   5  -1   89.16    0.41
  10   6  -3    1.87    0.14
  11   6  -4    7.87    0.19
  12   6  -5    1.08    0.14
  15   2 -10    0.25    0.13
   0   4   2  531.14    0.51
   3   2   1 1523.57    0.96
   5   8  -1   26.29    0.25
   6  -1  -3  149.52    0.28
   9   1  -3    1.46    0.11
   3   6   1  125.39    0.40
   4   3   1   31.69    0.18
   4   5   1   52.92    0.26
   9   0  -4    0.00    0.07
   9   3  -2    3.75    0.12
   9   7  -3    8.37    0.21
  10   0  -5    0.03    0.07
  12   5  -5   53.26    0.39
   4   1   0   92.11    0.24
   6   1  -1  135.52    0.34
   6   3   0  334.30    0.61
   7   2  -1   96.91    0.33
   7   6  -1   73.52    0.39
   9   8  -4   24.08    0.29
  10   3  -3    3.07    0.12
  11   3  -4   20.49    0.22
  15   1 -12    1.12    0.13
  15   3 -10    1.55    0.14
   6   4   0   29.61    0.22
   6   7  -1   24.92    0.24
  10   4  -3    0.13    0.11
  11  -1  -8    0.08    0.07
  11   4  -4    6.85    0.17
   4   8  -1   12.72    0.19
   5   2   0    3.78    0.09
   5   6   0    7.13    0.14
   6   0  -2  541.79    0.60
   6   8  -2    3.72    0.14
  14   2  -9    4.39    0.15
   4   0  -1    0.44    0.06
   7   9  -4    9.36    0.20
  12   0  -8    0.07    0.08
  13   5  -7    6.37    0.19
   2   6   1  480.06    0.71
   3   5   1   23.96    0.18
   7  -1  -4   19.76    0.12
   7   3  -1   51.70    0.27
   7   5  -1   22.66    0.22
   7   7  -2    8.37    0.17
   8   2  -2   28.43    0.20
   8   9  -5    0.17    0.14
   9   6  -3    1.56    0.13
  10  -1  -7   39.38    0.21
  12   1  -7    4.16    0.13
  13   0 -10   -0.03    0.10
   2   2   1   93.19    0.22
   3   3   1  155.45    0.34
   7   4  -1   87.92    0.37
   7   8  -3   10.11    0.20
   9   2  -3   13.85    0.17
  10   2  -4   11.74    0.16
  11   2  -5   18.63    0.20
  11   7  -6   34.05    0.35
  12   5  -6    0.06    0.13
   5   7  -1  129.70    0.49
   8  -1  -5   21.59    0.14
   8   7  -3    2.12    0.14
   8   8  -4    0.99    0.13
   9  -1  -6    2.54    0.08
   9   8  -5   23.84    0.30
  10   8  -6    0.19    0.15
  11   0  -7   24.46    0.20
   3   8  -1   32.40    0.25
   5   3   0   78.85    0.29
   5   8  -2    3.73    0.15
   8   5  -2   11.93    0.18
  11   5  -5    1.90    0.14
   1   6   1  242.82    0.48
   4   6   0    1.50    0.10
   5   4   0  153.39    0.42
   8   4  -2   54.05    0.31
   9   5  -3   38.27    0.30
  11   3  -5    0.57    0.11
  11   4  -5    1.79    0.13
  15   3 -12    1.02    0.14
   3   1   0  135.56    0.26
   6   2  -1    0.34    0.08
   7  -2  -6  303.18    0.39
   9   3  -3   38.63    0.26
  10   0  -6    2.07    0.09
  10   3  -4    3.12    0.12
  10   4  -4   10.30    0.18
   2   5   1  768.93    0.83
   2   7   0   29.59    0.21
   5   1  -1  223.14    0.39
   9   0  -5    2.97    0.09
   4   2   0 1166.20    0.90
  10   6  -5    0.16    0.16
  10   8  -7    2.98    0.18
  14   1 -12    0.38    0.11
   5  -1  -3   39.78    0.14
  13   1 -10   -0.06    0.12
   2   3   1  945.40    0.75
   2   4   1   69.67    0.24
   4   5   0    2.73    0.10
   4   8  -2    1.67    0.12
   6   3  -1  197.60    0.47
   6   4  -1   61.91    0.29
   7   2  -2   16.04    0.15
   3   6   0  454.38    0.75
   5   0  -2    0.04    0.07
   8   7  -4    1.51    0.14
  10   2  -5    4.26    0.12
  11   0  -8   -0.05    0.09
  13   0 -12   -0.04    0.10
  14   1 -13    0.36    0.12
  -1   6   1    9.01    0.10
   9   2  -4    8.24    0.14
   4   3   0    2.84    0.09
   4   4   0 1347.26    1.15
   5   8  -3    0.74    0.13
   6   1  -2    4.28    0.09
   7   3  -2    0.40    0.09
   3   0  -1    3.74    0.05
   9  -1  -7  223.66    0.45
  10   4  -5    0.20    0.11
  13   2 -10    2.69    0.13
   3   7  -1   81.24    0.36
   8   3  -3   85.90    0.35
   9  -2  -9    4.01    0.08
   9   3  -4   20.46    0.20
   9   4  -4    6.81    0.16
   9   8  -7    1.15    0.15
  10   1  -6   14.61    0.16
  10   7  -7   24.04    0.29
  12   3  -8    0.34    0.12
  12   4  -8    0.28    0.13
  14   1 -14    0.12    0.10
   5   2  -1  361.61    0.54
   6   7  -3    2.53    0.14
   7   1  -3   10.52    0.12
   2   6   0  388.95    0.65
   4   6  -1   22.54    0.20
   8   1  -4    5.88    0.11
   8   6  -4    2.14    0.14
   3   2   0 4999.58    1.69
   7   7  -4    0.55    0.12
   7   9  -7    0.19    0.15
  14   3 -13    0.92    0.13
   0   5   1   76.17    0.23
   2   1   0   62.02    0.15
   4   1  -1 5663.77    1.77
   4   8  -3    0.35    0.12
   5   3  -1   36.69    0.20
   5   4  -1  119.17    0.37
  11   1  -8    0.14    0.08
  12   0 -11   -0.06    0.10
  13   2 -11    0.30    0.11
   2   8  -2    3.60    0.13
   4   7  -2   17.42    0.20
   6   2  -2    6.29    0.11
  10   2  -6    8.63    0.15
  10   7  -8    0.02    0.13
   2   7  -1   77.31    0.33
   5   6  -2   59.09    0.32
  14   2 -15    0.36    0.13
   3   3   0 1298.06    0.95
   5   8  -4    2.40    0.13
   6   4  -2   16.49    0.17
   7   2  -3   22.40    0.17
   9   2  -5   73.46    0.33
  10   3  -6    2.78    0.12
  13   5 -12    0.65    0.14
   1   6   0  525.37    0.70
   6   3  -2    1.94    0.09
   8   2  -4   71.08    0.30
  12   5 -10    0.20    0.13
  13   1 -13    0.27    0.10
   3   6  -1    2.36    0.11
   4   5  -1   33.76    0.21
   5   9  -6    0.35    0.14
   7   4  -3   44.84    0.27
   7   9  -8    0.03    0.14
   8   4  -4  105.30    0.41
   9   3  -5   11.68    0.16
  12   2 -10    0.87    0.12
  -1   5   1    0.13    0.05
   2   5   0 1158.18    1.01
   6   9  -7    4.75    0.17
   7  -2  -7   22.01    0.12
   7   3  -3   16.33    0.16
   7   7  -5    3.50    0.15
   8   3  -4    8.69    0.14
  11   0 -10    0.01    0.09
  11   3  -8    0.12    0.11
   1   7  -1   31.17    0.21
   5   1  -2   14.78    0.12
  13   1 -14    0.16    0.12
  13   2 -13    0.37    0.12
   0   4   1 1082.02    0.72
   3   7  -2   22.83    0.20
   4   0  -2  108.04    0.22
   8   8  -8    4.37    0.17
  13   4 -13    0.38    0.14
   4   2  -1  157.67    0.33
   4   4  -1  153.82    0.39
   9   7  -8    0.27    0.13
  13   3 -13    0.36    0.12
  11   8   2    0.90    0.22
  11   9   1    0.13    0.21
  14   9  -1    0.21    0.20
  17   7  -2    0.54    0.20
  19   6  -4    5.50    0.24
   6   7   4    3.36    0.21
   6  11  -1    0.06    0.18
   8   8   3    0.91    0.22
   9   5   4   50.31    0.46
  10   2   3   16.56    0.23
  10   7   3    3.78    0.24
  11   3   3    8.11    0.20
  12   2   2    0.16    0.11
  12   7   2    0.89    0.21
  12  10  -1   -0.05    0.19
  15   9  -2    0.05    0.19
  17   8  -3    0.13    0.21
  19   8  -6    0.81    0.18
   7   9   2    4.57    0.30
   7  12  -4    0.99    0.20
  10  11  -2    0.07    0.20
  13   4   2   11.19    0.26
  13   5   2    0.20    0.20
  13  11  -4   -0.02    0.19
  14   3   1    0.35    0.15
  14  11  -5    0.16    0.19
  16  10  -5    0.86    0.18
  18   6  -3    3.88    0.22
  18   9  -6    0.40    0.17
  19   7  -5    0.03    0.17
  20   6  -6    2.31    0.18
   1   8   2    2.80    0.18
   5   9   2   32.69    0.42
  10   8   2    0.92    0.21
  10  12  -5   -0.04    0.18
  11   5   3   11.43    0.28
  12   8   1    0.26    0.21
  12   9   0    0.13    0.20
  14  10  -3   -0.03    0.18
  15  10  -4    1.64    0.19
  17   6  -2    3.54    0.25
  20   7  -7    0.41    0.15
   3   6   4   39.04    0.34
   7   6   4    8.57    0.24
   8   4   4  114.19    0.59
   8   5   4   20.78    0.30
  11  10  -1    1.46    0.23
  11  11  -3    1.37    0.22
  14   4   1    0.91    0.17
  16   3  -1    2.06    0.20
  18   4  -3   12.15    0.29
  18   5  -3    9.76    0.28
  18   7  -4   32.21    0.44
  20   5  -6    4.43    0.21
   4   6   4   45.40    0.38
   4  10   0    1.21    0.21
   5   6   4   24.87    0.31
   6   6   4   17.54    0.28
   8  10   0    3.78    0.25
   8  11  -2   -0.01    0.24
   8  12  -5    1.02    0.21
  11   7   2   15.79    0.33
  13   8   0    3.67    0.25
  13   9  -1    3.14    0.24
  15   4   0    0.03    0.19
  17   5  -2    8.64    0.29
  19   6  -5    0.33    0.20
   5  10   0   17.02    0.35
   6  11  -2   11.58    0.32
   7   4   4  136.13    0.61
   7  10   0    2.48    0.23
   7  11  -2    0.33    0.23
   9   9   1    0.71    0.22
  10  12  -6   -0.02    0.20
  11   2   2    4.49    0.16
  12  10  -2    0.19    0.20
  14   9  -2    0.05    0.19
  14  11  -6    0.07    0.18
  16   4  -1    6.50    0.25
  16   5  -1    1.18    0.19
  16   9  -4    0.61    0.18
  16  10  -6    0.52    0.16
  17   7  -3    2.67    0.23
  17   8  -4   -0.09    0.19
  18   9  -7    3.47    0.21
  19   8  -7    3.81    0.20
   2   8   2   14.07    0.24
   6   5   4   62.11    0.44
   6  10   0    0.87    0.21
  12   4   2    4.87    0.20
  13   6   1    2.40    0.23
  13  10  -3    1.33    0.21
  14   8  -1    3.76    0.24
  15   8  -2    0.18    0.23
  15  10  -5    0.41    0.20
  19   7  -6    0.82    0.18
  20   6  -7    4.77    0.20
   3   9   1   19.72    0.31
   5   5   4    5.41    0.17
   7   7   3   42.29    0.44
   8   8   2    5.07    0.25
   9   6   3   17.09    0.31
   9  12  -6    0.14    0.18
  11  12  -7    0.24    0.17
  12   7   1    1.22    0.21
  13   3   1    6.91    0.21
  14  10  -4    6.87    0.26
  15   2  -1    0.92    0.16
  18   6  -4    3.28    0.23
  20   7  -8    0.72    0.15
   3   8   2    6.52    0.22
   4   9   1    1.38    0.22
   9   3   3    8.03    0.18
   9  10  -1    3.46    0.26
   9  11  -3    1.09    0.20
  10   7   2   33.01    0.43
  10   9   0    5.74    0.30
  11   6   2   17.73    0.33
  11  11  -4    0.08    0.20
  12   9  -1    0.55    0.21
  17   9  -6    0.01    0.16
   5   9   1    8.41    0.26
   6   9   1    0.46    0.19
   8   6   3    3.21    0.20
  11   3   2    9.46    0.21
  13   4   1    1.82    0.17
  13   9  -2    0.34    0.24
  14  11  -7    3.02    0.21
  16  10  -7    0.28    0.18
  18   7  -5    9.77    0.27
  19   8  -8   -0.16    0.16
  20   5  -7    1.27    0.18
   5   8   2    3.19    0.19
   5  11  -3    1.41    0.23
   6  11  -3    4.53    0.25
   7  11  -3    2.22    0.24
   8  10  -1    0.69    0.21
  10  11  -4    0.23    0.22
  11   5   2    0.93    0.18
  11  12  -8   -0.14    0.16
  12   2   1   27.77    0.28
  12  10  -3    0.32    0.21
  13   7   0   12.50    0.32
  14   3   0   20.19    0.29
  14   5   0   10.11    0.29
  14   9  -3    9.96    0.30
  17   8  -5    2.21    0.24
  18   5  -4    0.17    0.17
  19   6  -6    2.33    0.21
   2   9   0   37.15    0.39
   7   6   3    1.87    0.17
   9   7   2    8.57    0.26
   9   9   0    0.73    0.22
  11   7   1    2.88    0.22
  11   9  -1    0.11    0.23
  12   6   1    9.01    0.28
  13   8  -1    0.11    0.20
  13  10  -4   17.02    0.35
  14   4   0   29.47    0.37
  14   7  -1   11.11    0.31
  15  10  -6    0.09    0.17
  17   3  -3    0.22    0.16
  17   5  -3    8.53    0.29
  19   7  -7    2.29    0.19
   5  10  -1    5.35    0.24
   6  10  -1    0.58    0.20
   8   5   3    9.20    0.22
   8  12  -7   -0.13    0.17
  10   6   2    0.06    0.18
  10  12  -8   -0.06    0.17
  11   8   0   -0.06    0.23
  11  11  -5    0.44    0.23
  14   8  -2   11.56    0.31
  14  11  -8    0.17    0.18
  15   4  -1   13.29    0.29
  15   5  -1    4.20    0.22
  16   5  -2   14.83    0.31
  17   4  -3   10.40    0.27
  17   9  -7   -0.11    0.18
   8   4   3  154.17    0.65
   8   7   2    4.72    0.23
   9  11  -4    0.36    0.19
  13   2   0   30.90    0.31
  16   4  -2   28.64    0.37
  16  10  -8    0.41    0.16
  18   6  -5    6.09    0.26
  19   5  -6    0.05    0.18
  19   8  -9    0.03    0.16
   3   9   0   29.40    0.36
   7   5   3    5.09    0.18
   8  11  -4    0.14    0.21
   9  10  -2    1.33    0.23
  10   3   2   11.18    0.21
  11  10  -3    1.71    0.23
  12   3   1    4.33    0.17
  12   7   0    0.57    0.19
  12   9  -2    2.23    0.23
  13   6   0   24.83    0.38
  16   9  -6    0.11    0.17
  18   7  -6    5.16    0.25
  19   4  -6    0.10    0.18
  20   5  -8    0.44    0.16
   4   9   0    0.70    0.20
   7   9   0    2.13    0.22
   7  11  -4    0.44    0.21
  10   7   1    2.41    0.21
  10  11  -5    0.81    0.19
  10  12  -9    0.25    0.17
  12   4   1    2.70    0.17
  12   8  -1    1.68    0.21
  12  10  -4   15.39    0.35
  13   9  -3    7.79    0.28
  15  10  -7    0.80    0.17
  17   6  -4    2.56    0.21
  17   8  -6    0.49    0.21
   3   7   2    0.17    0.13
   6   5   3    0.16    0.13
   6   7   2    0.46    0.19
   6   9   0    0.58    0.19
   8  10  -2    0.28    0.20
  10   8   0    1.86    0.22
  11   2   1   24.84    0.26
  11  11  -6    4.39    0.26
  13  10  -5    0.21    0.18
  16   6  -3    1.64    0.21
  17   9  -8    0.53    0.18
  18   5  -5    0.65    0.18
  19   6  -7   -0.01    0.17
  19   7  -8    0.12    0.16
   7  10  -2    1.47    0.20
   9  11  -5    2.18    0.20
   9  12  -9    0.05    0.15
  11   9  -2    2.77    0.23
  13   3   0   32.71    0.34
  13   8  -2    0.36    0.20
  16   8  -5    3.52    0.23
  16  10  -9    0.49    0.15
  18   4  -5   65.92    0.53
   4   8   1   -0.03    0.15
   5  10  -2   13.69    0.30
   9   5   2    0.14    0.14
   9   7   1    2.05    0.20
  11   7   0    0.53    0.23
  13   4   0   26.47    0.33
  14   5  -1   53.85    0.50
  14   7  -2    0.17    0.21
  15   7  -3   29.31    0.43
  15   8  -4    0.64    0.20
  16   7  -4   20.56    0.38
  17   5  -4    4.89    0.23
   8  11  -5    0.41    0.19
   9   8   0    3.84    0.24
  10  11  -6    2.91    0.24
  11   3   1   40.26    0.35
  11   5   1    4.39    0.20
  11   8  -1    4.49    0.24
  12   6   0    0.57    0.19
  12   9  -3    7.94    0.28
  14   3  -1    3.09    0.17
  14   4  -1    2.91    0.21
  15   5  -2   11.03    0.28
  15  10  -8   -0.09    0.16
  17   4  -4   20.58    0.34
  18   6  -6    0.71    0.18
  18   7  -7    0.00    0.17
  19   5  -7    0.07    0.16
   6  11  -5    0.73    0.22
   9   4   2    2.52    0.15
  10   6   1    0.29    0.17
  12  10  -5    1.59    0.22
  13   9  -4    4.35    0.25
  13  10  -6    0.14    0.22
  14   9  -5   14.34    0.35
  14  10  -7    4.96    0.23
  15   3  -2   25.07    0.32
  15   4  -2   20.00    0.33
  15   9  -6    1.42    0.20
  16   3  -3    1.29    0.16
  16   4  -3   34.72    0.41
  16  10 -10    0.12    0.15
  17   8  -7    8.63    0.26
  17   9  -9    1.27    0.17
  19   4  -7    0.38    0.17
  20   6 -10    0.06    0.15
   8   8   0    4.96    0.24
   8  10  -3    1.27    0.21
  10   9  -2    0.19    0.21
  12   2   0    3.56    0.13
  12   8  -2    3.20    0.23
  13   6  -1   10.19    0.28
  17   6  -5    3.25    0.22
  19   6  -8   -0.01    0.17
   6   9  -1    0.92    0.21
  12   5   0    2.38    0.20
  14   6  -2    2.11    0.22
  16   6  -4   24.27    0.38
  16   8  -6   -0.01    0.17
  18   5  -6   46.52    0.48
   4  10  -3    0.99    0.17
   5   6   2    6.49    0.18
   6  10  -3   -0.03    0.22
   7   7   1    2.36    0.18
   8  11  -6    0.23    0.20
   9   6   1    0.08    0.16
  10   5   1    2.53    0.18
  10   8  -1    1.71    0.21
  12   3   0    1.66    0.16
  13   7  -2    1.06    0.20
  13   8  -3    6.10    0.26
  13  11 -10   -0.15    0.17
  14   8  -4    0.65    0.20
  15   8  -5    0.88    0.20
  16   7  -5    3.05    0.23
   6  11  -6    3.14    0.23
   7  11  -6   -0.15    0.20
  12  10  -6    0.98    0.24
  12  11  -9    0.16    0.18
  13   2  -1    2.89    0.13
  14   7  -3   21.48    0.37
  15   7  -4    1.60    0.22
  15   9  -7    0.13    0.21
  17   5  -5    0.22    0.21
  17   8  -8    1.48    0.22
  17   9 -10    7.88    0.24
  18   4  -6   26.16    0.35
  18   7  -8    0.50    0.17
  19   5  -8    0.14    0.17
  19   7 -10    2.99    0.18
  20   5 -10    0.05    0.16
  20   6 -11    0.73    0.16
   9  11  -7   -0.02    0.21
  10   3   1   11.84    0.20
  11   7  -1    0.34    0.22
  12   9  -4    5.68    0.26
  13   9  -5    7.64    0.27
  13  10  -7    0.27    0.19
  13  11 -11    1.74    0.19
  14   9  -6    0.41    0.19
  15  10 -10    3.04    0.20
  19   6  -9    0.38    0.18
   8  10  -4    3.68    0.26
  12   6  -1    0.21    0.19
  13   3  -1   82.22    0.50
  13   4  -1   15.42    0.27
  14   5  -2    9.63    0.26
  15   5  -3    5.02    0.23
  16   5  -4   35.39    0.42
  16   9  -9    5.68    0.24
  17   4  -5    4.67    0.23
  19   4  -8    2.71    0.20
   8  11  -7    0.29    0.20
  10  11  -8    0.90    0.18
  11   5   0   -0.07    0.15
  11  11  -9    0.15    0.19
  12  11 -10    3.22    0.21
  14  10  -9    0.16    0.19
  16   8  -7    7.08    0.25
  17   6  -6    0.16    0.19
  17   9 -11    1.54    0.17
   7   9  -2    2.40    0.21
   7  11  -7    2.82    0.22
  13   8  -4    2.69    0.22
  13  10  -8    0.90    0.23
  14   3  -2    0.02    0.13
  14   4  -2   30.52    0.35
  15   3  -3    7.59    0.23
  15   4  -3    1.52    0.18
  15   8  -6    2.11    0.21
  15  10 -11    0.36    0.17
  16   4  -4   68.01    0.53
  16   6  -5   -0.07    0.20
  17   8  -9   12.93    0.31
  18   5  -7    5.58    0.22
  18   7  -9    1.96    0.19
  18   8 -11    0.61    0.18
  19   7 -11   -0.08    0.15
  20   5 -11    0.10    0.14
  20   6 -12   -0.11    0.13
   4   9  -2    0.00    0.18
   6  10  -4    1.32    0.19
   6  11  -7   -0.03    0.18
   9  10  -5    1.12    0.24
   9  11  -8    0.09    0.18
  10   7  -1    2.99    0.21
  10   8  -2    0.65    0.20
  12  10  -7   11.03    0.30
  12  11 -11    0.35    0.17
  13   7  -3    1.98    0.21
  14   8  -5    0.21    0.21
  15   9  -8    0.32    0.18
  17   9 -12    0.06    0.15
  18   6  -8   13.90    0.29
  11   3   0   24.81    0.27
  11  11 -10   -0.09    0.19
  12   9  -5   -0.03    0.19
  14   7  -4    0.19    0.20
  15   7  -5   17.60    0.36
  16   9 -10    2.68    0.19
  17   5  -6    9.29    0.28
  19   6 -10    2.27    0.19
   8  10  -5    6.06    0.28
  11   6  -1    2.88    0.20
  12   2  -1    2.17    0.13
  14  10 -10    1.63    0.20
  15  10 -12   -0.02    0.15
  20   6 -13    0.40    0.15
   7  11  -8    0.02    0.19
   8   9  -3    0.89    0.21
   9  11  -9    0.17    0.20
  10   9  -4    0.23    0.21
  13  10  -9    1.13    0.19
  15   9  -9    2.08    0.22
  16   5  -5    9.36    0.27
  17   6  -7    4.88    0.23
  17   8 -10    3.35    0.20
  18   7 -10    1.53    0.19
  20   5 -12    0.12    0.14
   5   6   1    0.12    0.12
   7  10  -5    0.09    0.19
  10  11 -10    0.31    0.19
  11  11 -11    0.21    0.17
  12   3  -1    0.35    0.12
  12   6  -2    0.19    0.18
  12   8  -4    3.06    0.22
  14  10 -11    2.69    0.22
  15   5  -4   66.99    0.54
  15   8  -7    4.96    0.24
  16   7  -7    3.53    0.26
  16   9 -11    0.06    0.15
  17   3  -6    1.69    0.18
  17   4  -6    4.78    0.21
  18   5  -8    1.25    0.21
   9  10  -6    0.15    0.19
  10   4   0    0.20    0.12
  11   9  -5    3.96    0.24
  13   2  -2   55.90    0.37
  13   4  -2    8.14    0.23
  13   8  -5   -0.06    0.19
  14   8  -6   13.06    0.31
  14   9  -8    8.56    0.27
  18   6  -9    3.07    0.20
  18   8 -13   -0.12    0.14
  19   5 -10    4.10    0.20
  19   6 -11    1.53    0.17
  19   7 -13   -0.18    0.14
   8   8  -2    0.28    0.19
   9  11 -10    1.37    0.20
  10   8  -3    0.25    0.20
  11  11 -12    1.34    0.17
  13   3  -2    0.19    0.14
  13   7  -4    0.13    0.19
  14   2  -3    7.46    0.19
  14   4  -3    9.00    0.25
  14   6  -4   81.65    0.61
  14   7  -5   42.01    0.49
  15   2  -4   14.73    0.25
  15   4  -4  119.58    0.67
  15   7  -6    5.83    0.26
  16   3  -5  273.36    0.94
  16   4  -5  109.69    0.65
  16   8  -9    2.64    0.20
  10   7  -2    0.78    0.18
  12  10  -9    0.10    0.20
  14   3  -3   36.25    0.36
  15   3  -4    3.32    0.20
  15   9 -10    0.84    0.17
  16   9 -12    0.89    0.16
  17   5  -7   31.51    0.40
  17   8 -11    0.64    0.16
  18   4  -8    1.24    0.17
  20   5 -13    3.56    0.17
  15   8  -8    0.08    0.18
  17   6  -8    6.97    0.25
  18   3  -8    3.34    0.20
  19   4 -10    4.76    0.20
  19   6 -12    7.31    0.23
   7  11 -10    1.45    0.20
   9  11 -11    0.29    0.18
  10  11 -12    0.34    0.17
  11   6  -2    0.49    0.17
  12   8  -5    4.92    0.27
  13  10 -11   -0.14    0.16
  14   8  -7    0.18    0.23
  14   9  -9    1.45    0.19
  14  10 -13    0.74    0.16
  16   5  -6   22.83    0.37
  16   7  -8    0.21    0.19
  16   9 -13    1.39    0.17
  18   5  -9   11.60    0.28
  18   6 -10    5.91    0.24
  19   5 -11    1.01    0.18
   7   7  -1    1.44    0.17
   9   8  -3    1.91    0.21
  10  11 -13   -0.01    0.16
  11   7  -3    0.73    0.19
  11   9  -6    2.37    0.23
  13   8  -6    4.30    0.24
  13   9  -8    1.75    0.20
  15   5  -5   14.96    0.33
  16   8 -10    3.50    0.21
  17   4  -7   46.36    0.45
  17   8 -12    0.34    0.16
   8  11 -11    0.42    0.17
   9   7  -2    0.68    0.18
  10  10  -8    0.12    0.19
  11   3  -1    9.65    0.18
  12   7  -4    4.23    0.25
  14  10 -14    0.22    0.16
  15   7  -7    8.29    0.27
  16   9 -14    0.20    0.15
  17   3  -7   40.45    0.40
  19   6 -13    4.19    0.19
   7  11 -11    1.32    0.18
   8  10  -7    0.35    0.18
  10  11 -14    0.06    0.14
  12   4  -2    4.63    0.17
  14   9 -10    1.16    0.18
  16   4  -6   58.03    0.49
  18   4  -9    0.21    0.17
  19   4 -11    8.74    0.24
   4   9  -4    0.06    0.17
   8  11 -12    0.09    0.16
   9  10  -8    4.64    0.26
  12   2  -2    4.64    0.13
  12   3  -2   14.55    0.23
  14   6  -5   25.26    0.37
  15   9 -12    0.03    0.15
  16   2  -6  122.92    0.60
  16   8 -11    0.15    0.18
  17   5  -8   34.27    0.40
  18   6 -11    0.57    0.16
  19   5 -12    1.27    0.18
   8  11 -13    3.24    0.20
  11   9  -7    1.57    0.21
  12   9  -8    2.27    0.24
  13   9  -9    3.24    0.22
  14   4  -4   13.17    0.25
  15   4  -5   19.51    0.31
  16   3  -6   22.76    0.31
  16   7  -9    2.86    0.22
  18   3  -9   13.40    0.27
  18   5 -10    2.27    0.18
   8   7  -2    0.02    0.16
  12   8  -6    0.63    0.19
  13   2  -3    4.17    0.14
  13   3  -3    2.31    0.15
  13   8  -7    0.06    0.19
  14   2  -4   23.17    0.26
  14   9 -11    2.23    0.22
  15   2  -5  102.24    0.53
  15   3  -5  225.67    0.83
  15   9 -13    0.82    0.16
  16   5  -7   10.48    0.27
  17   8 -14    0.73    0.15
   7   9  -5    2.82    0.23
   8  10  -8    0.89    0.18
  14   3  -4   16.41    0.25
  15   7  -8    0.14    0.19
  15   8 -10    3.17    0.21
  16   8 -12    0.01    0.18
  17   4  -8    2.92    0.19
  17   8 -15    1.88    0.17
   6   8  -3    0.10    0.18
   9  10  -9    0.34    0.21
  10   3  -1    9.09    0.17
  13   9 -10    2.98    0.21
  15   5  -6    3.49    0.22
  15   9 -14   -0.03    0.14
  17   6 -10    0.33    0.18
  18   6 -12    0.41    0.16
  19   4 -12   -0.01    0.15
  19   5 -13    0.99    0.16
  10   8  -5    3.00    0.22
  12   9  -9    0.77    0.23
  14   6  -6   40.66    0.46
  14   9 -12    0.06    0.16
  16   7 -10    0.76    0.19
  17   3  -8   56.38    0.45
  17   5  -9   11.92    0.27
  17   7 -12    7.37    0.24
  18   5 -11   -0.11    0.18
   5   8  -3    0.90    0.14
   6  10  -8    0.76    0.17
   8   9  -6    1.97    0.24
  11   8  -6    0.57    0.19
  13   6  -5    3.05    0.22
  13   8  -8    0.19    0.19
  15   9 -15   -0.02    0.14
  16   4  -7    0.75    0.18
  16   8 -13   -0.04    0.15
  18   3 -10    0.23    0.17
   4   8  -3    0.40    0.13
   5  10  -8    0.24    0.17
   8  10  -9    0.62    0.18
  10   5  -2    0.43    0.14
  11  10 -12    2.69    0.20
  12   8  -7    1.72    0.20
  13   9 -11    0.13    0.20
  15   7  -9    5.49    0.23
  15   8 -11    0.09    0.18
  15   9 -16    0.22    0.13
  18   6 -13    1.66    0.17
  19   5 -14    0.65    0.16
   7  10  -9   -0.04    0.19
   9  10 -10    4.43    0.22
  10   7  -4    0.24    0.18
  10  10 -11    0.87    0.18
  11   3  -2    2.32    0.12
  12  10 -15    0.10    0.15
  13   4  -4    2.43    0.18
  14   9 -13    2.75    0.18
  15   4  -6    0.35    0.16
  16   2  -7  138.60    0.63
  16   3  -7  156.16    0.70
  16   5  -8   80.77    0.58
  16   7 -11    3.52    0.24
  16   8 -14    0.10    0.17
  17   6 -11    2.08    0.20
  17   7 -13    0.68    0.17
  10   6  -3    1.70    0.17
  11   7  -5    0.33    0.21
  11  10 -13    0.11    0.16
  12   9 -10    1.61    0.20
  12  10 -16    0.60    0.16
  14   7  -8    0.03    0.18
  14   8 -10    0.01    0.18
  17   4  -9    2.97    0.19
  18   4 -11    0.30    0.17
  18   5 -12    1.41    0.19
  19   5 -15    1.08    0.16
   5  10  -9    0.15    0.19
   8   6  -2    1.55    0.15
   8  10 -10    0.35    0.18
  11   9  -9    0.26    0.20
  12   2  -3    0.04    0.10
  12   3  -3    5.13    0.15
  13   7  -7    0.38    0.19
  13   8  -9    1.94    0.23
  13   9 -12    0.02    0.17
  15   2  -6    0.96    0.15
  15   3  -6    1.64    0.16
  15   5  -7   26.69    0.36
  15   6  -8   14.40    0.31
  15   8 -12    3.40    0.20
  16   8 -15    0.89    0.17
  17   7 -14    0.27    0.16
   6   9  -6    1.16    0.18
   8   9  -7    0.40    0.19
  11   8  -7    0.01    0.18
  11  10 -14    0.04    0.17
  12   5  -4    6.59    0.21
  13   3  -4    0.65    0.13
  14   3  -5  114.75    0.57
  14   6  -7    1.33    0.20
  14   9 -15    1.20    0.17
  15   7 -10    0.61    0.19
  17   3  -9    1.37    0.17
  19   4 -14    0.15    0.15
  19   5 -16    1.11    0.16
   5   9  -6    0.32    0.16
  10  10 -13    4.78    0.23
  12   6  -5    0.91    0.19
  12   9 -11    0.05    0.18
  13   2  -4   16.77    0.21
  13   6  -6    2.10    0.21
  14   2  -5    0.49    0.11
  15   8 -13    0.66    0.17
  16   4  -8    1.70    0.19
  16   7 -12    1.10    0.18
  18   3 -11   19.13    0.29
  18   6 -15    0.91    0.18
   6  10 -10    0.72    0.20
   8  10 -11    2.30    0.20
   9   6  -3    1.57    0.16
   9  10 -12    0.10    0.16
  11   9 -10    0.38    0.20
  11  10 -16    0.67    0.16
  13   9 -13    1.69    0.18
  14   7  -9   12.70    0.31
  14   9 -17    0.13    0.16
  14   9 -16   -0.22    0.14
  16   8 -17    0.07    0.13
  18   4 -12   -0.02    0.16
  18   5 -13    6.14    0.21
  19   5 -17    1.94    0.15
   5  10 -10    1.17    0.20
  10  10 -14    2.96    0.19
  13   8 -10    5.63    0.24
  15   4  -7    0.10    0.16
  15   6  -9    0.00    0.20
  16   3  -8   15.70    0.28
  17   4 -10    1.36    0.17
  17   5 -11    2.54    0.19
  17   7 -16    0.40    0.14
  18   6 -16   -0.07    0.14
  19   3 -14    0.66    0.14
  19   4 -15    0.11    0.13
   7  10 -11    0.20    0.16
   8  10 -12    1.21    0.21
   9  10 -13    0.74    0.19
  10   5  -3    1.31    0.14
  10  10 -15    0.46    0.17
  12   7  -7    2.44    0.23
  13   9 -14    1.02    0.17
  14   4  -6   62.48    0.47
  15   5  -8    7.69    0.28
  15   7 -11    5.47    0.23
  16   7 -13    1.87    0.18
  17   7 -17    0.08    0.15
   6   9  -7    4.59    0.21
  10   8  -7    2.75    0.21
  10  10 -16    1.71    0.17
  11   8  -8    0.00    0.18
  12   8  -9    4.25    0.22
  14   6  -8   11.94    0.28
  16   2  -8   35.57    0.33
  18   5 -14    3.75    0.18
  19   4 -16    0.35    0.14
   5   9  -7    0.87    0.19
   7  10 -12    1.67    0.20
   8   5  -2    9.70    0.19
   8   6  -3   -0.02    0.15
   9  10 -14    1.30    0.19
  11   3  -3   27.05    0.26
  11   6  -5    9.54    0.24
  12   9 -13    1.19    0.21
  13   6  -7   12.79    0.30
  15   3  -7   49.90    0.40
  16   7 -14    0.91    0.17
  17   3 -10    0.49    0.15
  18   6 -18   -0.07    0.13
   4   9  -7    0.34    0.15
   7   9  -8    0.08    0.20
   9  10 -15    2.59    0.19
  12   5  -5   48.43    0.41
  12   6  -6    5.68    0.22
  13   5  -6    8.99    0.24
  13   8 -11    4.71    0.22
  13   9 -16    0.06    0.15
  14   7 -10    6.57    0.24
  14   8 -13    0.02    0.16
  15   2  -7   47.29    0.37
  15   7 -12    1.89    0.22
  15   8 -16    1.34    0.16
  16   5 -10    1.10    0.18
  17   2 -10    1.88    0.17
  17   4 -11   26.24    0.35
  17   5 -12    0.70    0.17
  18   5 -15    0.11    0.16
  19   4 -17    0.04    0.13
   7   7  -4    0.32    0.15
   9  10 -16    0.58    0.16
  11   9 -12    0.32    0.19
  12   3  -4   14.58    0.21
  12   9 -14    0.14    0.19
  13   3  -5    5.62    0.18
  13   7  -9    3.33    0.22
  13   9 -18   -0.04    0.14
  14   3  -6    4.30    0.17
  15   6 -10    2.53    0.21
  15   8 -17    1.20    0.15
  16   7 -15   -0.12    0.17
   6   9  -8    2.03    0.21
   6  10 -13   24.74    0.35
   8  10 -15    1.06    0.19
   9   5  -3   32.82    0.30
   9   8  -7    1.08    0.19
  10   4  -3    0.22    0.11
  10   8  -8    1.61    0.20
  11   8  -9    1.03    0.19
  13   1  -5   22.29    0.22
  14   2  -6    0.10    0.13
  14   8 -14    1.09    0.20
  15   4  -8   51.53    0.43
  19   3 -16    1.10    0.14
  19   4 -18    0.04    0.11
   7   8  -6    3.38    0.19
   7  10 -14    0.41    0.17
   8  10 -17    0.09    0.14
   8  10 -16    0.11    0.15
   9   6  -4   19.29    0.27
  12   2  -4    0.29    0.09
  13   2  -5    3.74    0.13
  13   8 -12    1.82    0.19
  14   6  -9    0.16    0.18
  15   7 -13    0.49    0.20
  16   3  -9    0.09    0.14
  16   7 -16    0.10    0.14
  17   5 -13   -0.12    0.18
  18   3 -13    0.70    0.15
  18   5 -16   -0.01    0.15
   7   9  -9    0.35    0.20
   7  10 -17    0.66    0.16
   7  10 -15    6.29    0.21
  14   4  -7   54.57    0.43
  14   8 -15    0.41    0.16
  16   2  -9    1.54    0.16
  16   4 -10    0.19    0.18
  16   5 -11   -0.02    0.17
  16   7 -17    2.75    0.18
  18   5 -17    1.42    0.16
   4   9  -8    4.43    0.19
   6   8  -6    5.90    0.22
  10   6  -5    0.16    0.15
  11   6  -6    0.22    0.18
  12   8 -11   -0.05    0.17
  13   4  -6   40.90    0.36
  13   6  -8   12.87    0.28
  16   7 -18    0.72    0.16
  17   4 -12    1.37    0.17
   8   9 -10    0.59    0.18
   9   7  -6    0.18    0.20
   9   9 -11    0.11    0.18
  11   5  -5    1.81    0.16
  11   8 -10    4.00    0.22
  12   6  -7   27.09    0.35
  13   5  -7    6.32    0.22
  13   7 -10   -0.06    0.17
  13   8 -13    0.08    0.17
  14   8 -16    0.13    0.14
  15   3  -8    8.51    0.21
  15   7 -14    2.78    0.19
  16   7 -19    1.58    0.14
  17   2 -11    1.62    0.15
  18   4 -15    1.23    0.16
  18   5 -19    0.56    0.14
   5   8  -6    0.49    0.16
   6   9  -9    0.98    0.17
   8   5  -3    0.22    0.12
   8   6  -4    2.00    0.15
  12   5  -6    0.14    0.15
  12   7  -9    8.68    0.25
  14   7 -12    1.95    0.19
  14   8 -19    2.76    0.17
  16   6 -14    2.59    0.19
   5   9  -9    0.81    0.18
   7   9 -10    0.16    0.19
  10   7  -7   20.64    0.31
  11   7  -8    1.02    0.18
  12   8 -12    4.93    0.22
  13   8 -14    1.90    0.18
  14   3  -7   32.42    0.32
  14   6 -10    9.67    0.26
  15   2  -8   71.53    0.43
  15   4  -9    5.09    0.20
  15   6 -12    0.00    0.21
  16   3 -10    0.70    0.18
  17   3 -12    0.78    0.16
  17   4 -13   -0.03    0.17
   8   9 -11    3.55    0.21
  11   3  -4   18.02    0.21
  11   9 -19    0.95    0.15
  13   3  -6    9.25    0.19
  13   7 -11    0.13    0.17
  16   4 -11    8.15    0.25
  17   5 -15    3.99    0.19
  18   3 -15    0.01    0.15
   3   8  -6    0.34    0.12
   6   9 -10    0.04    0.19
   9   5  -4   30.51    0.30
  11   8 -11    0.09    0.18
  12   3  -5    3.70    0.14
  13   6  -9    9.74    0.25
  13   8 -15    0.02    0.15
  14   2  -7    4.97    0.16
  14   4  -8   12.46    0.25
  14   7 -13    3.97    0.21
  15   7 -16    0.20    0.15
  16   6 -15    0.27    0.16
   6   8  -7    0.96    0.15
   7   9 -11    5.63    0.23
  10   4  -4   10.48    0.18
  10   6  -6   11.93    0.24
  11   6  -7    1.32    0.17
  12   6  -8   10.75    0.25
  12   7 -10    8.54    0.25
  12   8 -13    1.47    0.18
  13   8 -16    0.14    0.15
  15   7 -17    2.98    0.17
  16   2 -10   38.28    0.34
  16   5 -13    0.25    0.20
  17   2 -12    8.79    0.21
  17   5 -16    0.61    0.15
  18   4 -18    2.87    0.17
   5   9 -10    5.48    0.20
   8   9 -12    5.32    0.22
   9   7  -7    1.72    0.18
  10   5  -5   28.23    0.29
  10   9 -16    0.25    0.16
  11   4  -5    1.72    0.15
  11   7  -9   37.78    0.40
  12   2  -5   22.19    0.23
  13   2  -6  222.98    0.68
  13   4  -7   17.26    0.26
  13   8 -20    0.21    0.15
  13   8 -17    3.12    0.18
  14   6 -11   11.31    0.27
  14   7 -14    0.22    0.16
  15   3  -9    0.17    0.15
  15   6 -13    0.74    0.18
  15   7 -20    0.51    0.13
  15   7 -19   -0.02    0.12
  15   7 -18    0.34    0.14
  16   6 -16    0.62    0.16
  17   4 -14   10.22    0.23
  18   3 -16   -0.08    0.14
  18   4 -19    0.12    0.13
   4   9 -10    0.74    0.15
   7   8  -8    2.57    0.21
   9   9 -14    1.12    0.18
  10   7  -8   -0.01    0.17
  10   9 -18    0.13    0.16
  11   5  -6    6.74    0.19
  12   5  -7   10.38    0.23
  12   8 -14    1.45    0.18
  13   1  -6   29.42    0.24
  13   7 -12    0.32    0.17
  13   8 -19    0.50    0.15
  13   8 -18    0.06    0.14
  15   4 -10   16.70    0.28
  16   3 -11    3.24    0.19
  16   4 -12    3.80    0.21
  16   6 -17    0.44    0.15
  17   3 -13    1.12    0.15
  17   5 -17    3.07    0.18
  18   4 -20    1.72    0.13
   6   9 -11    1.35    0.18
   7   9 -12    2.00    0.22
   8   6  -5    9.18    0.20
   8   9 -13    0.52    0.17
   9   9 -15    0.42    0.20
  10   8 -11    0.27    0.18
  13   6 -10    4.05    0.21
  14   7 -15    0.60    0.16
  15   6 -14    7.55    0.26
  16   6 -18    0.13    0.14
  18   3 -17    4.56    0.18
   5   9 -11    1.37    0.19
   7   7  -6    0.03    0.15
   9   9 -19    1.36    0.16
  12   7 -11    1.37    0.18
  12   8 -15    0.41    0.16
  14   3  -8   33.87    0.33
  14   5 -10    4.78    0.22
  14   6 -12    7.01    0.23
  16   6 -20   -0.08    0.13
  16   6 -19    0.18    0.14
  17   4 -15   -0.09    0.14
  17   5 -19    3.83    0.18
   2   8  -7    0.23    0.13
   4   9 -11    4.07    0.20
   6   8  -8   13.97    0.25
   6   9 -12    0.81    0.19
   9   6  -6    4.56    0.18
   9   9 -18    0.72    0.16
   9   9 -17    0.15    0.15
  12   6  -9    5.00    0.21
  12   8 -16    0.09    0.15
  14   7 -16    0.03    0.15
  16   2 -11    1.11    0.16
  17   3 -14    0.34    0.16
   7   9 -13   11.09    0.26
   8   7  -7   18.73    0.28
   9   7  -8    0.40    0.20
  10   6  -7   22.38    0.29
  10   7  -9    4.77    0.24
  10   8 -12    0.27    0.18
  11   6  -8    3.34    0.19
  11   7 -10    0.13    0.17
  12   8 -20    0.57    0.15
  12   8 -17    0.02    0.16
  13   3  -7    0.03    0.12
  13   5  -9    2.00    0.18
  14   7 -17    0.03    0.14
  15   6 -15    2.10    0.18
  17   4 -16    0.24    0.14
  18   3 -20    1.15    0.13
  18   3 -19    0.01    0.13
   5   8  -8   30.90    0.34
   5   9 -12    0.29    0.17
   6   7  -6    5.18    0.17
   7   8  -9    0.18    0.16
   7   9 -14    2.38    0.21
   8   9 -18    0.13    0.17
   8   9 -16    1.28    0.20
   9   4  -4    6.22    0.15
   9   5  -5   38.17    0.31
  11   3  -5    0.43    0.10
  11   8 -14    1.73    0.19
  12   3  -6   27.00    0.26
  12   8 -19    1.10    0.16
  12   8 -18    0.52    0.15
  13   6 -11    0.05    0.16
  13   7 -14    0.07    0.16
  14   2  -8  129.78    0.55
  14   6 -13    1.77    0.21
  14   7 -20    2.34    0.15
  14   7 -19    0.04    0.13
  15   3 -10    1.61    0.16
   4   9 -12    0.03    0.17
   6   9 -13    0.10    0.16
   7   6  -5   33.47    0.30
   8   9 -17    0.45    0.17
  10   4  -5    0.12    0.12
  10   5  -6   43.24    0.35
  11   8 -15   -0.07    0.20
  12   5  -8    1.29    0.17
  14   1  -8   78.93    0.41
  14   5 -11    3.61    0.21
  15   6 -16    0.28    0.15
  17   2 -14    4.42    0.19
  17   3 -15    1.13    0.17
  17   4 -17    0.74    0.14
  18   2 -18    2.36    0.15
   4   8  -8    0.07    0.15
   5   9 -13    1.68    0.18
   6   9 -14    5.26    0.22
   7   9 -19    0.02    0.13
   7   9 -15    1.63    0.18
  10   8 -13    1.91    0.20
  11   5  -7   16.00    0.25
  11   7 -11    9.16    0.24
  12   6 -10    2.06    0.18
  13   7 -15    0.25    0.16
  15   6 -17    0.07    0.14
  17   4 -18    0.80    0.15
   3   8  -8    0.28    0.14
   4   9 -13    0.13    0.17
   6   8  -9    0.50    0.15
   6   9 -19    0.63    0.15
   7   5  -4  193.28    0.61
   7   9 -17    0.07    0.16
   8   6  -6   49.15    0.37
  11   8 -16    2.18    0.19
  12   7 -13    0.03    0.16
  14   3  -9    1.46    0.14
  14   4 -10    0.03    0.15
  14   6 -14    8.52    0.24
  15   2 -10    0.24    0.14
  15   6 -21    1.50    0.14
  15   6 -19    0.51    0.15
  15   6 -18    1.76    0.16
  17   4 -19    0.16    0.14
   2   8  -8    9.48    0.19
   5   9 -14    0.73    0.18
   6   9 -18    0.07    0.15
   6   9 -17    0.95    0.17
   6   9 -16    5.22    0.22
   6   9 -15    4.71    0.20
   7   8 -10   14.15    0.27
   8   7  -8    0.28    0.15
   9   6  -7    1.43    0.15
   9   7  -9   12.37    0.26
  10   7 -10    1.81    0.19
  10   8 -14    3.64    0.21
  11   6  -9    4.95    0.20
  11   8 -18    3.99    0.21
  11   8 -17    7.65    0.23
  12   2  -6    0.00    0.09
  13   1  -7  105.05    0.44
  13   5 -10   10.56    0.25
  13   7 -16    0.13    0.15
  15   4 -12   12.98    0.25
  15   6 -20    1.10    0.14
  16   3 -13    3.14    0.19
  17   3 -16    2.16    0.16
  17   4 -20    0.10    0.13
   5   8  -9   15.52    0.26
   5   9 -15    4.36    0.21
  10   6  -8   21.00    0.28
  13   7 -21    1.90    0.15
  13   7 -17    1.21    0.16
  14   5 -12    8.78    0.24
  14   6 -15    1.95    0.20
  15   3 -11   10.44    0.22
  16   4 -15   -0.02    0.17
  17   2 -15    1.16    0.16
   5   9 -16    5.91    0.21
   6   7  -7    7.49    0.19
   8   5  -5    1.36    0.12
  10   8 -21    0.13    0.13
  10   8 -15    5.42    0.23
  11   7 -12    0.70    0.17
  12   5  -9   14.91    0.26
  12   6 -11   -0.15    0.18
  12   7 -14    0.24    0.16
  13   3  -8   42.54    0.34
  13   7 -20   -0.01    0.13
  13   7 -19    0.01    0.14
  13   7 -18    1.00    0.15
  17   3 -17    2.39    0.17
   4   8  -9    5.81    0.18
   6   8 -10    0.33    0.15
   7   8 -11    9.28    0.26
   8   8 -12    2.80    0.20
  10   7 -11    7.00    0.25
  10   8 -20    1.95    0.18
  12   3  -7    0.21    0.12
  13   6 -13   -0.04    0.16
  14   2  -9    4.22    0.15
  14   6 -16   -0.06    0.15
  15   5 -15   17.88    0.30
   3   8  -9   14.98    0.24
   7   6  -6   85.01    0.45
   9   4  -5   60.97    0.35
   9   5  -6    3.80    0.15
  10   5  -7   12.78    0.22
  11   3  -6    1.85    0.11
  11   6 -10   13.88    0.26
  12   4  -8    0.24    0.14
  12   7 -15    2.07    0.18
  13   5 -11    1.06    0.17
  14   4 -11   -0.04    0.16
  14   5 -13    1.64    0.21
  14   6 -22    0.35    0.13
  16   3 -14    0.60    0.15
  17   2 -16   27.38    0.31
   2   8  -9   -0.08    0.12
   8   7  -9   22.47    0.30
  11   4  -7   16.02    0.22
  12   7 -22    0.73    0.13
  14   1  -9   78.95    0.41
  14   3 -10   22.25    0.27
  15   5 -16    3.52    0.20
  17   3 -21    0.12    0.13
  17   3 -20    1.82    0.15
  17   3 -19    0.10    0.14
   6   8 -11   17.43    0.29
   7   8 -12    1.18    0.20
   8   8 -13    4.06    0.21
   9   6  -8   35.46    0.34
  10   6  -9    9.01    0.22
  12   6 -12    1.54    0.17
  12   7 -21    1.59    0.15
  13   2  -8    0.09    0.10
  13   6 -14    9.46    0.24
  14   6 -20   -0.06    0.12
  14   6 -19    0.08    0.13
  16   1 -13   10.05    0.21
  17   2 -17    0.03    0.14
   4   8 -10    0.29    0.15
   9   8 -19    1.53    0.18
   9   8 -16   13.33    0.28
  11   7 -14    0.32    0.16
  12   5 -10    0.38    0.16
  12   7 -20    0.15    0.13
  14   5 -14    0.17    0.20
  15   4 -14   10.19    0.24
  15   5 -18    1.05    0.18
  16   3 -15   14.41    0.25
  16   4 -22    1.06    0.13
  16   4 -18    0.05    0.14
   4   7  -7    0.17    0.11
   6   6  -6  203.10    0.66
   6   7  -8   32.77    0.31
   7   5  -5    8.32    0.16
   9   7 -11   26.73    0.33
   9   8 -18    4.26    0.20
   9   8 -17    2.15    0.19
  11   6 -11    5.93    0.22
  13   3  -9    5.96    0.17
  13   5 -12    0.67    0.17
  13   6 -15    0.79    0.16
  15   5 -20    0.76    0.15
  15   5 -19    0.24    0.14
  16   2 -14    8.42    0.20
  16   4 -21    0.34    0.13
  16   4 -20   -0.02    0.13
  16   4 -19    0.22    0.14
  17   2 -18    0.19    0.13
   2   8 -10   10.75    0.22
   5   8 -11    1.39    0.16
   6   8 -12    7.81    0.24
   8   7 -10    6.38    0.21
  11   2  -6    1.67    0.10
  11   5  -9    8.51    0.21
  11   7 -22   -0.05    0.13
  11   7 -15    0.67    0.17
  16   3 -16    2.61    0.18
  17   2 -22    0.40    0.10
  17   2 -21    1.21    0.13
  17   2 -20    1.80    0.14
  17   2 -19    1.77    0.14
   3   7  -7   21.11    0.23
   7   6  -7   45.08    0.34
   8   5  -6   16.69    0.21
   9   5  -7   18.28    0.23
  10   5  -8    2.23    0.15
  10   6 -10    5.48    0.20
  11   7 -16   19.18    0.32
  12   4  -9   20.14    0.26
  13   6 -22    1.28    0.14
  14   3 -11   19.73    0.26
  15   2 -12   17.19    0.24
   2   7  -7   35.48    0.28
   4   8 -11   11.92    0.23
   5   7  -8    2.65    0.14
   7   8 -14   12.82    0.27
   8   8 -19    0.16    0.14
   8   8 -18    1.57    0.16
   8   8 -17    1.01    0.17
   9   6  -9   12.48    0.23
  11   7 -21    0.32    0.14
  11   7 -17    4.86    0.23
  13   6 -21    0.67    0.15
  13   6 -17    0.86    0.16
  16   1 -14    7.94    0.19
  16   3 -17    2.06    0.17
   5   8 -12    2.51    0.17
   7   8 -15    0.80    0.20
   9   4  -6   16.54    0.20
   9   7 -12    1.77    0.19
  10   4  -7   29.93    0.28
  11   4  -8   11.92    0.20
  11   6 -12    1.21    0.16
  12   6 -14    6.11    0.21
  13   6 -20    0.99    0.14
  14   1 -10    4.39    0.15
  14   5 -23    3.81    0.16
  14   5 -16    0.08    0.16
  15   4 -16   19.95    0.30
   5   8 -21    0.18    0.13
   6   7  -9    0.02    0.13
   7   8 -19    3.81    0.20
   8   7 -11    5.10    0.20
  14   5 -22    0.48    0.14
  14   5 -17   -0.03    0.15
  15   1 -12    1.27    0.12
  15   3 -14    0.07    0.14
  16   3 -18    0.93    0.14
   4   8 -12    0.00    0.14
   6   8 -20    0.59    0.16
   6   8 -14    0.47    0.16
   7   8 -18   12.18    0.25
   7   8 -17   11.42    0.25
   9   7 -13    0.82    0.17
  10   6 -11   10.95    0.23
  10   7 -15    0.66    0.18
  12   6 -23    0.29    0.12
  12   6 -15    1.03    0.16
  13   3 -10    6.09    0.17
  14   3 -12    0.38    0.16
  14   5 -21    1.20    0.15
  15   2 -13    2.34    0.15
  16   1 -15    0.56    0.14
  16   2 -16    0.08    0.13
  16   3 -21    0.33    0.13
  16   3 -20    0.82    0.13
  16   3 -19    1.59    0.14
   3   8 -12   11.03    0.23
   6   8 -19    1.43    0.18
   6   8 -15    1.01    0.20
  11   6 -13    3.83    0.19
  12   4 -10    8.65    0.20
  14   5 -20    1.85    0.15
  14   5 -19    1.44    0.15
   3   7  -8    3.26    0.13
   4   8 -13    1.70    0.17
   5   7  -9   10.43    0.20
   5   8 -14   -0.05    0.17
   6   8 -16    5.75    0.22
   7   6  -8    0.26    0.12
   8   5  -7  216.62    0.67
   8   6  -9    0.24    0.16
   9   5  -8   49.70    0.35
   9   6 -10    0.01    0.15
  10   5  -9    1.63    0.15
  10   7 -20    0.26    0.15
  10   7 -18    1.00    0.20
  12   2  -8    0.72    0.10
  12   6 -16    0.23    0.15
  13   1  -9   34.04    0.26
  16   2 -17    2.73    0.15
   3   8 -13    3.25    0.17
   5   8 -19    5.22    0.20
   5   8 -15    0.97    0.18
   6   7 -10   14.67    0.24
   9   7 -22    0.25    0.14
   9   7 -14    1.86    0.18
  11   4  -9   19.08    0.24
  12   6 -21    0.09    0.13
  12   6 -20    0.90    0.17
  12   6 -18    0.26    0.18
  12   6 -17    0.71    0.16
  16   1 -16    1.78    0.15
  16   2 -23    0.88    0.12
  16   2 -18    8.02    0.20
   2   7  -8    1.94    0.11
   4   8 -19   -0.07    0.15
   4   8 -14    4.88    0.20
   5   8 -18    0.75    0.17
   5   8 -17    1.18    0.17
   5   8 -16    3.08    0.20
  10   6 -12    0.11    0.15
  11   2  -7   17.73    0.19
  11   5 -11   13.51    0.24
  12   5 -13    1.51    0.16
  13   5 -23    0.59    0.12
  14   3 -13    0.62    0.14
  15   3 -16    0.36    0.14
  16   2 -22    0.08    0.12
  16   2 -19   -0.10    0.14
   3   8 -14    6.33    0.21
   4   7  -9    1.09    0.12
   4   8 -18    2.22    0.17
   4   8 -15    0.28    0.16
  10   4  -8  215.15    0.68
  11   6 -23    0.62    0.13
  13   2 -10    2.66    0.13
  13   3 -11   18.46    0.25
  13   5 -16    0.34    0.15
  16   1 -17    0.12    0.14
  16   2 -21    0.10    0.13
  16   2 -20    3.10    0.16
   3   8 -15    2.51    0.18
   4   8 -17    0.25    0.15
   4   8 -16    1.53    0.15
   7   7 -23    0.26    0.14
   8   4  -6   43.94    0.29
   8   7 -22    0.81    0.14
   9   4  -7    7.66    0.15
   9   6 -11   10.32    0.22
  10   5 -10   22.42    0.27
  11   6 -15    2.56    0.18
  12   1  -8   19.83    0.19
  12   4 -11    2.50    0.16
  13   5 -22    0.03    0.12
  13   5 -17    0.26    0.15
  14   2 -12    0.12    0.12
  14   4 -23   -0.01    0.14
  15   3 -23    3.03    0.15
  15   3 -17   21.09    0.29
   3   7  -9   13.68    0.21
   6   7 -11    0.26    0.14
   7   6  -9    9.28    0.21
   8   6 -10   32.61    0.32
  11   6 -16   10.71    0.25
  12   5 -14    0.00    0.14
  13   5 -21    0.66    0.13
  13   5 -20    0.18    0.13
  13   5 -19    2.33    0.18
  13   5 -18    6.62    0.21
  14   3 -14   -0.05    0.15
  15   1 -14    1.13    0.14
  15   2 -15   -0.08    0.13
  15   3 -22   -0.01    0.13
  15   3 -18    0.14    0.14
  16   1 -23    0.37    0.10
  16   1 -18    0.40    0.14
   7   5  -7   32.88    0.27
   8   7 -21    0.78    0.14
   9   5  -9    0.12    0.12
  11   5 -12    8.84    0.21
  11   6 -21    0.07    0.13
  11   6 -17    9.17    0.24
  12   3 -10    2.64    0.14
  12   5 -24    0.88    0.12
  14   4 -22    0.71    0.13
  14   4 -18    0.01    0.15
  15   3 -21   17.44    0.26
  15   3 -20    0.41    0.15
  15   3 -19    0.00    0.13
  16   1 -22    0.52    0.12
  16   1 -19    3.40    0.15
   2   7  -9   65.24    0.38
   4   7 -10   13.37    0.22
   7   7 -22    0.04    0.13
   8   5  -8    0.81    0.11
   9   6 -12    9.19    0.22
  10   6 -23    2.53    0.16
  11   4 -10   36.60    0.32
  11   6 -19    0.17    0.15
  11   6 -18    7.10    0.22
  12   2  -9    6.13    0.14
  12   5 -15    0.14    0.17
  13   1 -10   -0.14    0.10
  13   3 -12    0.46    0.13
  13   4 -14    0.63    0.15
  14   4 -21    2.29    0.15
  14   4 -20    4.05    0.18
  15   2 -16   28.32    0.32
  16   1 -21    2.43    0.13
  16   1 -20    0.28    0.12
   1   7  -9   13.40    0.19
   5   7 -11   16.99    0.24
   6   7 -12   22.84    0.29
   8   7 -19    4.01    0.22
  12   4 -12    2.23    0.16
  12   5 -23    4.16    0.16
  13   2 -11    0.32    0.13
  14   1 -12    0.44    0.10
  14   2 -13    1.91    0.14
  14   3 -15   10.24    0.24
  15   2 -24    4.87    0.15
   5   6  -8   16.32    0.20
   6   7 -22    0.11    0.13
   7   7 -14   39.09    0.39
   8   6 -11   15.68    0.25
  10   4  -9   25.88    0.26
  10   6 -22    0.13    0.13
  10   6 -15    7.55    0.22
  12   5 -16    4.64    0.19
  13   4 -24    0.24    0.12
  13   4 -15    0.40    0.15
  15   1 -15   70.24    0.44
  15   2 -23    0.87    0.13
  15   2 -17    1.57    0.17
   6   7 -13   29.23    0.34
   7   6 -10   40.34    0.33
   7   7 -20    0.23    0.17
   7   7 -15   33.60    0.38
   9   4  -8    1.68    0.12
   9   6 -13    3.60    0.18
  11   2  -8   85.41    0.39
  12   5 -17   -0.04    0.17
  14   3 -16   -0.06    0.16
   4   7 -11    4.07    0.16
   5   7 -12    0.04    0.13
   6   7 -21    0.64    0.15
   7   7 -19    5.26    0.22
   7   7 -16   21.02    0.33
   8   4  -7   76.66    0.37
   8   6 -24   -0.04    0.13
   9   6 -23    0.11    0.14
  10   6 -20    0.57    0.17
  10   6 -16    0.38    0.16
  11   4 -11    0.53    0.13
  11   5 -24    0.55    0.12
  12   5 -21    1.50    0.15
  12   5 -20    1.60    0.15
  12   5 -19    1.20    0.18
  12   5 -18   -0.06    0.14
  13   3 -13    0.20    0.13
  13   4 -23    0.13    0.12
  13   4 -16    0.13    0.15
  14   2 -14    6.21    0.19
  15   0 -15    0.56    0.13
  15   2 -22    4.03    0.16
  15   2 -18    0.04    0.13
   6   5  -7   32.96    0.25
   6   7 -14   50.14    0.42
   7   7 -18    0.36    0.16
   7   7 -17    0.50    0.16
   8   5  -9   12.80    0.20
   9   6 -14    4.10    0.21
  10   3  -8    5.61    0.14
  10   5 -12    3.29    0.16
  10   6 -19    1.51    0.16
  10   6 -18    0.07    0.15
  10   6 -17    4.85    0.20
  12   1  -9    2.19    0.10
  13   4 -22    4.18    0.17
  13   4 -17    0.31    0.18
  14   3 -17    0.95    0.15
  15   1 -24   -0.02    0.11
  15   1 -16    0.08    0.12
  15   2 -21    3.33    0.15
  15   2 -20    0.16    0.12
   3   7 -11   10.58    0.20
   4   6  -8    1.78    0.10
   5   7 -21    1.35    0.16
   6   7 -20    1.53    0.15
   9   6 -22    0.25    0.14
  11   5 -23    1.71    0.14
  12   2 -10    0.93    0.10
  13   1 -11    0.16    0.10
  13   2 -12   22.50    0.26
  13   4 -21    0.10    0.13
  13   4 -18    0.37    0.17
   4   7 -12    6.20    0.18
   5   7 -13    0.52    0.14
   6   7 -19   -0.15    0.16
   6   7 -15   17.40    0.28
   7   6 -24    1.64    0.14
   7   6 -11   10.90    0.21
   9   6 -15    3.28    0.19
  10   4 -10   55.08    0.36
  11   5 -15    0.34    0.14
  12   4 -14    0.90    0.15
  13   3 -25    4.70    0.16
  13   4 -20    6.09    0.20
  13   4 -19    0.34    0.15
  14   3 -19    0.26    0.14
  15   1 -23    4.79    0.16
  15   1 -17   12.83    0.21
   2   7 -11   13.93    0.21
   3   7 -21    0.39    0.14
   5   7 -20    4.55    0.19
   6   7 -18    0.69    0.15
   6   7 -17    1.80    0.17
   6   7 -16   15.41    0.27
   8   6 -13    0.49    0.15
   9   5 -11    3.59    0.16
   9   6 -21    7.78    0.21
  11   5 -22    0.31    0.13
  11   5 -16    0.08    0.17
  14   0 -13   -0.02    0.11
  14   2 -24    3.83    0.16
  15   1 -22    1.32    0.14
  15   1 -18    0.09    0.13
   1   7 -11   20.33    0.24
   3   7 -12    5.16    0.17
   4   7 -13    1.89    0.16
   5   7 -14   17.54    0.26
   6   6 -24   -0.03    0.12
   9   4  -9    3.32    0.13
   9   5 -25    2.65    0.14
   9   6 -20    8.88    0.23
   9   6 -17   11.39    0.27
  11   5 -21    0.16    0.13
  12   4 -15    4.12    0.18
  13   3 -24    2.36    0.16
  15   1 -21    0.01    0.13
  15   1 -20    0.10    0.13
  15   1 -19    0.14    0.13
   3   6  -8    0.04    0.08
   4   7 -20    6.81    0.20
   5   7 -19    0.16    0.14
   5   7 -18    0.59    0.17
   5   7 -15    9.62    0.22
   7   6 -23    4.23    0.18
   7   6 -12    8.14    0.20
   8   5 -10   29.69    0.28
   8   6 -14    4.18    0.21
   9   6 -18   13.21    0.26
  11   4 -25    0.23    0.11
  11   5 -20    0.17    0.14
  11   5 -19    3.81    0.18
  11   5 -18    2.12    0.17
  12   4 -23    0.10    0.11
  13   2 -13    0.38    0.13
  14   2 -23    0.09    0.13
  14   2 -16    1.29    0.14
  15   0 -23    0.19    0.11
  15   0 -17    0.75    0.13
   2   7 -12    0.70    0.13
   3   7 -20   10.14    0.21
   4   7 -19    1.09    0.16
   4   7 -14    3.33    0.18
   5   6 -24    0.02    0.12
   5   7 -17    1.95    0.16
   5   7 -16   14.37    0.25
   6   5  -8   11.22    0.17
   8   4  -8  282.77    0.71
  10   3  -9    0.23    0.10
  10   5 -23    0.60    0.12
  10   5 -14    0.15    0.14
  11   4 -13    2.10    0.17
  12   1 -10    3.52    0.12
  12   4 -22    0.46    0.15
  12   4 -16    2.39    0.17
  13   1 -12    3.87    0.14
  13   3 -23    0.16    0.14
  14   2 -17    0.35    0.15
  15   0 -22    0.00    0.12
  15   0 -18    0.00    0.13
   1   7 -12    6.73    0.18
   3   7 -19    1.59    0.17
   3   7 -13    0.08    0.12
   4   6  -9    5.87    0.14
   4   7 -18    0.14    0.15
   4   7 -15   12.40    0.25
   5   6 -10   17.19    0.22
   8   6 -15   13.42    0.25
   9   5 -24    0.18    0.14
   9   5 -12    2.00    0.14
  10   4 -11   14.19    0.21
  12   4 -17    0.06    0.17
  14   1 -15    0.57    0.14
  14   2 -22    0.07    0.11
  15   0 -21    2.71    0.14
  15   0 -19    5.97    0.18
   2   6  -8   54.53    0.31
   2   7 -19   -0.12    0.14
   2   7 -13    1.08    0.14
   3   7 -14    6.35    0.19
   4   7 -17    5.26    0.18
   7   6 -22    0.13    0.13
   7   6 -13    6.98    0.20
   8   6 -20    2.34    0.18
   8   6 -16    6.94    0.22
   9   3  -8    5.67    0.13
  10   5 -22    0.63    0.13
  11   3 -11   15.17    0.21
  11   4 -24    0.03    0.11
  12   3 -25    0.27    0.12
  12   4 -21    1.46    0.14
  12   4 -20   11.62    0.24
  12   4 -19    9.23    0.24
  12   4 -18    0.70    0.14
  13   2 -25    0.52    0.12
  13   3 -22    0.27    0.13
  14   0 -14    0.07    0.09
  14   1 -24    0.44    0.12
  14   2 -20    1.87    0.16
  14   2 -19    0.25    0.14
  14   2 -18    1.51    0.14
  15   0 -20    0.02    0.11
   1   7 -13    1.40    0.14
   3   7 -18    2.09    0.16
   3   7 -15    2.46    0.17
   8   5 -11    1.00    0.13
   8   6 -19    0.15    0.16
   8   6 -18    0.73    0.17
   9   4 -10   34.27    0.28
   9   5 -13   23.41    0.29
  10   5 -16    0.09    0.14
  11   4 -14    2.69    0.16
  13   3 -21   -0.02    0.13
   2   7 -18    1.57    0.15
   2   7 -14   10.17    0.20
   3   7 -17    2.24    0.15
   3   7 -16   19.95    0.27
   5   6 -23    0.15    0.12
   7   6 -21   -0.05    0.14
   7   6 -14   38.05    0.36
   9   5 -23    0.37    0.12
  10   4 -25    0.05    0.11
  10   4 -12    6.07    0.17
  10   5 -20    0.57    0.15
  10   5 -17    5.91    0.20
  11   4 -23    0.39    0.14
  14   1 -23   -0.01    0.13
   1   7 -14   17.05    0.24
   2   7 -17    4.68    0.17
   2   7 -16    3.55    0.17
   2   7 -15    9.53    0.20
   4   6 -23    0.12    0.13
   4   6 -10   20.57    0.22
   6   6 -22    0.04    0.13
   7   5 -25    0.10    0.12
   7   5 -10    1.01    0.12
   8   5 -24   -0.13    0.12
  10   3 -10    8.30    0.16
  10   5 -19    7.67    0.21
  10   5 -18    1.88    0.17
  11   1  -9   11.43    0.15
  11   4 -15    0.00    0.14
  12   0 -10  207.69    0.56
  12   3 -24    0.01    0.12
  13   2 -15    0.10    0.14
  14   0 -15    0.04    0.11
   3   6 -23    0.18    0.12
   6   5  -9   26.50    0.24
   7   6 -15   30.50    0.34
   8   5 -12    5.13    0.18
   9   5 -22    4.46    0.17
   9   5 -14    1.61    0.15
  11   3 -12    0.62    0.12
  11   4 -22    2.27    0.15
  12   1 -11   57.56    0.33
  14   0 -24    0.06    0.11
  14   1 -22    0.37    0.12
  14   1 -17    1.39    0.13
   5   6 -22    3.58    0.16
   6   5 -25    0.02    0.12
   6   6 -21    2.53    0.16
   7   4  -8    0.34    0.10
  10   4 -24    1.64    0.13
  11   3 -25    0.00    0.11
  11   4 -16    0.31    0.14
  12   3 -23   -0.04    0.12
  13   2 -16    1.18    0.15
  14   1 -21    0.04    0.11
  14   1 -20    0.69    0.14
  14   1 -19    2.87    0.17
   5   6 -12    1.60    0.13
   8   5 -23    0.01    0.12
   9   3  -9   92.13    0.40
   9   4 -25    1.10    0.13
   9   4 -11    0.02    0.11
   9   5 -21   13.35    0.25
   9   5 -15   15.81    0.25
  10   2  -9   48.79    0.29
  10   4 -13    4.05    0.16
  11   4 -20   10.73    0.23
  11   4 -17    9.11    0.22
  12   3 -22    1.63    0.17
  12   3 -16    1.58    0.17
  13   1 -14    0.10    0.12
  14   0 -16   46.97    0.34
   3   6 -10    1.49    0.11
   4   6 -22    1.03    0.14
   4   6 -11    1.97    0.12
   5   6 -21    0.22    0.15
   6   6 -20    0.26    0.14
   7   5 -11   12.21    0.19
   8   5 -13    0.38    0.13
   9   5 -20   18.52    0.28
   9   5 -16    8.92    0.22
  10   3 -26    0.80    0.11
  10   4 -23    1.72    0.16
  11   3 -13   19.87    0.24
  11   4 -19    8.73    0.22
  11   4 -18   17.31    0.27
  12   2 -13    1.30    0.12
  13   0 -13    0.57    0.11
  13   2 -22    0.30    0.13
  13   2 -17    0.15    0.13
  14   0 -17    0.16    0.12
   3   6 -22    0.89    0.13
   5   6 -13    2.07    0.16
   6   6 -19   12.41    0.25
   8   5 -22    0.24    0.16
   9   5 -19   21.92    0.30
   9   5 -17  149.38    0.69
  10   3 -11   24.66    0.24
  10   4 -14   17.77    0.25
  11   3 -24    0.55    0.13
  12   3 -20   24.93    0.32
  12   3 -18    3.09    0.19
  12   3 -17    9.81    0.22
  13   1 -24    2.30    0.14
  13   2 -21    1.78    0.15
  13   2 -20    3.37    0.16
  13   2 -19    2.12    0.17
  13   2 -18    1.83    0.15
  14   0 -22    1.48    0.13
   4   6 -21    0.18    0.14
   6   5 -24    0.04    0.13
   6   5 -10   16.48    0.20
   6   6 -18   -0.19    0.15
   6   6 -17   12.76    0.25
   9   4 -12   19.36    0.23
  10   4 -22    3.74    0.18
  11   1 -10   10.47    0.16
  11   2 -26   -0.02    0.10
  12   1 -12    1.68    0.11
  12   3 -19    6.09    0.20
  13   0 -25    3.96    0.15
  13   1 -15    1.62    0.14
  14  -1 -23    0.10    0.10
  14   0 -21   -0.02    0.13
  14   0 -20   14.07    0.22
  14   0 -19    0.06    0.12
   3   6 -11    9.66    0.18
   5   6 -14    9.43    0.21
   8   5 -21    3.58    0.18
   8   5 -14   29.17    0.31
   9   4 -24    0.09    0.11
  10   4 -15    1.05    0.14
  11   3 -14    0.80    0.13
  12   2 -14    0.05    0.11
  13   1 -23    0.34    0.13
  14  -1 -22    0.27    0.11
   3   6 -21   -0.09    0.13
   5   5 -24    0.05    0.12
   5   6 -19   13.96    0.25
   7   4  -9    3.67    0.12
   8   5 -15    7.78    0.20
  10   3 -25    0.22    0.11
  10   4 -21   11.42    0.23
  10   4 -16   10.09    0.23
  13   0 -14   -0.02    0.09
  13   1 -16    0.18    0.14
  14  -1 -21    0.03    0.12
   1   6 -10    5.38    0.13
   2   6 -21    0.27    0.12
   4   6 -13    1.11    0.12
   5   6 -18    0.39    0.14
   5   6 -17   22.16    0.30
   5   6 -16   64.29    0.45
   5   6 -15    3.98    0.17
   6   5 -23    0.45    0.15
   6   5 -11    7.56    0.17
   8   5 -20    1.57    0.16
   8   5 -19   35.30    0.38
   8   5 -16    9.66    0.23
   9   3 -26    0.87    0.11
   9   3 -10   87.54    0.40
   9   4 -13    0.41    0.14
  10   3 -12    0.77    0.11
  10   4 -20    2.34    0.16
  10   4 -17    9.31    0.22
  11   2 -12    3.09    0.12
  13  -1 -25    1.75    0.11
  13   0 -24    0.08    0.11
  13   1 -22   -0.04    0.11
  14  -1 -20    0.57    0.12
  14  -1 -19    2.86    0.14
   2   6 -11    1.98    0.12
   3   6 -20    0.32    0.15
   3   6 -12   11.35    0.19
   4   5 -24    0.68    0.13
   4   6 -19    1.68    0.17
   7   5 -13   13.82    0.22
   8   4 -11    9.85    0.17
   8   5 -18    0.24    0.15
   8   5 -17   36.89    0.36
  10   4 -18   45.27    0.40
  11   2 -25   -0.06    0.11
  11   3 -22    0.10    0.12
  12   1 -13    0.94    0.10
  13   1 -21    9.78    0.21
  13   1 -17    0.42    0.12
   2   6 -20   -0.03    0.14
   3   5 -24    0.20    0.12
   4   6 -18    6.06    0.20
   7   5 -21    4.32    0.18
   8   4 -24    0.18    0.11
  10   3 -24    0.46    0.11
  11   3 -21    1.01    0.14
  12   0 -12    2.12    0.10
  12   2 -16    0.68    0.13
  13  -1 -14    0.19    0.10
  13   0 -15    0.02    0.11
  13   1 -20    3.76    0.16
  13   1 -19    3.96    0.17
  13   1 -18    3.36    0.15
   1   6 -20    2.67    0.15
   2   5 -24    1.03    0.11
   3   6 -19    0.61    0.16
   3   6 -13    0.75    0.14
   4   5  -9    0.45    0.08
   4   6 -17    5.65    0.18
   4   6 -16   25.76    0.31
   4   6 -15    0.47    0.13
   5   5 -23    5.30    0.17
   7   5 -14   53.38    0.39
   9   3 -25    0.26    0.12
  10   2 -26    0.87    0.11
  10   3 -13    1.88    0.13
  11   1 -11    1.37    0.09
  11   3 -20    6.43    0.19
  11   3 -19    0.23    0.17
  11   3 -18   19.21    0.29
  11   3 -17    4.02    0.17
  13  -1 -24    2.20    0.12
  13   0 -23    0.31    0.12
   2   6 -12    0.36    0.10
   6   5 -12   12.98    0.20
   7   5 -20    5.39    0.20
   8   4 -23    1.92    0.16
   8   4 -12   16.42    0.21
   9   3 -11   51.15    0.32
   9   4 -21    0.26    0.14
  10   3 -23    4.64    0.17
  11   2 -24    0.59    0.12
  12   1 -14    0.06    0.12
  13   0 -16    0.03    0.12
   0   6 -11    0.06    0.09
   1   6 -19    6.02    0.19
   3   6 -18   12.07    0.23
   3   6 -14    2.53    0.14
   7   4 -24    0.08    0.12
   7   5 -19   51.33    0.43
   7   5 -18   83.09    0.53
   7   5 -16   36.86    0.35
   9   4 -15    2.10    0.15
  12   0 -25    0.04    0.10
  13   0 -22    0.09    0.11
   2   6 -13    1.83    0.12
   3   6 -17    1.02    0.14
   3   6 -16    6.91    0.18
   3   6 -15   19.12    0.25
   5   5 -22    0.76    0.13
   6   4  -9   50.49    0.29
   6   5 -13    1.96    0.13
   7   5 -17   46.47    0.40
   9   4 -16  128.81    0.60
  10   2 -25    1.25    0.12
  10   3 -22    0.15    0.13
  10   3 -14    2.96    0.14
  11   2 -23    0.25    0.12
  12  -1 -12    1.48    0.09
  12   1 -23    2.02    0.14
  13  -1 -23    0.38    0.10
  13   0 -21    0.07    0.11
  13   0 -17    0.18    0.11
   1   5 -23    0.75    0.11
   1   6 -18   13.28    0.24
   2   5 -23    0.09    0.12
   2   6 -17   -0.07    0.14
   2   6 -14    5.07    0.16
   7   3 -26    2.43    0.13
   8   4 -22    8.21    0.20
   8   4 -13    2.75    0.14
  12   0 -13    0.01    0.08
  12   1 -15    0.78    0.11
  13   0 -20    0.04    0.11
  13   0 -18    0.05    0.11
   0   6 -12    0.31    0.10
   1   6 -13    8.74    0.17
   2   6 -16    0.19    0.12
   2   6 -15   57.95    0.39
   4   5 -22    0.19    0.14
   6   5 -14    0.01    0.13
   7   4 -23    0.11    0.15
   8   3 -25    2.27    0.13
   8   3 -10   39.17    0.27
   9   3 -12    0.05    0.10
  10   1 -10    5.33    0.12
  10   3 -21    0.34    0.13
  11   0 -26    0.02    0.09
  11   1 -12    0.08    0.08
  11   2 -22   27.12    0.31
  12  -1 -25    0.58    0.11
  12   0 -24    0.75    0.11
  12   1 -22    0.06    0.12
  13  -1 -22   -0.01    0.10
  13  -1 -16    0.25    0.09
   0   6 -17   14.57    0.23
   1   6 -14    4.74    0.16
   4   4 -25    0.10    0.11
   5   5 -21    2.76    0.16
   8   4 -21    7.19    0.20
   9   3 -23    0.17    0.12
  10   1 -26    0.58    0.11
  10   2 -24   -0.08    0.13
  10   3 -20    4.28    0.18
  10   3 -16    5.44    0.17
  11   0 -11   11.90    0.16
  12   1 -21    1.09    0.13
  12   1 -16    0.58    0.11
  13  -2 -22    0.24    0.10
  13  -1 -21    9.00    0.19
  13  -1 -17    0.31    0.11
   0   6 -14    0.62    0.12
   0   6 -13    3.48    0.13
   1   6 -15    1.91    0.13
   6   3 -26    0.78    0.11
   6   5 -18   15.56    0.26
   6   5 -16   23.82    0.29
   8   4 -20   10.02    0.22
  10   3 -19   61.35    0.44
  10   3 -18    1.06    0.15
  10   3 -17   10.60    0.22
  11   2 -21    1.04    0.14
  12   0 -14   28.03    0.25
  12   1 -20    0.13    0.12
  12   1 -19    7.47    0.20
  12   1 -18    3.11    0.17
  13  -1 -20    3.71    0.15
  13  -1 -18    3.31    0.14
   0   5 -22    1.17    0.13
   0   6 -15    0.01    0.12
   2   4 -25    2.32    0.12
   4   5 -21    6.97    0.19
   5   5 -20    6.87    0.20
   7   3 -25    0.03    0.12
   7   4 -12   11.10    0.18
   8   3 -24    0.69    0.12
   8   4 -19   11.37    0.23
   8   4 -15    2.86    0.15
   9   2 -25    0.09    0.10
   9   3 -13    6.83    0.16
  11   1 -13   51.94    0.32
  11   2 -20    6.09    0.19
  11   2 -18   10.12    0.23
  12  -1 -13    0.98    0.09
  12   0 -23   -0.01    0.10
  13  -1 -19    3.68    0.14
   1   5 -22    1.29    0.13
   5   5 -19    5.02    0.19
   6   4 -23   -0.05    0.12
   8   2 -26    0.06    0.11
   8   3 -11   55.88    0.32
   8   4 -18   12.39    0.23
   8   4 -17   28.37    0.31
   8   4 -16   15.53    0.24
   9   3 -22    9.75    0.21
  10   2 -23    0.27    0.12
  11   0 -25    2.12    0.13
  12  -1 -24    0.26    0.11
   3   5 -21    5.88    0.19
   4   4 -24   -0.06    0.13
   4   5 -20    6.87    0.21
   9   3 -21    0.85    0.16
   9   3 -14    3.05    0.14
  10   1 -25    0.01    0.11
  12  -2 -24    0.44    0.10
  12   0 -22   -0.02    0.11
  12   0 -15   -0.15    0.09
   4   5 -12    0.12    0.09
   9   1 -26    1.29    0.12
   9   2 -11   10.40    0.16
  10   2 -22    4.13    0.16
  11  -1 -11    1.21    0.09
  11   0 -12    0.11    0.07
  11   1 -14    0.05    0.09
  12  -1 -23    1.90    0.13
  12  -1 -14    0.18    0.09
  12   0 -21    0.09    0.13
  12   0 -16    3.88    0.15
   0   5 -21    0.14    0.13
   2   5 -21    2.06    0.14
   3   4 -24    0.40    0.12
   4   5 -19    0.30    0.16
   6   3 -25    0.11    0.11
   6   4 -22    2.51    0.15
   7   3 -24    0.03    0.11
   7   4 -20    9.68    0.22
   9   2 -24    1.79    0.13
   9   3 -20    2.52    0.16
   9   3 -15   27.50    0.28
  10   2 -14    8.14    0.17
  12   0 -20    3.27    0.16
  12   0 -17   -0.05    0.12
   0   4 -24    0.33    0.11
   1   4 -24   -0.01    0.11
   2   4 -24    0.01    0.12
   2   5 -10    4.92    0.11
   3   5 -20    1.68    0.14
   7   2 -26    0.52    0.11
   7   3 -10    7.65    0.14
   7   4 -19   12.06    0.24
   8   2 -25    3.04    0.14
   8   3 -12    0.40    0.09
   9   3 -18    2.85    0.17
  10   1 -24    3.80    0.15
  10   2 -21    3.24    0.16
  11  -1 -25    0.33    0.10
  11   1 -15    1.41    0.11
  12  -2 -23    0.35    0.11
  12  -1 -22   -0.03    0.11
  12   0 -19   -0.01    0.11
  12   0 -18   12.87    0.21
   2   5 -20    0.72    0.15
   4   4 -23    0.26    0.14
   4   5 -18    9.56    0.21
   4   5 -17    2.74    0.17
   4   5 -14    6.28    0.16
   5   3 -25    0.48    0.13
   5   4 -10    2.11    0.10
   6   4 -21    4.25    0.18
   7   4 -18   10.88    0.23
   7   4 -15  140.93    0.59
   8   3 -22    0.50    0.13
  10   2 -20    7.28    0.22
  10   2 -15    0.04    0.11
  12  -1 -15    0.86    0.10
   3   5 -19   -0.01    0.13
   4   5 -16    8.46    0.19
   4   5 -15   50.52    0.36
   7   3 -23    4.65    0.17
   9   1 -25    0.83    0.12
   9   2 -12    2.25    0.10
  10  -1 -26    0.49    0.11
  10   1 -12   11.53    0.16
  10   2 -19   17.54    0.27
  10   2 -16    4.86    0.16
  11  -2 -25    0.08    0.10
  11   0 -23    0.04    0.11
  11   0 -13    7.25    0.14
  11   1 -17    3.80    0.17
  11   1 -16    0.12    0.11
  12  -1 -21    1.01    0.13
   0   5 -20    1.23    0.14
   1   5 -20    4.18    0.15
   3   4 -23   -0.05    0.13
   3   5 -18    3.64    0.17
   6   2 -26    0.29    0.11
   6   3 -24    1.57    0.13
   6   4 -20    9.13    0.21
   8   1 -26    9.95    0.19
   8   2 -24    0.08    0.13
   8   2 -10   31.24    0.22
   8   3 -21    2.18    0.15
  10   1 -23    1.29    0.13
  10   2 -18   12.67    0.23
  10   2 -17    3.00    0.16
  11  -1 -24    0.34    0.11
  12  -2 -22    0.61    0.12
  12  -1 -16    0.41    0.09
   2   5 -19    0.31    0.13
   3   5 -13    2.01    0.11
   7   2 -25    0.19    0.10
   7   3 -11   35.45    0.25
   8   3 -14    1.23    0.13
   9   0 -26   -0.21    0.11
   9   2 -22    0.02    0.12
  11   0 -22    0.03    0.14
  12  -1 -20    0.29    0.11
  12  -1 -19    6.80    0.18
  12  -1 -18    2.96    0.14
  12  -1 -17   -0.06    0.09
  -1   4 -23    1.81    0.13
   0   4 -23    0.40    0.12
   2   4 -23    0.03    0.11
   3   5 -17   11.13    0.21
   3   5 -16   31.98    0.31
   3   5 -15   19.42    0.25
   4   4 -22    0.44    0.13
   5   4 -11    0.43    0.08
   6   4 -14    3.48    0.14
   7   3 -22    0.89    0.13
   9   2 -13   -0.08    0.09
  10  -2 -26    0.97    0.10
  10   0 -11   -0.02    0.08
  10   1 -22    3.04    0.16
  10   1 -13    0.19    0.08
  11   0 -14    0.02    0.09
  12  -2 -21    0.56    0.12
   0   5 -19    0.01    0.13
   2   5 -18   18.09    0.25
   2   5 -12    1.20    0.10
   3   3 -25   -0.04    0.11
   5   2 -26    0.08    0.11
   5   3 -24    0.69    0.12
   6   3 -23    0.49    0.12
   6   4 -18    7.58    0.20
   6   4 -17   39.18    0.35
   8   3 -19   52.48    0.41
   8   3 -18    0.01    0.14
   9   1 -24    0.07    0.11
   9   2 -21    7.63    0.19
  11  -2 -24    0.54    0.10
  12  -2 -16    0.67    0.11
   1   3 -25   -0.04    0.11
   2   3 -25    0.21    0.11
   3   4 -22    3.26    0.15
   5   4 -20    7.84    0.21
   7   1 -26    0.24    0.10
   7   3 -21    0.06    0.15
   7   3 -12    6.34    0.13
   8   1 -25    0.04    0.10
   8   2 -23    0.25    0.12
   8   3 -17    4.44    0.18
   9   2 -14   14.03    0.19
  10   1 -21    0.42    0.14
  10   1 -14   -0.01    0.10
  11  -3 -24    0.45    0.09
  11  -1 -13   50.44    0.29
  11   0 -15    0.28    0.09
  12  -2 -19    5.33    0.16
  12  -2 -18    0.60    0.11
  12  -2 -17    1.04    0.11
   1   5 -18    0.91    0.13
   2   5 -16   13.70    0.22
   2   5 -15   25.96    0.27
   2   5 -14    7.17    0.17
   4   2 -26   -0.02    0.11
   6   2 -25    1.04    0.11
   7   0 -27    1.20    0.11
   7   2 -24    0.53    0.12
   8   2 -11    0.08    0.07
   9  -1 -26    1.06    0.11
   9   0 -25    4.07    0.15
   9   1 -11    8.17    0.13
  11   0 -20    0.08    0.12
  11   0 -19  134.92    0.60
  11   0 -16   -0.04    0.10
  -1   5 -18    9.80    0.20
   0   5 -18    0.19    0.12
   1   5 -17    0.17    0.14
   2   4 -22    0.13    0.11
   5   3 -23    1.53    0.16
   5   4 -19    8.07    0.21
   5   4 -13    1.13    0.10
   6   3 -22    0.52    0.13
   8   0 -26    2.42    0.13
   9   1 -23    0.26    0.12
   9   2 -19    0.07    0.14
   9   2 -16   51.37    0.37
   9   2 -15   12.81    0.20
  10  -2 -25    1.14    0.11
  10   0 -12   84.32    0.36
  10   1 -20   54.92    0.41
  11  -2 -23    0.20    0.12
  11  -1 -22    0.16    0.11
  11   0 -18   -0.09    0.11
  11   0 -17    1.51    0.12
  -1   4 -22    2.24    0.14
   0   4 -22    0.31    0.12
   1   4 -22    2.00    0.14
   1   5 -16    7.36    0.18
   3   3 -24    0.20    0.13
   3   4 -21    7.05    0.19
   5   4 -18    1.43    0.16
  10  -3 -25    0.17    0.09
  10  -1 -24    3.82    0.14
  11  -3 -23    0.28    0.10
  11  -1 -14    0.02    0.08
  -1   5 -17   10.64    0.20
   0   5 -17    6.56    0.16
   1   5 -15    6.07    0.17
   1   5 -14    2.15    0.13
   2   2 -26    0.13    0.11
   4   4 -11   14.55    0.17
   5   2 -25    0.23    0.10
   5   4 -16    1.79    0.17
   5   4 -15    0.20    0.12
   6   1 -26    2.35    0.12
   7   1 -25    1.69    0.14
   7   2 -23   -0.03    0.11
   7   3 -19   31.19    0.33
   7   3 -14    0.30    0.11
   8   1 -24    1.63    0.13
   8   2 -12    9.40    0.15
   9  -2 -26    2.26    0.12
   9   1 -22    0.74    0.16
  -1   5 -11    4.11    0.11
   2   3 -24    0.35    0.12
   2   4 -21    0.56    0.15
   6   0 -27   -0.09    0.09
   6   2 -24    0.01    0.11
   6   3 -21    0.02    0.12
   6   3 -11    0.11    0.08
   7   3 -18   71.32    0.45
   8   2 -21    2.56    0.15
   9  -1 -25    0.85    0.13
   9   1 -12    2.06    0.09
  11  -2 -22   26.08    0.27
  11  -1 -15    1.47    0.11
  -1   3 -24    1.23    0.11
  -1   5 -16   29.23    0.28
   0   5 -15    1.28    0.12
   1   3 -24    0.19    0.11
   3   4 -20   -0.01    0.13
   4   2 -25    0.17    0.13
   5   3 -22    0.77    0.14
   7   0 -26   -0.02    0.10
   7   3 -17    8.72    0.21
   8   0 -25   -0.13    0.11
   8   2 -20   26.86    0.31
   8   2 -13    8.36    0.16
  10  -2 -24    0.03    0.11
  10  -1 -23    1.22    0.14
  10   0 -21   -0.27    0.15
  10   0 -13   -0.02    0.08
  11  -3 -22    0.12    0.11
  11  -1 -19    6.01    0.19
  11  -1 -16    0.12    0.10
  -1   5 -15   15.57    0.21
   0   4 -21    2.55    0.15
   5   1 -26    0.49    0.10
   7   2 -22   -0.03    0.12
   8   1 -23    0.88    0.12
   9   1 -21    6.44    0.18
  11  -2 -21    0.95    0.12
  11  -2 -14    8.18    0.14
  11  -1 -18    2.02    0.12
  11  -1 -17    3.74    0.13
  -1   5 -14   10.90    0.18
  -1   5 -13    6.31    0.14
   2   4 -20    8.54    0.21
   3   3 -23    0.51    0.13
   3   4 -19   11.42    0.23
   5   0 -27   14.26    0.21
   5   2 -24    0.31    0.11
   6   1 -25    0.04    0.12
   6   2 -23    0.58    0.12
   6   3 -12    9.16    0.15
   7   1 -24    0.43    0.13
   8   2 -19   13.51    0.23
   8   2 -14   15.46    0.20
   9   1 -20    8.49    0.22
  10  -3 -24    0.47    0.10
  10   0 -20   42.25    0.36
  10   0 -14    0.61    0.08
   4   1 -26    0.08    0.11
   4   3 -22    2.15    0.15
   5   3 -21    0.08    0.13
   9  -2 -25    0.07    0.10
   9  -1 -24   -0.01    0.13
  10  -1 -22    2.95    0.14
  10  -1 -12   11.44    0.14
  10   0 -19    0.32    0.17
  11  -3 -21    0.97    0.11
  11  -2 -15    1.91    0.10
  -2   3 -23    0.04    0.11
   1   4 -20    8.49    0.19
   2   2 -25    3.20    0.14
   3   4 -18   44.39    0.37
   6   0 -26    0.63    0.10
   6   3 -18   31.95    0.32
   6   3 -13    7.69    0.14
   7   2 -21   16.53    0.25
   7   2 -11    5.08    0.11
   8  -2 -26    0.03    0.10
   8   0 -24    0.90    0.12
   8   1 -22    2.33    0.14
   8   2 -16   20.74    0.25
   9   1 -19   22.27    0.28
  10  -2 -23    0.14    0.10
  10   0 -18   43.98    0.34
  10   0 -16   30.96    0.28
  11  -2 -19    2.11    0.14
  11  -2 -16    5.83    0.14
  -2   4 -20   -0.05    0.12
  -1   3 -23   -0.12    0.12
   0   2 -25    0.63    0.11
   0   3 -23    0.01    0.13
   0   4 -20    2.59    0.16
   1   2 -25    0.52    0.12
   1   3 -23    1.40    0.12
   2   4 -19    5.64    0.17
   4   2 -24   -0.05    0.11
   5   3 -20   32.89    0.33
   6   3 -17  168.61    0.65
   6   3 -14    2.27    0.12
   7  -1 -26    0.32    0.10
   7   0 -25    1.17    0.11
   9  -4 -25    1.03    0.09
   9  -3 -25    0.24    0.10
   9   1 -18  125.86    0.58
   9   1 -17  262.10    0.78
  10   0 -17   -0.07    0.11
  11  -2 -18   10.08    0.17
  11  -2 -17    0.26    0.10
   3   1 -26    0.13    0.10
   4   3 -21    5.57    0.18
   5   1 -25   -0.01    0.10
   5   2 -23    1.06    0.13
   5   3 -11   11.54    0.15
   6   2 -22    0.32    0.12
   6   3 -16   37.09    0.32
   6   3 -15    0.53    0.11
   7   1 -23    0.12    0.12
   7   2 -20    1.59    0.14
   8  -3 -26    2.72    0.12
  10  -3 -23    4.79    0.14
  10  -1 -21    0.69    0.13
  10  -1 -13    0.22    0.08
  11  -3 -19    0.10    0.11
   1   4 -19    4.94    0.16
   2   4 -18    9.16    0.21
   3   2 -24    3.89    0.18
   3   4 -16   38.01    0.32
   3   4 -15    7.30    0.18
   5   3 -19   13.25    0.23
   6   1 -24    0.07    0.11
   7   2 -12    0.86    0.08
   8   1 -21    5.46    0.17
   9  -2 -24    1.68    0.11
   9  -1 -23    0.16    0.12
  10  -2 -22    3.94    0.14
  10  -1 -20   55.98    0.40
   1   1 -26    2.03    0.13
   2   3 -22    1.56    0.14
   5   0 -26   -0.03    0.09
   6   2 -21    0.63    0.15
   7   2 -19  115.89    0.57
   8   0 -23    0.02    0.12
  10  -2 -12   48.43    0.26
  10  -1 -14   -0.09    0.08
  -3   3 -22    0.07    0.11
  -2   4 -19    1.73    0.14
  -1   4 -19   -0.01    0.12
   0   4 -19    5.13    0.16
   1   3 -22    2.53    0.16
   2   4 -17    3.43    0.15
   4   1 -25    0.12    0.10
   4   2 -23    0.21    0.12
   4   3 -20    0.51    0.14
   5   3 -18   46.95    0.37
   5   3 -12   13.12    0.16
   6  -1 -26    2.38    0.14
   6   0 -25    0.15    0.10
   7   0 -24   -0.09    0.10
   7   1 -22    0.55    0.12
   7   2 -13   13.94    0.17
   8  -2 -25    3.12    0.14
   8   1 -20   28.02    0.31
   9  -4 -24    0.13    0.09
   9  -3 -24    2.49    0.14
  10  -3 -22    0.05    0.10
  10  -2 -21    3.18    0.16
  10  -1 -19  128.87    0.56
  -2   3 -22   -0.02    0.11
   0   3 -22    0.09    0.13
   1   4 -18    6.11    0.17
   2   4 -16   58.41    0.38
   2   4 -12   19.31    0.19
   5   1 -24    0.20    0.13
   5   2 -22    1.90    0.14
   5   3 -17  145.29    0.60
   5   3 -13    3.55    0.11
   7  -1 -25    1.81    0.13
   7   2 -15   14.11    0.21
   7   2 -14   26.44    0.24
   8   1 -19   16.84    0.26
   9  -1 -22    0.66    0.13
  10  -1 -18   25.18    0.26
  10  -1 -17    1.90    0.14
  10  -1 -16    1.90    0.12
  10  -1 -15    7.61    0.14
  -2   2 -24    0.73    0.11
  -1   2 -24   -0.08    0.11
  -1   3 -22    0.03    0.11
   0   2 -24    0.04    0.11
   1   2 -24    0.82    0.11
   2   4 -15   24.95    0.25
   2   4 -13   43.62    0.29
   4   0 -26    2.19    0.12
   4   3 -19    2.98    0.16
   5   3 -16   16.98    0.23
   5   3 -15    5.65    0.15
   5   3 -14    0.08    0.09
   6   2 -20    6.32    0.18
   7  -3 -26    2.50    0.12
   7   2 -16  198.65    0.67
   8  -4 -25    2.09    0.11
   8  -3 -25    2.24    0.12
   8   0 -22    3.68    0.16
   8   1 -13   41.06    0.27
   9  -2 -23    0.28    0.10
  10  -2 -20    7.39    0.19
  10  -2 -13    0.08    0.07
  -1   4 -18   15.49    0.23
   1   4 -17   -0.01    0.11
   2   3 -21    9.18    0.21
   2   4 -14   32.31    0.26
   3   2 -23    1.26    0.14
   7   1 -21    4.60    0.17
   8   1 -18    4.84    0.19
   9   0 -14    0.01    0.08
  10  -3 -21    0.26    0.11
  -2   4 -18    0.06    0.13
   1   3 -21    0.54    0.14
   1   4 -16   18.87    0.24
   3   0 -26    0.00    0.09
   4   2 -22    3.06    0.15
   5  -1 -26    0.52    0.10
   5   0 -25    0.43    0.10
   5   2 -21   14.06    0.23
   6  -2 -26    0.19    0.11
   6   0 -24    1.43    0.14
   6   2 -19   -0.10    0.13
   7   0 -23    0.00    0.11
   8   1 -17   19.58    0.25
   8   1 -16    1.38    0.13
   8   1 -15   80.94    0.41
   9  -3 -23    0.10    0.11
   9  -1 -21    6.76    0.18
   9   0 -15   18.35    0.20
  10  -2 -19   17.75    0.24
   0   4 -17    0.76    0.12
   4   1 -24    1.03    0.12
   5   1 -23    0.16    0.14
   6  -1 -25    0.10    0.11
   7  -1 -24    0.65    0.13
   8   0 -21   -0.06    0.13
   9  -4 -23    1.26    0.11
   9  -2 -22    0.00    0.11
  10  -3 -20    4.53    0.15
  10  -2 -18   12.72    0.21
  10  -2 -14    8.11    0.13
  -3   3 -21    0.07    0.11
  -2   3 -21   -0.03    0.13
  -1   1 -25    0.06    0.10
  -1   3 -21    1.48    0.14
   0   1 -25    0.11    0.11
   0   3 -21    3.54    0.15
   1   4 -15    2.38    0.12
   1   4 -14    1.56    0.12
   2   0 -26    0.21    0.11
   2   3 -20    2.72    0.16
   4   3 -17    2.44    0.15
   4   3 -12   67.64    0.33
   5   2 -20    1.86    0.16
   6   2 -18   27.41    0.29
   6   2 -12   11.50    0.15
   7   1 -20    1.20    0.14
   8  -5 -24   -0.07    0.09
   9  -1 -20    8.51    0.19
   9  -1 -12    2.04    0.09
  10  -2 -17    2.93    0.13
  10  -2 -16    4.90    0.13
  10  -2 -15    0.05    0.07
  -3   2 -23    0.27    0.11
  -3   4 -17   -0.17    0.12
  -2   4 -17    3.19    0.15
   0   4 -16    0.07    0.11
   1   0 -26   -0.06    0.10
   1   2 -23    2.89    0.14
   3   1 -24    1.43    0.14
   3   2 -22    0.10    0.13
   4  -1 -26    0.08    0.11
   4   0 -25   -0.07    0.10
   4   2 -21    0.21    0.15
   4   3 -16    6.20    0.16
   6  -3 -26    0.68    0.10
   6   2 -17    3.64    0.17
   6   2 -13    7.00    0.13
   7   0 -22   -0.04    0.11
   8  -3 -24    0.72    0.10
   8   0 -20  112.77    0.56
  10  -3 -19   60.79    0.38
  -2   2 -23    3.45    0.15
  -1   2 -23    2.71    0.15
   0   2 -23    0.09    0.11
   0   4 -15    1.35    0.12
   1   3 -20   16.94    0.25
   4   3 -15    1.07    0.11
   4   3 -14   13.88    0.18
   4   3 -13    1.21    0.09
   5  -2 -26    0.19    0.11
   5   0 -24   -0.04    0.13
   6   2 -16   36.71    0.30
   6   2 -15    6.02    0.15
   6   2 -14    1.76    0.10
   7  -3 -25   -0.05    0.10
   8  -4 -24    0.07    0.09
   8  -2 -23    0.09    0.11
   9  -3 -22    9.77    0.18
   9  -2 -21    8.13    0.18
   9  -1 -19   22.72    0.26
  10  -3 -18    0.94    0.12
  -1   4 -16    1.03    0.11
   0   4 -14   15.55    0.20
   2   3 -19    0.59    0.13
   4   1 -23    0.00    0.11
   5   1 -22    0.08    0.12
   5   2 -19    7.01    0.19
   6   0 -23   -0.02    0.11
   7  -4 -25    3.14    0.12
   7   1 -18  124.33    0.57
   7   1 -12    0.15    0.07
   8   0 -19   -0.22    0.13
   9  -4 -22    0.21    0.10
   9  -1 -18  127.13    0.56
   9  -1 -13    8.66    0.13
  10  -3 -17   10.41    0.17
  10  -3 -15    0.83    0.10
  -3   4 -16    5.58    0.16
  -2   4 -16   35.69    0.29
   0   3 -20    2.22    0.14
   0   4 -13    3.57    0.11
   0   4 -12    0.29    0.08
   2   1 -24    8.99    0.19
   3  -1 -26    0.17    0.10
   3   0 -25    0.15    0.10
   3   3 -17    6.87    0.18
   6  -2 -25    0.98    0.11
   6  -1 -24    0.11    0.10
   7  -1 -23    0.06    0.11
   7   0 -21    1.50    0.16
   8   0 -12   84.88    0.35
   9  -1 -17  266.78    0.75
   9  -1 -14    0.18    0.09
  10  -3 -16    5.47    0.13
  -3   1 -24    5.37    0.15
  -3   3 -20    7.58    0.18
  -2   3 -20   14.73    0.23
  -1   3 -20   23.02    0.27
  -1   4 -15    4.03    0.13
   3   2 -21    0.21    0.13
   4   2 -20   14.25    0.23
   5   2 -18    9.81    0.20
   7   1 -17  538.58    1.10
   8  -5 -23    0.07    0.10
   8  -3 -23    0.08    0.10
   8   0 -18   27.93    0.30
   9  -3 -21    0.94    0.11
   9  -2 -20   10.26    0.19
   9  -1 -16    1.92    0.11
   9  -1 -15    6.67    0.14
  -4   2 -22    0.53    0.11
  -2   1 -24    1.76    0.12
  -2   4 -15    7.30    0.16
  -1   4 -14    4.23    0.12
   1   2 -22    0.67    0.13
   1   3 -19    0.13    0.13
   2  -1 -26    0.77    0.11
   2   0 -25    0.03    0.10
   3   3 -16   49.47    0.34
   4  -2 -26   -0.01    0.09
   4   0 -24    0.24    0.11
   6   0 -22   17.50    0.26
   7   1 -16   35.10    0.29
   7   1 -15   74.58    0.39
   7   1 -14   24.90    0.22
   8  -4 -23    1.97    0.12
   8  -2 -22    3.97    0.15
   9  -4 -21    0.20    0.11
  -3   2 -22    0.45    0.12
  -3   4 -15    1.91    0.12
  -1   1 -24    0.91    0.12
  -1   4 -13    0.16    0.08
  -1   4 -12   93.30    0.38
   0   2 -22    0.04    0.11
   0   3 -19    1.71    0.15
   1  -1 -26    2.10    0.12
   1   0 -25    6.04    0.17
   3   3 -15    5.30    0.14
   3   3 -14   16.46    0.19
   3   3 -13    6.11    0.13
   3   3 -12   34.87    0.24
   4  -1 -25    0.11    0.10
   4   1 -22    0.48    0.12
   4   2 -19    6.55    0.19
   5   0 -23    0.24    0.11
   5   1 -21    0.10    0.12
   5   2 -17   44.20    0.34
   6   1 -19    2.21    0.14
   7  -5 -24    0.38    0.09
   7   0 -20   -0.14    0.13
   9  -2 -19    0.05    0.12
  -2   0 -25   -0.02    0.10
  -2   2 -22   -0.05    0.11
  -2   4 -14    8.09    0.15
  -1   2 -22    0.36    0.11
   1   3 -18   21.04    0.27
   2   1 -23    0.04    0.14
   3  -2 -26    0.20    0.10
   3   2 -20   11.99    0.22
   5  -2 -25    0.11    0.10
   5  -1 -24    0.13    0.12
   5   2 -16   17.38    0.22
   5   2 -12    4.97    0.11
   6  -4 -25    1.21    0.10
   7  -4 -24    0.09    0.10
   9  -3 -20    2.36    0.13
  -3   3 -19    1.18    0.13
  -3   4 -14   25.62    0.23
  -2   4 -13   -0.06    0.07
  -2   4 -12   21.76    0.20
  -1   0 -25    1.20    0.12
  -1   3 -19    9.29    0.19
   3   0 -24    0.00    0.11
   4  -3 -26    4.51    0.14
   5   2 -15   19.88    0.22
   5   2 -14    2.98    0.11
   5   2 -13   10.21    0.15
   6  -2 -24   -0.03    0.11
   6  -1 -23    0.18    0.11
   6   1 -18  143.33    0.61
   8  -3 -22    0.67    0.11
   8  -2 -21    2.53    0.14
   9  -4 -20   -0.04    0.12
   9  -2 -18  392.68    0.92
   9  -2 -13    0.03    0.07
  -3   4 -13    3.37    0.12
  -2   3 -19    3.03    0.14
   3  -1 -25    0.08    0.10
   3   1 -22    0.03    0.14
   4   2 -18    1.59    0.15
   6   0 -21    0.04    0.12
   7   0 -19   23.31    0.27
   8  -5 -22    0.22    0.10
   8  -4 -22    8.25    0.18
   9  -2 -14   14.21    0.17
  -4   1 -23    0.04    0.10
   0   3 -18    1.83    0.13
   1   3 -17   -0.06    0.11
   2  -2 -26    0.16    0.09
   2   0 -24    1.23    0.14
   3   2 -19   26.48    0.29
   4   0 -23   -0.13    0.11
   4   1 -21    1.04    0.13
   5   0 -22   -0.06    0.12
   6   1 -17   23.02    0.26
   7  -3 -23    4.71    0.16
   7  -1 -21    4.57    0.17
   8  -1 -18    4.50    0.20
   9  -2 -16   52.00    0.32
   9  -2 -15   13.02    0.17
  -4   2 -21    0.75    0.13
  -1   3 -18   69.31    0.43
   0   1 -23    0.04    0.12
   0   2 -21    0.73    0.13
   1  -2 -26   -0.01    0.10
   2  -1 -25    1.01    0.11
   3  -3 -26    1.09    0.11
   4  -2 -25    0.15    0.10
   4   2 -17   77.09    0.43
   6  -3 -24    1.54    0.12
   6   1 -12    0.99    0.08
   7   0 -18    0.00    0.17
   8  -3 -21    2.31    0.14
   8  -2 -20   27.38    0.29
   8  -1 -12    4.66    0.10
   9  -4 -19   36.70    0.30
   9  -3 -18    2.63    0.16
  -3   2 -21    3.03    0.15
  -2   1 -23   -0.13    0.11
  -2   2 -21   -0.09    0.13
  -2   3 -18   27.38    0.29
  -1   1 -23    0.95    0.12
  -1   2 -21    2.02    0.14
   1   3 -16    0.77    0.13
   2   1 -22    3.65    0.16
   5  -4 -25    0.11    0.10
   5  -2 -24    0.46    0.11
   5  -1 -23    0.28    0.11
   5   1 -19   53.71    0.39
   6  -1 -22    1.80    0.14
   6   0 -20    0.49    0.13
   6   1 -16   14.23    0.20
   6   1 -15   33.46    0.26
   7  -5 -23    0.26    0.09
   7  -4 -23    0.00    0.10
   7   0 -17  334.94    0.86
   8  -1 -17   19.86    0.24
  -3   3 -18    8.82    0.18
   0   3 -17   22.75    0.25
   1  -1 -25    0.15    0.10
   3   0 -23    2.19    0.14
   3   1 -21    0.13    0.14
   3   2 -18    4.24    0.16
   4   1 -20    7.95    0.19
   4   2 -16    4.39    0.14
   6   1 -14    9.29    0.15
   8  -5 -21    3.59    0.14
   8  -4 -21    7.13    0.17
   8  -1 -16    1.21    0.11
   8  -1 -13   42.28    0.26
   9  -4 -18   14.13    0.21
   9  -3 -17    0.76    0.12
   9  -3 -13    6.76    0.12
  -3   0 -24    0.01    0.10
  -2  -1 -25    1.02    0.12
  -2   0 -24    0.12    0.11
   0  -1 -25    0.13    0.10
   0   0 -24    0.30    0.12
   1   1 -22    0.04    0.15
   1   3 -15    0.13    0.09
   2   2 -19    4.47    0.17
   3  -2 -25    0.01    0.09
   3  -1 -24    1.38    0.13
   4  -3 -25    0.56    0.10
   4   0 -22    1.27    0.13
   4   2 -15    5.17    0.14
   5   0 -21    5.10    0.17
   5   1 -18    2.79    0.16
   7  -3 -22    0.85    0.13
   8  -2 -19   13.99    0.22
   8  -1 -15   83.39    0.39
   8  -1 -14    0.30    0.08
   9  -3 -16    9.52    0.16
   9  -3 -15   27.93    0.23
   9  -3 -14    2.94    0.10
  -5   1 -22    0.08    0.10
  -5   2 -20    0.64    0.12
  -1   3 -17   -0.03    0.11
   0   2 -20    1.57    0.14
   4   2 -13   18.78    0.19
   6  -1 -21    1.61    0.14
   6   0 -19   -0.10    0.13
   7  -2 -21   17.07    0.24
   8  -3 -20    0.98    0.13
   9  -4 -17   12.78    0.20
  -2   3 -17   20.96    0.25
  -1   2 -20    0.12    0.14
   2  -2 -25    3.13    0.13
   2   0 -23    0.01    0.11
   3   2 -17   70.77    0.42
   4  -2 -24    0.00    0.10
   4  -1 -23   -0.01    0.11
   4   1 -19   -0.06    0.13
   5  -1 -22   -0.05    0.13
   5   1 -17    8.86    0.19
   6  -6 -23    0.28    0.09
   6  -3 -23    0.41    0.11
   7  -4 -22    3.76    0.15
   8  -2 -18   18.10    0.23
  -4   1 -22    2.14    0.13
  -3   1 -22    0.71    0.13
  -3   2 -20   -0.10    0.13
  -3   3 -17    0.41    0.11
  -2   2 -20    0.49    0.14
  -1   1 -22    0.11    0.13
   1   3 -13   59.69    0.32
   2  -1 -24    8.74    0.19
   2   2 -18   20.81    0.26
   3  -3 -25   -0.05    0.10
   3   0 -22   -0.06    0.14
   5  -4 -24   -0.03    0.11
   5  -2 -23    1.25    0.13
   5   0 -20    0.13    0.12
   6   0 -18  393.13    0.96
   7  -5 -22    0.28    0.10
   8  -5 -20    1.46    0.13
   8  -4 -20   10.22    0.18
  -5   0 -23    6.53    0.15
  -1   3 -16   31.48    0.28
   0   3 -15    5.93    0.14
   1  -2 -25    0.56    0.10
   1   0 -23    0.88    0.13
   3   2 -16   16.82    0.21
   4   0 -21    0.04    0.12
   5  -5 -24    0.19    0.10
   5   1 -16    4.24    0.14
   6  -5 -23    0.47    0.12
   7  -3 -21    0.22    0.14
   7  -2 -20    1.63    0.14
   8  -3 -19   55.33    0.37
   8  -2 -17  106.98    0.48
  -6   1 -21    0.68    0.11
  -4   0 -23    0.00    0.11
  -2   3 -16   12.74    0.20
   0  -2 -25    0.55    0.11
   0   0 -23   -0.03    0.14
   0   2 -19   67.99    0.44
   1  -1 -24    0.09    0.10
   1   1 -21    2.51    0.15
   3  -2 -24    3.88    0.16
   3  -1 -23    2.57    0.16
   3   2 -15    2.14    0.11
   4   1 -18   31.01    0.30
   5   1 -15    1.21    0.10
   6  -1 -20   52.96    0.39
   6   0 -17   -0.36    0.13
   8  -2 -16   22.15    0.23
  -4  -1 -24    0.06    0.10
  -3   0 -23    0.10    0.12
  -3   3 -16    0.67    0.12
  -1  -2 -25    1.48    0.11
   0  -1 -24    1.73    0.14
   2  -3 -25    0.24    0.09
   2   0 -22    0.07    0.14
   2   2 -17   42.21    0.33
   5  -1 -21    0.23    0.14
   5   0 -19   48.23    0.37
   5   1 -14    0.00    0.08
   6  -3 -22    0.42    0.14
   8  -5 -19   34.41    0.29
   8  -4 -19   12.08    0.19
   8  -3 -18    0.27    0.13
   8  -2 -15    1.56    0.11
   8  -2 -13    8.63    0.13
  -4   3 -16    0.60    0.10
  -2   0 -23   -0.03    0.11
   2   1 -20    5.64    0.18
   3   1 -19    0.62    0.12
   3   2 -14    6.41    0.13
   3   2 -13    2.54    0.10
   4  -1 -22    0.34    0.12
   5   1 -13   30.59    0.23
   6   0 -16    0.00    0.10
   7  -2 -19  125.42    0.56
   5  -1  11   -0.06    0.10
   5   4  12    4.43    0.14
   7  -1  12  396.29    1.01
   7   1  13   76.72    0.49
   8   4  13   41.56    0.37
   9   0  13   18.21    0.28
  10   0  13    0.02    0.15
  11   0  13   13.74    0.25
  12  -5   6    5.63    0.16
  12  -3  10    9.96    0.23
  12   4  13    3.09    0.17
  13  -2  11    0.03    0.14
  13  -1  12    7.10    0.21
  15   4  12    1.56    0.14
  16  -4   7    0.47    0.12
  16   2  12    1.64    0.13
  16   5  11   -0.15    0.11
  17  -3   8    0.26    0.13
   4  -1  10   11.24    0.16
   4   0  11    0.10    0.09
   7  -4   7   12.02    0.16
   7   3  13    0.72    0.15
   7   5  12   45.07    0.37
   8  -2  11   53.40    0.40
   8  -1  12   37.56    0.36
   9  -4   8    5.38    0.16
   9   4  13    2.42    0.17
  11  -3  10    7.52    0.21
  11   4  13    0.35    0.15
  12  -1  12   22.99    0.31
  12   1  13    0.64    0.15
  13  -4   8    7.00    0.19
  13   5  12    0.06    0.14
  15  -3   9    1.61    0.14
  15  -1  11    0.22    0.13
  15   1  12    1.21    0.16
  17  -4   6    1.04    0.13
  17  -2   9    0.15    0.14
  17  -1  10    2.31    0.15
  17   1  11    0.73    0.12
  18  -3   7   -0.04    0.12
  18   0  10    0.03    0.11
   4   4  11    9.41    0.16
   5   1  12    5.11    0.15
   5   3  12    0.25    0.12
   6   0  12   13.76    0.22
   8   1  13    5.05    0.20
   8   3  13    1.07    0.18
   9  -5   5   -0.06    0.08
   9  -2  11   76.01    0.49
   9  -1  12  172.58    0.73
  10  -4   8    5.21    0.16
  10  -1  12  122.16    0.63
  11  -4   8    0.45    0.14
  11  -1  12    3.62    0.18
  12  -4   8    0.90    0.13
  12  -2  11   19.85    0.29
  12   2  13    1.68    0.17
  12   3  13    2.54    0.17
  14   0  12    0.18    0.13
  15  -4   7   13.90    0.24
  15   3  12    2.37    0.16
  16   0  11    0.00    0.14
  17   2  11    2.48    0.16
  18  -4   5    2.59    0.13
  19  -3   6    0.23    0.11
  20  -3   5    0.09    0.09
   5   2  12    6.25    0.15
   6  -2  10    0.53    0.11
   6   4  12   13.53    0.22
   9   3  13   50.21    0.42
  10  -5   5    0.62    0.11
  10  -2  11    2.02    0.18
  10   1  13    3.37    0.19
  10   3  13    1.13    0.19
  11  -2  11    1.40    0.18
  11   3  13    2.18    0.17
  12   5  12    0.24    0.15
  14  -3   9    1.69    0.15
  14   4  12    2.01    0.15
  15   2  12    0.21    0.14
  16  -3   8    0.10    0.14
  18  -2   8   -0.13    0.13
  18  -1   9   -0.18    0.12
  19   0   9    0.47    0.11
   4   1  11   26.39    0.24
   7   0  12    0.35    0.17
   8  -4   7    0.99    0.11
  11  -5   5    0.01    0.11
  13   0  12    0.07    0.14
  14   1  12    1.68    0.15
  15   5  11    0.22    0.13
  18   1  10    1.46    0.13
  19  -2   7    0.01    0.12
   4   3  11   11.84    0.17
   5  -2   9   93.66    0.40
   5   0  11   13.56    0.19
   6  -3   8   32.80    0.25
   6   1  12   17.20    0.23
   7  -2  10    4.60    0.15
  10   5  12    0.09    0.14
  12   0  12    0.14    0.14
  14  -4   7    2.94    0.15
  14   2  12    2.52    0.19
  14   3  12    0.70    0.15
  16  -1  10    2.81    0.16
  16   1  11    0.24    0.12
  17   0  10    0.25    0.14
  18   2  10    0.02    0.11
  20  -2   6    1.35    0.12
   4   2  11    6.89    0.14
   5  -1  10    6.49    0.14
   6   2  12   12.62    0.22
   6   3  12   67.71    0.41
   7  -4   6   11.11    0.15
   7  -1  11   83.32    0.46
   7   4  12  227.22    0.77
   8   0  12   21.23    0.29
   9  -4   7   15.46    0.21
   9  -3   9  102.50    0.50
  11   0  12    0.05    0.15
  12  -3   9    0.80    0.14
  13  -1  11    1.24    0.15
  15   0  11    0.80    0.14
  15   6  10    0.23    0.12
  17  -4   5    2.07    0.15
  17  -3   7    1.42    0.13
  19   1   9   -0.11    0.10
   7   1  12  419.02    1.03
   9   0  12    0.50    0.19
  10  -3   9   26.43    0.29
  10   0  12    3.41    0.19
  11  -3   9   15.17    0.24
  12   4  12    1.35    0.17
  13  -2  10    2.28    0.17
  13   1  12    7.31    0.21
  14   5  11    0.53    0.14
  15  -3   8    0.78    0.14
  16   2  11    9.40    0.22
  17   4  10    0.46    0.12
  18  -4   4    0.31    0.12
  18  -3   6    3.13    0.16
  19   2   9   -0.16    0.10
   4   0  10   14.63    0.18
   5   4  11    2.11    0.11
   8  -1  11    0.33    0.15
   8   4  12   30.84    0.32
  10  -4   7   27.21    0.26
  11  -4   7    1.31    0.13
  12  -4   7    1.30    0.13
  12  -2  10   25.21    0.31
  12   1  12   22.75    0.31
  13   2  12   -0.08    0.14
  13   3  12    0.92    0.16
  14   0  11   -0.01    0.16
  15  -4   6    0.91    0.13
  15   4  11    1.72    0.15
  16   5  10    0.20    0.12
  17  -2   8   -0.05    0.12
  17  -1   9    2.49    0.15
  17   1  10    2.13    0.16
  18   0   9    0.00    0.11
  19  -3   5    0.46    0.11
  20  -3   4    0.61    0.10
   5   1  11    0.07    0.09
   6   0  11   -0.04    0.11
   7   3  12  228.30    0.77
   8   1  12   39.95    0.37
   9  -1  11   88.34    0.52
  10  -2  10    4.20    0.19
  10  -1  11    3.51    0.19
  10   4  12    5.96    0.20
  11  -2  10   53.10    0.42
  11  -1  11   11.92    0.24
  12   3  12    1.55    0.19
  13   5  11    2.85    0.18
  14  -3   8    0.28    0.14
  14   6  10    0.25    0.14
  15   1  11    0.38    0.13
  16  -3   7    3.75    0.18
  16   0  10    0.87    0.14
  19   0   8    0.04    0.13
   5   3  11    1.00    0.12
   6  -1  10    0.60    0.10
   7   5  11  159.58    0.62
   8  -4   6   54.47    0.31
   8   3  12   14.98    0.25
   9   1  12  177.33    0.73
  10   1  12  124.28    0.63
  11   3  12   34.77    0.37
  14  -4   6    0.26    0.14
  15   2  11    1.61    0.15
  16  -4   5    0.73    0.14
  17   2  10    0.17    0.11
  18  -2   7    0.36    0.12
  18  -1   8   -0.11    0.12
  18   4   9   -0.01    0.12
  20   0   7    0.02    0.11
   5   2  11    9.78    0.16
   7   0  11  210.36    0.70
   9   3  12  326.69    0.97
  10   3  12   13.88    0.26
  11   2  12    0.13    0.16
  12   5  11    0.59    0.15
  13  -3   8    2.34    0.15
  13   0  11    0.19    0.14
  14  -1  10    8.97    0.22
  14   1  11    3.33    0.19
  14   4  11    3.08    0.16
  16  -1   9    2.26    0.18
  17   5   9    2.37    0.14
  18   1   9    0.28    0.12
  19  -2   6    0.01    0.11
  20  -2   5    1.24    0.13
   5   0  10    0.08    0.09
   6   1  11    5.76    0.15
   6   4  11   23.95    0.25
   9  -4   6   64.32    0.35
   9  -3   8   13.85    0.21
  12  -3   8    6.35    0.20
  12   0  11   -0.03    0.14
  13  -4   6    5.08    0.17
  13   6  10   -0.07    0.13
  16   1  10    2.63    0.18
  16   4  10   -0.05    0.13
  17  -3   6    9.08    0.20
  17   0   9    1.18    0.14
  18   2   9    0.07    0.12
  18   3   9   -0.15    0.13
  20  -1   6   -0.04    0.11
   7  -1  10   39.74    0.31
   8   0  11   -0.24    0.15
  10  -3   8    1.30    0.13
  10   5  11    0.36    0.16
  11   0  11  107.30    0.58
  11   5  11    0.75    0.14
  12  -4   6   20.36    0.25
  13   4  11    1.61    0.17
  14   2  11   13.00    0.25
  15  -3   7    3.54    0.16
  15   0  10   -0.08    0.13
  18  -3   5    0.28    0.13
  19   1   8   -0.03    0.10
  20  -3   3    1.00    0.12
   6   2  11   75.44    0.41
   6   3  11   60.35    0.37
   7  -3   7   85.29    0.38
   7   4  11   66.45    0.42
   8  -2   9   99.27    0.47
   9   0  11 1289.96    1.84
  10   0  11   -0.15    0.16
  11  -4   6    3.29    0.13
  15  -4   5   12.10    0.20
  16   2  10    2.71    0.15
  17  -2   7    0.03    0.12
  17  -1   8   -0.02    0.15
  19  -3   4    1.70    0.13
  19   2   8   -0.05    0.11
  19   3   8   -0.13    0.12
  20   1   7    0.01    0.10
   6   5  10    1.69    0.13
   7   1  11   83.42    0.45
   8  -1  10   77.37    0.43
  12  -2   9   46.21    0.39
  12  -1  10   28.42    0.33
  12   1  11    1.01    0.18
  12   4  11    0.39    0.17
  13   2  11    0.13    0.15
  14   0  10    0.12    0.16
  14   5  10    2.29    0.17
  17   1   9    2.62    0.17
  17   4   9    0.13    0.13
  18   0   8    0.15    0.12
   5   4  10    1.05    0.11
   6   0  10   23.00    0.23
   8  -4   5    6.60    0.12
   8   1  11    0.33    0.15
   8   4  11   34.29    0.33
   9  -1  10   44.80    0.36
  10  -1  10   23.42    0.29
  11  -2   9   24.91    0.29
  11  -1  10   45.86    0.39
  15   1  10    0.10    0.13
  15   4  10    0.62    0.13
  16  -4   4    1.64    0.15
  16  -3   6    0.04    0.13
  16   0   9   -0.04    0.13
  16   5   9    2.02    0.16
  18  -2   6    0.19    0.12
  19   0   7    3.80    0.17
  21  -2   3    0.97    0.11
   5   1  10    6.58    0.13
   6  -1   9   37.09    0.27
   7   3  11    0.90    0.13
   8  -3   7   63.14    0.34
   9   1  11   88.20    0.52
   9   4  11   63.60    0.43
  10   1  11    3.33    0.19
  10   4  11    4.16    0.20
  11   1  11   12.11    0.24
  11   4  11   96.97    0.55
  12   2  11   20.54    0.30
  13  -3   7    3.77    0.17
  15   2  10    0.79    0.16
  17   2   9    0.33    0.12
  17   3   9    2.01    0.15
  19  -2   5    0.13    0.12
  20  -2   4    0.61    0.12
  20   0   6    0.02    0.11
   8   3  11   -0.01    0.14
   9  -4   5    1.76    0.10
  11   2  11    1.40    0.17
  11   3  11    8.88    0.25
  13  -4   5    4.00    0.15
  13   0  10   -0.10    0.14
  13   5  10    0.53    0.14
  16  -2   7   36.41    0.35
  16  -1   8    5.15    0.18
  16   6   8    0.07    0.12
  17  -3   5    6.01    0.17
  18   1   8    0.07    0.11
  18   4   8    2.61    0.15
  20  -1   5    0.13    0.12
  21  -1   4    0.22    0.10
   7   0  10    0.03    0.11
   7   5  10   19.69    0.23
   9  -3   7    0.11    0.09
   9   3  11    2.70    0.18
  10   2  11    1.89    0.18
  10   3  11   23.57    0.30
  11  -3   7    5.48    0.17
  12  -4   5    5.07    0.16
  12  -3   7   25.00    0.27
  14   1  10    8.81    0.22
  15  -4   4    7.45    0.18
  15  -3   6   21.00    0.27
  16   1   9    2.17    0.17
  17   0   8   -0.06    0.12
  17   5   8    0.29    0.14
  18  -3   4    0.16    0.13
  20  -3   2    0.38    0.11
   6   1  10    0.71    0.10
   7  -1   9    2.41    0.12
   8   0  10    0.76    0.13
  10  -3   7    0.70    0.11
  11  -4   5    0.37    0.09
  12   5  10    0.16    0.13
  13  -1   9    1.66    0.16
  14   2  10    0.31    0.17
  15   0   9    4.04    0.18
  18   2   8   -0.11    0.11
  18   3   8    0.66    0.13
  19   1   7    0.19    0.11
  19   4   7    0.23    0.12
   8  -2   8  207.71    0.63
   8   5  10    0.40    0.12
   9   0  10   -0.05    0.13
  10   0  10   29.16    0.31
  13   1  10   15.70    0.26
  13   4  10    8.71    0.23
  16   2   9   -0.04    0.13
  16   3   9   -0.17    0.16
  17  -2   6    0.32    0.13
  17  -1   7   -0.18    0.13
  18   0   7   -0.05    0.14
  19   2   7   -0.15    0.12
  20   1   6    0.00    0.10
  21   1   5    0.00    0.10
   6   2  10    0.47    0.10
   8  -1   9   88.31    0.44
   9  -2   8   13.87    0.20
   9   5  10    4.99    0.17
  10   5  10    5.06    0.17
  11  -2   8    3.91    0.17
  12   6   9    0.67    0.15
  14  -4   4    0.89    0.13
  14  -3   6   34.24    0.32
  15  -1   8   24.84    0.31
  17   6   7    2.99    0.14
  18  -2   5    6.78    0.19
  18   5   7    0.05    0.12
  19   3   7   -0.13    0.12
  20   2   6    1.36    0.13
  21  -2   2    0.06    0.11
   7   1  10   38.91    0.30
   7   4  10   60.50    0.37
   9  -1   9    1.07    0.13
  10  -2   8    8.19    0.18
  10  -1   9    7.87    0.19
  12   1  10   28.07    0.32
  12   4  10    8.70    0.23
  13   2  10    2.39    0.17
  14   0   9   -0.09    0.13
  14   5   9   11.14    0.24
  15   1   9    0.14    0.14
  15   4   9    1.41    0.17
  16   0   8    2.51    0.16
  17   1   8    0.23    0.13
  17   4   8    3.51    0.16
  19  -2   4    0.06    0.12
  19   0   6   -0.05    0.11
  20  -2   3   10.31    0.20
  20   3   6    0.03    0.11
   6   0   9    0.05    0.09
   8  -3   6    0.33    0.08
   8   1  10   77.64    0.43
   9  -4   4    1.28    0.09
  11   1  10   45.03    0.38
  11   6   9    6.41    0.18
  14  -1   8    4.55    0.20
  16   5   8    0.57    0.14
  17   2   8   -0.03    0.12
  17   3   8    0.33    0.15
  18   6   6    1.72    0.13
  20  -3   1   -0.04    0.11
  20   0   5   -0.11    0.11
  21  -1   3    1.22    0.12
   5   4   9   49.95    0.29
   6   5   9    7.13    0.14
   8   4  10    1.52    0.14
   9   1  10   44.64    0.35
   9   4  10   54.66    0.40
  10   1  10   23.47    0.29
  10   4  10   21.47    0.29
  12  -4   4    0.00    0.10
  12  -3   6    0.14    0.12
  12   2  10   24.68    0.31
  13   0   9    4.70    0.18
  15  -4   3    7.41    0.18
  15  -3   5    0.10    0.15
  15   2   9    0.26    0.13
  15   3   9    1.54    0.16
  16  -1   7    3.08    0.17
  18  -3   3   -0.08    0.13
  18   1   7    0.11    0.12
  19  -3   2    0.45    0.12
  20  -1   4    5.90    0.17
   7   0   9  172.18    0.57
  10  -4   4    0.05    0.07
  10  -3   6    3.78    0.12
  11  -3   6    7.70    0.16
  11   2  10   52.41    0.41
  11   3  10    7.35    0.21
  13   5   9    0.30    0.14
  14   1   9    2.57    0.16
  14   6   8    2.85    0.17
  16   6   7    0.74    0.14
  17   0   7    0.91    0.13
  19   1   6    0.23    0.13
   7  -1   8   11.39    0.16
   9   2  10    3.23    0.17
  10   2  10    4.25    0.18
  10   3  10  218.34    0.76
  12   0   9   -0.03    0.13
  14   4   9    0.90    0.15
  15   0   8    0.16    0.14
  16  -4   2    2.44    0.14
  16   1   8    4.79    0.18
  17   5   7    0.14    0.13
  18   2   7    0.32    0.12
  18   3   7    0.09    0.12
  20   1   5    0.28    0.12
  21   1   4    0.28    0.11
   6   1   9   36.28    0.26
   7   5   9   29.14    0.25
   8  -2   7   66.88    0.35
  11   0   9   39.36    0.34
  12   5   9   19.30    0.28
  13   1   9    1.48    0.17
  14  -3   5    5.38    0.16
  14   2   9   16.28    0.26
  15  -2   6    0.98    0.14
  15  -1   7    0.46    0.17
  15   5   8    9.84    0.21
  16  -3   4    5.20    0.17
  16   2   8    1.67    0.17
  18   0   6    1.33    0.13
  19   2   6    0.38    0.13
  21  -2   1    0.38    0.11
   6   4   9    0.03    0.10
   8  -1   8   32.16    0.26
  10   0   9    0.05    0.12
  13   4   9    1.97    0.18
  13   6   8   -0.06    0.13
  16   3   8    0.00    0.13
  19  -2   3    0.14    0.13
  19   3   6    0.45    0.12
  20   2   5    1.32    0.14
  21   2   4    0.17    0.11
  22  -1   1   -0.02    0.10
  22   0   2    2.83    0.13
   8   5   9    4.35    0.15
   9  -1   8   33.17    0.28
   9   5   9    0.23    0.14
  10  -1   8    0.61    0.12
  10   5   9   11.47    0.22
  11  -1   8    5.27    0.17
  11   5   9    9.68    0.20
  12   1   9   26.97    0.31
  13  -4   3    0.10    0.11
  13  -3   5    0.12    0.12
  14   0   8    9.66    0.21
  16   0   7    0.06    0.13
  17  -3   3    1.64    0.13
  17   1   7    0.08    0.13
  17   6   6    6.54    0.18
  18   5   6    1.19    0.13
  19  -1   4    0.52    0.15
  19   0   5    2.62    0.15
  20  -3   0   -0.09    0.11
  20   0   4    0.48    0.12
  20   3   5    0.23    0.11
  21  -1   2    2.75    0.14
   7   1   9    2.23    0.11
  12   4   9   -0.05    0.16
  12   6   8    1.07    0.15
  14  -2   6    0.36    0.14
  14  -1   7    0.10    0.14
  15  -4   2    1.33    0.13
  15   4   8    6.90    0.20
  15   6   7    3.67    0.16
  17   2   7    0.03    0.15
  18  -3   2    2.74    0.14
  19  -3   1    0.19    0.12
  19   5   5    3.26    0.15
  20  -1   3    1.47    0.12
   8   1   9   87.27    0.43
  11   1   9    0.55    0.14
  11   6   8   23.60    0.28
  12  -4   3    0.31    0.09
  12  -3   5   13.50    0.19
  12   2   9   45.63    0.39
  13   0   8   -0.04    0.13
  15   2   8    0.68    0.14
  16  -1   6   11.04    0.23
  16   5   7    5.24    0.17
  17   3   7    1.45    0.15
  18   1   6    0.69    0.13
  18   6   5    0.48    0.13
   9   1   9    1.23    0.13
  10  -3   5    1.80    0.10
  10   1   9    7.71    0.19
  10   6   8   29.01    0.29
  11  -3   5    0.28    0.10
  11   4   9    1.38    0.14
  14   1   8    4.21    0.17
  16  -4   1    2.61    0.14
  17  -2   4    0.70    0.15
  17   0   6   -0.09    0.12
  19   1   5   -0.12    0.11
  21  -2   0    2.04    0.13
  22   1   2    0.21    0.11
   6   5   8    1.16    0.10
   7   0   8   -0.09    0.09
   8   4   9   17.88    0.22
   9   4   9  138.19    0.57
  10   4   9    4.31    0.16
  11   2   9   24.69    0.29
  12   0   8   15.10    0.23
  13  -1   7    1.29    0.14
  14  -3   4   10.26    0.20
  14   6   7    3.16    0.17
  15   0   7   12.52    0.23
  16  -3   3    1.01    0.12
  16   1   7    2.70    0.16
  18   2   6    0.25    0.12
  18   3   6    3.10    0.15
  20   1   4    5.59    0.16
  21   1   3    1.41    0.12
  22  -1   0    4.67    0.15
   7  -1   7    7.18    0.13
   9   2   9   -0.04    0.12
  10   2   9    2.99    0.15
  10   3   9   25.35    0.29
  14   2   8    8.24    0.21
  14   4   8    9.83    0.22
  15  -1   6    3.27    0.16
  16   4   7    0.53    0.14
  16   6   6    0.10    0.13
  17   5   6    7.95    0.19
  18  -2   3    0.30    0.12
  18   0   5   -0.02    0.13
  19  -2   2    3.72    0.16
  19   2   5    0.35    0.12
  20  -3  -1    0.87    0.12
  20  -2   1    0.57    0.12
  20   4   4   -0.13    0.11
  22   0   1   -0.01    0.10
  10   0   8   26.67    0.26
  11   0   8    0.10    0.12
  12  -1   7   15.89    0.23
  12   5   8    1.48    0.16
  13  -4   2    8.49    0.16
  13   1   8    6.40    0.18
  14   3   8    0.12    0.15
  15   5   7    3.26    0.16
  16   2   7   34.95    0.35
  16   3   7    3.81    0.17
  17  -3   2    1.98    0.13
  17   1   6    3.36    0.18
  19   0   4    0.09    0.12
  19   3   5    0.39    0.11
  20   0   3   -0.24    0.14
  20   2   4    0.60    0.12
  20   3   4    0.56    0.12
  21  -1   1    0.78    0.12
  21   2   3    0.99    0.11
  21   3   3   -0.06    0.11
  11  -1   7    0.12    0.12
  13  -3   4    0.59    0.11
  13   6   7    3.25    0.16
  14   0   7   -0.05    0.13
  15  -4   1    0.11    0.11
  15   1   7    0.38    0.16
  16  -2   4    0.56    0.15
  16   0   6   13.91    0.24
  17   6   5    7.04    0.19
  18   5   5    0.18    0.14
  19  -1   3    2.34    0.14
  20  -1   2    0.24    0.11
  10  -1   7   33.51    0.28
  11   5   8    2.51    0.16
  12   1   8    0.25    0.13
  13   2   8    3.89    0.17
  14  -2   5    1.47    0.13
  14  -1   6   12.01    0.22
  15  -3   3    0.13    0.11
  18   1   5    0.03    0.15
  19   5   4    0.28    0.13
   9   5   8    5.11    0.16
  10   5   8   24.45    0.27
  13   0   7   25.55    0.29
  14   5   7    0.09    0.15
  15   4   7   13.13    0.24
  15   6   6    0.24    0.13
  17  -2   3    0.17    0.14
  17   3   6    8.64    0.21
  20   5   3    0.29    0.11
  22   1   1    0.01    0.11
  11  -3   4    4.50    0.12
  11   1   8    5.44    0.17
  12   2   8   44.32    0.36
  12   6   7    0.15    0.12
  13  -2   5    1.97    0.13
  14  -4   1    0.71    0.11
  15   2   7    1.42    0.15
  15   3   7    3.35    0.17
  15   7   5    0.29    0.12
  16  -3   2   11.06    0.20
  16   5   6    0.61    0.13
  17   0   5   29.50    0.32
  18   6   4    0.08    0.12
  18   7   3    0.01    0.10
  19   1   4    0.68    0.12
  20  -2   0    0.10    0.12
  20   1   3    1.47    0.12
  21   1   2    2.77    0.14
  22  -1  -1    1.15    0.11
  22   0   0    2.62    0.14
   8   1   8   31.17    0.25
   9   1   8   32.31    0.27
  10   1   8    0.68    0.12
  11   4   8    0.47    0.15
  13  -1   6    0.11    0.13
  14  -3   3    1.17    0.12
  15  -2   4   18.13    0.24
  15   0   6   -0.02    0.13
  16   1   6   10.19    0.22
  18   0   4    3.62    0.18
  18   2   5    6.55    0.18
  19  -2   1    1.36    0.12
  19   4   4    0.22    0.14
  19   6   3    2.20    0.13
  22  -2  -3    2.00    0.11
  22   2   1    0.34    0.10
  11   2   8    3.76    0.16
  13   5   7    3.83    0.18
  14   4   7    2.87    0.18
  16   6   5    1.35    0.15
  17  -3   1    2.67    0.13
  17   5   5    2.47    0.16
  18  -3   0   -0.06    0.11
  18  -1   3   -0.02    0.13
  19  -3  -1    0.06    0.12
  19   0   3    1.77    0.16
  20   2   3    9.60    0.20
  20   4   3    0.70    0.12
  21  -1   0    7.35    0.17
  21   2   2    0.03    0.10
  21   4   2    0.06    0.10
   7   0   7    8.80    0.14
   7   3   8    1.41    0.09
  10   2   8    7.81    0.17
  10   6   7    1.24    0.12
  12  -1   6   20.92    0.24
  13   1   7    1.36    0.16
  14   2   7    0.61    0.13
  14   6   6    0.09    0.12
  15  -4   0    0.09    0.10
  16   2   6    8.59    0.21
  16   7   4    0.22    0.12
  17   1   5    1.45    0.14
  19  -1   2    3.64    0.15
  19   3   4    1.59    0.13
  20   3   3    0.95    0.12
  21   3   2    3.49    0.14
   9   2   8   13.20    0.19
  10   0   7    0.04    0.10
  10   3   8    1.30    0.13
  11  -2   5    2.24    0.11
  14  -2   4    1.15    0.14
  14   0   6    6.53    0.18
  14   3   7    1.71    0.16
  15  -3   2    5.13    0.16
  15   5   6    8.02    0.19
  16  -2   3    3.25    0.15
  16   0   5    0.09    0.13
  16   3   6    0.11    0.14
  18   5   4    1.04    0.14
  21  -2  -2    0.03    0.10
  22   1   0    4.61    0.16
   8  -1   6   43.31    0.26
   9   0   7   72.18    0.36
  11  -1   6   22.43    0.23
  13   4   7    0.92    0.16
  14  -1   5    0.09    0.15
  15   1   6    3.28    0.16
  17   6   4    0.11    0.14
  18   1   4    9.82    0.21
  19   5   3    0.09    0.13
  22  -1  -2    0.73    0.11
   9  -1   6   28.17    0.23
  10  -1   6    0.02    0.09
  11  -4   1    0.05    0.07
  12  -3   3    0.32    0.09
  12   1   7   14.94    0.22
  13   2   7   15.01    0.24
  13   3   7    3.00    0.19
  16  -3   1    1.33    0.13
  17  -2   2    0.74    0.12
  17   0   4    0.14    0.14
  17   2   5   14.60    0.24
  17   3   5    5.25    0.18
  19   1   3    2.22    0.14
  20   5   2    0.06    0.12
  21   1   1    0.81    0.12
  22   0  -1   -0.05    0.11
  13  -2   4    1.95    0.14
  13   7   5    0.03    0.11
  14  -3   2    1.72    0.13
  14   5   6    2.90    0.17
  15   2   6    0.91    0.14
  15   6   5   10.87    0.21
  16   5   5    2.71    0.15
  18  -2   1    0.69    0.12
  18   2   4   -0.16    0.14
  18   4   4    0.13    0.13
  18   6   3    0.95    0.13
  18   7   2    1.84    0.13
  19  -3  -2    0.74    0.12
  20   1   2    0.02    0.11
  21  -1  -1    0.13    0.11
  22   2   0    0.06    0.10
  11   1   7   -0.05    0.11
  12   2   7    0.69    0.13
  12   4   7    1.40    0.14
  12   6   6    0.06    0.13
  13  -1   5    0.59    0.12
  14   1   6   11.72    0.21
  15  -2   3    9.24    0.18
  15   0   5   57.58    0.41
  16   1   5   -0.01    0.13
  18  -1   2    1.99    0.16
  18   0   3   -0.09    0.12
  18   3   4    0.22    0.12
  19   4   3    3.26    0.17
  19   6   2    0.21    0.11
  20   6   1    0.71    0.11
  21   0   0    0.10    0.11
  21   2   1    0.33    0.12
  21   4   1    1.16    0.12
  22   3   0    0.26    0.10
  23   0  -3    0.98    0.11
  10   1   7   32.91    0.27
  12   0   6   40.52    0.32
  19  -1   1    0.73    0.12
  19   0   2   -0.14    0.12
  19   2   3    0.21    0.12
  19   3   3    2.21    0.14
  20  -1   0    4.40    0.15
  20   2   2    2.38    0.13
  20   4   2    1.42    0.13
  21  -2  -3    0.21    0.10
  21   3   1    0.01    0.10
  11   2   7    0.45    0.12
  11   4   7    1.34    0.13
  11   6   6    3.18    0.15
  13  -3   2    0.09    0.10
  14   4   6    0.25    0.14
  15  -3   1    8.85    0.17
  16  -2   2    1.19    0.14
  16   2   5    1.78    0.15
  16   6   4    8.50    0.20
  17   1   4   11.50    0.22
  17   5   4    4.57    0.16
  20   3   2    0.25    0.11
  22  -1  -3    2.69    0.13
  22   1  -1    0.89    0.12
  10   4   7   24.99    0.26
  11  -2   4    0.04    0.10
  12  -1   5    3.56    0.13
  13   1   6    0.06    0.12
  14  -2   3    1.19    0.13
  14   0   5    0.10    0.12
  15   5   5    5.38    0.19
  16   0   4    1.62    0.15
  16   3   5    6.46    0.19
  16   7   3    0.11    0.13
  18   5   3    1.00    0.15
  22   0  -2    0.11    0.11
   8   2   7   62.62    0.33
   8   4   7    1.09    0.11
   9   2   7    5.55    0.13
  10  -2   4   17.20    0.18
  14   7   4   -0.08    0.13
  15   1   5    7.32    0.18
  17  -2   1   -0.07    0.11
  17   6   3    0.74    0.14
  18   1   3    0.01    0.12
  19   5   2    0.64    0.14
  21   1   0    7.03    0.17
   8   0   6    0.67    0.08
   9  -2   4    4.04    0.10
  10   0   6    1.32    0.10
  11  -1   5    9.48    0.16
  12   5   6    5.48    0.18
  14  -1   4    3.79    0.15
  17  -3  -1    6.97    0.16
  17   0   3   54.89    0.40
  17   2   4    0.65    0.13
  17   3   4   31.66    0.32
  17   7   2    5.39    0.16
  18  -3  -2    1.93    0.13
  18  -2   0    0.04    0.11
  19  -2  -1   -0.03    0.11
  20   1   1    0.34    0.11
  21  -1  -2    1.08    0.12
  21   0  -1    3.50    0.16
  22   2  -1    8.72    0.18
  22   3  -1   -0.07    0.11
  22   4  -1    0.62    0.10
  23   0  -4    0.07    0.09
   9  -1   5    0.35    0.08
  10  -1   5    3.98    0.11
  12   1   6   19.27    0.23
  13   0   5    2.07    0.15
  13   2   6    0.59    0.13
  13   6   5    1.78    0.15
  14  -3   1    0.22    0.10
  15   2   5    5.94    0.18
  17  -1   2    0.75    0.13
  18   0   2    3.59    0.16
  18   2   3    0.48    0.13
  18   4   3    0.29    0.12
  18   6   2    0.93    0.12
  18   7   1    0.42    0.12
  20  -1  -1    3.86    0.16
  20   6   0    0.07    0.11
  21  -2  -4    3.12    0.13
  21   2   0    1.98    0.14
  21   4   0    1.00    0.12
  13  -2   3    0.52    0.10
  14   5   5    0.08    0.15
  15  -2   2    0.80    0.11
  15   0   4    0.03    0.12
  15   3   5    0.02    0.13
  15   6   4    0.10    0.12
  16   1   4    7.86    0.19
  16   5   4    2.96    0.15
  18  -1   1    1.58    0.13
  18   3   3    0.06    0.12
  19   4   2    0.01    0.11
  19   6   1    0.52    0.11
  19   7   0    0.34    0.10
  20   2   1    0.54    0.12
  20   4   1    6.02    0.17
  21   3   0    0.00    0.10
  22  -1  -4    0.03    0.10
  11   1   6   21.43    0.23
  13  -1   4    5.18    0.15
  15   7   3    0.53    0.12
  19   3   2    0.66    0.12
  20   3   1    0.05    0.11
  22   0  -3    0.03    0.11
  10   1   6    0.00    0.09
  12  -2   3    1.12    0.09
  12   0   5    0.11    0.11
  13  -3   1    5.39    0.13
  15  -3   0   25.78    0.24
  16  -2   1   12.04    0.19
  16   2   4    0.61    0.13
  17   1   3   10.23    0.21
  17   5   3    0.91    0.13
  20  -2  -3    2.11    0.12
  12  -1   4    0.23    0.10
  14  -2   2    3.00    0.13
  14   2   5    1.27    0.13
  16   0   3   -0.02    0.12
  16   3   4    4.76    0.17
  16   6   3    2.79    0.14
  17  -2   0    4.97    0.16
  18   1   2    2.01    0.15
  19  -2  -2    2.18    0.13
  21  -1  -3   -0.01    0.10
  21   1  -1    0.09    0.11
  22   2  -2    7.33    0.17
  22   4  -2    0.66    0.11
  23   0  -5    2.39    0.11
  23   1  -4    0.17    0.10
  11  -2   3   16.25    0.17
  11   0   5   52.87    0.32
  11   4   6    3.02    0.13
  13   5   5    9.15    0.19
  14   3   5    4.87    0.17
  15   1   4   16.47    0.23
  15   5   4    0.68    0.15
  16  -3  -1    1.45    0.10
  16   7   2    2.02    0.13
  17  -3  -2    4.00    0.14
  17   2   3    0.24    0.15
  18  -3  -3   -0.03    0.11
  18  -2  -1   10.58    0.19
  19   1   1    0.73    0.12
  20   1   0    4.19    0.16
  21  -2  -5    2.53    0.13
  21   0  -2    0.07    0.11
  22   3  -2    1.33    0.11
  10   2   6    2.18    0.11
  17   0   2    0.09    0.12
  17   3   3    1.76    0.14
  17   4   3    7.81    0.19
  17   6   2    0.09    0.11
  17   7   1   -0.06    0.12
  20  -1  -2    3.70    0.14
  21   2  -1    2.44    0.13
  21   4  -1    0.66    0.12
  22  -1  -5    0.28    0.10
  23   2  -4    2.40    0.13
  15  -2   1    0.68    0.12
  18  -1   0    2.08    0.13
  18   0   1   -0.14    0.12
  18   2   2    0.19    0.12
  18   4   2    4.84    0.17
  18   6   1    1.53    0.12
  18   7   0    7.52    0.18
  19  -1  -1    1.33    0.12
  19   2   1    1.21    0.15
  19   6   0    0.46    0.12
  19   7  -1    1.28    0.12
  20   2   0    0.17    0.11
  20   4   0    0.26    0.12
  20   6  -1   -0.04    0.10
  21   3  -1    0.03    0.10
  22   0  -4    0.19    0.11
   9   0   5    8.13    0.13
   9   2   6   12.00    0.16
  10  -1   4   46.03    0.27
  12   1   5    3.08    0.13
  13  -2   2    1.39    0.10
  13   0   4    0.08    0.11
  13   2   5    1.97    0.13
  13   3   5    0.02    0.14
  15   0   3   26.23    0.27
  15   2   4   17.09    0.24
  16   1   3    1.89    0.14
  18   3   2    2.38    0.14
  19   3   1    0.27    0.12
  19   4   1    1.50    0.13
  20   3   0    0.02    0.11
  23   0  -6    0.06    0.09
  23   1  -5    0.38    0.11
   8   3   6    0.38    0.08
   9  -1   4   -0.02    0.07
  13   6   4    0.55    0.12
  14   1   4    3.86    0.14
  14   5   4    1.77    0.15
  15  -3  -1   36.19    0.27
  15   3   4   28.48    0.30
  16  -2   0    6.32    0.16
  21  -1  -4    3.24    0.14
  21   1  -2    0.98    0.12
  11   1   5    9.16    0.16
  16   0   2    0.00    0.14
  16   2   3    3.02    0.17
  17  -2  -1    2.58    0.14
  17   1   2    0.64    0.12
  17   5   2    1.29    0.14
  18  -3  -4   21.94    0.23
  18  -2  -2    2.16    0.13
  19  -2  -3    0.04    0.10
  21   0  -3    2.40    0.14
  21   5  -2    0.07    0.11
  22  -1  -6    0.59    0.10
  22   2  -3    1.92    0.12
  22   4  -3    0.16    0.10
  11   5   5    0.28    0.11
  12  -2   2    0.09    0.08
  12   0   4    3.97    0.13
  14  -2   1   -0.07    0.10
  16  -3  -2    1.49    0.10
  16  -1   1    2.01    0.13
  16   3   3    0.96    0.13
  16   4   3    8.81    0.20
  16   6   2    2.82    0.15
  17  -3  -3    0.15    0.11
  18   1   1    1.43    0.13
  19   1   0   -0.01    0.11
  20  -1  -3    3.25    0.14
  20   1  -1    3.77    0.15
  22   3  -3    0.62    0.10
  23   2  -5    0.04    0.10
  10   1   5    3.90    0.11
  12   6   4    0.16    0.11
  14   0   3    0.02    0.11
  14   2   4    0.99    0.12
  15   1   3    2.16    0.13
  16   7   1    6.14    0.18
  17  -1   0    6.56    0.18
  17   0   1    8.21    0.18
  17   2   2    0.49    0.12
  18   8  -2    0.33    0.10
  19  -1  -2    6.94    0.18
  20   0  -2    6.58    0.17
  21   2  -2   -0.06    0.10
  21   4  -2    0.79    0.11
  22   0  -5    0.01    0.10
  23   0  -7    0.58    0.10
  10   5   5    0.72    0.10
  11   4   5    0.24    0.12
  14   6   3    1.90    0.13
  15   5   3    2.96    0.15
  17   3   2    1.62    0.14
  17   4   2    4.28    0.17
  17   6   1    3.08    0.14
  17   7   0    2.90    0.15
  18  -1  -1   13.97    0.21
  18   0   0    0.07    0.12
  18   2   1    0.66    0.14
  20  -2  -5    3.47    0.13
  20   2  -1    2.47    0.13
  20   4  -1    0.72    0.13
  20   6  -2    0.28    0.11
  21   3  -2    2.40    0.12
  23   1  -6   -0.01    0.09
  11   0   4    0.00    0.08
  14  -3  -1    2.80    0.10
  14   7   2    1.05    0.14
  15  -2   0   15.12    0.19
  18   3   1    3.73    0.15
  18   4   1    0.18    0.12
  18   6   0    0.51    0.11
  18   7  -1    0.54    0.13
  19   2   0    1.56    0.13
  19   4   0    2.17    0.13
  19   7  -2    2.45    0.13
  20   3  -1    0.90    0.12
  21  -1  -5    0.01    0.10
  22  -1  -7    0.75    0.10
  10  -2   2    8.99    0.12
  10   2   5   34.73    0.25
  11  -1   3    4.00    0.11
  11   6   4    0.67    0.10
  13  -2   1    2.07    0.10
  13   2   4    1.95    0.14
  15   0   2    0.02    0.11
  15   2   3    8.41    0.18
  16   1   2   12.19    0.20
  16   5   2    8.59    0.21
  19  -2  -4    0.10    0.10
  19   3   0    2.36    0.14
  21   0  -4    0.01    0.12
  21   5  -3    1.79    0.12
  22   2  -4    0.67    0.11
  22   4  -4    2.31    0.12
  10   0   4   29.09    0.21
  11  -3   0   21.62    0.17
  12   1   4    0.34    0.10
  13   0   3    1.95    0.12
  15  -3  -2   20.48    0.20
  16  -2  -1   18.85    0.21
  17  -2  -2    3.12    0.14
  17   1   1    0.30    0.14
  18  -2  -3    2.78    0.13
  20  -1  -4    0.69    0.13
  20   1  -2    3.59    0.16
  21   6  -4    0.44    0.11
  22   3  -4    1.53    0.11
  23   0  -8    0.05    0.09
  23   2  -6    0.04    0.10
   9   0   4    0.15    0.07
  10  -1   3    0.34    0.07
  12   5   4    0.01    0.10
  13   3   4    0.44    0.12
  14   1   3    0.16    0.11
  14   5   3    0.22    0.14
  16  -3  -3    1.10    0.10
  16   0   1   -0.18    0.14
  17  -3  -4   16.01    0.19
  19   1  -1    1.14    0.13
  20  -2  -6    1.15    0.12
  20   0  -3    0.06    0.13
  20   5  -2    0.47    0.11
  21   2  -3    0.22    0.10
  22   0  -6    1.61    0.11
  23   1  -7    0.06    0.09
  23   3  -6   -0.03    0.09
  13  -3  -1   68.96    0.31
  16  -1   0    6.48    0.16
  16   2   2    0.96    0.12
  16   4   2    2.00    0.14
  17   8  -2    3.05    0.14
  18   8  -3    0.36    0.10
  19  -1  -3    0.09    0.10
  20   7  -4    1.12    0.11
  21  -1  -6    0.02    0.11
  21   3  -3    0.91    0.11
  21   4  -3    0.54    0.10
  22  -1  -8    2.13    0.11
  22   5  -5    0.70    0.10
  12   0   3   -0.08    0.09
  12   2   4    0.78    0.11
  14  -2   0    7.12    0.14
  14   2   3    1.21    0.14
  16   3   2   10.12    0.20
  17  -1  -1    1.95    0.12
  17   0   0   -0.07    0.12
  17   2   1    0.03    0.12
  17   4   1   16.70    0.25
  18  -1  -2    8.87    0.18
  20   2  -2    4.82    0.15
  20   4  -2    0.80    0.11
  20   6  -3   -0.07    0.10
  14   0   2    0.16    0.11
  15   1   2    0.94    0.12
  15   5   2    2.11    0.16
  17   3   1    2.42    0.14
  17   6   0    0.91    0.12
  17   7  -1    0.38    0.12
  18   2   0    0.12    0.11
  18   6  -1    0.35    0.13
  18   7  -2    2.62    0.15
  19   2  -1   -0.01    0.11
  19   4  -1    1.96    0.13
  19   7  -3    1.69    0.12
  20   3  -2   -0.08    0.11
  21   0  -5    0.62    0.12
  22   2  -5   -0.03    0.10
  22   4  -5    3.57    0.13
  23   0  -9    0.07    0.09
  13   1   3   -0.05    0.10
  13   5   3    0.18    0.13
  14  -3  -2    0.08    0.07
  14   3   3    0.98    0.12
  15  -2  -1    0.90    0.10
  18   3   0   -0.03    0.11
  19   3  -1   -0.03    0.11
  20  -1  -5    0.18    0.11
  21   5  -4    0.20    0.10
  22   0  -7   -0.05    0.09
  22   3  -5    0.06    0.09
  23   1  -8    0.00    0.09
  23   3  -7    0.01    0.09
  10   5   4    0.27    0.10
  11   0   3   38.06    0.25
  11   2   4    0.10    0.09
  12   7   2    0.68    0.12
  15  -3  -3    6.21    0.14
  15   0   1    0.05    0.13
  15   2   2    0.78    0.14
  16  -2  -2    0.02    0.11
  16   1   1    2.13    0.13
  17  -3  -5    7.04    0.15
  17  -2  -3   18.09    0.21
  18  -2  -4   23.82    0.23
  20  -2  -7    9.83    0.17
  20   1  -3    3.29    0.14
  22  -1  -9   -0.03    0.09
  22   1  -6    0.50    0.11
  22   5  -6    0.95    0.11
   9   1   4   -0.01    0.07
  11   3   4    3.96    0.12
  13  -2   0   24.21    0.20
  15  -1   0    1.45    0.11
  15   4   2    0.81    0.13
  15   8  -1    0.03    0.12
  16  -3  -4   20.67    0.21
  16   5   1    3.98    0.16
  17   1   0    6.34    0.17
  20   0  -4    2.99    0.13
  20   5  -3    0.09    0.11
  20   7  -5    4.12    0.13
  21  -1  -7    0.78    0.10
  21   2  -4    3.05    0.13
  21   4  -4    0.05    0.09
  12   1   3    0.04    0.09
  13   0   2    0.01    0.09
  13   2   3    0.51    0.11
  14   1   2    1.17    0.11
  15   3   2    4.94    0.16
  16  -1  -1    1.09    0.13
  16   0   0    6.53    0.16
  18   1  -1   13.18    0.21
  19  -1  -4    2.98    0.13
  19   5  -2    0.09    0.12
  20   6  -4    4.46    0.15
  21   3  -4    0.08    0.10
  22   2  -6   -0.10    0.11
  10   0   3    0.07    0.07
  10   2   4   15.93    0.17
  10   4   4    0.04    0.08
  13  -3  -2    0.16    0.08
  14   5   2    0.01    0.11
  15   7   0    0.12    0.11
  16   2   1   11.08    0.19
  16   4   1    2.56    0.15
  16   8  -2    0.94    0.12
  17  -1  -2    0.26    0.10
  17   8  -3    0.16    0.11
  18  -1  -3    0.10    0.10
  19  -2  -6    9.23    0.17
  19   7  -4    1.10    0.12
  20   2  -3    1.98    0.13
  20   4  -3    1.94    0.12
  21   0  -6   -0.06    0.09
  22   0  -8    0.73    0.11
  22   3  -6    1.02    0.11
  22   4  -6    0.15    0.09
  23   1  -9    0.08    0.08
  23   3  -8    0.06    0.10
  14  -2  -1   67.13    0.33
  16   3   1    1.26    0.12
  16   6   0    2.64    0.14
  17   2   0    4.67    0.15
  17   4   0   10.74    0.20
  17   6  -1    2.79    0.15
  18   2  -1   10.05    0.19
  19   2  -2    2.08    0.13
  19   4  -2    5.11    0.16
  20  -2  -8    0.52    0.10
  20  -1  -6   17.76    0.22
  20   3  -3    0.86    0.12
  21   5  -5    5.21    0.15
  22   1  -7    0.70    0.10
   9   2   4    3.19    0.09
   9   4   4    1.26    0.09
  14   0   1    0.14    0.10
  14   2   2    3.01    0.13
  15   1   1    0.20    0.11
  17   3   0    0.24    0.12
  17   7  -2    0.48    0.12
  18  -2  -5    0.58    0.11
  18   3  -1    1.41    0.13
  18   4  -1    1.23    0.12
  18   6  -2    0.29    0.11
  18   7  -3    8.44    0.18
  19   3  -2    0.72    0.12
  21  -1  -8    2.19    0.12
  22   5  -7    0.19    0.09
  11   1   3    4.26    0.11
  12   0   2   13.38    0.16
  12   4   3    0.43    0.11
  14  -1   0    0.48    0.09
  14   3   2    1.77    0.13
  15  -2  -2   14.64    0.18
  15   5   1    3.07    0.14
  20   0  -5    0.08    0.10
  20   5  -4    0.69    0.11
  20   7  -6    0.70    0.10
  21   2  -5    2.50    0.13
  21   4  -5    0.10    0.10
  22  -1 -11    0.75    0.09
  23   1 -10    2.49    0.11
  12   3   3    0.41    0.10
  13   1   2    1.03    0.10
  15  -3  -4    2.83    0.11
  16  -3  -5  231.19    0.59
  16  -2  -3    0.31    0.10
  16   1   0    6.47    0.16
  19  -1  -5    8.77    0.17
  19   1  -3    0.20    0.11
  21   3  -5   -0.13    0.10
  22   0  -9    0.05    0.10
  22   2  -7    0.11    0.10
  22   4  -7    0.17    0.10
  11  -2   0   50.89    0.25
  13  -2  -1    2.40    0.10
  13   5   2    0.17    0.10
  14   7   0    0.32    0.11
  15  -1  -1   16.46    0.19
  15   0   0    0.10    0.11
  15   2   1    0.76    0.11
  15   8  -2    0.19    0.12
  17   1  -1    2.01    0.13
  18  -1  -4    7.87    0.17
  18   1  -2    9.00    0.18
  19  -2  -7   19.76    0.22
  19   0  -4   -0.16    0.11
  19   5  -3    0.18    0.11
  20   2  -4    4.50    0.15
  20   4  -4   -0.02    0.12
  21   0  -7    2.31    0.11
  22   1  -8    2.16    0.11
  22   3  -7    0.45    0.09
  10   1   3    0.42    0.07
  11   0   2    0.10    0.07
  11   2   3   15.70    0.17
  15   3   1    8.41    0.18
  16  -1  -2   23.17    0.23
  16   0  -1   -0.10    0.11
  17  -1  -3    0.23    0.10
  19   6  -4    3.90    0.16
  19   7  -5   -0.02    0.10
  20  -1  -7   21.52    0.23
  20   3  -4    0.32    0.11
  21  -1  -9    3.79    0.13
  21   5  -6    1.27    0.11
  22   5  -8    0.08    0.08
  10   5   3    0.22    0.08
  13  -1   0    2.28    0.11
  13   0   1    7.20    0.14
  13   2   2    1.34    0.11
  16   2   0    6.08    0.16
  16   4   0    0.04    0.12
  16   6  -1    1.34    0.14
  17   2  -1    2.12    0.13
  18  -2  -6    0.05    0.10
  18   2  -2    2.19    0.13
  19   2  -3   -0.03    0.11
  19   4  -3    0.05    0.11
  21   2  -6    2.28    0.14
  13   3   2    0.04    0.10
  14  -2  -2    3.52    0.11
  14   5   1    0.04    0.11
  16   3   0    0.20    0.11
  16   7  -2    0.74    0.13
  17   3  -1    6.50    0.18
  18   3  -2    1.81    0.15
  18   7  -4   23.85    0.25
  19   3  -3    1.94    0.13
  20   0  -6    6.02    0.15
  20   7  -7    0.36    0.10
  21   3  -6    2.13    0.13
  21   4  -6    0.95    0.10
  22   0 -10    4.12    0.12
  22   2  -8   -0.13    0.10
  22   4  -8    0.34    0.10
  10   0   2  107.03    0.35
  15  -2  -3    5.95    0.14
  15   1   0    1.56    0.12
  17  -2  -5    0.07    0.11
  19  -2  -8   27.59    0.24
  19  -1  -6    4.20    0.14
  21   0  -8   -0.05    0.09
  22   1  -9   -0.07    0.10
  22   3  -8    1.70    0.10
  14  -1  -1   12.60    0.16
  14   0   0   11.38    0.17
  14   2   1    0.10    0.10
  15  -3  -5  187.80    0.51
  15   5   0    0.23    0.12
  16  -2  -4    5.99    0.14
  18   8  -6    0.06    0.11
  19   0  -5   37.17    0.31
  19   5  -4    0.58    0.14
  20  -1  -8    1.61    0.12
  20   2  -5    3.36    0.13
  21  -1 -10    1.17    0.10
  21   5  -7    0.21    0.10
  10   6   2    0.10    0.09
  12   0   1    0.09    0.08
  12   2   2    0.15    0.09
  14   3   1    0.29    0.11
  16   1  -1    0.84    0.12
  17   1  -2    0.10    0.11
  18   1  -3    0.14    0.11
  20   3  -5    6.15    0.16
  22   0 -11   -0.10    0.09
  13   1   1    1.51    0.10
  15  -1  -2   57.20    0.32
  15   0  -1   71.79    0.37
  16  -1  -3   35.61    0.27
  17  -1  -4   21.79    0.23
  18   0  -4    0.02    0.11
  18   5  -3    7.00    0.17
  19   2  -4    0.08    0.11
  21   2  -7    1.19    0.11
  22   4  -9    0.06    0.09
  13   5   1    0.11    0.10
  15   4   0    0.13    0.12
  16   2  -1   18.36    0.22
  16   8  -4    0.15    0.10
  18   2  -3    2.91    0.15
  18   7  -5    7.74    0.17
  19   3  -4    0.89    0.12
  19   4  -4    0.03    0.11
  20   0  -7    0.07    0.10
  20   7  -8    0.58    0.09
  21  -1 -11    0.51    0.09
  21   0  -9   -0.03    0.09
  21   3  -7    0.35    0.10
  21   4  -7    3.99    0.13
  22   1 -10    1.81    0.11
  22   3  -9    0.04    0.08
  16   3  -1    1.58    0.14
  16   4  -1    5.01    0.16
  16   6  -2    1.88    0.15
  17   2  -2    2.90    0.13
  17   4  -2    1.63    0.13
  17   6  -3    3.79    0.16
  17   7  -4   -0.07    0.12
  18   3  -3    0.06    0.13
  18   4  -3    8.48    0.18
  19  -2  -9    0.01    0.10
  19  -1  -7    0.49    0.10
  20   5  -6    3.48    0.14
  22   0 -12    1.03    0.10
  11   0   1    0.24    0.07
  13  -1  -1   21.41    0.19
  13   2   1    2.24    0.11
  14  -2  -3    6.32    0.12
  14   1   0    0.60    0.10
  17   3  -2    3.92    0.14
  19   1  -5    8.62    0.18
  20  -1  -9    2.74    0.11
  20   2  -6    1.08    0.11
  21   5  -8    0.64    0.10
  21   6  -9    0.49    0.09
  13   3   1    5.32    0.14
  13   8  -2    0.32    0.11
  15   1  -1   16.67    0.21
  19   0  -6    0.05    0.11
  19   5  -5    3.39    0.14
  20   3  -6    0.27    0.11
  20   4  -6    7.39    0.16
  21  -1 -12   -0.05    0.08
  21   2  -8    6.16    0.16
  22   0 -13   -0.02    0.08
  22   1 -11    0.83    0.10
  22   4 -10    0.42    0.09
  14   0  -1    0.08    0.09
  16   1  -2   22.99    0.24
  17   1  -3    0.18    0.14
  18  -2  -8    1.99    0.12
  18  -1  -6    1.63    0.12
  18   1  -4    8.16    0.17
  20   0  -8   31.97    0.28
  20   7  -9    0.53    0.09
  21   0 -10   -0.03    0.09
  21   3  -8    8.87    0.18
  21   4  -8    0.80    0.10
  22   3 -10    0.32    0.09
  14  -1  -2   79.29    0.35
  14   2   0    6.87    0.15
  17  -1  -5    5.64    0.15
  17   5  -3    6.43    0.19
  17   8  -6    0.64    0.11
  18   0  -5   -0.21    0.11
  18   5  -4    0.10    0.12
  19   2  -5    5.28    0.15
  20   5  -7    0.93    0.12
  21   1  -9    3.99    0.13
  21   6 -10    0.00    0.09
  10   2   2    9.24    0.12
  11   7   0    0.69    0.09
  15  -1  -3   15.46    0.18
  15   2  -1    0.93    0.11
  15   8  -4    0.57    0.12
  18   2  -4   24.59    0.25
  19  -1  -8   10.25    0.17
  19   3  -5   -0.04    0.11
  20  -1 -10    1.70    0.11
  21   5  -9    0.57    0.09
  22   0 -14    7.09    0.12
  22   1 -12    1.19    0.09
  22   4 -11    1.91    0.11
   9   5   2    0.16    0.07
  12   0   0   29.12    0.20
  13   1   0    2.38    0.10
  14   7  -2    0.22    0.11
  15   3  -1   35.81    0.29
  15   6  -2    0.28    0.13
  16   2  -2    0.16    0.11
  17  -2  -7   45.66    0.29
  17   2  -3   18.88    0.22
  17   6  -4    2.23    0.15
  18   3  -4   20.74    0.24
  18   4  -4    0.54    0.12
  18   8  -8    2.53    0.12
  20   2  -7   10.43    0.19
  20   4  -7    7.02    0.17
  21   0 -11    0.05    0.10
  22   3 -11    1.71    0.11
  10   6   1    0.16    0.09
  12   6   0    0.53    0.11
  16   3  -2    1.56    0.12
  16   4  -2   23.61    0.25
  17   3  -3    0.11    0.11
  17   4  -3    8.05    0.17
  19   0  -7   26.28    0.25
  19   5  -6    0.04    0.11
  19   7  -8    0.10    0.10
  20   0  -9    0.05    0.11
  20   3  -7   16.05    0.21
  20   7 -10    0.17    0.09
  21   1 -10    1.31    0.12
  21   4  -9    0.52    0.09
  14  -2  -4   19.44    0.18
  14   1  -1   12.96    0.17
  18  -1  -7   48.15    0.31
  18   1  -5    0.07    0.11
  20  -1 -11    0.04    0.10
  21   3  -9    8.33    0.16
  21   5 -10    0.09    0.09
  22   1 -13    2.80    0.10
  22   4 -12   -0.06    0.08
  13  -1  -2   14.53    0.16
  13   0  -1    7.90    0.13
  13   2   0   24.78    0.21
  17   8  -7    7.94    0.17
  18   0  -6   65.86    0.37
  18   5  -5    0.49    0.12
  19  -1  -9    9.08    0.16
  19   2  -6    9.20    0.18
  19   4  -6    0.09    0.11
  20   5  -8    0.38    0.10
  20   6  -9    0.04    0.09
  21   0 -12    0.10    0.09
  22   3 -12    0.08    0.09
  15   1  -2   59.07    0.33
  16   1  -3   36.39    0.28
  17  -1  -6    4.22    0.13
  17   1  -4   22.23    0.24
  18   7  -7    0.10    0.10
  19   3  -6    0.79    0.11
  21   2 -10   -0.01    0.12
  22   1 -14    2.38    0.10
   9   6   1    0.06    0.07
  11   0   0   -0.06    0.06
  14  -1  -3    0.13    0.08
  14   0  -2   76.01    0.34
  14   2  -1   67.93    0.34
  15   8  -5    0.80    0.12
  16  -1  -5  167.35    0.53
  16   8  -6   -0.07    0.10
  17   0  -5   14.09    0.20
  18   2  -5    0.49    0.11
  18   4  -5   54.50    0.37
  18   8  -9    1.56    0.11
  20  -1 -12    0.54    0.10
  20   0 -10    4.36    0.14
  20   2  -8    0.55    0.11
  20   4  -8    2.92    0.13
  21   3 -10    2.16    0.12
  21   4 -10    1.39    0.10
  22   2 -13    0.05    0.08
  12   5   0    2.27    0.10
  14   3  -1    2.64    0.12
  15  -1  -4    1.73    0.10
  17   2  -4    0.08    0.11
  17   6  -5    2.78    0.14
  17   7  -6   10.34    0.18
  18  -2 -10    1.06    0.10
  18   3  -5    9.48    0.18
  19   5  -7    0.11    0.10
  20   1  -9    2.73    0.13
  20   3  -8    0.63    0.11
  21   0 -13    2.00    0.11
  21   5 -11   -0.03    0.08
  22   1 -15   -0.02    0.08
  22   3 -13    6.15    0.14
  12  -2  -3    0.05    0.05
  15   2  -2   14.15    0.19
  15   6  -3    1.05    0.12
  16   2  -3    0.37    0.11
  16   4  -3   29.58    0.27
  16   6  -4   21.39    0.24
  16   7  -5    3.26    0.14
  17   3  -4   15.55    0.21
  17   4  -4   17.57    0.22
  18  -1  -8   -0.09    0.09
  19  -1 -10    1.31    0.11
  20   5  -9    0.10    0.09
  20   6 -10    0.02    0.09
  22   2 -14    0.60    0.09
   8   6   1    0.24    0.07
  11   7  -1    0.34    0.08
  12   0  -1   -0.01    0.06
  13   1  -1   22.23    0.19
  15   3  -2   20.59    0.22
  16   3  -3    1.19    0.12
  17   8  -8    1.60    0.12
  18   1  -6    1.37    0.13
  18   5  -6   42.17    0.33
  18   7  -8    0.37    0.11
  19   2  -7   20.08    0.23
  19   4  -7    0.51    0.11
  20  -1 -13    1.69    0.10
  21   0 -14    0.06    0.09
  21   1 -12    0.00    0.10
  21   4 -11    0.01    0.09
  22   3 -14   -0.17    0.08
  10   2   1   19.48    0.16
  15  -2  -6    0.87    0.09
  17  -1  -7   16.80    0.20
  17   1  -5    6.05    0.17
  18   8 -10    0.22    0.09
  19   3  -7    1.32    0.12
  19   7 -10    2.81    0.12
  20   2  -9    0.08    0.10
  20   4  -9    0.00    0.09
  21   3 -11    0.63    0.09
  21   5 -12    0.65    0.09
  10   3   1   10.38    0.13
  12   3   0    1.25    0.09
  12   6  -1    0.14    0.09
  14  -2  -5    0.48    0.07
  14   1  -2   82.77    0.36
  16   1  -4  148.28    0.53
  16   8  -7    6.59    0.16
  17  -2  -9    0.23    0.09
  17   5  -5    0.13    0.12
  18  -2 -11    0.13    0.09
  18   2  -6    0.04    0.13
  19   0  -9    0.55    0.10
  20   1 -10    1.81    0.11
  20   3  -9    0.12    0.10
  20   6 -11    0.91    0.11
  21   0 -15    0.04    0.08
  11   5   0    0.05    0.07
  13  -1  -3   39.23    0.23
  13   0  -2   -0.04    0.07
  13   2  -1    2.42    0.10
  15   1  -3   15.86    0.19
  15   8  -6    2.02    0.13
  16  -1  -6  378.91    0.77
  16   5  -4   31.16    0.28
  17   7  -7    0.14    0.10
  18  -1  -9   19.49    0.21
  18   4  -6   22.97    0.25
  19   5  -8    0.20    0.10
  20  -1 -14    1.24    0.09
  20   5 -10    0.07    0.09
  21   1 -13    3.08    0.11
  21   4 -12    1.49    0.11
  13   3  -1   72.48    0.34
  14  -1  -4   13.67    0.16
  14   8  -5    0.12    0.10
  15  -1  -5    5.73    0.13
  17   2  -5    0.07    0.11
  17   8  -9   12.21    0.19
  18   8 -11    0.70    0.10
  20   0 -12    6.92    0.15
  21   0 -16   -0.04    0.08
  21   5 -13    0.02    0.08
  14   2  -2    3.41    0.12
  15   2  -3    6.03    0.16
  16   2  -4    6.04    0.16
  16   6  -5    0.13    0.12
  16   7  -6    0.38    0.11
  17   3  -5    7.55    0.16
  17   4  -5    4.02    0.14
  18   0  -8    1.36    0.13
  18   7  -9    1.79    0.11
  19   2  -8   28.61    0.26
  19   4  -8    2.69    0.13
  19   7 -11    0.00    0.09
  20   2 -10   -0.01    0.10
  20   4 -10    0.56    0.10
  20   6 -12    0.07    0.10
  11   0  -1    4.00    0.09
  11   2   0   52.89    0.26
  12   1  -1    0.05    0.07
  14   7  -4    0.09    0.11
  15   4  -3    1.43    0.12
  16   3  -4   21.15    0.23
  16   4  -4   58.94    0.36
  19  -1 -12    0.44    0.10
  19   0 -10   -0.01    0.09
  19   3  -8    8.56    0.17
  20   1 -11    0.07    0.09
  20   3 -10    0.54    0.10
  20   5 -11    0.07    0.10
  21   4 -13    0.01    0.08
  21   5 -14    0.09    0.07
  11   3   0   22.60    0.18
  12   5  -1    0.24    0.08
  15   3  -3    6.30    0.15
  16   8  -8    0.27    0.11
  17  -2 -10    1.86    0.11
  17   1  -6    4.23    0.14
  19   5  -9    0.82    0.10
  20   0 -13   -0.08    0.09
  21   1 -15    1.03    0.09
  21   3 -13   -0.04    0.09
  13   1  -2   14.85    0.16
  14  -2  -6    0.00    0.07
  17   0  -7   17.98    0.20
  17   7  -8    4.05    0.13
  18  -1 -10   11.49    0.16
  18   2  -7    7.32    0.16
  18   4  -7    0.99    0.12
  18   8 -12    0.62    0.09
  19   7 -12    0.34    0.09
  20   2 -11    0.09    0.12
  20   6 -13    0.44    0.10
  21   2 -14    2.83    0.12
  12   0  -2   26.29    0.18
  14   1  -3    0.04    0.09
  15   1  -4    1.77    0.13
  15   8  -7    5.11    0.15
  16  -1  -7   27.15    0.23
  16   1  -5  173.37    0.56
  16   9 -11   -0.01    0.08
  17   8 -10    3.18    0.12
  18   3  -7   10.42    0.18
  18   7 -10    1.54    0.10
  19   2  -9    0.06    0.10
  19   4  -9    0.52    0.10
  20   1 -12    0.46    0.09
  20   3 -11    0.71    0.11
  20   4 -11    0.10    0.09
  21   1 -16    0.01    0.08
  21   3 -14    0.00    0.09
  21   4 -14    0.35    0.08
  12  -1  -3    4.33    0.09
  12   3  -1    0.29    0.08
  12   6  -2    0.27    0.09
  13   8  -5    0.12    0.11
  14   8  -6   11.93    0.18
  16   0  -6  928.39    1.22
  17   2  -6   -0.05    0.11
  17   4  -6    4.64    0.15
  18   5  -8    1.42    0.13
  19  -1 -13    0.13    0.08
  19   0 -11    6.81    0.14
  19   1 -10    1.05    0.13
  19   3  -9    1.89    0.12
  20   0 -14    1.05    0.10
  20   5 -12    0.09    0.08
  21   1 -17    2.01    0.09
  21   2 -15    0.15    0.09
  13  -1  -4   16.38    0.15
  13   2  -2   50.45    0.27
  14  -1  -5   36.90    0.23
  15  -1  -6    9.03    0.14
  16  -2  -9    1.28    0.09
  16   2  -5  348.70    0.79
  17  -2 -11    1.41    0.10
  19   5 -10    3.77    0.13
  19   6 -11    1.59    0.11
  19   7 -13   -0.08    0.09
  20   6 -14    0.20    0.09
  21   3 -15    0.00    0.09
  21   4 -15    0.08    0.07
  11   5  -1    0.22    0.07
  13   3  -2    0.20    0.09
  14   2  -3    6.49    0.13
  14   4  -3    7.95    0.15
  14   6  -4   76.18    0.39
  15   2  -4   13.60    0.18
  16   3  -5  239.93    0.67
  16   4  -5   98.54    0.45
  16   8  -9    2.51    0.12
  17  -1  -9   11.88    0.16
  17   8 -11    0.54    0.10
  18  -1 -11    0.00    0.08
  18   2  -8    2.13    0.14
  19  -1 -14   -0.04    0.08
  20   0 -15    0.00    0.09
  20   1 -13    1.65    0.10
  20   4 -12    5.62    0.13
  21   2 -16    1.31    0.09
  14   3  -3   33.41    0.25
  15  -2  -8   56.91    0.28
  15   3  -4    3.06    0.13
  16   9 -12    0.84    0.08
  17   0  -8   -0.09    0.11
  17   1  -7   16.90    0.21
  17   5  -7   29.23    0.27
  17   7  -9    0.33    0.10
  18   3  -8    3.23    0.15
  18   4  -8    1.22    0.12
  18   7 -11    0.06    0.09
  21   2 -17    0.46    0.08
  10   7  -2    0.66    0.08
  12   1  -2    0.59    0.07
  15   8  -8    0.11    0.11
  18   0 -10   61.83    0.34
  19  -1 -15    0.61    0.09
  19   3 -10    0.50    0.10
  20   0 -16    3.18    0.10
  11   0  -2   -0.15    0.05
  11   2  -1    0.37    0.07
  16  -1  -8    0.35    0.09
  16   1  -6  389.56    0.81
  16   5  -6   21.19    0.23
  16   7  -8    0.16    0.12
  17   2  -7   47.94    0.31
  17   4  -7   40.14    0.31
  18  -1 -12    0.08    0.09
  19   5 -11    0.94    0.10
  20   0 -17   -0.01    0.07
  20   1 -14    1.45    0.09
  20   4 -13    0.79    0.09
  20   5 -14    0.31    0.08
  11   6  -2    0.40    0.08
  12  -2  -5   16.71    0.13
  13   1  -3   40.23    0.24
  14   8  -7    0.12    0.09
  15   1  -5    6.20    0.14
  16   8 -10    3.26    0.13
  17  -1 -10    2.36    0.11
  17   8 -12    0.06    0.09
  18   7 -12    2.72    0.12
  19   0 -13    4.10    0.13
  20   0 -18    0.39    0.07
  20   3 -13    1.61    0.10
  14   1  -4   14.31    0.16
  15  -1  -7    0.13    0.08
  16   2  -6  115.79    0.47
  17   7 -10    2.04    0.11
  18   2  -9   12.46    0.19
  18   4  -9    0.21    0.10
  19   2 -11    3.06    0.12
  20   1 -15    0.04    0.08
  20   4 -14    1.18    0.10
  20   5 -15    1.61    0.09
  12   0  -3   -0.09    0.06
  12   2  -2    4.19    0.10
  12   7  -4    4.20    0.13
  14  -1  -6    1.70    0.09
  16   3  -6   20.74    0.22
  17   0  -9    7.62    0.15
  18   0 -11   -0.04    0.10
  19   3 -11   13.61    0.19
  19   5 -12    1.26    0.10
  20   3 -14    0.99    0.10
   9   7  -2    0.60    0.08
  13  -1  -5   18.83    0.15
  14   2  -4   21.30    0.19
  14   4  -4   12.52    0.17
  15  -2  -9    7.78    0.12
  15   2  -5   92.91    0.40
  15   4  -5   18.60    0.21
  17   8 -13    0.49    0.09
  18  -1 -13    1.18    0.08
  18   6 -11    0.54    0.10
  19   0 -14    0.04    0.09
  19   6 -14    0.66    0.10
  20   1 -16    0.74    0.08
  20   5 -16    0.44    0.08
  14   3  -4   15.57    0.18
  15   3  -5  200.39    0.58
  15   9 -12    0.06    0.09
  16   8 -11    0.05    0.10
  17   2  -8   41.17    0.30
  17   4  -8    3.16    0.15
  19   2 -12    0.42    0.12
  19   4 -12    0.10    0.11
  20   1 -17    4.08    0.12
  20   2 -15    0.36    0.09
  20   3 -15    1.95    0.11
  20   4 -15    1.08    0.09
  11   1  -2    0.03    0.06
  16   0  -8    9.91    0.16
  16   1  -7   28.14    0.24
  16   5  -7    9.71    0.18
  17  -1 -11    0.01    0.08
  17   7 -11   -0.03    0.10
  17   8 -14    0.81    0.09
  18   4 -10    0.55    0.12
  19   1 -13    0.25    0.09
  19   3 -12    3.08    0.12
  19   5 -13    0.95    0.09
  19   6 -15    0.47    0.09
  20   1 -19   -0.04    0.07
  20   1 -18    0.14    0.07
  20   2 -16    2.56    0.11
  20   4 -16    0.31    0.08
  10   6  -2    0.17    0.07
  15   1  -6    9.53    0.16
  18  -1 -14    0.01    0.08
  18   0 -12    7.20    0.15
  18   3 -10    0.22    0.10
  20   3 -16    0.19    0.09
  12   1  -3    4.35    0.09
  12   8  -6    0.42    0.10
  13  -2  -7    0.99    0.07
  13   8  -7    0.16    0.09
  15  -1  -8    0.06    0.08
  15   9 -13    0.73    0.09
  16   2  -7  127.36    0.48
  16   4  -7    0.57    0.11
  17   0 -10    0.05    0.08
  17   6 -10    0.27    0.11
  18   1 -11   -0.01    0.10
  18   5 -11    0.02    0.09
  19   0 -16    0.00    0.08
  19   4 -13    0.07    0.10
  19   6 -16    0.29    0.08
  20   4 -17    2.20    0.09
  12  -2  -6    0.03    0.05
  13   1  -4   17.06    0.16
  14   1  -5   38.59    0.24
  14   7  -7    0.36    0.11
  14   9 -11    2.21    0.11
  15  -2 -10    0.19    0.08
  16   3  -7  139.24    0.51
  16   7 -10    0.84    0.12
  16   8 -12    0.15    0.10
  17  -1 -12    0.11    0.09
  17   7 -12    7.13    0.15
  18  -1 -15    0.05    0.08
  19   1 -14   -0.02    0.08
  19   3 -13    1.72    0.10
  19   5 -14    0.67    0.09
  20   2 -19    0.69    0.07
  20   2 -18    0.22    0.07
  11   3  -2    2.09    0.08
  14  -1  -7    0.29    0.07
  15   2  -6    0.74    0.11
  15   4  -6    0.21    0.11
  17   2  -9    0.35    0.10
  18   0 -13   -0.07    0.10
  18   2 -11    0.34    0.12
  18   4 -11    0.26    0.10
  18   6 -13    1.48    0.10
  19   0 -17    6.02    0.12
  12   2  -3    0.12    0.07
  13   4  -4    2.13    0.11
  14   2  -5    0.47    0.09
  14   8  -9    2.02    0.12
  15   3  -6    1.36    0.11
  15   9 -14   -0.03    0.08
  16   1  -8    0.24    0.10
  17   3  -9    1.31    0.11
  18   3 -11   17.13    0.20
  18   5 -12    1.10    0.10
  19   0 -19    2.04    0.09
  19   0 -18   -0.05    0.07
  19   1 -15    0.77    0.08
  19   4 -14    0.04    0.08
  19   5 -15    1.06    0.09
  10   5  -2    0.37    0.06
  12   3  -3    4.73    0.10
  13   2  -4   15.27    0.16
  13   9 -10    2.63    0.12
  14   3  -5  103.31    0.40
  15   7  -9    5.20    0.15
  16   0  -9    0.03    0.09
  17   0 -11    0.20    0.08
  17   5 -10    0.00    0.10
  17   6 -11    2.15    0.12
  18   1 -12   -0.09    0.09
  19   3 -14    0.60    0.09
  13   3  -4    0.57    0.08
  13   8  -8   -0.14    0.10
  14   9 -12    0.06    0.08
  15   8 -11    0.08    0.09
  16   7 -11    3.25    0.14
  18   6 -14    0.10    0.08
  19   1 -16    0.33    0.08
  19   4 -15    0.26    0.08
  11   8  -6    0.65    0.10
  12   8  -7    1.72    0.11
  15   1  -7    0.02    0.09
  16   8 -14    0.15    0.08
  17   4 -10    1.26    0.12
  18   4 -12    0.11    0.09
  19   1 -17    0.35    0.09
  19   3 -15    0.00    0.08
  13  -2  -8    0.12    0.06
  14   1  -6    1.82    0.09
  14   7  -8    0.20    0.10
  15   0  -8   -0.02    0.08
  16   5  -9   -0.08    0.13
  17   2 -10    2.28    0.11
  17   3 -10    0.44    0.11
  17   6 -12    1.50    0.11
  18   1 -13    1.21    0.10
  18   3 -12    3.07    0.12
  19   1 -18   -0.06    0.08
  19   4 -16    0.17    0.08
  19   5 -18    0.09    0.07
  10   7  -4    0.18    0.08
  13   1  -5   20.27    0.17
  13   9 -11    0.29    0.10
  14  -1  -8   63.45    0.28
  14   6  -7    1.21    0.11
  14   8 -10    0.00    0.09
  15   4  -7    0.37    0.10
  15   8 -12    3.34    0.13
  16   8 -15    0.78    0.09
  17  -1 -14    0.83    0.08
  17   0 -12    0.06    0.08
  18   0 -15    0.06    0.08
  19   1 -20    1.16    0.08
  19   1 -19    0.01    0.07
  19   4 -17    0.03    0.08
  11   7  -5    0.38    0.10
  12  -2  -7    0.34    0.05
  13   6  -6    2.09    0.11
  14   0  -7    0.16    0.07
  15   3  -7   44.23    0.28
  15   7 -10    0.91    0.10
  16   0 -10    1.67    0.09
  16   7 -12    1.06    0.10
  18   2 -13   -0.02    0.09
  18   4 -13   -0.06    0.09
  18   6 -16   -0.09    0.08
  19   2 -17    0.12    0.08
  19   4 -18    0.02    0.08
  12   6  -5    1.05    0.09
  13   8  -9    1.76    0.11
  14   2  -6    0.06    0.09
  14   9 -14    0.83    0.09
  16  -1 -12    0.27    0.08
  16   4  -9    1.98    0.11
  16   8 -16    0.14    0.07
  17   6 -13    1.17    0.10
  18   0 -16    3.05    0.10
  18   3 -13    0.69    0.09
  18   6 -17    0.93    0.08
  19   2 -20   -0.06    0.07
  19   4 -19    0.03    0.07
  13   2  -5    3.52    0.10
  13   4  -5    1.03    0.09
  15   1  -8   -0.05    0.09
  15   8 -13    0.54    0.10
  16   2  -9    1.62    0.11
  16   3  -9    0.15    0.09
  17   0 -13    0.69    0.10
  17   2 -11    1.55    0.11
  17   3 -11    1.22    0.12
  17   5 -12    0.67    0.10
  18   0 -17    0.05    0.08
  18   5 -15    0.00    0.08
  18   6 -18   -0.04    0.07
  12   3  -4   12.89    0.14
  13   9 -12    0.00    0.09
  14   8 -11   -0.02    0.09
  16   5 -10    0.94    0.11
  17  -1 -16    0.09    0.09
  17   1 -12    0.01    0.09
  18   0 -20    0.14    0.07
  18   1 -15   -0.02    0.08
  18   4 -14    0.07    0.09
  10   8  -6    0.06    0.09
  11   8  -7    0.06    0.09
  14   9 -15    1.11    0.08
  16   0 -11   -0.08    0.08
  17   6 -14    0.13    0.09
  18   0 -19    0.05    0.07
  18   3 -14   -0.08    0.08
  14  -1  -9   64.86    0.29
  14   1  -7    0.34    0.08
  14   9 -16   -0.11    0.07
  15   2  -8   62.16    0.32
  15   3  -8    7.27    0.14
  17  -1 -17    0.94    0.09
  17   0 -14   -0.05    0.09
  17   4 -12    1.27    0.10
  17   5 -13    0.06    0.10
  18   1 -16    0.83    0.08
  18   4 -15    1.09    0.09
  11   5  -4    0.41    0.07
  12   9 -11   -0.05    0.09
  13   9 -13    1.69    0.10
  15   5  -9    2.91    0.12
  16   2 -10   32.22    0.25
  16   4 -10    0.13    0.09
  16   6 -12    3.21    0.12
  17   2 -12    7.22    0.15
  18   5 -18    0.22    0.08
  12  -2  -8    0.68    0.06
  14   2  -7    4.17    0.11
  15   8 -15    0.95    0.10
  16   3 -10    0.82    0.10
  16   5 -11    0.02    0.09
  18   5 -19    0.51    0.08
  13  -1  -8    4.25    0.09
  15   0 -10   -0.06    0.09
  16   0 -12    0.02    0.08
  17   0 -15    0.02    0.08
  17   4 -13   -0.04    0.09
  17   6 -16    0.53    0.08
  18   1 -21    0.92    0.07
  18   1 -20    0.15    0.07
  18   1 -18    0.03    0.07
  18   3 -16   -0.03    0.08
  18   4 -17    0.11    0.08
  13   9 -14    0.98    0.09
  14   5  -8    2.58    0.12
  15   4  -9    4.30    0.13
  16   6 -13    0.47    0.10
  17   2 -13    0.10    0.09
  17   3 -13    0.73    0.09
  17   6 -17   -0.07    0.07
  18   2 -17    0.03    0.09
  11   8  -8    0.01    0.09
  12   2  -5   18.14    0.15
  12   9 -12   -0.01    0.09
  14   8 -13    0.08    0.08
  15   2  -9    8.47    0.15
  15   3  -9    0.01    0.09
  15   8 -17    1.03    0.08
  16   2 -11    0.92    0.10
  16   4 -11    6.49    0.14
  16   5 -12    1.17    0.12
  17   0 -16    0.01    0.08
  17   6 -19    1.76    0.09
  17   6 -18    0.06    0.07
  18   2 -21    0.29    0.07
  18   2 -19    0.11    0.08
  18   3 -18    0.26    0.09
  18   4 -20    1.43    0.09
  18   4 -19    0.15    0.07
  11   3  -4   15.73    0.14
  13   9 -15    1.13    0.09
  14  -2 -12    0.05    0.07
  14   1  -8   65.71    0.30
  14   7 -11    0.68    0.11
  15  -1 -12    1.04    0.08
  15   5 -10    0.03    0.10
  15   7 -13    0.40    0.09
  16   0 -13    0.04    0.09
  18   2 -20    1.52    0.09
   8   6  -3    0.00    0.05
  12   7  -8    0.12    0.10
  13   9 -16   -0.03    0.08
  14   0  -9    0.05    0.07
  14   8 -14    0.96    0.10
  17   3 -14    0.41    0.09
  17   5 -16    0.56    0.09
  11   9 -11   -0.03    0.09
  12   8 -10   -0.06    0.09
  12   9 -13    1.31    0.10
  13   1  -7   88.01    0.33
  14   2  -8  108.87    0.40
  15   0 -11    0.50    0.08
  17   0 -20   -0.09    0.07
  17   0 -19    1.77    0.09
  17   0 -18   -0.01    0.07
  17   4 -15    0.01    0.08
  15   6 -12   -0.05    0.10
  16   5 -13    0.40    0.09
  16   6 -15    0.24    0.09
  17   1 -16    0.06    0.08
  10   6  -5    0.19    0.07
  11   6  -6    0.19    0.07
  12   1  -6    1.59    0.07
  13   0  -8    0.06    0.06
  13   7 -10   -0.04    0.09
  14   7 -12    1.74    0.11
  14   8 -15    0.46    0.08
  15   2 -10    0.16    0.09
  15   5 -11    8.31    0.15
  15   7 -15    1.31    0.12
  16  -1 -17    0.03    0.07
  17   3 -15    1.06    0.09
  17   4 -16    0.17    0.08
  17   5 -19    3.04    0.10
  17   5 -18    0.60    0.08
  11   1  -5    0.39    0.05
  11   8  -9    0.77    0.09
  12   9 -14    0.07    0.08
  13  -2 -11    0.25    0.06
  13   2  -7    1.19    0.08
  14   1  -9   65.83    0.30
  14   8 -16    0.08    0.08
  16  -1 -18    0.32    0.07
  16   6 -16    0.44    0.09
  17   1 -22    1.05    0.07
  17   1 -17    0.97    0.09
  11   9 -12    0.37    0.09
  12   2  -6    0.12    0.06
  13   8 -13    0.06    0.09
  14   0 -10   51.23    0.27
  14   4  -9    0.97    0.10
  14   8 -17    0.48    0.08
  15   0 -12    0.01    0.07
  15   6 -13    0.69    0.10
  16   0 -15    0.12    0.09
  16   6 -17    0.17    0.08
  17   1 -20    1.39    0.09
  17   1 -19    0.96    0.09
  17   1 -18    1.34    0.09
  17   4 -17    0.71    0.09
  12   0  -7    0.05    0.05
  12   3  -6   22.28    0.18
  12   8 -11    0.00    0.08
  12   9 -15    0.35    0.09
  14   2  -9    3.51    0.12
  14   8 -18    0.05    0.08
  15  -1 -14    1.01    0.08
  15   4 -11   16.63    0.19
  15   5 -12    2.91    0.13
  16   6 -20    0.03    0.07
  16   6 -19    0.24    0.08
  16   6 -18    0.10    0.07
  17   2 -22    0.31    0.07
  17   4 -21   -0.03    0.07
  17   4 -20    0.02    0.08
  17   4 -19    0.08    0.07
  17   4 -18    0.73    0.08
  10   3  -4    2.46    0.07
  11   3  -5    0.48    0.06
  12   9 -16   -0.01    0.08
  13   7 -11    0.25    0.09
  14   5 -10    4.28    0.13
  15   2 -11    8.78    0.15
  16   4 -14    0.30    0.09
  16   5 -15    3.77    0.12
  17   2 -20    1.54    0.10
  17   2 -18    0.30    0.09
  17   3 -18    0.81    0.09
  11   7  -8    0.97    0.09
  11   9 -13    3.95    0.12
  12  -2 -10    0.82    0.06
  12   9 -17    1.46    0.09
  13  -1 -10   -0.07    0.06
  13   1  -8    4.36    0.10
  14  -1 -12    0.33    0.08
  16   5 -16    0.89    0.11
  11   8 -10    3.69    0.11
  14   7 -14    0.07    0.09
  15   0 -13    0.47    0.08
  16   0 -17   -0.04    0.07
  16   1 -15    0.47    0.09
  16   3 -14    0.43    0.09
   9   7  -6    0.05    0.07
  13   5  -9    1.77    0.10
  13   8 -15   -0.02    0.08
  14   0 -11    0.04    0.07
  14   4 -10   -0.01    0.09
  15   5 -13   26.46    0.24
  15   6 -15    1.99    0.11
  16   0 -21   -0.01    0.07
  16   0 -18   26.01    0.21
  16   4 -15    0.09    0.09
  16   5 -17    4.11    0.12
  10   8  -9    0.71    0.08
  11   9 -14    1.11    0.09
  13   7 -12    0.31    0.09
  14   5 -11    3.42    0.12
  14   7 -15    0.61    0.09
  15  -1 -16    0.05    0.07
  15   2 -12   14.13    0.17
  16   1 -23    0.30    0.07
  16   3 -15   11.74    0.17
  16   4 -16    3.81    0.13
  16   5 -21    0.22    0.07
  16   5 -19    0.00    0.08
  16   5 -18    0.55    0.08
   9   8  -8    0.70    0.09
  11   4  -6    0.36    0.08
  13   8 -16    0.18    0.08
  14  -1 -13    0.32    0.07
  15   0 -14   -0.07    0.07
  15   5 -14   -0.01    0.11
  15   6 -16    0.28    0.09
  11   8 -11    0.05    0.08
  11   9 -15    2.19    0.11
  12   0  -8    0.02    0.05
  12   3  -7    0.05    0.07
  13  -2 -13    0.27    0.07
  13  -1 -11    0.16    0.07
  13   1  -9   29.63    0.21
  13   8 -18    0.02    0.08
  14   7 -16    0.15    0.09
  15  -1 -18   -0.03    0.08
  15   4 -13    2.65    0.11
  15   6 -17    0.13    0.08
  16   1 -22    0.39    0.07
  16   1 -17    0.05    0.08
  16   4 -17    2.45    0.11
  11   2  -6    1.62    0.07
  11   3  -6    1.77    0.07
  11   9 -16    0.38    0.09
  12  -2 -11    0.98    0.06
  13   4  -9    0.48    0.09
  13   7 -13    0.37    0.09
  14   0 -12    0.17    0.08
  14   4 -11    0.08    0.09
  15  -1 -19    0.25    0.08
  15   0 -15    0.60    0.09
  15   2 -13    2.08    0.12
  15   3 -13   11.39    0.17
  15   6 -21    1.17    0.08
  15   6 -19    0.55    0.09
  16   1 -21    2.23    0.09
  16   1 -18    0.33    0.08
  16   4 -21    0.18    0.07
  16   4 -18    0.07    0.08
  10   7  -8    0.02    0.09
  10   9 -13    0.17    0.10
  11   9 -17    0.38    0.08
  12   7 -11    1.34    0.10
  12   8 -14    1.32    0.11
  13   0 -10    0.00    0.06
  13   2  -9    5.88    0.11
  14  -1 -14    0.19    0.07
  16   2 -22    0.11    0.07
  16   3 -17    1.73    0.10
  16   4 -20    0.09    0.07
  16   4 -19    0.15    0.08
  10   8 -10    0.92    0.09
  11   9 -18    0.05    0.07
  14   3 -11   16.33    0.18
  14   6 -14    7.22    0.15
  15   0 -23    0.15    0.06
  16   2 -21    0.09    0.07
  16   3 -19    1.42    0.09
  16   3 -18    0.78    0.09
  11   8 -12    0.05    0.08
  12   4  -8    0.30    0.08
  12   8 -15    0.30    0.10
  13   7 -14    0.08    0.09
  15   0 -16   -0.04    0.08
  15   3 -14    0.05    0.09
  15   5 -16    3.12    0.12
  10   9 -14    0.10    0.08
  11   7 -10    0.22    0.09
  12   7 -12    0.60    0.11
  14  -1 -15    0.51    0.08
  14   0 -13    0.08    0.07
  14   5 -13    1.52    0.10
  15   0 -22   -0.04    0.07
  15   1 -24    0.05    0.06
  15   4 -15    0.08    0.09
  15   5 -22    1.04    0.08
  15   5 -17    1.01    0.09
  12   0  -9   -0.01    0.06
  12   2  -8    0.86    0.07
  12   3  -8    0.38    0.07
  12   8 -16   -0.01    0.08
  13   1 -10   -0.19    0.07
  13   5 -11    0.96    0.10
  13   7 -15    0.26    0.09
  15   0 -18    0.02    0.09
  15   5 -21    2.34    0.09
  15   5 -19    0.20    0.09
  10   8 -11    0.31    0.10
  10   9 -15    0.16    0.08
  11   8 -13    2.19    0.10
  12   8 -20    0.48    0.08
  12   8 -17    0.04    0.09
  13   0 -11    3.20    0.09
  14  -1 -16    0.64    0.08
  14   2 -12    0.07    0.09
  14   3 -12    0.47    0.09
  14   6 -22    0.28    0.08
  14   6 -16    0.07    0.09
  15   0 -20   -0.07    0.07
  15   1 -16    0.01    0.08
  15   2 -15   -0.03    0.09
  15   4 -23    0.33    0.08
  10   4  -6    0.15    0.06
  10   9 -16    0.17    0.09
  12   8 -19    1.12    0.09
  12   8 -18    0.45    0.09
  13   2 -10    2.09    0.09
  14   0 -14    0.09    0.08
  14   4 -13    0.06    0.09
  14   6 -21    2.62    0.10
  14   6 -17    0.94    0.10
  15   4 -22    1.09    0.09
  15   4 -17    0.64    0.09
  10   9 -19    0.22    0.07
  10   9 -18    0.15    0.08
  10   9 -17    1.43    0.10
  11   0  -8   -0.04    0.06
  11   8 -14    1.53    0.11
  12   7 -13    0.05    0.09
  13  -1 -13    0.14    0.06
  14  -1 -17    1.35    0.09
  14   0 -24    0.07    0.06
  14   6 -20    0.06    0.07
  14   6 -19    0.08    0.07
  14   6 -18    1.56    0.10
  15   2 -23    0.89    0.08
  15   3 -16    0.42    0.09
  15   4 -21    0.08    0.09
   9   7  -8    0.34    0.08
   9   8 -10    0.04    0.09
  12  -2 -13    0.99    0.07
  12   5 -10    0.18    0.09
  13   5 -12    0.71    0.10
  14  -1 -20    0.59    0.08
  14  -1 -19    2.59    0.10
  14  -1 -18    0.64    0.08
  14   2 -13    1.79    0.10
  14   3 -13    0.72    0.09
  14   5 -15    2.87    0.11
  15   1 -20    0.05    0.09
  15   1 -19    0.19    0.09
  15   1 -18    0.06    0.08
  15   4 -19   -0.03    0.08
  10   2  -6    6.80    0.10
  10   3  -6    2.26    0.07
  10   8 -12    0.37    0.09
  12   7 -14    0.25    0.11
  13   0 -12   -0.02    0.06
  14   0 -15   -0.08    0.07
  14   4 -14    4.74    0.13
  15   3 -18    0.24    0.09
   7   7  -6    0.06    0.06
  13  -1 -14    0.16    0.07
  13   2 -11    0.33    0.08
  14   0 -23   -0.03    0.06
  15   2 -20    0.07    0.08
  15   3 -19   -0.07    0.08
   8   5  -5    1.22    0.06
   9   9 -15    0.41    0.10
  10   7 -10    1.55    0.09
  11   7 -12    0.82    0.09
  12   7 -15    2.01    0.12
  13   6 -15    0.49    0.10
  14   1 -24    0.38    0.07
  14   2 -14    5.17    0.12
  14   3 -14    0.08    0.08
  14   4 -15    0.18    0.10
  14   5 -22    0.42    0.07
  14   5 -17    0.03    0.09
  10   8 -13    1.89    0.11
  11   8 -20    2.20    0.09
  12  -2 -14    0.05    0.06
  13   4 -12    0.29    0.09
  13   6 -22    1.31    0.09
  13   6 -16    0.70    0.11
  14   0 -22    1.43    0.09
  14   1 -15    0.46    0.10
  14   5 -18    1.47    0.10
   9   8 -11    0.35    0.08
   9   9 -19    1.21    0.09
   9   9 -17    0.22    0.09
   9   9 -16    3.62    0.12
  11   2  -8   76.37    0.29
  11   3  -8    0.08    0.07
  11   8 -19    0.40    0.08
  11   8 -18    3.66    0.11
  12  -1 -12    1.49    0.07
  12   7 -16    0.71    0.10
  13  -1 -15    1.43    0.08
  13   0 -13    0.50    0.07
  14   0 -21   -0.08    0.08
  14   0 -17    0.08    0.08
  14   4 -23    0.06    0.07
  14   4 -16    0.26    0.09
   9   9 -18    0.57    0.08
  11   7 -13    7.89    0.16
  13   2 -12   20.40    0.19
  13   3 -12    0.43    0.09
  13   5 -14    0.89    0.10
  13   6 -20    1.02    0.10
  13   6 -18    1.20    0.12
  13   6 -17    0.72    0.10
  14   0 -19   -0.09    0.08
  14   0 -18    0.09    0.08
  14   1 -23    0.12    0.07
  14   1 -16    0.75    0.11
  14   2 -15    0.42    0.09
  14   4 -22    0.62    0.08
   9   4  -6   14.60    0.13
  10   8 -14    3.65    0.12
  12   2 -10    0.91    0.08
  13  -1 -16    0.27    0.08
  13   4 -13    0.46    0.09
  13   6 -19    1.21    0.09
  14   2 -23    0.18    0.08
  14   3 -16   -0.13    0.08
  14   4 -18    0.10    0.10
  14   4 -17    0.32    0.09
   8   7  -8    0.12    0.08
   8   8 -10    0.41    0.08
  10   3  -7    1.50    0.07
  12   5 -12    6.63    0.14
  13   0 -24    0.04    0.07
  13   0 -14    0.03    0.07
  13   5 -23    0.60    0.08
  13   5 -15    0.06    0.09
  14   1 -17    1.42    0.10
  14   2 -16    1.05    0.10
  14   3 -22    0.00    0.09
  14   4 -19    0.06    0.08
  10   8 -21    0.06    0.07
  11   5 -10    0.20    0.09
  11   7 -14    0.25    0.09
  12  -2 -16    0.77    0.08
  12  -1 -13    0.95    0.07
  13  -1 -17    0.39    0.07
  13   1 -25    1.72    0.08
  13   3 -13    0.24    0.08
  14   1 -21   -0.03    0.07
  14   1 -20    0.69    0.09
  14   1 -19    2.69    0.12
  14   1 -18    0.72    0.09
  14   2 -22   -0.04    0.08
  14   3 -21    3.36    0.12
  14   3 -17    0.92    0.09
   8   9 -15    1.04    0.10
  10   8 -20    1.86    0.10
  11   1  -9   10.28    0.12
  12   6 -23    0.26    0.07
  13   2 -25    0.46    0.07
  13   2 -13    0.37    0.09
  13   4 -24    0.24    0.08
  13   4 -14    0.41    0.09
  13   5 -16    0.37    0.09
  14   3 -20    0.83    0.09
  14   3 -19    0.32    0.09
  14   3 -18    0.03    0.08
   8   9 -19    0.64    0.08
   8   9 -16    1.15    0.10
   9   7 -10    0.37    0.08
   9   8 -13   -0.02    0.09
  10   7 -12    0.53    0.09
  10   8 -18    9.96    0.16
  10   8 -17    0.47    0.09
  11  -2 -13    0.23    0.06
  11  -1 -11    1.20    0.07
  11   7 -15    0.59    0.10
  12   0 -12    1.90    0.08
  12   2 -11    1.10    0.10
  12   6 -22    1.31    0.09
  12   6 -15    0.93    0.10
  13   0 -23    0.42    0.08
  13   0 -15    0.10    0.07
  13   5 -21    0.54    0.08
  13   5 -17    0.29    0.09
   8   9 -18    0.11    0.08
   8   9 -17    0.42    0.09
  11   0 -10    0.08    0.06
  11   7 -16   17.71    0.22
  12   4 -12    1.92    0.10
  12   6 -16    0.19    0.10
  13   1 -24    2.25    0.09
  13   2 -14    1.44    0.11
  13   3 -14    0.15    0.09
  13   4 -15    0.28    0.09
  13   5 -20    0.34    0.09
  11   7 -17    4.79    0.15
  12  -1 -14    0.12    0.06
  12   0 -25    0.02    0.06
  12   5 -24    0.73    0.08
  12   6 -21    0.07    0.08
  12   6 -17    0.81    0.10
  13   0 -22    0.06    0.07
  13   2 -24    0.87    0.08
   9   8 -14    6.58    0.14
  10   1  -8   14.12    0.13
  10   7 -13   14.14    0.18
  11   7 -18    0.30    0.10
  12   5 -14    0.02    0.09
  12   6 -20    0.80    0.09
  12   6 -19    1.95    0.11
  12   6 -18    0.45    0.10
  13   0 -21    0.04    0.09
  13   0 -17    0.16    0.08
  13   1 -23    0.30    0.09
  13   3 -23    0.08    0.09
  13   3 -15   17.34    0.19
  13   4 -22    3.64    0.11
  13   4 -16    0.10    0.09
   9   4  -7    7.23    0.10
   9   8 -21    0.76    0.09
  10   2  -8   13.75    0.13
  10   3  -8    5.48    0.10
  11   1 -10    9.89    0.13
  12  -1 -15    0.78    0.08
  12   0 -13   -0.02    0.06
  12   2 -12    9.79    0.15
  12   3 -12    1.61    0.09
  12   5 -23    3.93    0.12
  13   0 -20   -0.01    0.09
  13   0 -19    0.10    0.10
  13   0 -18    0.04    0.08
  13   2 -15    0.16    0.09
  13   4 -21   -0.01    0.08
   8   8 -12    2.86    0.11
   9   8 -15   21.40    0.22
  10   7 -14   10.18    0.18
  11   3 -10   54.27    0.27
  11   6 -23    0.60    0.09
  12  -1 -22    0.09    0.08
  12   1 -25    0.59    0.08
  12   4 -13    0.28    0.09
  12   5 -15    0.07    0.09
  13   1 -22    0.11    0.07
  13   1 -16    0.25    0.09
  13   3 -22    0.17    0.08
  13   3 -16    0.41    0.09
  13   4 -19    0.27    0.09
  13   4 -18    0.35    0.09
   7   9 -19   -0.02    0.08
   7   9 -16    4.84    0.13
   9   8 -20    9.54    0.15
   9   8 -16   12.37    0.18
  11   2 -10  171.95    0.46
  11   4 -11    0.47    0.10
  12  -1 -16    0.51    0.08
  12   0 -24    0.79    0.07
  12   4 -24    2.88    0.10
  12   5 -22    0.06    0.08
  13   1 -21    8.88    0.15
  13   1 -17    0.32    0.09
  13   2 -16    1.17    0.10
  13   3 -21    0.05    0.10
   7   9 -17   -0.01    0.10
   9   3  -7   49.99    0.23
   9   8 -19    1.55    0.11
   9   8 -17    2.24    0.11
  10   7 -15    0.61    0.12
  11   6 -22    0.10    0.09
  11   6 -15    2.64    0.14
  12  -1 -21    1.11    0.09
  12   2 -25    0.18    0.07
  12   3 -13    5.66    0.13
  12   4 -14    0.88    0.10
  13   1 -20    3.68    0.12
  13   1 -19    3.62    0.12
  13   2 -17   -0.04    0.09
  13   3 -20    3.22    0.12
  13   3 -19    0.04    0.09
  13   3 -18    3.86    0.12
   7   8 -11    8.18    0.14
   8   5  -7  207.25    0.48
   8   8 -13    4.13    0.12
   9   7 -12    1.79    0.10
  12  -1 -20    0.26    0.08
  12  -1 -17    0.08    0.07
  12   0 -23   -0.04    0.08
  12   2 -13    1.27    0.09
  12   4 -23    0.12    0.09
  12   5 -20    1.53    0.12
  12   5 -17   -0.02    0.09
  13   2 -18    1.78    0.11
   9   6 -10    0.06    0.08
  10   3  -9    0.58    0.07
  10   7 -20    0.32    0.10
  10   7 -16    0.35    0.10
  11   1 -11    1.20    0.08
  11   3 -11   14.44    0.16
  11   5 -24    0.46    0.08
  11   5 -13    0.31    0.10
  11   6 -21    0.21    0.09
  11   6 -16   10.19    0.18
  12   0 -15   -0.05    0.08
  12   1 -24    0.36    0.08
  12   4 -15    3.80    0.12
  12   5 -19    1.18    0.11
  12   5 -18    0.03    0.09
   8   8 -21    1.04    0.10
   9   4  -8    1.66    0.08
  10   1  -9  686.62    0.83
  10   7 -19    1.79    0.11
  10   7 -18    0.93    0.11
  10   7 -17   15.39    0.20
  11  -2 -17    0.14    0.08
  11   2 -11   44.56    0.25
  11   4 -25    0.37    0.07
  11   4 -12   23.78    0.21
  11   6 -20    0.34    0.10
  11   6 -19    0.26    0.12
  11   6 -18    6.96    0.17
  11   6 -17    8.82    0.17
  12   2 -24    0.54    0.09
  12   3 -14    3.81    0.12
  12   4 -22    0.51    0.10
   6   9 -19    0.70    0.09
  10   2  -9   47.57    0.24
  10   4 -10   52.91    0.28
  10   5 -11   22.88    0.21
  11   0 -12    0.04    0.06
  11   5 -23    1.72    0.10
  11   5 -14    0.24    0.12
  12   0 -22   -0.03    0.08
  12   1 -23    1.88    0.10
  12   2 -14    0.20    0.09
  12   3 -23   -0.01    0.08
  12   4 -16    2.45    0.11
   6   8 -10    0.45    0.09
   8   8 -20    5.36    0.13
   8   8 -15    2.19    0.12
  10  -1 -11   74.06    0.27
  10   0 -10    4.22    0.09
  10   6 -23    2.55    0.11
  12   2 -23    0.25    0.09
  12   3 -15    0.70    0.10
  12   4 -21    1.27    0.10
  -5   2 -13    0.01    0.09
  -4   0 -21   -0.02    0.11
  -4   1 -19    0.72    0.11
  -3   0 -22   -0.10    0.10
  -3   1 -20    2.11    0.13
  -3   2 -17   12.42    0.20
  -2   2 -18    5.21    0.16
  -1   2 -19    9.93    0.21
  -1   3 -12    0.17    0.08
   0   1 -22    0.96    0.15
   0   3 -14   12.59    0.18
   1   2 -20   14.53    0.24
   1   3 -15    0.16    0.10
   3   1 -23    2.50    0.14
   4   0 -25   -0.09    0.10
   4   3 -14   13.42    0.18
   4   3 -13    1.21    0.09
   4   3 -12   65.68    0.32
   5   0 -25    0.37    0.10
   5   1 -23    0.08    0.13
   6   2 -20    6.59    0.18
   7  -1 -26    0.34    0.12
   7   2 -19  120.58    0.56
   8   1 -22    2.22    0.14
   9   1 -21    6.78    0.18
  12  -2 -24    0.52    0.10
  12   0 -19    0.04    0.11
  -4   2 -15    6.78    0.15
   0  -1 -25    0.28    0.10
   2   2 -20   -0.03    0.13
   2   3 -15    7.47    0.16
   3  -1 -26    0.10    0.10
   4   1 -23    0.01    0.11
   5   2 -20    1.75    0.14
   6  -1 -26    2.29    0.13
   8   2 -12    9.48    0.13
   9  -1 -25    0.84    0.12
  10   1 -19  133.91    0.56
  11  -2 -25    0.04    0.09
  11   0 -21    3.46    0.15
  12  -1 -22    0.23    0.11
  -5   2 -12    6.32    0.13
  -3  -1 -23    0.13    0.10
  -1   0 -23   -0.07    0.10
   2   3 -14    5.24    0.13
   2   3 -13    1.29    0.09
   2   3 -12    0.44    0.08
   3   2 -20   11.27    0.21
   3   3 -13    5.87    0.13
   4  -1 -26    0.09    0.09
   4   2 -20   13.31    0.22
   5  -1 -26    0.45    0.10
   6   2 -19   -0.05    0.15
   7   1 -22    0.76    0.12
   7   2 -18  129.64    0.57
   8   2 -16   21.02    0.23
  12   0 -18   13.46    0.19
  -5   1 -17    9.00    0.18
  -5   2 -11    9.98    0.14
  -4  -1 -22    2.00    0.13
  -3   2 -16    0.73    0.11
  -2   2 -17    0.64    0.12
  -1   1 -21    0.14    0.11
  -1   2 -18    0.79    0.13
   7   0 -24   -0.03    0.10
   8   2 -15    1.69    0.10
   8   2 -14   15.57    0.18
   8   2 -13    8.30    0.13
   9  -2 -26    2.35    0.12
   9   0 -23    3.48    0.15
   9   1 -20    8.56    0.19
  10  -1 -24    3.89    0.13
  10   0 -22   13.89    0.21
  10   1 -18   25.82    0.26
  11  -1 -23    3.99    0.14
  12   0 -17   -0.06    0.09
  -4   1 -18    6.85    0.17
  -4   2 -14    6.39    0.13
  -2   0 -22    1.85    0.14
  -2   1 -20    2.48    0.15
  -1  -1 -24    0.94    0.12
   1   2 -19   -0.09    0.13
   2   0 -24    1.36    0.13
   2   1 -22    3.52    0.15
   5   2 -19    7.39    0.18
   6   0 -24    1.58    0.14
   6   1 -22    1.56    0.13
   7   2 -17  241.05    0.73
   8  -1 -25   -0.14    0.10
  -3   1 -19    0.24    0.11
  -1  -2 -25    1.41    0.11
   0   0 -23   -0.05    0.13
   3   0 -24   -0.04    0.10
   3   1 -22    0.17    0.11
   3   2 -19   25.54    0.28
   4   0 -24    0.27    0.11
   4   1 -22    0.46    0.12
   4   2 -19    6.22    0.17
   5   0 -24    0.01    0.10
   5   1 -22   -0.03    0.11
   6   2 -18   27.69    0.29
  10  -2 -25    1.26    0.11
  10   1 -13    0.23    0.07
  12  -2 -23    0.49    0.10
  12  -1 -21    1.15    0.12
  -5   0 -19    0.65    0.12
  -4   0 -20    0.11    0.12
  -4   2 -13   14.78    0.17
  -3   0 -21    7.27    0.17
  -3   2 -15    1.28    0.10
   2  -1 -25    1.15    0.12
   7  -1 -25    1.69    0.12
   7   1 -21    4.84    0.16
   9   1 -19   22.96    0.26
  10   1 -16    1.94    0.10
  10   1 -15    7.77    0.14
  11  -2 -24    0.53    0.11
  -5   1 -16   22.11    0.24
  -2  -1 -23    0.00    0.11
  -2   2 -16   13.21    0.19
  -1   2 -17   12.23    0.20
   1   1 -21    2.33    0.17
   3  -1 -25    0.02    0.11
   5   2 -18    9.20    0.19
   6  -1 -25    0.18    0.11
   6   2 -17    3.81    0.17
   7   2 -12    0.93    0.07
   9  -1 -24   -0.03    0.11
   9   0 -22   -0.14    0.11
  11  -1 -22    0.11    0.12
  11   0 -19  134.76    0.54
  12  -3 -24   -0.03    0.08
  -4   2 -12   47.24    0.27
  -2  -2 -24    0.77    0.11
  -1   0 -22   -0.06    0.10
  -1   1 -20    6.86    0.18
   0  -2 -25    0.55    0.11
   0  -1 -24    1.68    0.12
   2   2 -18   19.93    0.25
   3  -2 -26    0.17    0.10
   4  -1 -25    0.07    0.09
   4   2 -18    1.76    0.14
   5  -1 -25   -0.03    0.09
   6  -2 -26    0.25    0.10
   6   1 -21    1.51    0.13
   7   0 -23    0.12    0.11
   7   2 -13   13.77    0.16
   9   1 -18  129.63    0.54
  10  -1 -23    1.23    0.11
  12  -1 -20    0.26    0.10
  -4   1 -17    7.65    0.17
  -3  -1 -22    0.62    0.12
  -3   1 -18   13.44    0.21
  -3   2 -14    0.38    0.08
  -2   1 -19   -0.01    0.11
   2   0 -23   -0.01    0.11
   2   1 -21    7.78    0.19
   3   1 -21    0.22    0.14
   4  -2 -26    0.03    0.09
   5  -2 -26    0.17    0.09
   5   1 -21    0.14    0.11
   5   2 -17   44.02    0.33
   6   0 -23    0.01    0.10
   6   2 -16   36.95    0.29
   7   1 -20    1.13    0.14
   8  -1 -24    1.52    0.14
   9  -2 -25    0.06    0.10
  11   0 -18   -0.04    0.11
  -2   0 -21    0.10    0.12
  -2   2 -15    2.12    0.11
  -1   2 -16    3.25    0.13
   1   2 -17    5.31    0.16
   3   0 -23    2.12    0.13
   4   0 -23    0.04    0.13
   5   0 -23    0.29    0.11
   6   2 -15    6.07    0.14
   9   0 -21    2.03    0.15
   9   1 -17  270.36    0.73
  10   0 -20   44.81    0.34
  12  -2 -22    0.87    0.10
  -5  -1 -20    0.15    0.11
  -5   0 -18    0.01    0.11
  -5   1 -15    0.61    0.11
  -4  -1 -21    0.15    0.10
  -3  -2 -23    0.37    0.10
  -3   0 -20    0.07    0.12
  -3   2 -13   32.36    0.24
  -1  -1 -23    0.88    0.12
   0   0 -22    2.51    0.14
   2   2 -17   40.29    0.31
   5   2 -16   17.35    0.21
   6   1 -20   50.99    0.37
   6   2 -14    1.65    0.09
   7  -1 -24    0.64    0.13
   9   1 -16    1.88    0.12
  10  -3 -25    0.21    0.09
  11  -2 -23    0.20    0.11
  11  -1 -21   14.83    0.21
  11   0 -17    1.43    0.11
  12  -1 -19    7.57    0.16
  -4  -2 -22    0.61    0.11
  -4   0 -19    0.07    0.11
  -3   2 -12    2.69    0.10
  -2   2 -14    1.50    0.09
  -1  -2 -24   -0.01    0.10
  -1   1 -19    9.43    0.19
   1   1 -20   46.25    0.36
   2  -1 -24    9.08    0.20
   6   2 -13    6.97    0.12
   7   0 -22    0.04    0.11
   7   1 -19    0.08    0.15
   9   1 -12    1.92    0.08
  10  -1 -22    3.08    0.13
  11  -3 -24    0.58    0.10
  12  -4 -24    2.90    0.11
  12  -3 -23    0.00    0.09
  -4   1 -16    1.20    0.11
  -2   1 -18    4.31    0.16
   1   0 -22   -0.13    0.12
   1   2 -16   10.81    0.18
   2  -2 -25    3.20    0.14
   3  -1 -24    1.53    0.13
   4   2 -16    4.26    0.13
   5   1 -20   12.88    0.21
   5   2 -15   19.60    0.20
   6  -1 -24    0.07    0.10
   7  -3 -26    2.53    0.12
   7  -2 -25    0.27    0.11
   9   1 -14    0.26    0.07
   9   1 -13    8.73    0.12
  10   0 -19    0.34    0.12
  11   0 -15    0.23    0.08
  11   0 -14    0.05    0.07
  12  -1 -18    3.11    0.12
  -3   1 -17    1.71    0.12
  -2  -1 -22    4.39    0.15
  -2   2 -13    0.16    0.08
  -1   0 -21    2.46    0.13
   2   2 -16   26.10    0.25
   3  -3 -26    1.19    0.10
   3   1 -20    1.78    0.13
   3   2 -16   15.36    0.20
   4  -1 -24    0.92    0.11
   4   1 -20    7.61    0.18
   5   2 -14    2.87    0.10
   6   0 -22   17.06    0.24
   8   1 -17   19.93    0.23
   9  -2 -24    1.51    0.13
   9   0 -20    0.06    0.11
  12  -2 -21    0.68    0.10
  -5   1 -14    5.48    0.13
  -2  -3 -24    0.16    0.10
   0  -3 -25    0.00    0.09
   3  -2 -25   -0.01    0.09
   4  -2 -25    0.14    0.11
   4   0 -22    1.34    0.14
   4   2 -15    5.03    0.13
   5  -3 -26    2.33    0.11
   5  -2 -25    0.24    0.11
   5   0 -22   -0.02    0.11
   5   2 -13   10.27    0.14
   5   2 -12    4.83    0.10
   6   1 -19    2.33    0.14
   7   1 -18  123.84    0.53
   9  -3 -25    0.27    0.10
  10   0 -18   45.66    0.32
  11  -1 -20    0.05    0.10
  -3  -1 -21    0.32    0.10
  -2  -2 -23    3.45    0.14
  -2   0 -20    0.28    0.11
  -2   2 -12    1.55    0.08
  -1   1 -18   16.03    0.23
   0  -2 -24    0.07    0.10
   1   1 -19   27.01    0.28
   1   2 -15    5.86    0.14
   2   2 -15    0.12    0.09
   3   2 -15    2.14    0.11
   5   1 -19   53.27    0.37
   7   0 -21    1.70    0.15
   8   1 -16    1.39    0.11
   9  -1 -22    0.66    0.11
  10  -4 -25   -0.01    0.09
  10  -2 -23    0.19    0.09
  10  -1 -21    0.65    0.11
  11  -2 -22   27.62    0.26
  -5  -1 -19    0.22    0.11
  -5   0 -17   68.05    0.39
  -4  -1 -20    2.55    0.14
  -4   0 -18    1.03    0.12
  -4   1 -15   20.69    0.21
  -3   0 -19   41.84    0.33
  -1   2 -13    0.05    0.07
   1  -1 -23    0.36    0.12
   4   1 -19   -0.01    0.11
   4   2 -13   17.87    0.17
   7  -1 -23    0.15    0.11
   9   0 -19    1.15    0.13
  10  -3 -24    0.45    0.10
  10   0 -17    0.02    0.10
  12  -4 -23    0.08    0.08
  12  -3 -22    1.55    0.11
  12  -2 -20    1.22    0.12
  -5   1 -13    1.21    0.09
  -3  -3 -23    0.37    0.10
  -3  -2 -22    0.49    0.11
  -3   1 -16    5.85    0.14
  -2   1 -17   18.64    0.22
  -1  -1 -22    0.13    0.11
   1   2 -14    7.65    0.14
   2  -1 -23    0.07    0.13
   2   2 -14    8.29    0.14
   3   1 -19    0.64    0.12
   4   2 -12    5.03    0.10
   6  -1 -23    0.23    0.10
   6   0 -21   -0.08    0.11
   6   1 -18  142.40    0.57
   7   1 -17  539.47    1.03
   8   1 -15   81.26    0.37
  11  -3 -23    0.25    0.10
  -1  -3 -24    1.35    0.11
  -1   0 -20    0.10    0.12
   0   2 -13  105.95    0.40
   3  -1 -23    2.63    0.13
   3   2 -13    2.24    0.09
   5  -1 -23    0.21    0.10
   7  -2 -24    0.45    0.10
   8   1 -14    0.30    0.07
   8   1 -13   41.64    0.24
   8   1 -12    4.67    0.09
   9  -2 -23    0.34    0.12
  10   0 -16   30.92    0.24
  -4  -3 -22    0.19    0.09
  -4  -2 -21    0.90    0.12
  -1  -2 -23    2.78    0.13
   0   2 -12   58.57    0.29
   1   1 -18   12.23    0.20
   1   2 -13    0.25    0.07
   2  -3 -25    0.12    0.10
   2  -2 -24    0.05    0.10
   2   0 -21    0.07    0.12
   2   2 -13    0.80    0.08
   3   0 -21   25.75    0.28
   3   2 -12   88.16    0.34
   4  -1 -23    0.16    0.11
   4   0 -21   -0.14    0.11
   5   0 -21    5.03    0.16
   5   1 -18    2.92    0.15
   7  -3 -25    0.05    0.10
   7   0 -20   -0.06    0.14
   9  -4 -25    1.17    0.10
   9   0 -18    0.04    0.13
  10  -1 -20   58.30    0.37
  11  -2 -21    1.05    0.11
  -5  -2 -20    0.66    0.12
  -5   1 -12    5.47    0.11
  -4   1 -14    2.73    0.10
  -2   0 -19   -0.09    0.11
  -1   1 -17    2.59    0.13
   1   2 -12   65.60    0.30
   2   1 -18    2.33    0.13
   2   2 -12    5.64    0.11
   3  -3 -25   -0.04    0.09
   3  -2 -24    4.10    0.14
   3   1 -18  127.03    0.53
   4   1 -18   30.04    0.28
   5  -2 -24    0.37    0.12
   6  -3 -25    0.07    0.09
   6  -2 -24    0.04    0.10
   6   1 -17   23.18    0.25
   9  -3 -24    2.58    0.12
  10   0 -15    0.05    0.07
  11  -1 -18    2.15    0.11
  12  -3 -21    0.90    0.11
  -5   0 -16    0.07    0.09
  -4   0 -17   -0.09    0.11
  -3  -1 -20    2.22    0.14
  -3   0 -18   -0.06    0.12
  -3   1 -15    3.37    0.12
  -2   1 -16    0.50    0.09
   4  -3 -25    0.57    0.10
   4  -2 -24    0.12    0.10
   7  -1 -22    0.75    0.12
  10  -4 -24    1.55    0.11
  10  -3 -23    4.94    0.14
  10   0 -13   -0.04    0.05
  -4  -1 -19    0.64    0.11
  -2  -3 -23   -0.01    0.10
  -2  -2 -22   -0.03    0.10
   0  -3 -24    1.17    0.11
   0  -2 -23   -0.02    0.11
   1  -1 -22    0.10    0.11
   5   1 -17    9.00    0.18
   6  -1 -22    1.70    0.13
   6   0 -20    0.49    0.12
   6   1 -16   13.94    0.18
   9   0 -17   48.10    0.32
  10  -1 -19  136.70    0.55
  11  -1 -17    4.14    0.12
  12  -4 -22    0.51    0.09
  -5  -1 -18    0.23    0.10
  -4   1 -13    1.51    0.08
  -3  -4 -23    0.52    0.09
  -1  -1 -21    0.25    0.11
  -1   0 -19  168.82    0.64
  -1   1 -16    7.76    0.16
   1   1 -17    0.26    0.11
   2  -1 -22    3.78    0.14
   4   1 -17    2.79    0.14
   5  -1 -22   -0.16    0.12
   5   0 -20    0.09    0.11
   7   0 -19   23.10    0.25
   7   1 -14   24.65    0.20
   8   0 -18   27.43    0.27
   9  -2 -22    0.11    0.12
  11  -2 -20    5.92    0.14
  12  -2 -18    0.43    0.10
  -3  -2 -21    3.01    0.14
  -3   1 -14    2.39    0.11
  -1  -4 -24    0.14    0.09
   1  -2 -23    2.85    0.14
   2  -4 -25    2.42    0.12
   2   0 -20   13.70    0.21
   2   1 -17  137.21    0.53
   3  -1 -22    0.08    0.11
   3   1 -17    0.48    0.11
   4  -1 -22    0.41    0.11
   4   0 -20    0.48    0.11
   7  -4 -25    3.22    0.12
   7  -2 -23    0.07    0.10
   7   1 -13    3.44    0.09
   9   0 -16   -0.05    0.09
  10  -2 -21    3.21    0.13
  11  -1 -16    0.04    0.08
  12  -3 -20   24.42    0.24
  -4  -4 -22    0.49    0.10
  -3  -3 -22    0.21    0.10
  -2  -1 -20    2.51    0.15
  -2   0 -18   18.81    0.23
  -1  -2 -22    0.32    0.12
   0   1 -16   16.65    0.21
   3  -4 -25    0.03    0.09
   5   1 -16    3.94    0.12
   6  -4 -25    1.19    0.10
   6  -2 -23    0.64    0.12
   6   1 -15   33.37    0.24
   7  -3 -24    0.09    0.09
   7  -1 -21    4.64    0.15
   9  -4 -24    0.08    0.09
   9  -3 -23    0.06    0.11
  10  -5 -24    0.08    0.09
  12  -2 -17    1.11    0.10
  -5   0 -15   40.01    0.28
  -4  -2 -20    4.41    0.14
  -4   0 -16   21.83    0.23
  -4   1 -12    3.58    0.09
  -3   0 -17    7.19    0.16
  -1  -3 -23    0.02    0.09
   2  -3 -24    0.45    0.10
   4  -4 -25    0.09    0.08
   4   1 -16   14.74    0.19
   5  -4 -25    0.09    0.08
   5  -2 -23    1.06    0.11
   6  -3 -24    1.44    0.11
   6   1 -14    9.11    0.14
   8   0 -17   -0.29    0.11
   9   0 -15   18.16    0.18
  10  -1 -18   25.88    0.24
  11  -5 -23    1.70    0.10
  11  -3 -21    1.01    0.11
  11  -1 -15    1.48    0.09
  -5  -2 -19    0.02    0.10
  -4  -3 -21    0.06    0.11
  -3  -1 -19    0.27    0.13
  -3   1 -13    7.68    0.13
  -1   1 -15    0.13    0.09
   0  -4 -24    0.28    0.10
   1  -1 -21    2.62    0.16
   1   0 -19   11.72    0.20
   1   1 -16   12.01    0.18
   3  -3 -24    0.17    0.09
   3   1 -16    6.78    0.14
   4  -3 -24    0.20    0.11
   4  -2 -23    0.22    0.10
   5  -3 -24    0.57    0.10
   5   0 -19   46.47    0.34
   5   1 -15    1.18    0.09
   6  -1 -21    1.73    0.12
   7   0 -18   -0.10    0.16
   9  -1 -19   23.20    0.25
   9   0 -14   -0.06    0.07
  10  -4 -23    1.64    0.12
  10  -3 -22    0.04    0.09
  11  -2 -19    2.13    0.11
  12  -4 -21    1.46    0.10
  -5  -3 -20    0.01    0.10
  -5  -1 -17    8.96    0.17
  -2  -4 -23    0.17    0.09
  -2  -2 -21   -0.04    0.12
  -1   0 -18   -0.19    0.10
   2   0 -19    0.06    0.11
   4   0 -19    0.05    0.10
   9   0 -13    1.35    0.07
  10  -2 -20    7.36    0.17
  11  -4 -22    2.42    0.12
  12  -3 -19    6.12    0.14
  -2  -3 -22   -0.01    0.11
   0   1 -15    0.83    0.09
   2  -1 -21    7.79    0.18
   3  -5 -25    0.93    0.09
   3  -1 -21    0.23    0.11
   3   0 -19   30.71    0.28
   4  -1 -21    1.16    0.12
   4   1 -15   45.16    0.28
   5  -1 -21    0.35    0.11
   6  -5 -25    0.08    0.09
   6   0 -18  383.43    0.89
   7  -2 -22   -0.03    0.11
   8   0 -16   91.14    0.40
   9  -5 -24    0.10    0.09
  10  -1 -17    2.12    0.11
  -5   0 -14   -0.05    0.09
  -3   1 -12   18.42    0.17
  -2   0 -17   -0.02    0.09
   1  -2 -22    0.81    0.12
   1   1 -15    0.13    0.08
   3   1 -15    6.51    0.13
   4  -5 -25   -0.02    0.08
   5  -5 -25   -0.02    0.08
   7  -1 -20    1.17    0.13
  -4   0 -15    0.01    0.09
  -3  -4 -22   -0.11    0.11
  -3  -2 -20   -0.06    0.10
  -3   0 -16    0.02    0.09
  -2  -1 -19   -0.14    0.11
  -2   1 -13   13.11    0.15
   0  -5 -24    4.68    0.14
   1  -3 -23    1.28    0.11
   2  -4 -24    0.02    0.11
   2   1 -15   -0.03    0.08
   5   0 -18   -0.01    0.13
   5   1 -13   29.00    0.20
   6  -2 -22    0.33    0.11
   8   0 -15    0.17    0.09
   9  -4 -23    1.41    0.10
   9  -1 -18  128.60    0.51
  10  -5 -23    0.67    0.10
  10  -1 -16    1.88    0.10
  11  -3 -20    6.47    0.15
  12  -4 -20   11.31    0.17
  -3  -3 -21    0.09    0.12
  -2  -5 -23    0.74    0.10
  -1  -4 -23    1.82    0.12
  -1  -2 -21    2.06    0.13
   0   1 -14    0.75    0.08
   1   0 -18   -0.13    0.11
   2  -2 -22    0.55    0.11
   3  -4 -24    0.31    0.10
   3  -2 -22    0.00    0.12
   4  -2 -22    2.75    0.15
   4   0 -18   17.40    0.22
   4   1 -14    1.90    0.09
   5  -2 -22    1.78    0.12
   6  -4 -24    0.02    0.09
   6  -3 -23    0.53    0.12
   6  -1 -20   51.35    0.36
   8  -5 -24   -0.11    0.10
  10  -3 -21    0.27    0.10
  11  -5 -22    0.35    0.09
  12  -3 -18    2.97    0.12
  -5  -2 -18    3.90    0.14
  -4  -2 -19    1.82    0.11
  -3  -1 -18   13.55    0.20
  -1  -3 -22    0.10    0.10
  -1   0 -17   55.79    0.35
   1  -1 -20   46.19    0.35
   1   1 -14   12.93    0.16
   2  -3 -23    1.31    0.11
   2   0 -18   24.32    0.25
   3  -3 -23    0.68    0.12
   3   0 -18    0.29    0.11
   4  -4 -24    0.05    0.09
   5  -4 -24   -0.06    0.09
   5  -3 -23    1.35    0.13
   5  -1 -20   13.45    0.21
   8   0 -14  133.74    0.43
   9  -2 -20   10.58    0.18
  11  -4 -21    3.82    0.14
  11  -2 -17    0.23    0.09
  -5  -1 -16   22.56    0.23
  -4  -4 -21    0.79    0.10
  -4  -3 -20    3.24    0.14
  -4  -1 -17    7.54    0.17
  -2   1 -12    1.72    0.07
  -1  -1 -19    9.19    0.19
   1  -5 -24    1.26    0.11
   2  -1 -20    5.65    0.16
   2   1 -14    1.30    0.08
   3  -1 -20    1.81    0.14
   4  -3 -23    0.07    0.10
   4  -1 -20    7.71    0.17
   4   1 -13    8.13    0.12
   7  -5 -24    0.38    0.11
   7  -2 -21   17.16    0.23
   7  -1 -19    0.01    0.12
   9  -1 -17  272.71    0.70
  10  -6 -23    2.47    0.11
  -5  -4 -20   -0.05    0.10
  -5   0 -13   39.10    0.25
  -2  -2 -20    0.25    0.11
  -2   0 -16   12.12    0.17
   0   0 -17   -0.17    0.11
   0   1 -13   79.22    0.33
   3   1 -13   12.58    0.14
   5   0 -17  129.73    0.51
   8  -6 -24   -0.05    0.08
   8  -1 -18    4.69    0.16
   8   0 -13    0.05    0.06
  10  -1 -14    0.02    0.06
  11  -6 -22    0.10    0.08
  11  -3 -19    0.11    0.10
  -5  -3 -19    0.90    0.11
  -4   0 -14   11.49    0.15
  -3  -5 -22    0.62    0.10
  -3   0 -15    0.36    0.09
  -2  -3 -21   -0.09    0.11
  -1  -5 -23    0.06    0.10
   1   0 -17   57.17    0.36
   1   1 -13   31.91    0.22
   2  -5 -24    1.07    0.10
   2   1 -13   41.72    0.24
   4   0 -17   -0.02    0.10
   6  -5 -24    0.06    0.09
   6  -2 -21    0.73    0.11
   6  -1 -19    2.29    0.15
   9  -3 -21    0.89    0.11
  10  -2 -18   12.97    0.19
  11  -2 -16    6.12    0.13
  12  -4 -19    8.83    0.16
  -3  -2 -19    0.05    0.12
  -2  -1 -18    4.29    0.14
   1  -4 -23    0.29    0.10
   2   0 -17    0.10    0.11
   3  -5 -24    0.28    0.09
   3   0 -17   21.73    0.23
   4  -5 -24    0.66    0.09
   5  -5 -24    0.16    0.09
   5  -2 -21   14.28    0.22
   7  -4 -23    0.00    0.09
   9  -1 -16    1.90    0.10
  10  -1 -13    0.26    0.05
  -1  -2 -20    0.05    0.11
   1  -3 -22    2.43    0.13
   1  -1 -19   26.68    0.27
   2  -4 -23    0.16    0.11
   2  -2 -21   10.55    0.19
   3  -2 -21    0.18    0.11
   4  -2 -21    0.20    0.11
   5  -1 -19   53.86    0.36
   6  -4 -23    0.12    0.09
   6  -3 -22    0.45    0.10
   7   0 -14    0.01    0.06
   8  -1 -17   19.64    0.23
  10  -5 -22    0.64    0.10
  10  -4 -21   11.67    0.19
  11  -5 -21   -0.02    0.09
  11  -4 -20   10.99    0.18
  -6  -1 -14  182.33    0.55
  -5   0 -12    0.06    0.06
  -4  -5 -21    1.87    0.11
  -4  -2 -18   14.87    0.21
  -3  -4 -21    0.14    0.11
  -3  -3 -20    7.11    0.17
  -3  -1 -17    1.63    0.11
  -2   0 -15    0.15    0.09
  -1  -4 -22    2.42    0.13
   2  -6 -24    0.31    0.09
   2  -3 -22    1.44    0.12
   2  -1 -19    6.42    0.16
   3  -4 -23   -0.05    0.11
   4  -1 -19    0.01    0.10
   5  -4 -23    0.50    0.10
   5  -3 -22    0.82    0.13
   5   0 -16   -0.01    0.08
   6  -6 -24   -0.04    0.09
   6   0 -15    0.01    0.08
   7  -2 -20    1.52    0.13
   9  -6 -23    0.17    0.08
  11  -3 -18   19.11    0.21
  11  -2 -15    2.02    0.09
  -5  -2 -17    1.17    0.12
  -5  -1 -15    0.66    0.10
  -4  -1 -16    1.33    0.10
  -4   0 -13   -0.02    0.07
  -3   0 -14    0.05    0.08
  -2  -5 -22    0.72    0.10
  -1  -3 -21    1.61    0.12
  -1  -1 -18   15.60    0.21
   0   0 -16   79.74    0.39
   4  -6 -24    0.62    0.08
   4  -4 -23    0.32    0.10
   4  -3 -22    2.30    0.13
   4   0 -16   20.38    0.21
   5  -6 -24    0.09    0.08
  10  -2 -17    2.83    0.11
  -4  -4 -20    0.01    0.11
  -4  -3 -19    0.16    0.11
  -2  -2 -19    0.41    0.13
   1   0 -16   -0.01    0.09
   2   0 -16   26.94    0.23
   3   0 -16    0.04    0.09
   6  -2 -20    6.72    0.17
   6  -1 -18  142.76    0.55
   8  -2 -19   14.13    0.21
   9  -3 -20    2.71    0.13
   9  -2 -18  392.83    0.87
  10  -6 -22    0.09    0.09
  10  -3 -19   61.32    0.37
  -4  -6 -21    0.21    0.09
  -2  -1 -17   19.39    0.23
   0  -1 -18    0.80    0.12
   1  -5 -23    0.90    0.10
   1  -2 -20   15.03    0.23
   5   0 -15    2.52    0.10
   7  -3 -21    0.09    0.11
   8  -6 -23    0.32    0.09
   8  -1 -16    1.43    0.10
   9  -5 -22    4.30    0.13
   9  -4 -21    0.33    0.12
   9  -1 -14    0.22    0.07
  10  -7 -22   -0.08    0.08
  -5  -4 -19    0.99    0.11
  -2  -4 -21    4.99    0.14
  -2  -3 -20   14.14    0.22
   2  -5 -23    0.04    0.09
   2  -2 -20    0.09    0.13
   5  -2 -20    1.92    0.13
   5  -1 -18    2.92    0.15
   6  -5 -23    0.48    0.10
   7  -4 -22    3.57    0.14
   8  -7 -23    6.58    0.14
  10  -5 -21    0.13    0.11
  10  -4 -20    2.39    0.13
  10  -2 -16    4.95    0.12
  11  -7 -21    0.37    0.08
  11  -5 -20    0.10    0.10
  11  -4 -19    8.58    0.15
  11  -3 -17    4.11    0.13
  -6  -3 -17    5.45    0.14
  -6  -1 -13   11.89    0.16
  -3  -5 -21    0.16    0.11
  -3  -2 -18    4.02    0.13
  -3  -1 -16    6.10    0.15
  -2  -6 -22    0.12    0.08
  -2   0 -14    1.00    0.08
  -1  -5 -22    0.09    0.09
  -1  -2 -19    9.74    0.21
   0   0 -15   -0.06    0.08
   1  -4 -22    1.97    0.12
   1  -1 -18   12.06    0.19
   3  -5 -23    1.89    0.11
   4  -5 -23    0.00    0.09
   4  -2 -20   13.38    0.20
   4  -1 -18   29.42    0.27
   4   0 -15    0.11    0.08
   5  -5 -23    5.25    0.14
   6  -4 -22    2.64    0.14
   6  -3 -21    0.11    0.11
   7  -2 -19  121.59    0.52
   8  -3 -20    1.15    0.14
  -5  -6 -20    0.03    0.09
  -5  -1 -14    5.45    0.13
  -4  -1 -15   20.71    0.21
  -4   0 -12   22.85    0.18
  -3   0 -13    7.72    0.12
   1  -6 -23    0.48    0.10
   1   0 -15   10.43    0.15
   2  -4 -22    0.16    0.12
   2  -3 -21    9.49    0.20
   3   0 -15   13.99    0.17
   5  -3 -21    0.19    0.11
   5   0 -14   -0.02    0.07
   6  -1 -17   22.75    0.24
   8  -2 -18   18.01    0.23
   8  -1 -15   82.49    0.36
   9  -6 -22    0.34    0.09
   9  -2 -17    0.40    0.11
   9  -1 -13    8.63    0.11
  10  -3 -18    0.97    0.13
  -6  -2 -15    8.61    0.16
  -5  -2 -16   19.99    0.22
  -4  -2 -17   30.37    0.27
  -3  -4 -20    1.26    0.13
  -3  -3 -19    1.22    0.13
  -1  -4 -21   -0.04    0.12
  -1  -3 -20   23.12    0.27
   2  -6 -23   -0.05    0.09
   2   0 -15    0.06    0.08
   3  -4 -22    3.20    0.13
   3  -3 -21    3.20    0.14
   4  -4 -22    0.45    0.10
   5  -4 -22    0.56    0.10
   6  -6 -23    0.23    0.09
   6  -2 -19   -0.03    0.14
   8  -4 -21    7.19    0.17
   9  -3 -19   38.86    0.30
  10  -2 -15   -0.04    0.08
  -4  -5 -20    2.28    0.13
  -2  -2 -18    5.23    0.16
  -1  -6 -22    1.79    0.12
   0  -2 -19   64.47    0.40
   3  -6 -23    0.19    0.08
   5  -6 -23    0.12    0.09
   5  -1 -17    9.08    0.17
   7  -3 -20   12.90    0.22
   9  -7 -22    0.39    0.09
  10  -6 -21    1.06    0.10
  11  -6 -20    0.37    0.09
  11  -4 -18   17.52    0.20
  11  -3 -16    4.91    0.11
  -3  -6 -21   -0.05    0.09
  -2  -5 -21   -0.05    0.11
  -2  -1 -16    0.44    0.09
  -2   0 -13    0.02    0.07
   0   0 -14    0.49    0.09
   1  -2 -19   -0.04    0.11
   2  -7 -23   -0.05    0.08
   4   0 -14    0.37    0.07
   5  -2 -19    7.35    0.17
   5   0 -13    0.15    0.06
   6  -7 -23    0.46    0.09
   8  -6 -22    0.97    0.11
   8  -1 -14    0.35    0.08
   9  -5 -21   12.96    0.19
   9  -4 -20    0.02    0.10
  10  -4 -19    1.57    0.13
  11  -5 -19    3.57    0.13
  -5  -5 -19    1.97    0.12
  -4  -4 -19    0.08    0.11
  -3   0 -12   -0.04    0.06
  -1  -7 -22    0.85    0.10
   0  -3 -20    1.95    0.13
   1  -5 -22    1.38    0.11
   1  -1 -17    0.34    0.11
   1   0 -14   -0.04    0.07
   2  -2 -19    4.38    0.14
   3  -7 -23    0.58    0.09
   3  -1 -17    0.51    0.12
   4  -7 -23   -0.02    0.09
   4  -2 -19    6.46    0.16
   4  -1 -17    2.72    0.13
   5  -7 -23    0.00    0.08
   6  -5 -22    0.42    0.12
   6  -1 -16   14.09    0.18
   7  -4 -21    2.87    0.14
   9  -2 -16   53.20    0.31
  10  -7 -21    2.23    0.11
  10  -5 -20    0.68    0.10
  10  -2 -14    8.27    0.13
  11  -7 -20    0.43    0.09
  -6  -1 -12   17.41    0.17
  -3  -7 -21    0.09    0.09
  -3  -2 -17   12.94    0.19
  -3  -1 -15    3.22    0.11
  -2  -4 -20    0.11    0.12
  -2  -3 -19    3.07    0.13
   2  -5 -22    0.05    0.09
   2  -1 -17  136.22    0.52
   2   0 -14    1.16    0.08
   3  -2 -19   25.53    0.26
   6  -3 -20    0.01    0.11
   7  -1 -15   74.27    0.34
   8  -7 -22    0.70    0.10
   8  -3 -19   55.09    0.36
   8  -2 -17  105.25    0.45
   9  -3 -18    3.04    0.16
  10  -3 -17   10.60    0.16
  11  -3 -15    0.19    0.08
  -6  -3 -16   10.11    0.18
  -5  -4 -18    0.70    0.12
  -5  -1 -13    1.23    0.09
  -4  -1 -14    2.72    0.10
   1  -4 -21    5.27    0.16
   1  -3 -20   16.78    0.23
   3  -5 -22    0.91    0.11
   4  -5 -22    0.26    0.10
   5  -5 -22    0.76    0.10
   5  -3 -20   33.17    0.30
   6  -4 -21    4.61    0.15
   8  -5 -21    3.56    0.14
   8  -1 -13   42.04    0.23
   9  -6 -21    7.73    0.16
  -6  -4 -17    1.76    0.12
  -4  -2 -16    0.22    0.09
  -3  -5 -20   -0.09    0.09
  -2  -6 -21    0.71    0.10
  -1  -5 -21    2.07    0.12
   1  -6 -22    0.93    0.12
   2  -4 -21    0.59    0.11
   2  -3 -20    2.72    0.13
   3  -3 -20   -0.10    0.10
   4  -3 -20    0.65    0.11
   5  -1 -16    4.02    0.12
  10  -2 -13    0.04    0.05
  11  -4 -17    8.92    0.15
  -6  -2 -14    0.10    0.10
  -5  -6 -19    2.28    0.12
  -5  -2 -15    8.70    0.15
  -4  -7 -20    0.06    0.09
  -3  -3 -18    8.66    0.17
  -2   0 -12    1.85    0.07
   0  -2 -18    6.37    0.16
   0  -1 -16   16.88    0.20
   0   0 -13    0.03    0.07
   3  -4 -21    7.04    0.17
   3   0 -13   10.45    0.13
   4  -4 -21    2.34    0.13
   4  -1 -16   15.10    0.18
   5  -2 -18    9.68    0.18
   6  -6 -22    0.11    0.09
   6  -1 -15   32.95    0.24
   7  -1 -14   24.72    0.19
   9  -7 -21    1.78    0.11
   9  -5 -20   18.56    0.23
   9  -4 -19   38.28    0.30
   9  -2 -15   13.17    0.16
  10  -6 -20    0.66    0.10
  10  -4 -18   44.49    0.31
  11  -6 -19    0.16    0.09
  11  -5 -18    2.31    0.12
  -3  -4 -19   15.87    0.21
  -2  -7 -21    1.03    0.10
  -2  -2 -17    0.66    0.10
  -2  -1 -15   10.71    0.15
   1  -7 -22    0.18    0.10
   1  -2 -18   -0.05    0.11
   1  -1 -16   12.07    0.17
   1   0 -13    0.82    0.07
   2  -6 -22    0.11    0.09
   2   0 -13    0.06    0.06
   3  -1 -16    6.88    0.14
   5  -6 -22    3.44    0.13
   8  -2 -16   21.63    0.21
   9  -8 -21    0.82    0.09
  10  -5 -19    7.22    0.16
  10  -3 -16    5.65    0.12
  -6  -6 -18    0.55    0.10
  -4  -5 -19    0.71    0.10
  -4  -3 -17    3.65    0.14
  -3  -1 -14    2.45    0.10
  -1  -6 -21    4.30    0.15
   0  -3 -19    1.63    0.15
   2  -2 -18   19.57    0.23
   2  -1 -16    1.39    0.10
   3  -6 -22    1.01    0.10
   3  -2 -18    4.09    0.14
   4  -6 -22    0.93    0.10
   4  -2 -18    1.63    0.12
   6  -8 -22   -0.18    0.09
   6  -7 -22    0.00    0.09
   6  -3 -19    2.95    0.14
   8  -6 -21    0.38    0.10
   8  -3 -18    0.16    0.11
   9  -3 -17    0.80    0.12
  10  -7 -20    0.24    0.09
  11  -7 -19    4.07    0.12
  -5  -7 -19    0.08    0.09
  -4  -4 -18    6.62    0.17
  -3  -6 -20    0.43    0.10
  -3  -2 -16    0.77    0.11
  -2  -5 -20    1.24    0.11
   0  -4 -20    2.58    0.14
   1  -5 -21    0.70    0.11
   2  -7 -22    0.10    0.08
   5  -7 -22    0.96    0.09
   5  -1 -15    1.05    0.09
   6  -5 -21    0.23    0.11
   6  -4 -20    9.29    0.19
   6  -2 -17    3.76    0.15
   9  -2 -14   14.18    0.15
  11  -4 -16    0.16    0.09
  -5  -5 -18    0.07    0.11
  -5  -3 -16   32.32    0.27
  -5  -1 -12    5.30    0.10
  -4  -1 -13    1.52    0.08
  -2  -4 -19    1.86    0.14
  -2  -3 -18   26.40    0.26
   1  -3 -19    0.18    0.11
   2  -5 -21    2.04    0.12
   3  -8 -22    0.62    0.08
   4  -8 -22    2.69    0.11
   4  -7 -22    2.14    0.11
   5  -8 -22    0.00    0.08
   5  -5 -21    2.75    0.13
   5  -3 -19   13.55    0.21
   7  -1 -13    3.47    0.08
   8  -7 -21    0.79    0.10
   8  -5 -20    1.65    0.12
   8  -4 -19   11.87    0.20
   9  -6 -20    8.72    0.17
  -6  -3 -15    6.95    0.15
  -4  -2 -15    7.10    0.15
  -3  -7 -20    0.12    0.09
  -1  -7 -21    0.55    0.10
   0  -6 -21    1.29    0.11
   0  -1 -15    0.97    0.09
   1  -4 -20    8.54    0.18
   2  -3 -19    0.71    0.11
   3  -5 -21    5.88    0.16
   3  -3 -19    1.67    0.12
   4  -3 -19    2.96    0.13
   4  -1 -15   44.99    0.27
   5  -4 -20    8.18    0.17
   5  -2 -17   43.70    0.32
   8  -8 -21    0.99    0.09
   8  -2 -15    1.72    0.09
   9  -4 -18   14.91    0.21
  10  -4 -17    9.11    0.17
  10  -3 -15    0.89    0.08
  11  -6 -18    6.71    0.15
  11  -5 -17    4.78    0.13
  -6  -5 -17    0.66    0.11
  -6  -2 -13  205.50    0.57
  -5  -2 -14   23.69    0.22
  -4  -6 -19    8.31    0.17
  -2  -1 -14    3.14    0.10
   0  -2 -17   25.27    0.25
   1  -1 -15    0.06    0.08
   2  -4 -20    8.13    0.17
   3  -4 -20   -0.06    0.10
   3  -1 -15    6.55    0.13
   4  -4 -20    3.64    0.14
   9  -5 -19   21.77    0.24
   9  -2 -13    0.04    0.06
  10  -6 -19    1.48    0.10
  -6  -4 -16   15.33    0.20
  -3  -3 -17    0.45    0.10
  -2  -6 -20    0.14    0.09
  -2  -2 -16   13.29    0.18
   0  -7 -21    1.34    0.12
   1  -6 -21    4.71    0.14
   1  -2 -17    5.29    0.15
   2  -1 -15    0.08    0.08
   4  -2 -17   74.35    0.39
   5  -1 -14   -0.01    0.06
   6  -6 -21    2.34    0.12
   7  -8 -21    3.04    0.13
   8  -3 -17    4.75    0.15
   9  -8 -20    9.71    0.17
   9  -7 -20    7.23    0.16
   9  -3 -16    9.85    0.16
  10  -5 -18    1.73    0.11
  -3  -4 -18    0.03    0.10
  -3  -1 -13    7.40    0.12
   0  -8 -21   -0.06    0.09
   2  -6 -21    0.38    0.10
   2  -2 -17   39.21    0.29
   5  -6 -21    0.35    0.10
   6  -3 -18   33.80    0.29
   6  -2 -16   37.26    0.27
   8  -6 -20    2.43    0.12
  10  -7 -19    1.92    0.11
  10  -3 -14    3.07    0.10
  11  -7 -18    0.34    0.10
  -5  -6 -18    4.13    0.14
  -4  -7 -19    0.04    0.10
  -4  -3 -16    0.43    0.11
  -4  -1 -12    3.67    0.10
  -2  -7 -20   -0.01    0.10
   0  -3 -18    1.82    0.13
   1  -7 -21    0.09    0.08
   3  -6 -21    0.01    0.10
   4  -6 -21    0.12    0.10
   5  -3 -18   48.23    0.34
   6  -7 -21    0.62    0.10
   6  -5 -20    1.88    0.13
   6  -4 -19    4.25    0.17
   7  -2 -15   14.46    0.17
   8  -4 -18   12.90    0.21
   8  -2 -14   16.05    0.16
  10  -8 -19    0.03    0.09
  -4  -8 -19    1.27    0.09
  -4  -5 -18    1.21    0.11
  -3  -2 -15    1.22    0.09
  -2  -5 -19    2.12    0.14
  -2  -3 -17   19.99    0.24
   0  -4 -19    5.25    0.16
   0  -1 -14    0.77    0.09
   1  -8 -21    0.00    0.09
   1  -5 -20    4.01    0.14
   2  -7 -21    0.20    0.10
   5  -7 -21    1.25    0.10
   6  -8 -21    0.45    0.10
   8  -9 -20    0.30    0.09
   8  -5 -19   34.93    0.30
   9  -6 -19    6.97    0.16
   9  -4 -17   13.54    0.21
   9  -2 -12    2.46    0.07
  10  -4 -16   10.09    0.15
  11  -6 -17    8.86    0.16
  11  -5 -16   -0.11    0.09
  -6  -6 -17    3.76    0.14
  -5  -3 -15    1.34    0.11
  -4  -4 -17    1.48    0.12
  -3  -6 -19    0.83    0.10
  -2  -4 -18   -0.05    0.13
  -2  -1 -13   13.21    0.15
   1  -4 -19    5.02    0.15
   1  -1 -14   13.05    0.15
   2  -8 -21    0.01    0.08
   2  -5 -20    0.64    0.11
   2  -3 -18   16.17    0.21
   3  -3 -18    0.64    0.11
   3  -1 -14    0.53    0.07
   4  -7 -21   -0.03    0.09
   4  -5 -20    7.01    0.18
   4  -3 -18    5.56    0.15
   5  -8 -21    0.13    0.09
   5  -5 -20    6.88    0.17
   5  -4 -19    8.34    0.18
   5  -2 -16   17.62    0.19
   8  -8 -20    5.35    0.14
   8  -7 -20    0.08    0.09
   9  -3 -15   28.47    0.22
  10  -6 -18    0.09    0.10
  -6  -3 -14    3.42    0.13
  -5  -7 -18    0.28    0.09
  -5  -5 -17    0.05    0.11
  -4  -2 -14    6.54    0.13
   0  -6 -20    1.11    0.13
   0  -2 -16    0.45    0.10
   2  -4 -19    5.82    0.16
   2  -1 -14    1.46    0.08
   3  -8 -21    0.17    0.08
   3  -5 -20    1.71    0.12
   3  -4 -19   11.10    0.20
   4  -8 -21    0.69    0.09
   4  -4 -19   21.02    0.24
   4  -2 -16    4.36    0.13
   5  -1 -13   29.33    0.20
   9  -5 -18    8.41    0.17
  10  -5 -17    6.02    0.14
  -6  -2 -12   13.31    0.16
  -5  -8 -18    0.22    0.08
  -5  -4 -16    4.20    0.13
  -3  -7 -19    1.25    0.12
  -2  -2 -15    2.19    0.10
   1  -2 -16   10.92    0.17
   2  -2 -16   26.12    0.23
   3  -2 -16   15.47    0.19
   6  -6 -20    0.14    0.11
   6  -3 -17  178.78    0.60
   7  -9 -20    3.76    0.12
   8  -2 -13    8.50    0.12
   9  -9 -19    1.31    0.09
   9  -7 -19    2.76    0.12
  11  -7 -17    4.70    0.13
  -6  -7 -17    0.26    0.10
  -6  -5 -16    5.24    0.15
  -6  -4 -15   12.02    0.18
  -4  -6 -18    0.45    0.12
  -3  -8 -19    0.28    0.09
  -3  -5 -18    1.48    0.12
  -3  -3 -16    0.67    0.10
  -3  -1 -12   18.70    0.16
   4  -1 -13    8.25    0.12
   7  -8 -20    7.07    0.16
   7  -2 -14   26.86    0.20
   9  -8 -19    1.54    0.11
  10  -9 -18    0.07    0.07
  10  -4 -15    0.99    0.09
  -6  -8 -17    1.25    0.10
  -3  -4 -17   -0.07    0.10
  -2  -6 -19    0.39    0.11
   0  -9 -20    0.77    0.09
   0  -7 -20    0.12    0.10
   0  -5 -19    0.06    0.13
   2  -6 -20   -0.05    0.10
   4  -6 -20    0.31    0.12
   5  -6 -20   -0.10    0.10
   5  -3 -17  146.88    0.54
   6  -5 -19    6.59    0.17
   6  -4 -18    7.92    0.17
   7  -3 -16   85.23    0.40
   8  -4 -17   29.49    0.26
   9  -4 -16  135.36    0.50
   9  -3 -14    2.90    0.10
  10  -8 -18   10.20    0.16
  10  -3 -12    0.72    0.06
  11  -6 -16   10.27    0.16
  11  -5 -15    0.13    0.08
  -4  -3 -15   15.53    0.20
  -3  -2 -14    0.28    0.07
   0  -8 -20    0.85    0.10
   0  -4 -18    1.81    0.15
   0  -1 -13   80.71    0.33
   3  -1 -13   13.08    0.14
   5  -2 -15   19.69    0.19
   6  -7 -20    1.41    0.12
   8  -5 -18    0.31    0.11
   8  -3 -15   92.19    0.39
   9  -6 -18   13.04    0.20
  -5  -6 -17   -0.05    0.11
  -4  -5 -17   30.37    0.29
  -2  -3 -16   12.04    0.18
  -2  -1 -12    1.81    0.07
   1  -9 -20    1.82    0.10
   1  -7 -20    0.19    0.09
   1  -5 -19   12.66    0.20
   1  -3 -17    0.11    0.11
   1  -1 -13   32.04    0.21
   2  -3 -17   38.98    0.30
   2  -1 -13   40.63    0.24
   3  -3 -17    6.69    0.15
   4  -3 -17    2.29    0.13
   5  -9 -20    0.15    0.10
   5  -7 -20    4.54    0.14
   5  -5 -19    4.96    0.15
   5  -4 -18    1.45    0.13
   8  -9 -19    0.66    0.09
   8  -7 -19    3.92    0.13
   8  -2 -12    9.58    0.11
   9  -5 -17  154.06    0.55
  10  -6 -17    4.54    0.13
  10  -5 -16   -0.04    0.08
  -5  -3 -14   51.31    0.31
  -4  -8 -18    0.33    0.10
  -4  -4 -16    0.48    0.10
  -4  -2 -13   15.07    0.17
  -2  -9 -19    0.02    0.08
  -2  -8 -19    0.31    0.10
  -2  -5 -18    0.11    0.11
   0  -2 -15   28.59    0.23
   1  -8 -20    0.07    0.09
   1  -4 -18    6.49    0.16
   2  -9 -20    0.32    0.08
   2  -7 -20    2.02    0.12
   2  -5 -19    0.43    0.11
   3  -5 -19    0.11    0.11
   4  -9 -20   -0.02    0.09
   4  -5 -19    0.15    0.11
   4  -4 -18    5.44    0.15
   4  -2 -15    4.97    0.12
   5  -8 -20    0.14    0.09
   6  -3 -16   38.01    0.29
   7  -2 -13   14.16    0.15
   8  -8 -19    0.01    0.09
  -6  -6 -16    4.83    0.15
  -6  -3 -13  109.37    0.43
  -5  -2 -12    6.31    0.12
  -3  -6 -18    3.53    0.13
  -2  -4 -17    3.12    0.13
   1  -2 -15    5.88    0.13
   2  -8 -20    0.07    0.09
   2  -4 -18    8.72    0.17
   2  -2 -15    0.17    0.08
   3  -9 -20    0.08    0.08
   3  -8 -20    0.06    0.09
   3  -4 -18   43.39    0.33
   3  -2 -15    2.10    0.10
   4  -8 -20    0.07    0.09
   9  -7 -18   -0.03    0.11
  10  -4 -14   17.44    0.17
  -6  -2 -11   80.42    0.33
  -5  -7 -17    1.50    0.12
  -5  -5 -16    3.66    0.13
  -5  -4 -15    3.47    0.13
   0  -6 -19    0.26    0.11
   6  -6 -19   12.24    0.20
   7  -9 -19    0.04    0.10
   7  -7 -19    4.85    0.15
   7  -3 -15    4.03    0.13
   8  -4 -16   16.01    0.19
   9  -4 -15    2.12    0.11
   9  -3 -13    7.10    0.11
  10  -9 -17    1.42    0.10
  10  -7 -17   15.23    0.19
  -5  -9 -17    0.12    0.08
  -5  -8 -17    0.12    0.10
  -3  -7 -18    1.62    0.13
  -3  -3 -15    1.23    0.10
   5  -6 -19   13.66    0.21
   5  -3 -16   16.95    0.20
   5  -2 -14    3.06    0.09
   6  -5 -18   16.14    0.23
   6  -4 -17   40.51    0.31
   7  -8 -19    3.62    0.13
   8  -5 -17   37.41    0.30
   8  -3 -14    1.29    0.08
  10  -8 -17    0.59    0.10
  -6  -7 -16    0.03    0.10
  -6  -5 -15    7.97    0.16
  -6  -4 -14   13.16    0.19
  -4  -6 -17    2.08    0.13
  -3  -9 -18    0.39    0.09
  -3  -5 -17    0.68    0.11
  -3  -4 -16    5.44    0.15
  -3  -2 -13   32.83    0.23
  -2  -6 -18    4.59    0.15
   0  -7 -19    0.12    0.12
   0  -3 -16    7.80    0.16
   2  -6 -19    5.07    0.15
   4  -6 -19    1.59    0.12
   4  -3 -16    6.24    0.15
   9  -6 -17   11.24    0.18
   9  -5 -16    9.10    0.17
  10  -6 -16    0.47    0.10
  10  -5 -15    5.67    0.13
  -6  -9 -16    1.76    0.10
  -4  -3 -14   44.07    0.29
   0  -9 -19   -0.07    0.09
   0  -5 -18    0.34    0.12
   0  -4 -17    0.77    0.11
   1  -3 -16    0.93    0.11
   2  -3 -16   40.73    0.29
   3  -6 -19    0.60    0.11
   3  -3 -16   46.47    0.31
   4 -10 -19    0.29    0.09
   4  -2 -14    2.01    0.09
   5  -5 -18   -0.03    0.11
   5  -4 -17   71.73    0.40
   7  -6 -18    5.99    0.18
   7  -2 -12    0.90    0.06
   8  -7 -18    3.19    0.14
   9 -10 -17   -0.04    0.08
  10  -4 -13    4.12    0.10
  -6  -8 -16    2.90    0.12
  -2  -3 -15   17.34    0.20
   0  -8 -19    0.36    0.10
   0  -2 -14    1.23    0.09
   1  -7 -19    0.49    0.10
   1  -5 -18    0.86    0.12
   3 -10 -19    0.94    0.09
   3  -2 -14    6.09    0.12
   4  -5 -18    9.63    0.20
   5  -7 -19    0.15    0.11
   7  -4 -16  177.97    0.58
   8  -9 -18    0.12    0.09
   8  -8 -18    1.59    0.12
   9  -3 -12    0.05    0.05
  -5  -6 -16    9.43    0.18
  -5  -3 -13   21.99    0.21
  -4  -7 -17    1.63    0.12
  -4  -5 -16    1.62    0.12
  -4  -4 -15    0.23    0.11
  -4  -2 -12   47.05    0.26
  -2  -7 -18    0.43    0.11
  -2  -5 -17    0.15    0.11
   1  -9 -19    0.70    0.09
   1  -8 -19    0.53    0.10
   1  -4 -17   -0.01    0.10
   1  -2 -14    7.79    0.13
   2  -7 -19   -0.07    0.10
   2  -5 -18   17.90    0.23
   2  -4 -17    3.30    0.13
   2  -2 -14    8.38    0.13
   3  -7 -19    1.42    0.12
   4  -7 -19    1.12    0.11
   4  -4 -17    6.74    0.16
   7 -10 -18    0.41    0.08
   7  -5 -17   46.76    0.33
   9  -7 -17    8.78    0.17
   9  -4 -14    4.05    0.11
  -5  -2 -11   10.29    0.13
  -4  -9 -17    0.50    0.10
  -4  -8 -17    0.12    0.11
  -3  -6 -17    4.97    0.16
  -2  -4 -16   34.85    0.29
  -2  -2 -13    0.23    0.07
   2  -9 -19    2.09    0.11
   2  -8 -19    0.47    0.10
   3  -9 -19    1.37    0.10
   3  -8 -19    4.59    0.15
   4  -9 -19    0.64    0.09
   4  -8 -19    0.07    0.09
   5  -2 -13   10.42    0.13
   6  -6 -18   -0.20    0.11
   7  -7 -18    0.28    0.13
   7  -3 -14    0.34    0.07
   8  -6 -17    0.40    0.13
   8  -4 -15    2.87    0.11
   8  -3 -13   30.65    0.21
   9  -9 -17    0.12    0.10
   9  -8 -17    2.11    0.12
  10  -7 -16    0.33    0.09
  -6  -6 -15   10.33    0.18
  -6  -3 -12   68.62    0.33
  -1 -10 -18    0.05    0.09
   0  -6 -18    0.40    0.12
   5  -3 -15    5.65    0.13
   7  -9 -18    2.45    0.12
   8  -5 -16    9.77    0.17
  10  -9 -16    0.15    0.08
  10  -8 -16    0.69    0.10
  10  -5 -14    0.06    0.08
  -5  -7 -16    0.05    0.11
  -5  -5 -15    1.11    0.11
  -5  -4 -14    9.30    0.16
  -3  -3 -14    0.08    0.08
  -1  -7 -18    1.78    0.13
  -1  -5 -17   10.52    0.19
  -1  -4 -16    0.92    0.12
   1  -6 -18   13.15    0.22
   4  -3 -15    1.13    0.09
   5  -6 -18    0.28    0.11
   6 -10 -18    0.83    0.10
   6  -5 -17    7.93    0.17
   6  -2 -12   11.52    0.13
   7  -8 -18   11.56    0.19
   8 -10 -17    0.09    0.09
   9  -6 -16    6.65    0.15
   9  -5 -15   15.53    0.18
  10  -6 -15    7.67    0.14
  10  -4 -12    5.61    0.10
  -7  -6 -14    7.97    0.17
  -5  -9 -16   -0.06    0.10
  -3  -7 -17    1.06    0.13
  -3  -2 -12    2.76    0.09
  -1  -8 -18    3.25    0.14
   0 -10 -18    0.66    0.10
   1  -3 -15    0.11    0.10
   2  -6 -18    0.36    0.11
   3  -6 -18   12.10    0.20
   4  -6 -18    6.02    0.16
   4  -2 -13   18.29    0.16
   5  -4 -16    1.70    0.13
   8  -7 -17    0.34    0.12
  -6  -5 -14    5.09    0.14
  -6  -4 -13   65.36    0.35
  -5  -8 -16    0.25    0.10
  -4  -6 -16    0.16    0.10
  -3  -9 -17   -0.03    0.10
  -3  -4 -15    1.97    0.11
   0  -7 -18    0.19    0.11
   0  -5 -17    6.93    0.17
   0  -4 -16    0.20    0.11
   0  -2 -13  107.63    0.39
   1 -10 -18    1.95    0.11
   2  -3 -15    7.83    0.14
   3  -3 -15    5.30    0.13
   3  -2 -13    2.30    0.08
   5 -10 -18    0.71    0.10
   5  -5 -17    2.20    0.13
   7  -6 -17   29.88    0.28
   7  -4 -15  146.89    0.50
   8  -9 -17    0.34    0.10
   9 -10 -16    0.67    0.09
   9  -4 -13    0.53    0.08
  -7  -5 -13   10.22    0.18
  -7  -4 -12  229.69    0.62
  -6  -7 -15    0.00    0.10
  -4  -3 -13   11.52    0.15
  -3  -8 -17    0.05    0.10
  -2  -3 -14    7.62    0.14
   0  -8 -18    1.70    0.11
   1  -7 -18    4.93    0.15
   1  -5 -17    0.14    0.11
   1  -4 -16   18.51    0.22
   1  -2 -13    0.19    0.07
   2 -10 -18    2.95    0.11
   3 -10 -18    1.40    0.11
   4  -5 -17    2.74    0.13
   4  -4 -16   15.96    0.20
   5  -2 -12    4.92    0.09
   7  -5 -16   36.88    0.29
   7  -3 -13   19.16    0.17
   8  -4 -14   63.77    0.32
   8  -3 -12    0.44    0.06
   9  -7 -16    8.11    0.17
  10  -7 -15    0.66    0.10
  -6  -9 -15    0.28    0.10
  -6  -8 -15    0.63    0.11
  -4 -10 -16    0.36    0.09
  -4  -2 -11    6.98    0.11
  -1  -6 -17   23.24    0.26
   2  -7 -18    1.55    0.12
   2  -5 -17   -0.02    0.10
   2  -4 -16   57.36    0.35
   3  -7 -18    2.17    0.13
   3  -5 -17   11.12    0.18
   3  -4 -16   36.80    0.28
   4  -7 -18    0.09    0.10
   5  -9 -18    3.53    0.13
   5  -8 -18    0.73    0.11
   5  -3 -14    0.20    0.07
   7 -10 -17    0.70    0.09
   8  -6 -16    6.94    0.17
   9  -9 -16    3.71    0.13
  10  -5 -13    1.04    0.08
  -7  -7 -14    5.54    0.15
  -5  -6 -15    6.24    0.15
  -5  -3 -12    0.38    0.07
  -4  -7 -16    0.12    0.11
  -4  -5 -15   10.37    0.17
  -4  -4 -14    3.99    0.13
  -2  -2 -12    1.35    0.07
  -1  -3 -14   -0.08    0.08
   1  -8 -18    2.23    0.12
   2  -9 -18    0.57    0.10
   3  -9 -18    0.11    0.11
   4  -9 -18    1.02    0.10
   4  -8 -18    2.06    0.12
   7  -7 -17    0.49    0.11
   8  -5 -15    7.62    0.15
   9  -8 -16   12.47    0.18
   9  -6 -15    3.10    0.13
   9  -5 -14    1.74    0.10
  10  -8 -15    5.52    0.14
  10  -6 -14    0.07    0.09
  -7  -9 -14    9.89    0.17
  -7  -8 -14    0.60    0.11
  -6  -3 -11   62.83    0.30
  -4  -9 -16    0.69    0.10
  -3  -6 -16    0.97    0.11
  -1 -10 -17    0.83    0.11
   0  -6 -17   14.54    0.22
   3  -8 -18    4.62    0.14
   4  -2 -12    5.05    0.09
   5  -6 -17   21.71    0.25
   7  -9 -17    0.02    0.09
   7  -8 -17   10.99    0.20
  -6  -6 -14   -0.12    0.11
  -5 -10 -15    0.22    0.10
  -5  -5 -14    3.56    0.14
  -4  -8 -16    2.94    0.12
  -3  -3 -13    0.69    0.08
  -1  -7 -17   13.14    0.22
  -1  -5 -16   29.46    0.28
  -1  -2 -12    0.01    0.06
   0  -3 -14   12.83    0.16
   4  -3 -14   13.95    0.16
   6 -10 -17    0.04    0.10
   6  -3 -13    7.99    0.12
   7  -4 -14    2.83    0.11
   8 -10 -16    0.00    0.09
   9  -4 -12   19.21    0.17
  -5  -7 -15    0.95    0.13
  -5  -4 -13   18.94    0.20
  -3 -10 -16    0.01    0.09
  -3  -2 -11   27.74    0.19
  -1  -9 -17    0.11    0.11
   1  -6 -17    2.51    0.13
   1  -3 -14   13.99    0.17
   2  -3 -14    5.43    0.12
   3  -6 -17    1.05    0.11
   3  -3 -14   16.28    0.17
   3  -2 -12   89.58    0.33
   4  -6 -17    5.91    0.16
   5  -5 -16    0.32    0.12
   5  -4 -15    0.36    0.09
   7  -6 -16    0.91    0.12
   8  -7 -16    1.15    0.11
   8  -4 -13    2.87    0.10
  -7  -6 -13   44.18    0.32
  -3  -7 -16    2.37    0.13
  -3  -5 -15   14.68    0.20
  -3  -4 -14   24.79    0.23
  -1  -8 -17    1.01    0.12
   0 -10 -17    0.09    0.09
   0  -7 -17   -0.05    0.11
   0  -5 -16    3.18    0.13
   0  -4 -15    1.31    0.11
   0  -2 -12   59.67    0.28
   1  -2 -12   66.44    0.29
   2  -2 -12    5.71    0.10
   4  -4 -15   14.46    0.18
   5  -7 -17    1.80    0.15
   7  -5 -15   28.39    0.25
   8 -11 -15    2.37    0.09
   8  -9 -16    1.24    0.10
   8  -8 -16   24.07    0.24
  10  -7 -14    9.92    0.15
  10  -5 -12    3.36    0.10
  -6 -10 -14    1.00    0.10
  -6  -5 -13    1.33    0.11
  -6  -4 -12   13.39    0.17
  -5  -9 -15    1.05    0.11
  -5  -8 -15   -0.05    0.10
  -4  -6 -15    6.86    0.16
  -4  -3 -12   28.83    0.22
  -3  -9 -16    0.57    0.12
  -2  -3 -13   15.81    0.17
   0  -9 -17    1.02    0.12
   1 -10 -17    0.29    0.09
   1  -5 -16    7.49    0.16
   1  -4 -15    2.27    0.11
   2  -5 -16   13.61    0.21
   3  -5 -16   32.47    0.28
   3  -4 -15    7.22    0.15
   4 -10 -17    1.06    0.10
   4  -5 -16    8.74    0.17
   5  -3 -13    3.49    0.09
   6 -11 -16    1.34    0.09
   7 -10 -16    0.11    0.09
   8  -6 -15   12.84    0.19
   9  -9 -15    0.47    0.10
  10  -9 -14    0.11    0.09
  10  -6 -13    3.61    0.11
  -7  -5 -12   44.01    0.30
  -7  -4 -11   68.78    0.34
  -6  -7 -14    8.37    0.17
  -3  -8 -16    0.13    0.10
   0  -8 -17    2.64    0.13
   1  -7 -17    7.81    0.17
   2 -10 -17    0.45    0.10
   2  -7 -17    4.70    0.15
   3 -10 -17    0.37    0.09
   4  -7 -17    5.04    0.15
   5  -9 -17    0.34    0.10
   5  -8 -17    1.30    0.12
   8  -5 -14   29.08    0.23
   9  -8 -15   21.57    0.22
   9  -6 -14    3.77    0.12
   9  -5 -13   24.00    0.20
  10  -8 -14    3.98    0.12
  -6  -9 -14    1.54    0.12
  -5  -3 -11    0.95    0.08
  -4 -10 -15    1.52    0.11
  -4  -5 -14    8.62    0.17
  -4  -4 -13    1.70    0.11
  -1  -3 -13    7.17    0.13
   0 -11 -16    0.10    0.09
   1  -9 -17    0.02    0.10
   1  -8 -17    0.58    0.11
   2  -9 -17    3.91    0.15
   3  -9 -17    0.51    0.12
   4  -9 -17    1.71    0.11
   4  -8 -17    0.22    0.10
   7  -9 -16    4.98    0.15
  -7  -7 -13    7.53    0.17
  -6  -8 -14    0.50    0.11
  -4  -7 -15    0.68    0.11
   3  -8 -17    7.85    0.17
   4  -3 -13    1.22    0.08
   5  -6 -16   65.08    0.39
   6 -10 -16    0.16    0.11
   6  -3 -12    9.47    0.12
   7 -11 -15    1.89    0.10
   7  -8 -16    9.07    0.17
   7  -4 -13    7.28    0.13
   8 -10 -15    1.09    0.11
   9  -4 -11   -0.03    0.05
  -7  -9 -13    1.21    0.12
  -6  -3 -10   17.71    0.16
  -4  -9 -15    0.19    0.11
  -3  -6 -15    2.77    0.13
  -3  -3 -12   19.79    0.18
  -1 -10 -16    1.51    0.13
  -1  -5 -15   15.78    0.21
   0  -6 -16    2.03    0.13
   0  -3 -13   24.70    0.20
   1 -11 -16    1.85    0.10
   3 -11 -16    2.32    0.11
   3  -3 -13    6.23    0.11
   4  -6 -16   25.70    0.27
   5  -4 -14   39.41    0.26
   7  -6 -15   30.99    0.27
   8  -7 -15    2.13    0.12
   8  -4 -12   16.76    0.16
   9 -10 -14    1.24    0.10
  10  -7 -13   14.91    0.18
  -7  -8 -13    0.11    0.11
  -1  -7 -16    1.55    0.13
  -1  -4 -14    4.35    0.12
   1  -6 -16    5.75    0.15
   1  -3 -13   57.65    0.30
   2  -6 -16    0.13    0.10
   5  -5 -15    5.36    0.14
   6  -9 -16    4.89    0.16
   7  -5 -14   54.60    0.31
   8 -11 -14   -0.05    0.08
   8  -9 -15    1.08    0.11
   8  -8 -15    2.18    0.14
   9  -7 -14    1.88    0.10
  -6  -6 -13   24.98    0.25
  -5 -10 -14    1.69    0.11
  -5  -5 -13    3.38    0.13
  -5  -4 -12    4.29    0.11
  -4 -11 -14    1.17    0.10
  -3  -5 -14    1.87    0.12
  -1  -8 -16    1.51    0.14
   0 -10 -16    2.14    0.11
   0  -5 -15    1.10    0.11
   0  -4 -14   15.62    0.19
   4  -5 -15   52.10    0.33
   4  -4 -14    0.56    0.09
   5  -7 -16   14.27    0.21
   6 -11 -15    0.50    0.09
   8  -6 -14    4.37    0.14
   9  -9 -14    1.19    0.11
   9  -5 -12    1.93    0.09
  10  -6 -12    0.00    0.08
  -5  -7 -14    7.77    0.17
  -3  -7 -15    8.90    0.18
  -3  -4 -13    3.31    0.11
   0  -7 -16    0.05    0.10
   1 -10 -16    0.83    0.10
   1  -4 -14    1.67    0.10
   3  -5 -15   19.70    0.22
   5  -9 -16    5.80    0.17
   6  -4 -13   12.98    0.16
   7 -10 -15    6.04    0.14
   8  -5 -13    0.46    0.08
   9  -8 -14    6.30    0.14
   9  -6 -13    3.45    0.11
  -7  -6 -12    7.71    0.15
  -6  -5 -12    1.79    0.12
  -6  -4 -11   23.82    0.20
  -5  -9 -14    5.88    0.16
  -5  -8 -14    0.57    0.12
  -4  -6 -14   40.17    0.31
  -4  -3 -11   11.86    0.14
  -3  -9 -15    4.14    0.16
  -3  -8 -15    3.96    0.16
  -1 -11 -15    0.18    0.09
   0  -9 -16   20.71    0.25
   0  -8 -16    0.90    0.11
   1  -7 -16    3.41    0.14
   2  -7 -16    3.63    0.15
   2  -5 -15   25.85    0.24
   2  -4 -14   32.12    0.25
   3 -10 -16    1.02    0.10
   3  -7 -16   19.67    0.24
   4  -7 -16    5.67    0.16
   5  -8 -16    3.09    0.14
   9  -4 -10   33.63    0.20
  -7  -4 -10   64.10    0.31
  -6 -10 -13    0.44    0.10
  -6  -7 -13   32.57    0.29
  -1  -6 -15    3.04    0.14
   1  -9 -16    0.04    0.10
   1  -8 -16    4.62    0.15
   3  -9 -16    0.62    0.13
   4  -9 -16   12.19    0.20
   4  -8 -16    1.45    0.12
   4  -3 -12   69.09    0.30
   7  -9 -15    1.68    0.11
   7  -8 -15    0.72    0.11
   7  -4 -12   11.60    0.14
  -7  -5 -11  159.40    0.53
  -5 -11 -13    0.00    0.09
  -4 -10 -14    1.73    0.12
  -4  -5 -13    6.92    0.15
  -4  -4 -12    0.31    0.09
  -1  -3 -12    0.25    0.07
   0 -11 -15    0.35    0.09
   2  -8 -16    0.01    0.10
   3  -8 -16   -0.03    0.10
   4 -11 -15    1.42    0.12
   5  -6 -15    4.15    0.14
   5  -4 -13    0.99    0.09
   6 -10 -15    4.29    0.14
   8  -7 -14    0.00    0.09
   8  -4 -11   10.01    0.12
   9 -10 -13    0.66    0.09
  10  -7 -12    0.53    0.09
  -7 -10 -12    0.01    0.09
  -7  -7 -12    2.49    0.13
  -6  -9 -13    7.90    0.17
  -6  -8 -13    0.39    0.12
  -5  -6 -13   32.00    0.28
  -5  -3 -10   48.88    0.25
  -4  -7 -14    6.94    0.17
  -3  -6 -14    6.16    0.17
   0  -6 -15    0.02    0.11
   0  -3 -12    5.09    0.11
   1 -11 -15    0.08    0.08
   2 -11 -15    1.01    0.11
   3 -11 -15    0.25    0.09
   3  -3 -12   34.90    0.22
   4  -6 -15    0.41    0.11
   5  -5 -14    0.79    0.10
   7  -6 -14   38.58    0.28
   7  -5 -13   14.14    0.17
   8 -11 -13    3.15    0.11
   8  -9 -14    9.28    0.18
   9  -7 -13    0.79    0.09
  -4  -9 -14    6.39    0.17
  -3  -3 -11    6.80    0.11
  -1 -10 -15    2.35    0.12
  -1  -7 -15    0.10    0.14
  -1  -5 -14   10.97    0.17
  -1  -4 -13   -0.01    0.08
   1  -6 -15    1.93    0.12
   1  -3 -12   12.72    0.14
   2  -6 -15   60.06    0.38
   2  -3 -12    0.50    0.07
   3  -6 -15   19.75    0.23
   8  -8 -14    4.03    0.13
   9  -9 -13    1.76    0.11
   9  -5 -11    3.80    0.10
  -8  -7 -11   -0.10    0.11
  -7  -9 -12    4.38    0.15
  -7  -8 -12   12.16    0.20
  -6 -11 -12   -0.02    0.09
  -4  -8 -14    4.54    0.15
   0  -5 -14    4.24    0.14
   1 -12 -14   -0.02    0.08
   2 -12 -14    0.44    0.08
   3 -12 -14    0.24    0.08
   4  -4 -13    0.68    0.08
   5  -7 -15    9.38    0.18
   6 -12 -13    0.32    0.08
   6 -11 -14    0.58    0.10
   7 -10 -14    0.29    0.11
   8  -6 -13    0.55    0.09
   8  -5 -12    5.17    0.11
   9  -8 -13    0.13    0.08
   9  -6 -12    9.09    0.14
  -8  -9 -11    2.56    0.13
  -5 -10 -13    2.82    0.13
  -5  -5 -12   14.59    0.18
  -5  -4 -11    1.94    0.09
  -4 -11 -13    0.35    0.10
  -3  -5 -13   46.23    0.31
  -3  -4 -12    2.64    0.11
  -1  -9 -15    4.94    0.15
  -1  -8 -15    0.51    0.12
   0  -7 -15   22.96    0.25
   0  -4 -13    3.52    0.11
   1 -10 -15    0.15    0.11
   1  -5 -14    2.29    0.11
   3  -5 -14    4.12    0.12
   3  -4 -13    4.92    0.11
   4 -10 -15    3.00    0.13
   4  -7 -15   12.36    0.21
   5  -8 -15    0.78    0.14
   6  -4 -12   28.83    0.21
   7  -7 -14   38.19    0.29
  -8  -8 -11   -0.17    0.11
  -7 -11 -11    0.10    0.09
  -5  -7 -13   11.09    0.19
  -3  -7 -14   14.03    0.21
   0  -9 -15   -0.13    0.12
   1  -7 -15    1.27    0.12
   1  -4 -13   21.64    0.20
   2 -10 -15    0.99    0.11
   2  -5 -14    7.51    0.15
   2  -4 -13   43.55    0.27
   3 -10 -15    1.01    0.11
   3  -7 -15    2.18    0.13
   7  -9 -14    2.38    0.14
   8 -10 -13    0.05    0.10
  -7  -6 -11   26.74    0.25
  -6  -5 -11    4.01    0.13
  -6  -4 -10   13.97    0.16
  -5  -9 -13    3.27    0.13
  -5  -8 -13    7.90    0.18
  -4  -6 -13   10.61    0.18
  -4  -3 -10    1.19    0.07
  -3  -8 -14    0.65    0.14
  -1 -11 -14    0.08    0.09
   0  -8 -15    0.29    0.11
   1  -9 -15    0.05    0.12
   4  -9 -15    5.84    0.16
   4  -8 -15    0.06    0.11
   5 -12 -13    1.09    0.10
   5  -6 -14    9.62    0.18
   7 -12 -12    0.45    0.09
   7 -11 -13    0.33    0.10
   7  -8 -14   12.08    0.19
   7  -4 -11    5.15    0.10
   8  -7 -13    6.20    0.14
   8  -4 -10  138.28    0.39
   9 -10 -12    0.11    0.09
  -6 -10 -12    7.33    0.16
  -1  -6 -14   11.98    0.19
   0 -11 -14    0.01    0.10
   1  -8 -15   18.22    0.24
   2  -9 -15    0.27    0.11
   2  -8 -15    2.90    0.13
   3  -8 -15    2.58    0.13
   4 -11 -14    0.00    0.09
   6 -10 -14    2.36    0.12
   6  -7 -14   48.73    0.33
   7  -6 -13    6.96    0.14
   8 -12 -11    0.06    0.08
   8 -11 -12    0.01    0.09
   9  -7 -12    1.87    0.09
  -7  -4  -9   10.62    0.14
  -6  -7 -12   13.98    0.20
  -5 -11 -12    0.60    0.10
  -4 -10 -13    0.56    0.12
  -4  -5 -12    1.10    0.11
  -1 -12 -13   -0.02    0.08
  -1  -3 -11   20.87    0.17
   0  -6 -14    0.62    0.12
   2 -11 -14    0.21    0.10
   3 -11 -14    0.95    0.10
   4  -6 -14    1.47    0.11
   6  -9 -14    5.31    0.17
   7  -5 -12    7.93    0.13
   8  -9 -13    0.36    0.10
   8  -8 -13    4.06    0.13
   9  -9 -12    3.89    0.13
   9  -5 -10    0.55    0.07
  -7 -10 -11    0.11    0.10
  -7  -5 -10   20.74    0.20
  -6  -9 -12    6.38    0.17
  -5  -6 -12   10.89    0.19
  -4  -7 -13    7.31    0.17
  -4  -4 -11    9.13    0.14
  -3  -6 -13   21.01    0.24
  -2  -9 -14   -0.04    0.11
  -2  -8 -14   15.04    0.22
   0 -12 -13    1.52    0.10
   0  -3 -11    7.92    0.12
   2  -3 -11  199.89    0.49
   3  -6 -14    2.56    0.12
   6 -11 -13    1.53    0.11
   6  -8 -14    0.48    0.11
   8  -6 -12    3.53    0.11
   8  -5 -11    0.98    0.07
   9  -8 -12    3.25    0.11
   9  -6 -11   10.35    0.14
  -7  -7 -11   34.86    0.29
  -4  -9 -13    2.29    0.15
  -1  -7 -14   15.10    0.21
  -1  -5 -13    6.48    0.14
  -1  -4 -12   94.30    0.38
   1 -12 -13    0.12    0.09
   1  -3 -11   11.32    0.13
   2 -12 -13    1.34    0.10
   2  -6 -14    5.06    0.14
   4  -5 -13   20.21    0.20
   4  -4 -12   10.38    0.14
   5  -7 -14   17.33    0.22
   6 -12 -12    0.11    0.08
   6  -4 -11    0.03    0.07
   7 -10 -13    0.96    0.10
  -8 -10 -10    0.29    0.10
  -6 -11 -11   -0.07    0.09
  -4  -8 -13    5.12    0.15
  -2 -11 -13    0.08    0.10
  -1  -9 -14    0.43    0.11
   0 -10 -14   -0.06    0.10
   0  -5 -13   12.11    0.17
   0  -4 -12    0.22    0.08
   3  -5 -13    2.06    0.12
   3  -4 -12    1.36    0.08
   4  -7 -14    3.57    0.15
   6  -6 -13    6.39    0.14
   7  -7 -13    5.65    0.14
  -8  -7 -10   18.58    0.22
  -6  -6 -11  112.21    0.47
  -5 -10 -12    3.13    0.13
  -5  -5 -11   22.68    0.21
  -5  -4 -10    1.16    0.08
  -3  -5 -12    9.79    0.15
   0  -7 -14    0.25    0.11
   1 -10 -14    1.80    0.12
   1  -5 -13   18.98    0.20
   2 -10 -14    0.07    0.10
   2  -5 -13   14.50    0.18
   2  -4 -12   19.27    0.18
   3 -10 -14    0.52    0.10
   3  -7 -14    6.30    0.17
   5 -11 -13   -0.02    0.09
   6  -5 -12   13.60    0.16
   7 -12 -11    1.24    0.09
   7 -11 -12    1.20    0.11
   7  -9 -13   10.82    0.18
   7  -8 -13    3.76    0.13
   7  -4 -10   29.85    0.19
   8 -10 -12    1.11    0.10
   9 -10 -11    1.85    0.11
  -7 -11 -10    1.51    0.11
  -5  -7 -12    2.69    0.13
  -3  -4 -11   18.85    0.18
  -2 -12 -12    0.27    0.10
   0  -9 -14   13.77    0.21
   0  -8 -14    2.25    0.13
   1  -7 -14   17.41    0.22
   2  -7 -14   10.01    0.18
   4  -8 -14    4.76    0.15
   5 -12 -12    0.39    0.09
   5  -6 -13    2.19    0.12
   6 -10 -13   23.60    0.25
   8 -11 -11    0.43    0.09
   8  -7 -12    5.13    0.13
   9  -7 -11   25.75    0.22
  -5  -9 -12   10.29    0.19
  -5  -8 -12    1.66    0.14
  -4 -12 -11    2.37    0.11
  -4  -6 -12    0.15    0.09
   0 -11 -13    3.34    0.14
   1  -9 -14    0.07    0.11
   1  -8 -14    1.29    0.12
   2  -9 -14   14.69    0.22
   2  -8 -14   24.84    0.26
   3  -9 -14    1.05    0.11
   3  -8 -14    6.24    0.16
   6  -7 -13   29.05    0.26
   7  -6 -12    8.44    0.14
   7  -5 -11   12.92    0.15
   8  -8 -12    2.66    0.12
   9  -9 -11    0.20    0.10
   9  -5  -9    0.16    0.06
  -7  -6 -10    8.67    0.16
  -6 -10 -11    4.96    0.15
  -6  -5 -10    1.94    0.11
  -6  -4  -9    0.02    0.07
  -2 -10 -13    0.80    0.11
  -1 -12 -12    0.12    0.09
  -1  -6 -13    7.27    0.16
   2 -11 -13    3.53    0.14
   4  -6 -13    1.18    0.10
   6 -11 -12    2.62    0.13
   6  -8 -13    4.69    0.16
   8  -6 -11   15.34    0.17
   8  -5 -10   30.11    0.20
   9  -8 -11    0.33    0.08
   9  -6 -10   -0.03    0.07
  -6  -7 -11   16.68    0.22
  -5 -11 -11    2.40    0.12
  -4 -10 -12    1.71    0.12
  -2  -7 -13    6.57    0.16
   0 -12 -12    0.34    0.09
   0  -6 -13    3.77    0.13
   3 -12 -12    0.28    0.09
   6 -12 -11    0.61    0.09
   7 -10 -12    1.67    0.11
  -7 -10 -10    8.46    0.17
  -7  -4  -8    4.03    0.10
  -6  -9 -11    2.61    0.15
  -5 -12 -10    0.08    0.09
  -4  -7 -12    2.64    0.13
  -4  -5 -11    2.17    0.10
  -4  -4 -10    1.79    0.09
  -2  -9 -13    5.84    0.17
  -2  -8 -13   14.53    0.22
  -1  -5 -12   35.58    0.26
   1 -12 -12    0.29    0.09
   1  -6 -13    9.16    0.16
   2 -12 -12   -0.08    0.08
   2  -6 -13    1.76    0.11
   3  -6 -13    0.85    0.10
   4 -10 -13    2.95    0.15
   4  -5 -12    0.05    0.08
   6  -6 -12    0.53    0.10
   6  -4 -10    9.89    0.12
   7  -7 -12   -0.02    0.09
  -7  -5  -9   32.18    0.23
  -6  -8 -11    1.17    0.12
  -5  -6 -11   23.04    0.23
  -4  -9 -12    9.93    0.19
  -3  -6 -12    8.39    0.16
  -1  -7 -13    8.39    0.17
  -1  -4 -11   46.70    0.26
   0 -10 -13    2.16    0.13
   3 -10 -13    0.16    0.12
   5 -11 -12    0.42    0.12
   7 -12 -10    0.97    0.09
   7 -11 -11    1.27    0.12
   7  -9 -12    1.78    0.12
   8 -12  -9   -0.01    0.08
   8 -10 -11    2.28    0.11
   9 -10 -10    4.41    0.12
  -7  -7 -10   55.34    0.35
  -6 -11 -10    0.92    0.11
  -4  -8 -12   14.14    0.21
  -1  -9 -13    0.04    0.11
  -1  -8 -13    5.24    0.16
   0  -7 -13   17.30    0.22
   0  -5 -12    5.38    0.13
   0  -4 -11    0.06    0.07
   1 -10 -13    4.84    0.15
   2 -10 -13    0.91    0.11
   3  -5 -12   13.91    0.17
   3  -4 -11    2.88    0.09
   4  -9 -13    0.28    0.13
   4  -7 -13    2.04    0.12
   5 -12 -11    0.70    0.10
   6 -10 -12    5.01    0.16
   6  -5 -11    8.12    0.12
   7  -8 -12    1.29    0.10
   8 -11 -10    1.36    0.10
   8  -7 -11    5.23    0.12
   9  -7 -10    0.37    0.09
  -8  -7  -9    0.12    0.11
  -7  -9 -10    1.90    0.12
  -7  -8 -10   18.22    0.23
  -6 -12  -9    0.00    0.10
  -4 -11 -11    0.07    0.11
  -3  -5 -11    5.95    0.14
  -2 -12 -11    1.37    0.11
  -2  -6 -12    3.53    0.13
  -1 -11 -12    0.29    0.10
   0  -9 -13    0.02    0.11
   0  -8 -13    5.22    0.17
   1  -7 -13    1.50    0.11
   1  -5 -12   16.18    0.18
   1  -4 -11   31.34    0.21
   2  -7 -13    0.86    0.11
   2  -5 -12    1.30    0.09
   2  -4 -11  126.90    0.41
   3  -7 -13   -0.01    0.10
   4 -13 -10    0.68    0.09
   4  -8 -13    1.61    0.12
   8  -8 -11    3.22    0.12
   9  -9 -10    2.60    0.12
  -8  -9  -9    0.06    0.12
  -6  -6 -10    4.65    0.14
  -5  -7 -11   11.75    0.18
  -5  -5 -10    0.20    0.08
  -4 -12 -10    0.19    0.11
   0 -11 -12    0.05    0.11
   1  -8 -13    0.26    0.11
   2  -9 -13    0.79    0.11
   3  -9 -13    0.41    0.11
   6  -7 -12   23.38    0.23
   7  -5 -10    1.01    0.08
   9  -8 -10    0.06    0.08
   9  -6  -9   12.13    0.14
  -8  -8  -9    0.13    0.12
  -7 -12  -8    0.02    0.09
  -5  -9 -11    0.03    0.11
  -5  -8 -11    8.45    0.19
  -4  -6 -11    0.34    0.09
  -2 -10 -12    2.61    0.14
  -1 -12 -11    1.18    0.10
   0 -13 -10   -0.06    0.08
   1 -11 -12    0.16    0.10
   2 -13 -10   -0.05    0.09
   2 -11 -12    0.12    0.10
   3 -11 -12   -0.08    0.10
   5  -4 -10    2.32    0.08
   6 -11 -11    2.43    0.11
   6  -8 -12    7.67    0.16
   7 -10 -11    0.04    0.11
   8  -6 -10   33.88    0.23
   8  -5  -9   13.18    0.14
  -6 -10 -10    3.12    0.14
  -5 -11 -10    4.64    0.15
  -3 -11 -11    0.03    0.11
  -2  -7 -12    5.59    0.17
   0 -12 -11    0.06    0.09
   1 -13 -10    0.02    0.08
   1 -12 -11    0.22    0.10
   2 -12 -11    0.32    0.10
   3 -12 -11    0.88    0.10
   5 -13  -9    0.07    0.08
   7 -12  -9    0.06    0.09
   9 -10  -9    0.02    0.09
  -7  -6  -9   38.38    0.27
  -6  -5  -9    8.45    0.14
  -4 -10 -11    3.35    0.14
  -2  -9 -12   -0.02    0.11
  -1 -10 -12   -0.04    0.10
   0  -6 -12    0.34    0.10
   3  -6 -12   12.15    0.17
   4 -10 -12    1.94    0.13
   7 -11 -10    1.54    0.11
   7  -7 -11   11.02    0.16
   8 -10 -10    0.30    0.09
  -6  -7 -10    6.93    0.16
  -6  -4  -8    9.62    0.12
  -5 -12  -9    1.66    0.11
  -4  -7 -11   13.94    0.21
  -4  -5 -10   79.45    0.36
  -3 -12 -10    0.05    0.09
  -2 -11 -11    0.51    0.12
   0 -10 -12    3.79    0.14
   1  -6 -12   15.13    0.19
   3 -10 -12    1.64    0.14
   4  -5 -11    1.19    0.08
   5 -12 -10    0.56    0.10
   5 -11 -11    0.19    0.10
   6  -6 -11    3.50    0.10
   7  -9 -11    5.82    0.15
   7  -8 -11    9.01    0.16
   8 -11  -9    0.11    0.09
   8  -7 -10    6.13    0.13
   9  -7  -9   12.43    0.15
  -8  -6  -8    4.22    0.12
  -6  -8 -10    5.22    0.15
  -5  -6 -10   15.93    0.20
  -4  -9 -11    5.38    0.16
  -2 -13  -9    0.84    0.10
  -1  -9 -12   12.64    0.21
  -1  -7 -12    0.17    0.10
   1 -10 -12    1.40    0.12
   2 -10 -12    0.74    0.11
   4 -13  -9    0.55    0.09
   4  -9 -12    0.02    0.11
   4  -7 -12    6.93    0.15
   6 -10 -11    0.41    0.10
   6  -5 -10   17.42    0.16
   8  -9 -10    0.51    0.10
   9  -9  -9    4.25    0.13
  -7  -7  -9   49.64    0.33
  -7  -5  -8   12.69    0.16
  -4  -8 -11    0.50    0.11
  -3 -10 -11    0.08    0.11
  -1 -11 -11   -0.06    0.10
  -1  -8 -12    0.22    0.11
   0  -9 -12    0.88    0.13
   0  -7 -12    7.58    0.16
   3  -7 -12    5.62    0.14
   3  -5 -11   24.29    0.20
   4  -8 -12    0.06    0.11
   7  -6 -10   42.29    0.26
   8  -8 -10    0.59    0.09
   9  -8  -9   12.64    0.17
  -9 -10  -7    0.28    0.11
  -7  -9  -9    2.95    0.13
  -6 -12  -8    0.23    0.09
  -1 -13  -9    0.36    0.09
   0 -11 -11    0.01    0.12
   0  -8 -12    6.09    0.15
   1  -7 -12    6.61    0.15
   1  -5 -11   82.56    0.36
   2  -7 -12    0.74    0.10
   2  -5 -11   90.19    0.37
   2  -4 -10   69.52    0.30
   3 -11 -11    0.34    0.10
   3  -9 -12    0.91    0.11
   3  -8 -12   10.97    0.19
   5 -13  -8    1.47    0.10
   6 -12  -9   -0.08    0.09
   6 -11 -10    1.67    0.11
   6  -7 -11    0.22    0.09
   7 -10 -10    0.24    0.11
   7  -5  -9   88.80    0.33
  -8  -7  -8    1.23    0.11
  -3  -5 -10    4.33    0.11
  -2 -10 -11    0.42    0.14
  -2  -6 -11    2.41    0.11
  -1 -12 -10   -0.05    0.09
   0 -13  -9    0.28    0.09
   1 -13  -9    0.01    0.09
   1 -11 -11    0.61    0.11
   1  -8 -12    4.51    0.14
   2 -13  -9    0.04    0.09
   2 -11 -11    2.47    0.12
   2  -8 -12   16.00    0.21
   3 -12 -10    0.18    0.09
   5 -10 -11    0.28    0.11
   6  -8 -11   17.66    0.21
   7 -12  -8    0.24    0.09
   8 -10  -9    0.76    0.10
   8  -6  -9    0.15    0.06
  -8 -11  -7    0.38    0.11
  -6  -6  -9   53.95    0.32
  -5  -7 -10    0.13    0.10
  -5  -5  -9    7.22    0.13
  -3 -11 -10    0.45    0.11
   0 -12 -10    1.93    0.11
   1 -12 -10    0.05    0.09
   2 -12 -10    0.05    0.09
   6 -13  -7   -0.03    0.08
   7 -11  -9    0.19    0.09
   8 -11  -8   -0.03    0.09
  -9  -9  -7    2.91    0.14
  -8 -12  -6    0.10    0.09
  -8  -8  -8    0.36    0.10
  -6 -10  -9    0.31    0.11
  -5 -11  -9    1.00    0.11
  -5  -8 -10    2.13    0.12
  -4  -6 -10    4.63    0.12
  -3 -13  -8    0.03    0.09
  -3 -12  -9    0.23    0.12
  -2  -7 -11    8.03    0.17
  -1 -10 -11   -0.02    0.10
  -1  -6 -11   75.61    0.38
   4 -10 -11    1.86    0.13
   5 -12  -9    2.38    0.11
   5 -11 -10   10.82    0.19
   7  -9 -10    0.16    0.10
   7  -7 -10    4.26    0.12
  -5 -12  -8    3.41    0.14
  -2  -9 -11    4.18    0.15
  -2  -8 -11    2.48    0.15
  -2  -5 -10    8.14    0.13
   0 -10 -11   -0.04    0.12
   0  -6 -11    0.06    0.09
   3 -10 -11   -0.05    0.11
   6 -10 -10    0.82    0.12
   6  -6 -10    6.65    0.12
   7  -8 -10   14.42    0.18
   8  -9  -9    5.46    0.14
   8  -7  -9   22.54    0.20
   9  -9  -8    0.50    0.09
  -7  -6  -8    0.87    0.09
  -6  -9  -9    0.04    0.12
  -6  -7  -9    0.16    0.12
  -2 -11 -10    1.86    0.12
   1 -10 -11    0.72    0.11
   1  -6 -11    4.46    0.12
   2 -10 -11    0.77    0.11
   2  -6 -11    2.00    0.10
   4 -12  -9   -0.07    0.11
   4  -9 -11    4.09    0.15
   4  -7 -11    4.31    0.13
   6 -12  -8    1.09    0.11
   8  -8  -9   10.94    0.16
   9  -8  -8    0.63    0.09
  -6 -11  -8    0.34    0.10
  -6  -8  -9    1.96    0.14
  -6  -5  -8    1.30    0.08
  -4  -9 -10    1.30    0.13
  -4  -7 -10   -0.07    0.09
  -3 -10 -10    2.30    0.15
  -2 -12  -9    0.41    0.10
  -1 -13  -8    0.46    0.09
  -1 -11 -10    1.38    0.12
  -1  -9 -11    6.16    0.16
  -1  -8 -11    6.51    0.16
  -1  -7 -11    7.89    0.16
  -1  -5 -10   80.93    0.35
   4  -8 -11   12.16    0.19
   5 -13  -7    0.32    0.09
   6 -11  -9    0.71    0.10
   7 -12  -7    0.04    0.08
   7 -10  -9    0.08    0.10
   7  -6  -9    9.44    0.13
  -8 -10  -7    0.24    0.11
  -6 -12  -7    0.22    0.10
  -4  -8 -10   -0.14    0.11
  -4  -5  -9    1.73    0.08
  -1 -12  -9    0.07    0.11
   0 -13  -8   -0.03    0.08
   0  -7 -11    8.63    0.16
   1 -13  -8    0.27    0.09
   1  -9 -11    1.67    0.12
   1  -7 -11   21.16    0.22
   2 -13  -8    1.09    0.10
   2 -11 -10    0.37    0.12
   2  -9 -11    1.04    0.11
   2  -7 -11   14.39    0.19
   3 -12  -9    0.06    0.10
   3 -11 -10    0.61    0.11
   3  -9 -11    0.94    0.12
   3  -8 -11    0.41    0.13
   3  -7 -11   10.84    0.17
   3  -5 -10    5.24    0.11
   5 -10 -10    1.14    0.12
   6  -9 -10    0.15    0.09
   6  -7 -10   15.29    0.18
   8 -10  -8    0.86    0.10
  -9 -10  -6    0.18    0.11
  -7 -11  -7    4.57    0.15
  -7  -9  -8   14.01    0.21
   0 -12  -9    0.06    0.09
   0  -8 -11    0.41    0.10
   1 -12  -9    0.04    0.11
   1 -11 -10    0.69    0.11
   1  -8 -11    0.50    0.10
   1  -5 -10    6.35    0.12
   2 -12  -9    0.14    0.10
   2  -8 -11    1.79    0.12
   6  -8 -10    0.55    0.09
   7 -11  -8    0.03    0.09
   8 -11  -7    0.42    0.10
   8  -6  -8    9.26    0.12
  -7 -12  -6    0.08    0.09
  -7  -5  -7   46.81    0.26
  -5 -13  -6    0.26    0.10
  -3 -13  -7    0.43    0.10
  -3 -11  -9    0.39    0.13
  -3  -9 -10    0.53    0.12
  -2 -10 -10    2.48    0.13
  -2  -6 -10   -0.02    0.08
   4 -13  -7    0.27    0.09
   5 -12  -8    0.20    0.09
   5 -11  -9    0.06    0.10
   7  -9  -9    0.13    0.10
  -8 -12  -5    0.15    0.10
  -8  -9  -7    0.30    0.11
  -8  -7  -7    0.19    0.10
  -5 -11  -8    1.94    0.13
  -5  -7  -9    1.77    0.11
  -3 -12  -8    2.77    0.14
  -1 -10 -10    0.53    0.11
   5  -9 -10    5.75    0.15
   5  -5  -9   18.17    0.16
   6 -10  -9    5.72    0.16
   7  -7  -9    0.92    0.08
  -9 -12  -4    0.40    0.09
  -9 -11  -5    0.58    0.11
  -8  -8  -7    0.42    0.11
  -6  -6  -8    1.20    0.10
  -5 -12  -7    0.48    0.11
  -5  -8  -9    6.06    0.15
  -5  -5  -8   30.04    0.22
  -2 -13  -7    0.05    0.08
  -2  -9 -10    0.99    0.12
  -1  -6 -10    0.89    0.09
   0 -10 -10    1.39    0.14
   3 -10 -10    6.22    0.16
   5 -13  -6    2.10    0.11
   5  -8 -10   -0.01    0.10
   6 -12  -7    0.02    0.09
   7 -12  -6    0.13    0.09
   7  -8  -9    0.33    0.09
   8  -9  -8    0.14    0.08
   8  -7  -8    0.15    0.07
  -4  -6  -9    1.33    0.09
  -2 -12  -8    1.42    0.13
  -2 -11  -9    1.65    0.12
  -2  -8 -10    4.35    0.14
  -2  -7 -10    0.90    0.10
  -1 -13  -7    0.03    0.10
   0  -6 -10    2.23    0.10
   1 -10 -10    2.86    0.13
   2 -13  -7    0.03    0.10
   2 -10 -10    5.96    0.16
   3  -6 -10    1.55    0.09
   6 -13  -5   -0.04    0.08
   6 -11  -8    1.26    0.11
   8  -8  -8    4.24    0.11
  -9  -8  -6    1.07    0.12
  -7 -10  -7    0.20    0.12
  -6 -11  -7    0.15    0.12
  -4 -13  -6    0.39    0.10
  -2  -5  -9   15.83    0.16
  -1 -11  -9    1.55    0.12
   0 -13  -7    1.18    0.10
   1 -13  -7    0.22    0.09
   1  -6 -10    5.93    0.13
   2  -6 -10    9.11    0.14
   4  -7 -10   13.93    0.18
   6  -9  -9    0.94    0.11
   7 -11  -7    2.88    0.12
   7 -10  -8    0.46    0.09
   8 -11  -6    0.29    0.09
   8 -10  -7    0.38    0.10
  -7  -6  -7   11.67    0.16
  -6  -7  -8   28.33    0.25
  -4  -7  -9    0.56    0.10
  -3 -10  -9   -0.08    0.11
  -1 -12  -8    0.23    0.10
  -1  -8 -10    3.58    0.13
  -1  -7 -10    1.66    0.11
   0 -11  -9    0.12    0.10
   0  -9 -10    0.55    0.11
   2 -12  -8    0.21    0.12
   2 -11  -9   -0.02    0.10
   2  -9 -10    7.24    0.18
   3  -9 -10    5.31    0.15
   3  -7 -10    0.29    0.09
   4 -13  -6    0.68    0.10
   5 -12  -7    0.71    0.11
   5 -10  -9    0.13    0.10
   6  -7  -9    0.09    0.07
   7  -6  -8    0.14    0.06
  -8 -10  -6    0.88    0.12
  -6  -5  -7    9.55    0.13
  -4  -8  -9    3.96    0.14
  -3 -13  -6    0.96    0.11
  -1  -5  -9   27.54    0.20
   0 -12  -8    0.11    0.10
   0  -8 -10    5.75    0.15
   0  -7 -10    0.68    0.10
   1 -12  -8    0.09    0.10
   1  -9 -10    0.43    0.10
   1  -7 -10    1.78    0.10
   2  -7 -10    5.22    0.13
   3  -8 -10    0.61    0.11
   3  -5  -9    2.56    0.08
   5 -11  -8    0.50    0.10
   5  -6  -9    3.57    0.10
   6  -8  -9    0.64    0.09
  -9 -10  -5    0.01    0.11
  -7 -12  -5    1.01    0.11
  -7 -11  -6    0.19    0.10
  -7  -9  -7    0.51    0.13
  -5  -6  -8    5.19    0.13
  -4  -5  -8    3.53    0.09
  -3 -11  -8    1.12    0.14
  -2 -10  -9    0.27    0.11
   1  -8 -10    3.36    0.13
   2  -8 -10   11.60    0.18
   6 -12  -6    0.18    0.10
   7  -9  -8    0.19    0.09
  -8 -12  -4    0.20    0.10
  -8 -11  -5    0.17    0.11
  -7  -7  -7    0.09    0.10
  -5 -11  -7    6.72    0.18
  -3 -12  -7    1.51    0.12
  -3  -9  -9    4.85    0.15
  -2 -13  -6    0.23    0.09
   1  -5  -9  169.44    0.47
   3 -13  -6    2.12    0.12
   4 -12  -7    0.57    0.10
   5  -9  -9    0.92    0.11
   6 -13  -4    0.06    0.07
   6 -10  -8    0.72    0.10
   7  -8  -8    2.71    0.12
   7  -7  -8   10.39    0.14
   8  -9  -7    0.17    0.08
  -9 -11  -4    0.40    0.11
  -6 -13  -4    0.08    0.09
  -6 -10  -7    9.66    0.19
  -3  -8  -9    3.42    0.14
  -2 -11  -8    0.85    0.13
  -1 -13  -6    0.90    0.11
  -1 -10  -9    0.95    0.11
   0 -10  -9    0.19    0.12
   2 -13  -6    1.27    0.11
   3 -10  -9    0.40    0.11
   5  -8  -9   16.01    0.19
   5  -7  -9   10.91    0.15
   6 -11  -7   -0.01    0.09
   8  -8  -7    5.73    0.13
   8  -7  -7   18.81    0.17
  -7  -5  -6   13.95    0.15
  -5  -8  -8   21.29    0.23
  -4 -13  -5    0.53    0.10
  -2 -12  -7    2.39    0.12
  -2  -9  -9    1.66    0.13
   0 -13  -6    0.45    0.09
   1 -13  -6    1.22    0.11
   1 -10  -9    0.16    0.10
   2 -10  -9    0.01    0.10
   3 -11  -8    0.70    0.13
   6  -6  -8   18.06    0.16
   7 -11  -6   -0.04    0.09
   7 -10  -7    0.33    0.09
   8 -10  -6    5.43    0.13
  -9  -9  -5    2.33    0.13
  -7 -13  -3   -0.06    0.09
  -6 -11  -6    0.48    0.13
  -2  -7  -9    0.04    0.09
  -1 -12  -7    0.19    0.10
  -1 -11  -8    0.08    0.10
  -1  -6  -9   63.46    0.33
   2 -12  -7    9.20    0.19
   2 -11  -8    0.44    0.13
   3  -6  -9   30.34    0.22
   5 -12  -6    0.89    0.10
   5 -10  -8    0.30    0.10
   6  -9  -8    1.78    0.11
  -6 -12  -5    0.14    0.09
  -6  -9  -7    0.29    0.12
  -6  -6  -7    6.06    0.12
  -5  -5  -7   40.95    0.24
  -4 -12  -6    0.84    0.11
  -4 -11  -7    1.55    0.13
  -4  -6  -8   20.46    0.19
  -3 -13  -5    0.15    0.10
  -3 -10  -8    2.29    0.13
  -1  -9  -9    0.17    0.10
   0 -12  -7    1.35    0.11
   0 -11  -8    0.64    0.11
   0  -6  -9    2.84    0.10
   1 -12  -7    0.33    0.10
   1 -11  -8    0.39    0.11
   2  -6  -9   12.31    0.15
   3  -9  -9    0.82    0.11
   5 -13  -4    0.02    0.09
   5 -11  -7    5.10    0.14
   6 -13  -3   -0.06    0.08
   6 -12  -5    0.24    0.10
   6  -7  -8   34.67    0.24
   7 -12  -4    0.99    0.10
  -1  -8  -9    4.98    0.14
   0  -9  -9    2.97    0.13
   1  -9  -9    0.27    0.10
   2  -9  -9    7.24    0.16
   3  -8  -9   15.55    0.20
   3  -7  -9   14.80    0.18
   6  -8  -8   14.48    0.18
   7  -9  -7    0.31    0.10
   7  -6  -7   46.17    0.24
   8  -6  -6   51.14    0.24
  -8 -10  -5    1.83    0.12
  -7 -12  -4    0.10    0.10
  -7 -11  -5    2.40    0.12
  -6  -8  -7    4.55    0.13
  -6  -7  -7   25.32    0.23
  -4  -7  -8    9.57    0.16
  -3 -12  -6    0.08    0.11
  -3 -11  -7    0.93    0.12
  -2 -13  -5    0.70    0.10
  -2 -10  -8    1.37    0.12
   0  -8  -9   11.94    0.18
   0  -7  -9    0.20    0.09
   1  -8  -9    6.89    0.16
   1  -7  -9   14.79    0.18
   2 -13  -5   -0.07    0.11
   2  -8  -9    0.12    0.10
   2  -7  -9   69.99    0.36
   4 -12  -6    0.63    0.10
   5  -9  -8   13.41    0.20
   5  -6  -8   17.76    0.16
   6 -10  -7    4.55    0.14
   8  -9  -6    1.99    0.10
  -6 -13  -3    0.13    0.10
  -3  -9  -8    1.43    0.12
  -1 -13  -5    0.05    0.09
   1 -13  -5    0.71    0.12
   3 -10  -8    4.04    0.15
   4 -13  -4    0.36    0.10
   7 -10  -6    3.75    0.13
   7  -8  -7    0.02    0.08
   7  -7  -7   28.86    0.21
   8 -10  -5    6.43    0.14
  -9 -12  -2    1.34    0.10
  -8 -11  -4    0.63    0.11
  -4 -13  -4    0.07    0.09
  -2 -12  -6    0.12    0.10
  -2 -11  -7    0.04    0.11
  -1 -14  -3    0.24    0.08
  -1 -10  -8   -0.01    0.10
   0 -13  -5    2.38    0.11
   0 -10  -8    0.18    0.12
   2 -10  -8    0.25    0.11
   5 -12  -5    0.05    0.10
   5  -8  -8   31.77    0.25
   6 -13  -2    0.27    0.08
   8  -8  -6   23.49    0.20
   8  -7  -6   48.62    0.26
 -10 -11  -2    1.60    0.11
  -9 -11  -3    0.29    0.10
  -7 -13  -2    1.12    0.10
  -6  -5  -6    4.01    0.09
  -5  -6  -7    0.08    0.07
  -4  -5  -7  104.47    0.37
  -3  -8  -8    0.79    0.11
  -3  -7  -8    4.89    0.13
  -1 -12  -6   -0.01    0.12
   1 -10  -8    0.07    0.10
   2 -12  -6   -0.01    0.10
   3 -11  -7    0.02    0.11
   5 -13  -3    3.39    0.12
   6 -12  -4    0.86    0.10
   7 -12  -3    0.01    0.09
  -8  -6  -5    3.06    0.10
  -6 -11  -5    0.32    0.13
  -4 -12  -5    0.05    0.12
  -3 -13  -4    1.35    0.12
  -1 -11  -7    0.83    0.12
   0 -12  -6    0.02    0.10
   0 -11  -7    1.20    0.12
   1 -12  -6    4.27    0.14
   1 -11  -7   -0.16    0.12
   2 -11  -7    7.59    0.18
   3 -13  -4    0.39    0.10
   6  -9  -7    5.08    0.13
   6  -6  -7    4.73    0.10
  -9  -9  -4    0.08    0.11
  -7 -10  -5   -0.09    0.12
  -5  -7  -7    0.25    0.08
  -4 -11  -6    0.47    0.12
  -3 -10  -7    0.56    0.12
  -2  -8  -8    0.66    0.11
  -1  -9  -8    8.19    0.17
   3  -9  -8   -0.01    0.10
   3  -6  -8    0.18    0.07
   4 -12  -5    0.25    0.12
   7  -9  -6    3.05    0.12
  -8  -8  -5   -0.06    0.09
  -7 -12  -3    0.73    0.11
  -6  -9  -6    0.63    0.12
  -2 -14  -2   -0.05    0.08
  -2 -13  -4    0.55    0.10
  -2  -7  -8    0.96    0.10
  -1  -6  -8   25.73    0.21
   1 -14  -2   -0.13    0.09
   1  -9  -8    7.58    0.16
   2  -9  -8    9.14    0.17
   4 -13  -3    0.69    0.10
   6 -13  -1    0.43    0.08
   6 -11  -5    0.71    0.10
   6  -8  -7    0.98    0.09
   6  -7  -7    7.85    0.13
   7 -11  -4    0.32    0.10
   7  -6  -6   91.30    0.33
   8  -9  -5    0.22    0.10
  -8 -10  -4    0.19    0.12
  -7 -11  -4    0.07    0.10
  -7  -5  -5    9.12    0.12
  -6  -6  -6    1.31    0.09
  -5 -10  -6    1.44    0.13
  -3 -12  -5    1.30    0.11
  -3 -11  -6    0.05    0.11
  -1 -13  -4    2.22    0.12
  -1  -7  -8   19.65    0.20
   0 -13  -4    0.24    0.09
   0  -6  -8   51.40    0.28
   1 -13  -4    1.14    0.11
   1  -6  -8    8.57    0.13
   3  -7  -8    3.57    0.11
   4 -11  -6    0.41    0.11
   5 -13  -2    0.71    0.10
   5 -12  -4    3.18    0.14
   7 -12  -2    0.09    0.09
   8 -10  -4    3.65    0.12
 -10 -12   0    0.03    0.08
  -9  -8  -4    0.03    0.09
  -9  -7  -4    1.94    0.11
  -8 -12  -2   -0.01    0.10
  -2 -12  -5    0.43    0.12
   0  -8  -8    4.05    0.13
   0  -7  -8    2.26    0.11
   1  -8  -8   12.45    0.18
   2  -8  -8   10.55    0.17
   3 -10  -7   18.08    0.23
   5  -6  -7    0.80    0.07
   6 -12  -3    0.55    0.10
   7  -8  -6    3.83    0.11
   7  -7  -6   -0.08    0.07
   8  -8  -5    5.76    0.12
 -10 -10  -2   -0.04    0.10
  -9 -10  -3    0.58    0.10
  -8 -11  -3    0.20    0.10
  -7 -13  -1    0.23    0.09
  -7  -9  -5    2.94    0.14
  -6  -8  -6    0.35    0.09
  -6  -7  -6   12.22    0.17
  -5  -5  -6    0.62    0.06
  -3  -9  -7    0.29    0.11
  -2 -11  -6    7.66    0.18
  -1 -10  -7    3.66    0.14
   0 -10  -7    0.43    0.13
   1  -7  -8    7.20    0.14
   2 -14  -1    0.28    0.08
   2 -12  -5    3.19    0.14
   2 -10  -7   17.21    0.23
   3 -13  -3    2.02    0.11
   5  -8  -7    3.15    0.12
   8  -7  -5   90.42    0.34
 -10 -11  -1    0.16    0.10
  -9 -11  -2    0.08    0.10
  -8 -13   0   -0.08    0.09
  -6 -12  -3    2.39    0.14
  -6 -10  -5    0.79    0.11
  -5  -9  -6    0.34    0.12
  -4 -10  -6    0.24    0.12
  -3 -14  -1   -0.13    0.08
  -3 -13  -3    0.33    0.10
  -1 -12  -5    0.04    0.11
  -1 -11  -6    1.98    0.13
   0 -12  -5    0.88    0.11
   1 -12  -5    3.12    0.13
   2 -11  -6    2.63    0.14
   5 -11  -5    0.41    0.10
   5 -10  -6    7.54    0.16
   5  -7  -7    1.34    0.08
   6  -9  -6    1.07    0.11
  -6 -11  -4    0.37    0.13
  -4 -12  -4    0.49    0.11
  -4 -11  -5    0.01    0.14
  -2 -13  -3    0.19    0.11
  -2  -9  -7    3.18    0.14
  -1 -14  -1    0.37    0.09
   0 -14  -1    0.05    0.09
   0 -11  -6    1.67    0.12
   1 -11  -6    3.44    0.14
   4 -13  -2    0.06    0.09
   4 -12  -4    0.36    0.10
   6 -11  -4    1.38    0.12
   7 -11  -3    2.21    0.12
  -8  -9  -4    2.08    0.12
  -7  -8  -5    4.02    0.13
  -3  -7  -7    3.51    0.12
  -1 -13  -3    0.13    0.09
   0 -13  -3    0.14    0.11
   1 -13  -3    0.80    0.11
   3  -9  -7    5.79    0.15
   4 -10  -6    0.47    0.13
   5 -12  -3    0.42    0.11
   6 -10  -5    1.78    0.11
   7  -9  -5    2.87    0.11
   8  -9  -4   23.31    0.22
  -9  -9  -3    0.87    0.11
  -7 -12  -2    0.19    0.10
  -5  -8  -6    1.64    0.11
  -5  -6  -6   28.82    0.22
  -4 -13  -2    1.56    0.13
  -3 -12  -4    0.40    0.11
  -1  -9  -7    6.42    0.16
   0  -9  -7    2.53    0.13
   4 -11  -5    0.42    0.11
   6 -12  -2    0.27    0.11
   6  -8  -6    6.46    0.13
   7 -10  -4   20.42    0.22
 -10 -12   1    0.01    0.09
 -10  -9  -2    0.87    0.12
  -8 -12  -1    0.09    0.11
  -7 -13   0    0.04    0.10
  -6  -9  -5    1.33    0.13
  -3 -14   0    0.01    0.09
  -3 -11  -5    4.74    0.15
  -2 -12  -4    1.22    0.14
  -2 -10  -6    0.02    0.13
  -2  -7  -7   22.75    0.21
   1  -9  -7    0.39    0.11
   3 -13  -2   -0.01    0.09
   3 -10  -6    3.17    0.16
   3  -8  -7    0.57    0.11
   5  -9  -6    0.41    0.09
   6  -7  -6    5.15    0.11
  -8 -13   1    0.18    0.09
  -8 -10  -3    3.34    0.13
  -3 -13  -2    0.18    0.11
  -2 -14   0    0.38    0.09
  -2 -11  -5    1.04    0.14
  -1 -12  -4    1.17    0.13
  -1  -8  -7    7.23    0.15
   0 -14   0    0.01    0.09
   1 -12  -4    7.81    0.19
   2 -12  -4    2.44    0.13
   3  -7  -7   22.03    0.20
   4 -13  -1    0.60    0.10
   5 -13   0    1.95    0.11
   5 -11  -4    0.15    0.11
   7  -8  -5   18.33    0.18
 -10 -11   0    0.31    0.11
  -9 -11  -1    0.01    0.11
  -9 -10  -2    0.45    0.11
  -9  -8  -3    0.07    0.10
  -8 -11  -2    0.89    0.11
  -5 -13  -1    3.76    0.15
  -1 -14   0    0.04    0.08
  -1 -10  -6    0.24    0.11
  -1  -7  -7    0.16    0.09
   0 -12  -4    1.88    0.12
   0 -10  -6    2.92    0.13
   0  -8  -7   24.56    0.23
   0  -6  -7    5.94    0.11
   1 -10  -6    6.25    0.16
   1  -8  -7    4.99    0.13
   1  -6  -7   17.62    0.17
   2 -11  -5    0.21    0.11
   2 -10  -6    0.64    0.12
   4 -12  -3    2.52    0.12
   5 -10  -5    2.02    0.11
   7  -7  -5    3.20    0.09
  -7  -9  -4    0.32    0.12
  -6 -12  -2    0.19    0.11
  -6  -8  -5    0.08    0.09
  -4 -10  -5   -0.01    0.11
  -4  -6  -6    0.30    0.07
  -2 -13  -2    1.23    0.11
  -1 -13  -2    0.09    0.11
  -1 -11  -5    0.33    0.11
   0 -13  -2    0.93    0.12
   0 -11  -5    0.36    0.11
   1 -13  -2    0.41    0.10
   1  -7  -7   37.37    0.26
   2  -7  -7   37.13    0.25
   4  -9  -6    0.04    0.10
   5 -12  -2    3.72    0.14
   5  -8  -6    0.52    0.08
   5  -6  -6   64.16    0.28
   6 -12  -1    0.74    0.10
   6  -9  -5   18.38    0.20
  -9  -7  -3    0.67    0.08
  -6 -11  -3    0.06    0.11
  -5  -9  -5    6.88    0.18
   3 -13  -1    0.06    0.10
   4 -11  -4    0.39    0.12
   5  -7  -6   16.92    0.17
   6 -10  -4    1.18    0.10
   7  -9  -4    9.00    0.15
  -4 -13  -1    0.04    0.09
  -3 -14   1    1.15    0.10
  -3 -12  -3    0.31    0.11
   3  -9  -6   14.69    0.20
   4 -13   0    1.45    0.11
   4 -10  -5    3.93    0.14
   7 -10  -3    5.12    0.13
 -10 -12   2    0.20    0.09
  -9 -12   1    0.83    0.11
  -7 -13   1    1.00    0.11
  -7 -10  -3    0.67    0.13
  -5 -12  -2    1.69    0.13
  -3 -11  -4    0.12    0.11
  -3 -10  -5    7.53    0.17
  -3  -8  -6    1.97    0.11
  -2 -14   1    0.34    0.09
  -2 -12  -3    2.86    0.15
  -1 -14   1   -0.02    0.08
   0 -14   1    0.05    0.08
   2  -9  -6   18.45    0.22
   4  -8  -6   25.92    0.23
   6  -8  -5   15.12    0.18
  -9  -9  -2    0.04    0.10
  -7 -11  -2    0.58    0.11
  -7  -8  -4    0.14    0.09
  -5  -8  -5    0.26    0.11
  -3 -13  -1    1.43    0.11
  -3  -7  -6    0.16    0.08
  -2 -10  -5    2.45    0.15
  -1 -12  -3    0.25    0.11
   0 -12  -3    0.20    0.12
   0  -9  -6   12.75    0.19
   1 -12  -3    3.62    0.14
   1  -9  -6   24.21    0.25
   4 -12  -2    0.17    0.10
   4  -7  -6    8.93    0.14
   4  -6  -6   18.10    0.16
   5 -11  -3    1.43    0.11
   5  -9  -5    7.32    0.14
  -7  -7  -4    3.72    0.12
  -6  -9  -4    0.10    0.10
  -2 -13  -1    0.44    0.10
  -2 -11  -4    9.28    0.19
  -1 -13  -1    0.20    0.11
   0 -13  -1    1.02    0.12
   1 -13  -1    2.05    0.12
   2 -11  -4   -0.03    0.11
   2 -10  -5    0.06    0.13
   3  -8  -6    0.44    0.09
   5 -13   2    0.80    0.09
   5 -12  -1    7.26    0.15
   5 -10  -4    5.35    0.14
   6 -12   0    0.72    0.09
   6  -7  -5    7.43    0.12
   7  -8  -4   46.37    0.27
 -10 -11   1   -0.06    0.10
  -9 -11   0    0.71    0.12
  -5  -7  -5    1.03    0.09
  -5  -6  -5    8.72    0.13
  -3 -14   2    0.11    0.08
  -2  -6  -6    0.97    0.08
  -1 -11  -4    2.44    0.13
  -1 -10  -5    7.95    0.17
  -1  -8  -6    1.13    0.11
   0 -14   2    0.17    0.09
   0 -11  -4    0.31    0.13
   0 -10  -5    2.74    0.13
   1 -11  -4    1.02    0.12
   1 -10  -5   13.57    0.21
   2  -8  -6   11.81    0.18
   3 -12  -2   14.59    0.22
   3  -6  -6  209.35    0.51
   4 -13   1    0.06    0.09
   6  -9  -4   -0.02    0.10
 -10 -10   0    0.03    0.11
  -9 -10  -1    1.44    0.11
  -4 -13   0    1.46    0.11
  -4 -10  -4    6.01    0.16
  -3  -9  -5   15.41    0.21
  -2 -14   2    0.10    0.08
   0  -8  -6    0.37    0.09
   1  -8  -6   20.12    0.21
   3  -7  -6   45.19    0.27
   4 -11  -3    0.73    0.11
   4  -9  -5   10.31    0.17
   5  -8  -5   15.83    0.18
   6 -10  -3   -0.06    0.09
   7 -10  -2    1.34    0.11
   7  -9  -3   12.21    0.17
   7  -7  -4    0.47    0.06
  -8 -13   3    0.40    0.10
  -7 -13   2    2.42    0.12
  -7 -12   0   -0.01    0.10
  -6 -11  -2    0.28    0.11
  -6 -10  -3    0.38    0.11
  -4 -11  -3    0.77    0.12
  -3 -12  -2    2.93    0.14
  -1  -7  -6   40.81    0.26
  -1  -6  -6   33.23    0.22
   2 -13   0    0.22    0.10
   2  -7  -6   43.64    0.27
   2  -6  -6   13.91    0.15
   4 -10  -4    2.35    0.12
   5 -13   3    0.11    0.07
   6 -12   1    0.02    0.09
  -8 -12   1    0.25    0.10
  -6  -8  -4    0.18    0.09
  -5 -12  -1    0.17    0.11
  -3 -13   0    4.35    0.14
  -2 -12  -2    0.04    0.11
  -2  -9  -5    6.87    0.16
   0  -7  -6    0.42    0.08
   0  -6  -6   53.27    0.27
   1 -13   0    3.12    0.15
   1 -12  -2    5.02    0.17
   1  -7  -6   40.59    0.26
   1  -6  -6  134.26    0.42
   3 -13   1    1.37    0.11
   5 -12   0    1.77    0.12
   5 -11  -2    2.38    0.13
   5  -7  -5    7.34    0.12
  -7 -11  -1    0.82    0.11
  -7 -10  -2    0.29    0.12
  -5 -13   1    0.49    0.11
  -4  -6  -5    0.51    0.07
  -3 -14   3    0.44    0.09
  -3 -11  -3    1.02    0.12
  -3 -10  -4    2.63    0.13
  -2 -13   0    0.23    0.10
  -1 -13   0    3.19    0.13
  -1 -12  -2    0.00    0.10
   0 -13   0    0.20    0.10
   0 -12  -2    3.81    0.14
   2  -9  -5    9.98    0.19
   4 -13   2    1.50    0.10
   4  -8  -5    2.99    0.12
   5  -9  -4   12.80    0.18
   6 -11  -1    0.10    0.09
   6  -8  -4   48.28    0.28
  -8  -9  -2    0.12    0.09
  -6  -7  -4    3.35    0.11
  -3  -8  -5    1.62    0.11
  -2 -14   3    0.12    0.08
  -2 -10  -4    1.10    0.12
  -1 -14   3    0.12    0.08
  -1  -9  -5    0.57    0.10
   0  -9  -5    8.04    0.16
   1  -9  -5   10.03    0.18
   2 -11  -3    0.34    0.11
   3 -12  -1    2.84    0.15
   5 -10  -3    0.72    0.10
 -10 -11   2    0.26    0.11
  -9  -9  -1    0.74    0.11
  -8 -11   0    1.52    0.11
  -8 -10  -1   -0.05    0.11
  -7  -8  -3    0.51    0.10
  -4 -13   1    0.61    0.10
  -4  -9  -4    1.69    0.14
   0 -11  -3    2.47    0.15
   1 -11  -3    0.07    0.11
   2 -13   1    0.59    0.10
   2 -10  -4   10.18    0.18
   6 -12   2    0.18    0.09
   7 -10  -1    0.12    0.09
   7  -8  -3    9.54    0.14
  -8 -13   4    0.01    0.08
  -7 -13   3    2.84    0.12
  -6  -9  -3    4.80    0.14
  -5  -8  -4    0.08    0.09
  -3 -13   1    0.04    0.11
  -3 -12  -1   11.95    0.21
  -3  -7  -5   13.87    0.17
  -3  -6  -5   -0.07    0.06
  -2  -8  -5   19.51    0.21
  -1 -10  -4    6.04    0.16
   0 -10  -4    7.19    0.16
   1 -10  -4   20.00    0.24
   3 -13   2    0.16    0.09
   4 -13   3   -0.05    0.09
   4 -12   0    1.25    0.12
   4 -11  -2    0.04    0.10
   4  -7  -5    0.21    0.07
   5 -12   1    0.21    0.10
   6 -10  -2   11.40    0.17
   6  -9  -3    2.57    0.10
 -10 -12   4    1.44    0.11
 -10 -10   1    0.22    0.11
  -9 -10   0    0.05    0.09
  -8 -12   2    0.14    0.11
  -5 -12   0    1.91    0.15
  -4 -11  -2    0.03    0.11
  -2 -13   1    1.23    0.12
  -1  -8  -5   32.35    0.26
   0 -13   1    1.13    0.13
   2  -8  -5   17.57    0.19
   4 -10  -3    1.12    0.12
   4  -9  -4    0.12    0.09
   5 -11  -1    0.17    0.11
   7  -9  -2    2.49    0.10
  -7  -7  -3   46.12    0.28
  -6 -10  -2    2.06    0.13
  -3  -9  -4    2.09    0.12
  -2 -12  -1    3.37    0.14
  -2  -7  -5    3.29    0.11
  -1 -13   1    2.15    0.12
  -1 -12  -1    1.12    0.12
   0 -12  -1    0.58    0.11
   0  -8  -5    5.46    0.13
   1 -12  -1    0.07    0.11
   1  -8  -5   11.46    0.17
   3 -11  -2    4.71    0.15
   5  -8  -4    2.24    0.09
   7  -7  -3   22.80    0.17
 -11 -12   6    0.18    0.09
  -7  -9  -2    4.66    0.14
  -6 -13   3   -0.12    0.10
  -4 -13   2   -0.06    0.11
  -4  -8  -4    0.21    0.11
  -3 -11  -2    0.98    0.12
  -2  -6  -5    1.75    0.08
   2 -13   2    1.35    0.11
   3 -12   0    0.25    0.10
   4 -13   4    0.07    0.08
 -11 -11   4    0.17    0.11
  -9  -8  -1    0.73    0.10
  -8 -13   5    0.14    0.09
  -7 -13   4    0.25    0.10
  -6  -8  -3    1.08    0.09
  -5 -11  -1    1.77    0.15
  -4 -12   0    1.41    0.12
  -3 -10  -3   12.88    0.20
  -2 -11  -2    7.71    0.19
  -2  -9  -4    1.48    0.12
  -1  -7  -5    7.69    0.13
   2 -11  -2    9.53    0.19
   2  -7  -5   19.41    0.18
   3 -13   3    0.41    0.09
   4 -12   1    0.33    0.11
   5 -12   2    1.57    0.11
   5 -10  -2   13.94    0.19
  -8 -11   1    1.41    0.12
  -3 -13   2    0.05    0.09
  -1 -11  -2    0.12    0.11
  -1  -9  -4    5.87    0.15
  -1  -6  -5    7.08    0.11
   0 -11  -2    0.10    0.12
   0  -7  -5   44.35    0.27
   1 -11  -2    2.23    0.13
   1  -9  -4   65.05    0.38
   1  -7  -5    4.47    0.11
   2 -10  -3    0.01    0.11
   2  -9  -4    9.92    0.17
   4 -13   5    0.42    0.08
   4 -11  -1    4.96    0.14
   4  -8  -4    7.78    0.13
   5  -7  -4   20.13    0.17
   6 -10  -1    0.65    0.10
   6  -8  -3    0.14    0.07
   7 -10   0    2.30    0.10
 -10 -12   5    0.07    0.09
  -8 -12   3    1.51    0.12
  -8  -9  -1    1.85    0.11
  -7 -12   2    0.18    0.10
  -5 -13   3    3.39    0.13
  -3 -12   0    0.24    0.11
  -3  -8  -4   32.38    0.26
  -2 -13   2    0.47    0.10
  -1 -13   2    0.32    0.09
   0 -13   2    1.05    0.10
   0  -9  -4    4.24    0.14
   0  -6  -5   37.48    0.22
   1 -10  -3    4.28    0.15
   1  -6  -5   21.51    0.17
   2 -13   3    0.33    0.10
   5 -11   0    0.48    0.11
   6 -11   1    0.85    0.10
   6  -9  -2    4.70    0.13
  -9 -12   4    0.01    0.10
  -9  -7  -1    2.07    0.10
  -6 -13   4    0.07    0.10
  -6  -7  -3   93.04    0.39
  -4 -11  -1    1.91    0.13
  -1 -12   0    0.85    0.13
   0 -12   0    0.09    0.10
   1 -12   0    0.73    0.11
   3 -13   4    1.40    0.10
   3 -12   1   12.05    0.20
   3 -11  -1    0.31    0.12
   4 -10  -2   14.69    0.21
   4  -9  -3    2.98    0.13
   7  -9  -1   21.98    0.20
 -10 -10   2    0.05    0.11
  -9 -10   1    3.85    0.13
  -9  -6  -1    0.06    0.07
  -8 -13   6   -0.03    0.08
  -7  -8  -2    0.08    0.09
  -6  -9  -2    6.69    0.15
  -4 -13   3    0.84    0.10
  -4 -10  -2    0.13    0.11
  -2  -8  -4   37.87    0.27
   4 -12   2    2.97    0.13
   4  -7  -4    8.91    0.12
   5 -12   3    2.41    0.11
   6  -7  -3    2.32    0.08
  -6 -10  -1   26.51    0.27
  -4 -12   1    0.00    0.10
  -3 -13   3    1.91    0.11
  -3 -11  -1    0.59    0.11
  -3  -9  -3   11.89    0.20
  -3  -7  -4   38.52    0.25
   0 -13   3    0.25    0.11
   2  -8  -4   39.26    0.27
   3 -13   5    0.12    0.09
   5  -8  -3    0.88    0.08
 -10 -12   6    0.03    0.09
  -5 -13   4    0.12    0.09
  -5 -11   0    0.53    0.14
  -3 -10  -2    1.42    0.12
  -2 -13   3    1.92    0.11
  -2 -11  -1    0.72    0.11
  -1 -13   3    0.77    0.10
   1  -8  -4    0.10    0.09
   2 -13   4    0.60    0.10
   5 -10  -1    5.21    0.13
   6 -11   2    0.40    0.10
   6 -10   0    0.89    0.10
 -10 -11   4    0.00    0.10
  -9 -12   5    1.32    0.11
  -9 -11   3    1.05    0.12
  -8 -12   4    1.02    0.12
  -8 -11   2    0.15    0.10
  -8  -8  -1    3.48    0.12
  -7  -9  -1    3.53    0.13
  -7  -7  -2    0.52    0.08
  -6 -13   5   -0.12    0.10
  -3 -12   1    2.87    0.14
  -3  -6  -4   38.50    0.23
  -2  -7  -4    0.20    0.09
   0 -11  -1    1.90    0.12
   1 -12   1    1.16    0.14
   1 -11  -1    0.01    0.11
   5 -12   4    0.20    0.09
   5  -9  -2    9.92    0.16
  -8 -13   7    0.42    0.09
  -5 -12   2    3.77    0.15
  -5 -10  -1    1.93    0.13
  -5  -7  -3   24.78    0.21
  -4 -13   4    0.29    0.09
  -4  -8  -3   33.84    0.26
  -2 -12   1    2.28    0.13
  -1 -12   1    0.00    0.12
   0 -12   1    0.74    0.11
   2 -10  -2    6.69    0.16
   3 -13   6    0.89    0.09
   3 -12   2    2.71    0.12
   4 -12   3    3.29    0.13
   6  -9  -1    0.94    0.09
   7  -9   0    2.22    0.10
  -7  -6  -2   33.21    0.22
  -6  -8  -2    2.15    0.10
  -3 -13   4    0.39    0.10
  -2  -6  -4   67.84    0.29
  -1 -10  -2    0.03    0.10
   0 -13   4    0.10    0.09
   0 -10  -2   13.45    0.20
   1 -10  -2    8.11    0.17
   1  -9  -3   60.99    0.36
   2 -13   5    0.74    0.09
   3 -11   0    0.44    0.10
   4 -10  -1    0.74    0.10
   4  -8  -3    0.18    0.07
   5  -7  -3   29.80    0.20
  -5  -7 -10   -0.03    0.09
  -3  -8 -13    0.08    0.09
  -3  -7 -13    0.16    0.10
  -3  -5 -12    9.55    0.16
   0  -2 -12   58.37    0.28
   1  -7 -17    7.79    0.18
   1  -2 -13    0.14    0.06
   2  -5 -17   -0.01    0.10
   3  -9 -18    0.10    0.10
   3  -6 -18   12.82    0.20
   3  -4 -17    2.12    0.11
   4 -10 -18   -0.03    0.10
   5  -9 -19    1.87    0.11
   5  -6 -19   14.13    0.21
   5  -4 -18    1.42    0.11
   5  -3 -17  149.75    0.54
   6  -2 -16   37.66    0.26
   9  -9 -20    1.29    0.10
   9  -6 -20    8.82    0.19
  10  -4 -19    1.60    0.12
  11  -6 -20    0.47    0.10
  -3  -4 -11   17.48    0.17
  -2 -10 -13    0.75    0.11
  -2  -8 -14   14.65    0.21
  -2  -7 -14    0.22    0.10
  -1  -8 -15    0.42    0.11
  -1  -7 -15    0.02    0.10
   0  -8 -16    0.79    0.11
   1  -5 -16    7.55    0.17
   2 -11 -16    0.02    0.08
   2  -3 -15    7.76    0.14
   4  -5 -18    9.91    0.18
   4  -2 -15    4.96    0.11
   6  -1 -14    9.10    0.12
   8  -7 -20    0.07    0.10
  10  -6 -20    0.71    0.10
  12  -8 -20    0.49    0.08
  12  -7 -20    0.16    0.08
  13  -5 -19    2.16    0.10
  -4  -6 -11    0.29    0.08
  -2  -5 -13   19.17    0.20
  -1 -10 -14    4.36    0.14
   0 -10 -15    0.62    0.10
   1 -11 -15    0.01    0.09
   2  -4 -16   56.48    0.34
   3  -8 -18    4.84    0.15
   3  -7 -18    2.01    0.12
   5  -8 -19    5.36    0.15
   5  -7 -19    0.36    0.11
   6  -4 -18    8.11    0.17
   7  -5 -19   51.55    0.36
   7  -2 -16  203.21    0.57
   9  -8 -20    9.89    0.17
  11  -7 -20    0.60    0.09
  -5  -6  -9    0.48    0.08
   0 -11 -14    0.00    0.09
   0  -5 -15    1.19    0.11
   0  -3 -13   24.51    0.20
   1  -4 -15    2.30    0.11
   1  -3 -14   14.08    0.17
   2  -6 -17    0.03    0.10
   3  -2 -14    6.27    0.11
   4  -4 -17    6.76    0.16
   4  -3 -16    6.27    0.14
   6  -9 -19    0.97    0.10
   6  -6 -19   12.57    0.20
   7  -1 -14   24.61    0.18
   8  -2 -16   21.61    0.20
  12  -5 -19    1.20    0.10
  -3  -9 -12    1.99    0.13
   1  -9 -16   -0.02    0.12
   2  -8 -17   14.65    0.22
   2  -7 -17    4.77    0.15
   3  -5 -17   11.29    0.18
   4  -9 -18    0.98    0.10
   4  -6 -18    5.80    0.16
   5 -10 -18    0.79    0.10
   5  -5 -18   -0.02    0.10
   6  -8 -19    1.43    0.12
   6  -7 -19    0.16    0.12
   7  -3 -17    9.56    0.18
   8  -1 -14    0.41    0.06
   9  -2 -16   53.28    0.29
   9  -1 -14    0.26    0.06
  11  -5 -19    3.79    0.13
  14  -7 -19    0.09    0.07
   1  -6 -16    5.60    0.15
   2  -2 -13    0.73    0.07
   3 -11 -16    2.41    0.12
   4  -8 -18    2.20    0.14
   5  -1 -13   29.62    0.19
   7  -9 -19    0.01    0.08
  12  -4 -18    0.62    0.10
  13  -6 -19    1.20    0.09
  -3  -8 -12    1.43    0.12
  -3  -7 -12    5.39    0.14
  -2  -9 -13    5.44    0.14
  -2  -6 -13    6.39    0.14
  -1  -9 -14    0.54    0.12
   0  -9 -15    0.06    0.10
   0  -6 -15   -0.11    0.10
   1  -7 -16    3.11    0.14
   1  -2 -12   65.69    0.28
   2 -10 -16    0.21    0.11
   3  -4 -16   37.47    0.28
   3  -3 -15    5.44    0.12
   4  -7 -18    0.23    0.10
   5  -4 -17   73.47    0.39
   5  -3 -16   17.30    0.20
   8  -4 -18   12.81    0.19
   8  -3 -17    4.55    0.14
   9  -3 -17    0.95    0.13
  10  -3 -17   10.80    0.16
  11  -4 -18   17.77    0.21
  11  -3 -17    4.17    0.11
  -3  -5 -11    5.83    0.12
  -3  -4 -10   24.20    0.18
  -2  -8 -13   14.35    0.21
   2  -5 -16   13.56    0.19
   3  -9 -17    0.69    0.10
   3  -6 -17    0.92    0.11
   4  -2 -14    2.07    0.08
   5  -9 -18    3.68    0.13
   5  -6 -18    0.46    0.11
   6 -10 -18    0.94    0.09
   6  -5 -18   16.61    0.22
   6  -2 -15    6.10    0.11
   7  -8 -19    3.79    0.13
   7  -7 -19    5.11    0.15
   8  -9 -19    0.60    0.09
   8  -6 -19    0.03    0.11
  10  -4 -18   45.34    0.31
  12  -6 -19    1.99    0.11
  13  -8 -19    0.54    0.08
  -2 -10 -12    2.51    0.13
  -2  -7 -13    6.20    0.14
  -1  -7 -14   15.05    0.20
   0  -8 -15    0.49    0.11
   1 -10 -15    0.16    0.10
   1  -5 -15    6.19    0.15
   2 -11 -15    1.18    0.10
   2  -4 -15   24.00    0.22
   2  -3 -14    5.39    0.12
   4 -10 -17    1.07    0.10
   4  -5 -17    2.85    0.12
   6  -1 -13    0.59    0.05
   8  -8 -19    0.06    0.09
   8  -7 -19    4.13    0.14
  10  -9 -19    0.22    0.09
  10  -6 -19    1.60    0.11
  11  -6 -19    0.12    0.09
  -2  -5 -12    9.36    0.14
  -1 -10 -13    0.00    0.10
  -1  -3 -11   20.39    0.17
   0 -10 -14   -0.02    0.11
   0  -5 -14    4.12    0.12
   1  -3 -13   57.46    0.29
   3  -8 -17    7.91    0.17
   3  -7 -17    2.25    0.13
   5  -8 -18    0.73    0.10
   5  -7 -18    0.65    0.11
   6  -4 -17   42.06    0.31
   7 -10 -18    0.51    0.09
   7  -5 -18   85.31    0.44
   7  -2 -15   14.72    0.16
  12  -7 -19    2.49    0.11
  -4  -8 -10    0.06    0.10
  -4  -7 -10    0.04    0.08
  -1 -11 -12    0.11    0.10
   0 -11 -13    3.69    0.13
   0  -3 -12    4.95    0.10
   1 -11 -14    0.60    0.10
   1  -4 -14    1.72    0.10
   2  -6 -16    0.18    0.10
   3  -2 -13    2.36    0.08
   4  -4 -16   16.34    0.20
   4  -3 -15    1.02    0.09
   6  -9 -18    0.03    0.09
   6  -6 -18   -0.04    0.10
   7  -1 -13    3.40    0.08
   8  -2 -15    1.81    0.08
  11  -8 -19    0.33    0.09
  11  -7 -19    4.25    0.12
  14  -6 -18    1.57    0.09
  -3  -9 -11    0.17    0.09
  -3  -6 -11    0.66    0.08
  -1  -4 -12   91.01    0.37
   0  -4 -13    3.36    0.10
   2  -8 -16   -0.01    0.13
   2  -7 -16    3.67    0.15
   3  -5 -16   32.55    0.27
   4  -9 -17    1.76    0.11
   5 -10 -17    3.54    0.14
   5  -5 -17    2.13    0.12
   7  -3 -16   87.19    0.39
   8 -10 -18    0.51    0.08
   8  -1 -13   41.75    0.21
   9  -1 -13    8.76    0.11
  10  -2 -15    0.01    0.06
  12  -5 -18   -0.02    0.08
  -2  -9 -12   -0.11    0.10
   1  -9 -15    0.16    0.10
   1  -6 -15    2.02    0.12
   2  -2 -12    5.63    0.10
   6  -8 -18    5.69    0.15
   6  -7 -18    0.64    0.11
   7  -9 -18    2.47    0.12
   9 -10 -18    1.58    0.09
  10  -5 -18    1.91    0.11
  11  -5 -18    2.54    0.11
  12  -4 -17    0.04    0.08
  12  -3 -16    1.64    0.09
  14  -8 -18   -0.07    0.07
  14  -7 -18    0.02    0.07
  -3  -8 -11   14.35    0.18
  -3  -7 -11    0.02    0.08
  -1  -9 -13    0.07    0.11
   0  -9 -14   14.25    0.20
   0  -6 -14    0.74    0.11
   1  -7 -15    1.18    0.14
   3  -4 -15    7.35    0.14
   3  -3 -14   16.14    0.17
   4  -8 -17    0.35    0.10
   4  -7 -17    5.08    0.15
   5 -11 -16   -0.08    0.09
   8  -4 -17   30.23    0.26
   8  -3 -16   38.76    0.26
  11  -3 -16    5.19    0.12
  13  -6 -18    1.46    0.09
  -3  -5 -10    4.40    0.10
  -2  -8 -12    0.83    0.11
   2 -10 -15    1.09    0.10
   2  -5 -15   26.47    0.24
   3  -6 -16    7.07    0.17
   4  -2 -13   18.22    0.16
   5  -4 -16    1.77    0.12
   5  -3 -15    5.77    0.12
   6 -10 -17    0.08    0.08
   6  -5 -17    8.51    0.17
   6  -2 -14    1.75    0.07
   7  -8 -18   11.83    0.19
   7  -7 -18    0.40    0.10
   8  -9 -18    0.17    0.09
   8  -6 -18    0.61    0.11
   9  -4 -17   13.43    0.19
   9  -3 -16    9.80    0.15
  11  -4 -17    9.34    0.15
  -4  -6  -9    1.22    0.07
  -2 -10 -11    0.45    0.11
  -2  -7 -12    5.25    0.13
  -1  -8 -13    5.29    0.14
   0  -8 -14    2.24    0.12
   1 -10 -14    2.05    0.13
   1  -5 -14    2.33    0.11
   2 -11 -14    0.24    0.10
   2  -3 -13    1.34    0.08
   4 -10 -16    0.14    0.09
   4  -5 -16    8.40    0.16
   5  -9 -17    0.37    0.10
   5  -6 -17   21.63    0.24
   9  -9 -18    0.61    0.09
  12  -9 -18    1.54    0.09
  12  -6 -18    0.33    0.09
  13  -8 -18    0.03    0.08
  13  -7 -18    1.14    0.10
  -5  -6  -7    0.00    0.06
  -2  -4 -10   46.35    0.24
  -1 -10 -12    0.02    0.10
   0 -12 -11    0.00    0.09
   0 -10 -13    2.30    0.13
   0  -5 -13   12.02    0.17
   1 -12 -12    0.23    0.09
   1  -3 -12   12.63    0.14
   2  -4 -14   31.42    0.24
   3  -8 -16   -0.02    0.10
   3  -7 -16   20.17    0.23
   5  -8 -17    1.26    0.11
   5  -7 -17    1.82    0.12
   6 -11 -16    1.41    0.10
   6  -4 -16  125.02    0.49
   7 -10 -17    0.71    0.10
   7  -2 -14   27.03    0.19
   8  -8 -18    1.62    0.11
   8  -7 -18    3.17    0.13
  10  -9 -18    0.17    0.08
  10  -6 -18   -0.09    0.10
  12  -8 -18    0.45    0.09
  12  -7 -18   14.55    0.19
  -4  -7  -9    0.60    0.08
  -1 -11 -11    0.02    0.10
   0  -3 -11    7.87    0.11
   1 -11 -13    0.15    0.10
   1  -4 -13   21.75    0.19
   2  -6 -15   60.01    0.36
   3  -2 -12   89.04    0.32
   4  -4 -15   14.47    0.18
   4  -3 -14   13.90    0.16
   6  -9 -17    0.96    0.12
   6  -6 -17   12.88    0.21
   9  -8 -18    4.34    0.13
  10  -7 -18    1.06    0.13
  11  -7 -18    0.30    0.11
  13  -5 -17    0.31    0.08
  -3  -9 -10    0.44    0.09
  -1  -4 -11   44.40    0.25
   0 -11 -12   -0.03    0.09
   0  -4 -12    0.28    0.07
   3  -5 -15   19.11    0.21
   4  -9 -16   12.57    0.20
   8 -10 -17    0.02    0.08
   8  -2 -14   16.05    0.15
  12  -5 -17    0.02    0.09
  14  -6 -17    1.02    0.09
  -2  -9 -11    4.05    0.13
   1  -9 -14    0.21    0.10
   1  -6 -14    4.99    0.14
   2  -8 -15    2.98    0.13
   2  -7 -15    9.49    0.18
   4  -6 -16   24.95    0.25
   5 -10 -16    0.96    0.10
   5  -5 -16    0.23    0.11
   6  -8 -17   17.20    0.22
   6  -7 -17    1.75    0.12
   7 -11 -16    0.38    0.08
   7  -3 -15    4.28    0.11
   9 -10 -17    0.08    0.08
  11 -10 -17   -0.14    0.08
  11  -5 -17    4.73    0.14
  12  -3 -15    0.48    0.08
  -3  -8 -10    1.72    0.09
  -3  -7 -10    0.48    0.08
  -2  -6 -11    2.40    0.09
   0  -9 -13   -0.01    0.10
   3 -12 -13    0.00    0.08
   3 -11 -14    0.96    0.10
   3  -3 -13    6.14    0.11
   4  -8 -16    1.39    0.11
   7  -9 -17    0.10    0.09
   7  -6 -17   30.22    0.27
   8 -11 -16    0.85    0.09
  10 -10 -17    0.86    0.09
  10  -5 -17    6.06    0.14
  13  -9 -17    0.15    0.07
  14  -8 -17    0.57    0.08
  14  -7 -17    0.11    0.08
  -2  -8 -11    2.43    0.12
   1  -7 -14   17.45    0.22
   2  -5 -14    7.37    0.14
   3  -4 -14    0.01    0.08
   5 -12 -14    0.69    0.09
   5  -4 -15    0.33    0.09
   5  -3 -14    0.14    0.07
   6 -10 -16    0.29    0.10
   7  -8 -17   11.12    0.20
   7  -7 -17    0.61    0.12
   8  -9 -17    0.43    0.11
   9  -3 -15   28.74    0.22
  11  -3 -15    0.11    0.07
  13  -6 -17    0.82    0.09
  -2 -10 -10    2.57    0.12
  -2  -7 -11    7.24    0.14
  -1  -8 -12    0.24    0.09
  -1  -7 -12    0.12    0.08
   0  -8 -13    5.23    0.14
   1 -10 -13    5.01    0.15
   2 -12 -12    0.06    0.08
   3  -9 -15   10.24    0.18
   3  -6 -15   19.50    0.22
   4 -10 -15    3.16    0.14
   5  -9 -16    5.81    0.15
   5  -6 -16   63.80    0.38
   6  -5 -16   24.80    0.25
   6  -2 -13    7.22    0.10
   8  -6 -17    0.05    0.11
   9  -4 -16  135.03    0.48
  10  -3 -15    0.95    0.07
  12  -6 -17    0.71    0.10
  13  -8 -17    3.13    0.11
  13  -7 -17    1.27    0.10
  -2  -5 -10    7.92    0.12
  -1 -10 -11   -0.03    0.10
   0 -12 -10    1.92    0.10
   0 -10 -12    4.01    0.14
   1 -12 -11    0.17    0.09
   1  -5 -13   18.52    0.19
   2  -4 -13   44.78    0.26
   2  -3 -12    0.56    0.06
   3  -8 -15    2.44    0.13
   3  -7 -15    2.22    0.14
   4  -5 -15   50.86    0.32
   8  -8 -17    0.90    0.10
   8  -7 -17    0.32    0.11
   9  -9 -17    0.08    0.08
  10  -9 -17    1.50    0.10
  -1 -11 -10    1.54    0.11
   1 -11 -12    0.09    0.09
   1  -3 -11   11.41    0.13
   2  -6 -14    5.26    0.15
   4 -12 -13    0.00    0.08
   5  -8 -16    3.10    0.13
   5  -7 -16   14.31    0.20
   6  -4 -15   41.42    0.27
   7 -10 -16    0.18    0.08
   7  -5 -16   38.13    0.29
   7  -2 -13   14.38    0.14
   9  -7 -17    8.90    0.19
  12  -8 -17    0.13    0.08
  12  -7 -17    0.54    0.09
  13  -5 -16    0.41    0.09
  15  -8 -16    1.41    0.08
  15  -7 -16    0.07    0.07
  -3  -9  -9    4.76    0.13
   0  -4 -11   -0.02    0.07
   1  -4 -12    0.59    0.07
   4  -3 -13    1.19    0.07
   6  -9 -16    5.03    0.14
   6  -6 -16   59.47    0.36
   8 -10 -16    0.08    0.09
  11  -8 -17    7.19    0.15
  14  -9 -16   -0.12    0.07
   1  -9 -13    4.66    0.14
   1  -6 -13    9.26    0.16
   2  -8 -14   25.23    0.26
   2  -7 -14    9.97    0.17
   3  -5 -14    3.93    0.11
   4  -9 -15    5.94    0.15
   4  -6 -15    0.38    0.10
   5 -10 -15    5.96    0.15
   5  -5 -15    5.36    0.14
   6  -8 -16    5.61    0.16
   7 -11 -15    1.96    0.10
   8  -2 -13    8.54    0.11
  10  -2 -13    0.08    0.05
  12  -5 -16    4.59    0.13
  13  -4 -15    0.23    0.08
  14  -6 -16    0.08    0.08
  -3  -8  -9    3.41    0.11
  -2  -9 -10    0.76    0.09
  -2  -6 -10    0.06    0.07
  -1  -9 -11    6.09    0.15
   0  -9 -12    0.79    0.10
   3 -11 -13    0.06    0.10
   4  -8 -15    0.22    0.12
   6  -7 -16   15.31    0.21
   7  -9 -16    4.90    0.14
   7  -3 -14    0.45    0.07
   9  -5 -16    9.44    0.16
   9  -2 -13    0.15    0.05
  10 -10 -16    1.85    0.10
  10  -5 -16    0.07    0.10
  11 -10 -16    0.61    0.09
  11  -5 -16    0.09    0.10
  14  -8 -16    0.18    0.08
   1  -7 -13    1.40    0.11
   2 -10 -13    0.77    0.10
   3  -4 -13    4.78    0.11
   3  -3 -12   34.73    0.21
   5 -11 -14    0.01    0.09
   8  -4 -15    2.91    0.12
   9 -11 -15    1.24    0.09
  12  -4 -15    4.25    0.11
  13  -9 -16   -0.02    0.07
  13  -6 -16    0.75    0.09
  14  -7 -16    0.13    0.07
  -4  -6  -7    4.78    0.09
  -2 -10  -9    0.33    0.10
  -2  -7 -10    0.83    0.08
  -1  -8 -11    6.58    0.15
   0  -8 -12    5.93    0.14
   0  -7 -12    7.69    0.15
   1 -10 -12    1.46    0.12
   2 -12 -11    0.29    0.09
   2 -11 -12    0.24    0.10
   2  -5 -13   14.16    0.17
   3  -9 -14    1.14    0.11
   3  -6 -14    2.49    0.11
   4 -10 -14    2.49    0.14
   5  -9 -15    4.36    0.14
   5  -4 -14   39.82    0.25
   5  -3 -13    3.41    0.09
   6 -10 -15    4.30    0.13
   6  -5 -15   19.11    0.21
   7  -8 -16    9.18    0.17
   8  -9 -16    1.26    0.11
   8  -6 -16    7.10    0.16
   8  -3 -14    1.29    0.07
   9  -4 -15    2.25    0.11
  10 -11 -15    0.11    0.07
  11  -4 -15    0.02    0.08
  12  -9 -16    0.08    0.09
  -1 -10 -10    0.48    0.10
   0 -12  -9    0.09    0.09
   0 -10 -11   -0.07    0.11
   1 -12 -10    0.14    0.08
   1  -5 -12   15.82    0.17
   4  -5 -14    6.26    0.13
   5  -6 -15    4.03    0.13
   6 -12 -13    0.30    0.09
   9  -9 -16    3.94    0.13
  10  -4 -15    1.00    0.08
  10  -3 -14    3.13    0.09
  12  -6 -16    0.23    0.08
  13  -8 -16    0.20    0.08
  13  -7 -16    0.07    0.09
  -4  -7  -7    6.17    0.11
  -2  -5  -9   14.86    0.14
  -1 -11  -9    1.73    0.11
   0 -11 -10    0.68    0.11
   1 -11 -11    0.58    0.09
   2  -4 -12   19.16    0.17
   3  -8 -14    6.28    0.15
   3  -7 -14    6.24    0.15
   4 -12 -12   -0.08    0.09
   5  -8 -15    0.84    0.11
   5  -7 -15    9.39    0.17
   7 -10 -15    6.14    0.15
   8  -8 -16   25.11    0.25
  10  -6 -16    0.37    0.10
  13 -10 -15   -0.12    0.08
  -3  -9  -8    1.36    0.10
   0  -5 -11   26.44    0.20
   2 -13  -9   -0.07    0.08
   2  -6 -13    1.93    0.10
   6  -9 -15    4.49    0.14
   6  -4 -14    3.58    0.10
   7  -5 -15   28.69    0.25
   7  -2 -12    0.89    0.06
   9  -8 -16   13.30    0.20
   9  -7 -16    8.41    0.17
  11  -8 -16    2.16    0.12
  11  -7 -16   19.19    0.22
  12  -7 -16    0.73    0.09
  13  -5 -15    0.11    0.08
  15  -8 -15    1.09    0.08
  15  -7 -15    1.36    0.09
   1  -9 -12    3.22    0.14
   1  -4 -11   29.90    0.20
   2  -8 -13    2.04    0.14
   4  -9 -14   -0.07    0.10
   4  -4 -13    0.63    0.07
   4  -3 -12   68.76    0.28
   5 -10 -14    0.17    0.10
   7 -12 -13    0.39    0.08
   7 -11 -14    0.69    0.09
   8 -10 -15    1.00    0.10
  -3  -8  -8    0.65    0.09
  -2  -9  -9    1.73    0.10
   0  -9 -11    3.35    0.13
   1  -6 -12   14.86    0.17
   2  -7 -13    0.90    0.10
   3 -12 -11    0.83    0.09
   3 -11 -12   -0.06    0.10
   4  -6 -14    1.45    0.10
   5  -5 -14    0.64    0.09
   6  -8 -15    1.00    0.11
   7  -9 -15    1.65    0.13
   8 -12 -13   -0.05    0.07
   8 -11 -14   -0.07    0.09
   8  -2 -12    9.67    0.11
   9 -10 -15    2.64    0.11
  10 -10 -15    0.39    0.08
  11 -10 -15    3.27    0.11
  12  -5 -15    0.04    0.08
  13  -4 -14    0.38    0.08
  -3  -7  -8    4.70    0.10
  -1  -9 -10    2.85    0.11
   2 -12 -10   -0.05    0.09
   2 -10 -12    0.81    0.10
   4  -8 -14    4.83    0.14
   4  -7 -14    3.44    0.12
   5 -11 -13    0.02    0.09
   7  -6 -15   31.71    0.27
   7  -3 -13   19.21    0.16
   9  -5 -15   16.43    0.19
   9  -2 -12    2.42    0.07
  10  -5 -15    5.91    0.14
  11 -11 -14   -0.01    0.08
  11  -5 -15    0.23    0.09
  13  -9 -15    1.14    0.09
  14  -8 -15    0.53    0.08
  14  -7 -15    0.69    0.09
  16  -8 -14    0.24    0.06
  -2 -10  -8    1.38    0.11
  -2  -8  -9   -0.01    0.09
  -1  -6 -10    0.84    0.08
   0  -8 -11    0.43    0.10
   1 -12  -9    0.18    0.09
   2 -11 -11    2.56    0.12
   3  -9 -13    0.44    0.10
   3  -4 -12    1.36    0.07
   5  -9 -14    0.78    0.12
   6 -10 -14    2.49    0.12
   7  -8 -15    0.91    0.11
   8  -9 -15    1.21    0.11
   8  -4 -14   64.47    0.32
  10 -11 -14    0.13    0.08
  12  -4 -14    1.05    0.08
  13  -6 -15    0.59    0.09
  -2  -7  -9    0.03    0.07
  -1 -10  -9    0.91    0.10
  -1  -8 -10    3.56    0.11
  -1  -7 -10    1.63    0.09
   0 -10 -10    1.24    0.11
   1 -10 -11    0.69    0.10
   2  -5 -12    1.23    0.09
   3 -13  -9    0.59    0.08
   3  -6 -13    0.93    0.09
   4 -10 -13    2.86    0.13
   5  -4 -13    1.17    0.08
   5  -3 -12   13.25    0.13
   6 -12 -12    0.14    0.09
   6  -5 -14   -0.01    0.08
   7  -7 -15   32.16    0.28
   8  -6 -15   12.94    0.19
   8  -3 -13   31.37    0.20
   9  -9 -15    0.54    0.10
  12  -9 -15    0.30    0.08
  13  -8 -15    0.03    0.09
  14  -5 -14    0.19    0.08
  15  -9 -14   -0.02    0.07
  -1 -11  -8    0.04    0.10
   0 -11  -9    0.14    0.10
   1 -11 -10    0.62    0.09
   1  -5 -11   78.42    0.33
   2 -13  -8    1.09    0.09
   3  -8 -13    3.26    0.13
   4 -12 -11    0.72    0.10
   4  -5 -13   19.64    0.19
   5  -8 -14    0.07    0.10
   6 -11 -13    1.72    0.11
   7 -10 -14    0.49    0.10
   8  -8 -15    2.16    0.12
   8  -7 -15    2.10    0.12
   9  -4 -14    4.23    0.10
   9  -3 -13    7.14    0.11
  10  -9 -15    0.31    0.09
  10  -4 -14   18.27    0.18
  10  -3 -13    1.90    0.08
  11  -4 -14    2.72    0.09
  11  -3 -13   20.20    0.16
  12  -6 -15    1.05    0.09
  13 -10 -14    0.14    0.08
  13  -7 -15    0.16    0.08
  -4  -7  -6    1.37    0.07
  -3  -9  -7    0.27    0.09
   2  -4 -11  122.23    0.38
   3  -7 -13   -0.09    0.09
   6  -9 -14    5.07    0.14
   7 -12 -12    0.47    0.09
   9  -7 -15   25.14    0.26
  10  -6 -15    7.93    0.15
  11  -6 -15    2.75    0.11
  12  -8 -15    0.40    0.09
  12  -7 -15    2.21    0.11
  15  -8 -14    6.82    0.13
  15  -7 -14    2.77    0.11
   2  -6 -12    0.38    0.08
   3 -12 -10    0.40    0.09
   4  -9 -13    0.13    0.10
   5 -10 -13    3.30    0.13
   6  -4 -13   13.11    0.15
   7 -11 -13    0.41    0.09
   7  -5 -14   55.23    0.31
  10  -8 -15    5.44    0.15
  11  -7 -15    0.71    0.10
  13  -5 -14    0.78    0.08
  14  -9 -14    0.80    0.08
  -3  -6  -7    0.32    0.05
   1  -9 -11    1.78    0.11
   1  -4 -10  157.92    0.42
   2  -8 -12   15.36    0.20
   2  -7 -12    0.79    0.09
   3 -11 -11    0.23    0.09
   4 -13  -9    0.65    0.08
   4  -6 -13    1.24    0.11
   4  -4 -12   10.20    0.13
   8 -12 -12    0.93    0.09
   8 -11 -13    3.17    0.11
   9 -10 -14    1.31    0.10
  10 -10 -14    2.89    0.11
  11 -10 -14    0.07    0.08
  12 -11 -13    0.53    0.08
  14  -6 -14    7.96    0.14
  -3  -8  -7    2.01    0.08
  -3  -7  -7    3.30    0.09
  -1  -9  -9    0.06    0.08
   0  -9 -10    0.52    0.09
   1  -6 -11    4.28    0.11
   2 -12  -9    0.07    0.10
   2 -10 -11    0.71    0.10
   3  -5 -12   13.55    0.15
   4  -8 -13    1.75    0.11
   5 -11 -12    0.43    0.10
   5  -5 -13    0.07    0.08
   6  -7 -14   47.82    0.32
   7  -9 -14    2.30    0.12
   9 -12 -12    0.08    0.07
   9 -11 -13    1.14    0.09
  10 -11 -13    0.04    0.09
  11 -11 -13    0.87    0.09
  12  -5 -14    0.00    0.08
  13  -9 -14    0.97    0.10
  13  -4 -13    0.30    0.07
  14  -8 -14    1.10    0.10
  16  -8 -13    0.01    0.07
  -2 -10  -7    3.87    0.12
   1 -12  -8   -0.01    0.09
   2 -11 -10    0.40    0.11
   3 -13  -8    0.64    0.09
   6 -10 -13   24.04    0.25
   7  -6 -14   39.34    0.28
   8  -9 -14    9.26    0.17
   9  -5 -14    1.84    0.09
  10  -5 -14    0.13    0.09
  11  -5 -14    0.28    0.08
  14  -7 -14    0.15    0.08
  -2  -8  -8    0.67    0.08
  -2  -7  -8    0.87    0.08
  -1 -10  -8    0.08    0.09
  -1  -8  -9    4.70    0.13
   0 -10  -9    0.13    0.10
   0  -8 -10    5.61    0.13
   1 -10 -10    2.85    0.12
   2 -13  -7    0.06    0.08
   4 -12 -10   -0.04    0.09
   4 -10 -12    2.02    0.12
   5  -9 -13    1.66    0.11
   6 -11 -12    2.53    0.13
   7  -8 -14   12.06    0.19
   7  -7 -14   38.73    0.29
   9  -9 -14    1.25    0.12
  12  -9 -14    0.07    0.08
  13  -6 -14    9.32    0.15
  -1 -11  -7    0.66    0.09
  -1  -7  -9    2.20    0.09
   0 -11  -8    0.59    0.10
   3  -6 -12   11.29    0.15
   3  -4 -11    2.66    0.08
   5  -6 -13    2.07    0.10
   5  -4 -12    6.10    0.11
   6  -5 -13    1.95    0.09
   7 -10 -13    0.87    0.10
   8  -8 -14    4.23    0.15
   8  -6 -14    4.47    0.13
   8  -4 -13    2.89    0.09
  10  -9 -14    0.14    0.09
  12  -6 -14    6.11    0.14
  12  -4 -13    0.29    0.06
  13 -10 -13    0.03    0.08
  13  -8 -14    1.96    0.10
  13  -7 -14    0.13    0.09
  14  -5 -13    1.59    0.09
  15  -6 -13    0.62    0.09
  -3  -9  -6    0.69    0.09
   3  -8 -12   10.72    0.17
   3  -7 -12    5.13    0.13
   5  -8 -13    0.54    0.10
   5  -7 -13    0.52    0.11
   5  -3 -11   11.22    0.12
   7 -11 -12    1.13    0.11
   8  -7 -14   -0.02    0.10
   8  -3 -12    0.35    0.05
   9  -4 -13    0.41    0.07
  10  -4 -13    4.18    0.11
  11  -6 -14    0.95    0.10
  11  -4 -13    2.16    0.08
  12  -8 -14    1.41    0.10
  15  -8 -13    0.48    0.08
  16  -9 -12    0.95    0.07
   1  -5 -10    5.93    0.10
   3 -12  -9    0.15    0.08
   4 -13  -8    1.56    0.10
   4  -5 -12    0.16    0.07
   5 -10 -12    5.10    0.14
   6 -13  -9    0.57    0.09
   6  -9 -13    0.16    0.10
   8 -12 -11    0.15    0.08
   9  -7 -14    1.86    0.11
   9  -3 -12    0.14    0.05
  10  -8 -14    3.83    0.13
  10  -6 -14    0.03    0.08
  10  -3 -12    0.74    0.06
  12  -7 -14    0.30    0.08
  14  -9 -13    2.85    0.10
  15  -7 -13    0.41    0.08
   1  -9 -10    0.37    0.09
   2  -8 -11    1.58    0.12
   2  -6 -11    1.89    0.09
   3 -11 -10    0.68    0.10
   4  -9 -12   -0.02    0.10
   5 -11 -11    0.10    0.12
   6  -6 -13    6.55    0.14
   7  -5 -13   14.02    0.16
   8 -11 -12   -0.01    0.08
   9 -12 -11    0.61    0.08
   9 -10 -13    0.73    0.09
  10 -12 -11    2.40    0.09
  10 -10 -13    4.61    0.13
  11 -10 -13    0.12    0.08
  11  -7 -14    0.20    0.09
  12 -11 -12    0.17    0.08
  13  -5 -13   14.66    0.17
   2 -12  -8    0.03    0.10
   2 -10 -10    6.01    0.14
   2  -7 -11   13.47    0.17
   3 -13  -7    0.72    0.09
   6  -8 -13    4.74    0.14
   6  -7 -13   28.51    0.26
   6  -4 -12   28.25    0.20
   7  -9 -13   10.60    0.18
   9 -11 -12    0.02    0.08
  10 -11 -12    0.24    0.08
  11 -11 -12    1.28    0.09
  13  -9 -13    1.71    0.11
  14 -10 -12    0.10    0.07
  14  -8 -13    0.13    0.09
  14  -6 -13    1.75    0.10
  16  -8 -12    0.01    0.08
   0 -12  -6    0.01    0.09
   1 -12  -7    0.36    0.09
   1  -8 -10    3.14    0.13
   1  -6 -10    6.36    0.11
   2 -13  -6    1.32    0.10
   2 -11  -9    0.07    0.09
   3  -5 -11   22.61    0.18
   4  -8 -12    0.03    0.09
   4  -4 -11   15.33    0.14
   5 -13  -8    1.42    0.09
   6 -12 -10   -0.01    0.09
   6 -10 -12    4.78    0.14
   8  -9 -13    0.54    0.12
  12  -5 -13    1.55    0.09
  15  -9 -12   -0.01    0.08
  -3  -7  -6    0.25    0.06
  -2 -10  -6    0.10    0.08
  -1 -11  -6    2.05    0.11
   1 -11  -8    0.47    0.11
   1 -10  -9    0.21    0.09
   3  -9 -11    0.75    0.11
   4 -12  -9    0.02    0.09
   4 -10 -11    1.79    0.12
   4  -7 -12    6.32    0.14
   5  -9 -12    0.15    0.09
   5  -5 -12    3.53    0.10
   6 -11 -11    2.60    0.12
   7  -8 -13    3.88    0.13
  11  -5 -13    0.31    0.09
  13  -4 -12    0.20    0.07
  -1 -10  -7    3.63    0.11
   0 -11  -7    1.07    0.09
   0 -10  -8    0.10    0.09
   7 -12 -10    0.93    0.09
   7 -10 -12    1.75    0.11
   7  -7 -13    5.87    0.14
   9  -9 -13    1.79    0.11
  10  -9 -13    0.37    0.10
  10  -5 -13    0.95    0.08
  11  -9 -13    4.00    0.13
  13 -10 -12    0.40    0.09
  13  -8 -13    0.02    0.08
  13  -6 -13    0.07    0.07
  15 -10 -11    0.25    0.07
   0  -7  -9    0.16    0.07
   2  -5 -10    4.96    0.10
   3 -12  -8    1.35    0.11
   3  -8 -11    0.49    0.10
   3  -6 -11    9.41    0.14
   4 -13  -7    0.23    0.09
   5  -8 -12    2.35    0.11
   5  -6 -12    1.63    0.09
   6 -13  -8    0.06    0.08
   7 -11 -11    1.34    0.10
   7  -3 -11   37.57    0.20
   8 -12 -10    1.28    0.10
   8  -8 -13    4.25    0.13
   8  -6 -13    0.67    0.09
   8  -4 -12   17.29    0.16
  12  -8 -13    1.52    0.11
  12  -6 -13    0.15    0.09
  12  -4 -12    2.21    0.09
  13  -7 -13    0.44    0.08
  15  -8 -12    3.54    0.11
  15  -6 -12   -0.13    0.08
  16  -9 -11    0.03    0.06
   3  -7 -11   10.45    0.16
   3  -4 -10   19.52    0.15
   5 -12  -9    2.70    0.12
   5  -7 -12   -0.01    0.08
   5  -4 -11    0.33    0.06
   6  -9 -12    0.95    0.10
   6  -5 -12   13.33    0.15
   8 -10 -12    1.21    0.10
   8  -7 -13    6.34    0.14
   9 -12 -10    0.35    0.08
   9 -10 -12    0.01    0.10
   9  -8 -13    0.12    0.09
  10 -12 -10    0.51    0.08
  10  -8 -13    2.09    0.13
  10  -6 -13    3.69    0.12
  11 -10 -12    2.66    0.12
  11  -6 -13    3.77    0.12
  12  -7 -13    0.03    0.10
  14  -9 -12    0.04    0.08
  14  -5 -12    8.24    0.13
  15  -7 -12    1.80    0.10
   1  -9  -9    0.31    0.10
   2 -12  -7    8.72    0.16
   3 -13  -6    2.14    0.11
   3 -11  -9   -0.09    0.09
   4  -9 -11    4.30    0.13
   4  -5 -11    1.17    0.07
   5 -11 -10   10.41    0.18
   8 -11 -11    0.35    0.09
   8  -3 -11   59.33    0.25
   9 -11 -11    0.25    0.10
   9  -7 -13    0.86    0.10
   9  -4 -12   19.73    0.17
  10 -10 -12    0.86    0.09
  10  -4 -12    5.79    0.10
  11 -11 -11    0.19    0.08
  11  -7 -13    8.12    0.15
  11  -4 -12   24.95    0.19
   0  -9  -8    0.02    0.09
   1 -12  -6    4.37    0.13
   1  -5  -9  159.40    0.42
   2 -13  -5    0.08    0.08
   2 -10  -9    0.07    0.09
   2  -6 -10    8.69    0.13
   7  -9 -12    1.83    0.11
   7  -5 -12    8.18    0.14
   9  -3 -11   53.10    0.24
  10 -11 -11    0.01    0.08
  11  -3 -11   15.10    0.13
  13  -9 -12   -0.05    0.08
  14 -10 -11    2.80    0.10
  16  -8 -11    0.08    0.07
   2 -11  -8    0.48    0.09
   2  -7 -10    4.97    0.12
   4 -12  -8    0.11    0.09
   6 -10 -11    0.37    0.10
   6  -7 -12   22.64    0.22
   6  -6 -12    0.61    0.09
  13  -5 -12    0.84    0.07
  14  -8 -12    5.76    0.13
  14  -6 -12    6.75    0.12
  15  -9 -11    0.12    0.08
  -1 -11  -5    0.35    0.10
   1 -11  -7    0.02    0.10
   1 -10  -8    0.01    0.09
   3  -9 -10    5.17    0.14
   4 -10 -10    8.04    0.16
   4  -8 -11   11.50    0.17
   5  -9 -11    1.27    0.10
   6 -11 -10    1.71    0.11
   6  -4 -11    0.05    0.05
   7 -12  -9    0.13    0.10
  13 -10 -11   -0.15    0.09
  14  -7 -12    1.91    0.09
  -1 -10  -6    0.28    0.08
   0 -11  -6    1.47    0.10
   0 -10  -7    0.40    0.09
   3 -12  -7    2.54    0.12
   3  -5 -10    4.93    0.09
   4 -13  -6    0.76    0.09
   4  -7 -11    4.17    0.12
   4  -4 -10   31.71    0.19
   5  -5 -11    1.85    0.08
   6 -13  -7   -0.01    0.08
   7 -10 -11    0.19    0.09
   7  -8 -12    1.29    0.10
   7  -6 -12    8.36    0.14
   9  -9 -12    3.97    0.13
  10  -9 -12    6.85    0.15
  11 -12  -9    0.66    0.08
  11  -9 -12    0.33    0.09
  12  -5 -12    7.26    0.12
  13  -8 -12    2.01    0.10
  13  -6 -12    0.43    0.09
  16  -9 -10    2.79    0.10
  -1  -8  -7    6.63    0.12
   5 -12  -8    0.16    0.09
   7 -11 -10    1.44    0.10
   7  -7 -12   -0.01    0.09
   8 -12  -9    0.02    0.08
   8  -8 -12    2.72    0.11
   9 -12  -9    0.07    0.07
   9  -5 -12    1.91    0.09
  10 -12  -9    0.28    0.07
  10  -5 -12    3.57    0.10
  11  -5 -12    8.62    0.13
  12 -10 -11    0.04    0.09
  13  -7 -12    0.46    0.09
  14  -9 -11    2.43    0.11
  15  -8 -11    0.07    0.08
  -1  -7  -7    0.12    0.07
   0  -7  -8    2.15    0.08
   2 -12  -6    0.01    0.10
   2  -9  -9    6.96    0.15
   3 -13  -5    0.77    0.09
   3 -11  -8    0.62    0.11
   3  -8 -10    0.67    0.09
   5  -8 -11    1.32    0.10
   6  -9 -11    1.25    0.10
   8 -13  -7    0.48    0.09
   8 -11 -10    1.38    0.10
   8  -7 -12    5.35    0.14
   8  -6 -12    3.52    0.11
   9 -10 -11    1.80    0.11
   9  -8 -12    3.16    0.14
  10 -10 -11    0.99    0.11
  11 -11 -10    0.05    0.09
  11 -10 -11    0.13    0.09
  12  -6 -12    1.58    0.10
  15  -6 -11    0.70    0.09
   0 -12  -4    1.80    0.11
   1 -12  -5    3.17    0.13
   2 -13  -4    0.08    0.09
   2  -5  -9    3.44    0.08
   3  -7 -10    0.31    0.08
   3  -6 -10    1.58    0.08
   4  -9 -10    0.65    0.10
   5 -13  -6    2.07    0.10
   5 -11  -9    0.08    0.10
   9 -11 -10    1.30    0.10
  10 -11 -10    0.31    0.09
  10  -8 -12    0.36    0.09
  11  -6 -12    1.19    0.10
  12  -7 -12    0.71    0.09
  12  -4 -11    2.55    0.09
  14 -10 -10    1.77    0.10
  16  -8 -10    3.74    0.11
   2 -11  -7    7.32    0.16
   2 -10  -8    0.14    0.11
   4 -12  -7    0.65    0.11
   6 -12  -8    0.99    0.10
   6  -5 -11    7.85    0.12
   8  -4 -11   10.13    0.12
   9  -7 -12    1.91    0.11
  10  -6 -12    0.18    0.08
  11  -7 -12    0.71    0.09
  13  -9 -11    0.27    0.08
  14  -8 -11    0.01    0.09
  -1  -9  -6    1.34    0.10
   0  -9  -7    2.62    0.11
   4  -5 -10    0.26    0.06
   5  -4 -10    2.36    0.07
   6 -13  -6    0.07    0.09
   6 -11  -9    0.70    0.10
   6 -10 -10    0.65    0.10
   7 -12  -8    0.10    0.10
   9  -4 -11    0.05    0.06
  10  -4 -11   14.07    0.14
  11  -4 -11    0.48    0.06
  15 -10  -9    0.69    0.08
  16  -7 -10    0.64    0.09
  -1 -11  -4    2.48    0.12
   0 -11  -5    0.47    0.10
   1 -10  -7    2.92    0.11
   2  -7  -9   66.68    0.32
   2  -6  -9   11.64    0.14
   4 -13  -5    1.02    0.10
   4 -10  -9    5.09    0.14
   4  -8 -10    0.41    0.09
   6  -7 -11    0.34    0.09
   6  -6 -11    3.43    0.10
   7  -5 -11   12.69    0.14
   8  -9 -11    3.55    0.12
  11 -12  -8    0.10    0.07
  13  -5 -11    1.11    0.07
  14  -7 -11    0.72    0.08
  14  -6 -11   11.09    0.15
  16  -9  -9    5.94    0.12
  -1 -10  -5    8.05    0.15
   0 -10  -6    2.87    0.11
   3 -13  -4    0.51    0.10
   3 -12  -6    3.37    0.12
   3  -9  -9    0.96    0.11
   4  -6 -10   20.69    0.18
   5 -12  -7    0.66    0.12
   5  -9 -10    5.55    0.14
   7 -11  -9    0.14    0.09
   7 -10 -10    0.00    0.09
   7  -8 -11    8.37    0.15
   8 -12  -8    0.14    0.08
   9 -12  -8    0.79    0.09
   9  -9 -11    0.23    0.09
   9  -3 -10   90.35    0.30
  10 -12  -8    0.04    0.07
  10  -9 -11    0.04    0.09
  10  -3 -10    8.48    0.10
  11  -9 -11   -0.12    0.09
  12 -11  -9    0.17    0.08
  13  -8 -11    4.83    0.13
   2 -13  -3    1.93    0.10
   2 -12  -5    3.11    0.13
   4  -7 -10   13.56    0.17
   5 -13  -5    1.86    0.11
   6  -4 -10    9.78    0.11
   7  -6 -11   10.76    0.15
   8 -13  -6    0.01    0.08
   8 -11  -9    0.10    0.10
   8 -10 -10    0.41    0.09
  11 -11  -9    0.07    0.09
  12  -5 -11    2.07    0.08
  13  -6 -11   -0.11    0.08
  14 -11  -8    0.21    0.08
  14  -9 -10    1.21    0.09
  15  -8 -10    3.62    0.12
  -1  -8  -6    1.08    0.09
   0 -12  -3    0.03    0.10
   1 -12  -4    7.42    0.15
   2  -9  -8    8.42    0.16
   3  -5  -9    2.45    0.08
   5 -11  -8    0.53    0.10
   5 -10  -9    0.19    0.10
   5  -5 -10   21.84    0.17
   6  -9 -10    0.16    0.09
   7  -7 -11   10.72    0.16
   8  -8 -11    3.26    0.12
   9 -11  -9    0.27    0.09
   9 -10 -10    4.51    0.13
   9  -5 -11    3.75    0.10
  10 -11  -9    2.04    0.10
  10 -10 -10    2.64    0.11
  11 -10 -10    8.03    0.16
  12  -8 -11    0.06    0.09
  13  -7 -11    0.18    0.08
  14 -10  -9    0.28    0.09
  15  -6 -10    2.63    0.10
   0  -7  -7    0.10    0.07
   0  -6  -7    5.52    0.10
   3  -8  -9   15.12    0.18
   4 -12  -6    0.68    0.11
   5  -8 -10    0.09    0.09
   8  -7 -11    5.36    0.13
   8  -6 -11   15.69    0.17
   9  -8 -11    0.39    0.09
  10  -8 -11    0.33    0.09
  10  -5 -11   24.06    0.19
  12 -12  -7   -0.07    0.07
  12  -6 -11    0.01    0.08
  13  -4 -10   -0.02    0.06
  15  -7 -10    0.76    0.09
   1  -9  -7    0.26    0.10
   2 -11  -6    2.58    0.11
   2 -10  -7   16.99    0.21
   4 -13  -4    0.22    0.10
   4  -9  -9   -0.04    0.09
   5  -7 -10    0.45    0.08
   5  -6 -10   17.60    0.17
   7 -12  -7   -0.01    0.10
   7  -9 -10    0.30    0.11
   9  -7 -11   25.95    0.23
  11  -6 -11    5.87    0.13
  13  -9 -10    3.39    0.12
  14  -8 -10   -0.05    0.09
  14  -5 -10    5.05    0.11
  15  -9  -9    2.25    0.10
  -2  -9  -4    1.32    0.09
   1 -11  -5   -0.10    0.10
   3  -7  -9   13.87    0.16
   6 -11  -8    1.35    0.11
   6 -10  -9    5.48    0.14
   8 -12  -7   -0.07    0.09
  10  -6 -11   10.89    0.15
  11 -12  -7    0.21    0.07
  12  -4 -10    8.54    0.12
  16  -9  -8    4.94    0.12
  16  -7  -9    2.77    0.11
  17  -9  -7    0.00    0.07
  -1 -11  -3    3.44    0.12
  -1  -9  -5    0.61    0.09
   3 -13  -3    1.91    0.10
   3 -12  -5    3.94    0.12
   4 -10  -8   -0.13    0.10
   6  -8 -10    0.41    0.09
   6  -5 -10   17.26    0.16
   7 -11  -8   -0.02    0.10
   8 -13  -5    0.13    0.08
   8  -9 -10    0.52    0.09
   8  -4 -10  141.66    0.40
   9 -13  -5    0.02    0.08
   9 -12  -7    2.54    0.10
  10 -12  -7    0.30    0.08
  11  -9 -10    0.46    0.11
  12 -11  -8   -0.01    0.08
  14 -11  -7    2.51    0.10
  14  -7 -10    6.90    0.14
  14  -6 -10    9.81    0.15
  -1 -10  -4    6.02    0.13
   0 -10  -5    2.64    0.12
   2 -13  -2    0.51    0.09
   2 -12  -4    2.39    0.12
   4  -8  -9    6.03    0.13
   4  -5  -9    0.39    0.06
   5 -13  -4    0.07    0.08
   5  -9  -9    1.02    0.10
   6  -7 -10   14.45    0.17
   7 -10  -9   -0.01    0.09
   9  -9 -10    2.67    0.12
   9  -4 -10   34.86    0.20
  10  -9 -10    6.63    0.15
  10  -4 -10   56.04    0.26
  11 -11  -8    0.37    0.09
  11  -4 -10   37.11    0.21
  12 -10  -9    0.01    0.09
  13  -5 -10   10.67    0.14
   0 -12  -2    3.77    0.13
   1 -12  -3    3.43    0.13
   1  -8  -7    4.98    0.12
   2  -7  -8    2.07    0.09
   2  -6  -8   57.06    0.27
   3 -11  -6    1.01    0.12
   6  -6 -10    6.37    0.12
   7  -5 -10    1.01    0.07
   8 -11  -8    0.02    0.09
   8 -10  -9    0.68    0.10
   9 -11  -8    0.04    0.08
   9 -10  -9    0.19    0.11
  10 -11  -8    0.95    0.09
  11 -10  -9    1.84    0.11
  12 -12  -6    0.39    0.07
  15  -8  -9    2.00    0.10
   4 -13  -3    0.79    0.10
   4 -12  -5    0.22    0.11
   4  -7  -9    1.09    0.09
   4  -6  -9    6.07    0.11
   5 -11  -7    5.02    0.14
   5 -10  -8    0.27    0.10
   6 -13  -4    0.11    0.09
  10 -10  -9    0.06    0.09
  12  -8 -10   -0.02    0.09
  12  -5 -10    0.35    0.08
  13 -11  -7    0.64    0.10
  13  -7 -10    0.12    0.08
   0  -8  -6    0.33    0.07
   6  -9  -9    0.98    0.10
   7 -12  -6    0.18    0.09
   7  -7 -10    4.23    0.12
   7  -6 -10   40.75    0.25
   9  -8 -10    0.15    0.09
  10  -8 -10    0.93    0.12
  11 -12  -6    0.22    0.08
  13  -9  -9    3.38    0.12
  15  -9  -8    0.16    0.08
  15  -6  -9    0.05    0.08
  16 -10  -6    0.34    0.07
   2 -10  -6    0.66    0.11
   3 -13  -2   -0.01    0.09
   3  -8  -8    0.40    0.09
   4  -9  -8    4.66    0.13
   6 -11  -7   -0.04    0.09
   6 -10  -8    0.77    0.11
   8 -13  -4    0.09    0.08
   8 -12  -6    0.20    0.08
   8  -7 -10    6.25    0.13
   9 -13  -4    0.64    0.08
   9 -12  -6   -0.04    0.07
   9  -5 -10    0.68    0.07
  10 -12  -6   -0.05    0.07
  11  -5 -10    0.26    0.07
  12  -7 -10    9.41    0.15
  12  -6 -10    2.19    0.10
  14 -11  -6   -0.03    0.08
  14  -8  -9    2.21    0.11
  16  -9  -7    3.50    0.11
  17  -9  -6    0.06    0.07
  -1 -11  -2    0.06    0.09
   0  -7  -6    0.37    0.07
   1 -11  -4    1.00    0.10
   2 -13  -1    1.28    0.10
   3 -12  -4    9.75    0.16
   3  -5  -8    7.61    0.10
   4 -11  -6    0.61    0.11
   5 -13  -3    3.35    0.12
   5 -12  -5   -0.10    0.09
   5  -5  -9   18.05    0.15
   7  -9  -9    0.35    0.09
   8  -6 -10   33.11    0.23
   9  -7 -10    0.21    0.09
  11  -7 -10    0.14    0.09
  11  -6 -10   14.48    0.17
  12 -11  -7    0.43    0.08
  13  -4  -9    0.47    0.06
  14  -5  -9   40.80    0.25
  16  -7  -8    0.21    0.09
  -2  -9  -3   14.71    0.16
  -2  -7  -4    0.24    0.06
  -1  -7  -5    7.47    0.11
   0 -11  -3    2.48    0.11
   1 -10  -5   13.55    0.19
   2 -12  -3    1.10    0.11
   3  -7  -8    3.43    0.10
   5  -7  -9   10.35    0.15
   5  -6  -9    3.76    0.10
   6  -8  -9    0.56    0.09
   7 -11  -7    2.79    0.12
   7 -10  -8    0.47    0.10
   8  -9  -9    5.28    0.14
  10  -6 -10    5.35    0.12
  11 -11  -7    0.82    0.09
  11  -9  -9    0.26    0.10
  12 -12  -5    1.00    0.08
  12 -10  -8    0.82    0.10
  14  -7  -9   13.52    0.18
  -1 -10  -3    2.34    0.11
  -1  -9  -4    5.95    0.12
   0 -12  -1    0.54    0.10
   0 -10  -4    6.92    0.15
   1 -12  -2    4.98    0.14
   3  -6  -8    0.13    0.06
   4 -13  -2   -0.02    0.09
   5  -9  -8   12.77    0.18
   8 -11  -7    0.28    0.09
   8 -10  -8    0.80    0.11
   9 -11  -7    0.04    0.09
   9  -9  -9    4.43    0.13
  10 -11  -7    0.06    0.08
  10  -9  -9    8.82    0.16
  11 -10  -8    2.51    0.11
  12  -4  -9   19.88    0.16
  13  -8  -9    2.04    0.11
  14 -10  -7    5.07    0.12
  14  -9  -8    9.30    0.15
  14  -6  -9    0.22    0.08
  15  -8  -8    0.13    0.09
   3 -11  -5    2.42    0.11
   4 -12  -4    0.34    0.09
   4  -8  -8    0.09    0.09
   6  -5  -9   27.61    0.19
   7  -8  -9    0.04    0.09
   8 -13  -3    0.32    0.09
   9 -13  -3    0.04    0.08
   9 -10  -8    4.85    0.13
  10 -10  -8    0.10    0.09
  11 -12  -5    3.17    0.10
  13 -11  -6    0.61    0.09
  15 -10  -6    0.03    0.08
  16 -10  -5    0.81    0.08
   3 -13  -1   -0.05    0.09
   5 -10  -7   17.87    0.21
   6  -6  -9    8.23    0.12
   7 -12  -5    0.12    0.09
   8 -12  -5    0.93    0.10
   8  -4  -9   58.17    0.25
   9 -12  -5    1.43    0.10
  10 -12  -5    0.08    0.08
  11  -4  -9   19.22    0.16
  12  -8  -9    4.23    0.13
  13  -7  -9    3.23    0.12
  13  -5  -9    1.97    0.08
  15  -9  -7    0.05    0.09
  16  -8  -7    7.71    0.14
  17  -9  -5   -0.06    0.07
   2 -13   0    0.24    0.08
   2 -11  -4    0.06    0.09
   4  -5  -8   16.93    0.14
   6 -11  -6    3.12    0.13
   6  -9  -8    1.90    0.11
   8  -8  -9   10.95    0.17
   9  -4  -9    3.36    0.08
  10  -4  -9   25.79    0.17
  12 -11  -6    4.32    0.12
  13  -6  -9    9.63    0.14
  15  -7  -8    0.10    0.07
  16  -9  -6    0.16    0.08
   1 -11  -3    0.04    0.10
   2 -10  -5    0.18    0.11
   2  -6  -7    7.34    0.11
   4  -9  -7    0.44    0.11
   4  -7  -8    6.96    0.12
   4  -6  -8    1.94    0.08
   5 -12  -4    3.13    0.12
   5  -8  -8   31.57    0.25
   7  -7  -9    0.94    0.09
   7  -5  -9   87.98    0.33
   9  -8  -9   12.48    0.18
  10  -8  -9    0.76    0.10
  12 -12  -4    0.20    0.07
  12  -5  -9   14.54    0.16
  14  -8  -8   21.40    0.21
  16  -7  -7    3.54    0.11
  -2  -8  -3   19.94    0.17
  -1 -11  -1    2.86    0.11
   0 -11  -2    0.11    0.09
   2 -12  -2    3.63    0.12
   3  -8  -7    0.52    0.08
   4 -13  -1    0.71    0.10
   6 -13  -2    0.30    0.09
   7 -11  -6    0.07    0.09
   7  -9  -8    0.20    0.09
   7  -6  -9    9.26    0.13
   8  -7  -9   22.13    0.21
  11 -11  -6    3.98    0.12
  12 -10  -7   12.21    0.18
  12  -6  -9    5.23    0.12
  14 -10  -6    1.59    0.11
   0 -12   0   -0.07    0.08
   1 -12  -1   -0.04    0.09
   1 -10  -4   20.07    0.22
   7 -10  -7    0.32    0.09
   8 -13  -2    0.30    0.09
   8  -9  -8    0.16    0.09
   9 -13  -2    0.53    0.08
   9 -11  -6    0.94    0.10
   9  -7  -9   12.42    0.17
   9  -5  -9    0.24    0.06
  10 -11  -6    2.82    0.11
  10  -9  -8    0.05    0.11
  10  -5  -9    1.73    0.08
  11 -12  -4    0.79    0.08
  11 -10  -7    6.12    0.14
  11  -9  -8    6.35    0.15
  11  -7  -9   38.64    0.27
  11  -5  -9    8.46    0.12
  13 -11  -5    2.97    0.11
  14  -9  -7    7.78    0.14
  15 -10  -5    0.29    0.08
  16 -10  -4    1.45    0.08
  -2  -9  -2   81.08    0.34
   0 -10  -3    7.78    0.15
   0  -9  -4    4.27    0.12
   3 -13   0    4.24    0.12
   3 -11  -4    2.58    0.13
   4 -12  -3    2.66    0.12
   5 -13  -1    0.47    0.09
   5  -7  -8    2.68    0.10
   6  -8  -8   14.00    0.18
   7 -12  -4    1.04    0.10
   8 -10  -7    0.31    0.09
   9 -10  -7    2.50    0.11
   9  -9  -8    0.85    0.10
  10 -12  -4    1.25    0.09
  10 -10  -7    3.18    0.12
  10  -6  -9    9.53    0.14
  11  -6  -9    5.00    0.11
  13  -8  -8    0.03    0.09
  13  -4  -8   72.79    0.29
  14  -7  -8    0.14    0.08
  17  -9  -4    0.33    0.07
  -1 -10  -2    0.00    0.08
  -1  -9  -3   15.89    0.17
   3  -7  -7   21.44    0.18
   5  -9  -7    1.06    0.10
   5  -6  -8   16.63    0.16
   8 -12  -4    1.05    0.09
   9 -12  -4   -0.02    0.08
  12 -12  -3    0.53    0.08
  12 -11  -5    0.04    0.08
  15  -9  -6    1.58    0.10
  16  -9  -5    2.97    0.11
  16  -8  -6   -0.05    0.08
   3 -12  -2   14.16    0.19
   3 -10  -5    0.83    0.10
   3  -6  -7    8.57    0.11
   4  -8  -7    7.46    0.14
   5 -12  -3    0.41    0.12
   5 -10  -6    7.66    0.16
   6 -13  -1    0.43    0.09
   6 -11  -5    0.73    0.12
   7  -8  -8    2.52    0.11
  12  -8  -8   15.47    0.19
  13  -9  -7    0.01    0.09
   4 -13   0    1.45    0.10
   6  -9  -7    4.84    0.13
   6  -7  -8   33.35    0.24
   8  -8  -8    4.38    0.12
   9 -13  -1   -0.08    0.07
  11 -12  -3    1.78    0.10
  11 -11  -5    0.56    0.09
  12  -4  -8    0.25    0.06
  13  -7  -8    4.21    0.12
  13  -5  -8    6.47    0.12
  14 -10  -5    0.30    0.10
  14  -8  -7    0.10    0.10
   0 -11  -1    1.97    0.11
   1 -12   0    0.77    0.10
   1 -11  -2    2.20    0.11
   1  -8  -5   11.12    0.14
   2 -10  -4   10.20    0.17
   3 -13   1    1.41    0.10
   4 -11  -4    0.28    0.10
   6 -10  -6    0.82    0.10
   6  -6  -8   17.83    0.16
   6  -5  -8   11.79    0.13
   7 -11  -5    4.81    0.14
   8 -11  -5    0.44    0.11
   9  -8  -8    0.87    0.10
  10 -11  -5    0.89    0.10
  10  -8  -8    1.61    0.10
  12 -10  -6    0.93    0.10
  13 -11  -4    0.00    0.08
  13  -6  -8   12.59    0.16
  15 -10  -4    1.49    0.09
  15  -6  -7    1.46    0.10
  16  -7  -6    0.44    0.09
  17  -9  -3    4.10    0.10
   4 -12  -2    0.23    0.11
   4  -9  -6   -0.01    0.09
   4  -7  -7    0.16    0.07
   5 -13   0    1.95    0.11
   5  -8  -7    2.95    0.11
   7 -12  -3    0.04    0.09
   7 -10  -6    3.81    0.13
   7  -9  -7    0.40    0.09
   7  -7  -8   10.71    0.15
   8  -4  -8  301.36    0.54
   9 -12  -3    1.75    0.11
   9 -11  -5    2.15    0.11
  10 -12  -3    0.92    0.09
  11 -10  -6    3.32    0.12
  11  -9  -7    1.67    0.11
  11  -4  -8   11.43    0.12
  12 -12  -2    0.20    0.08
  12  -7  -8    0.09    0.08
  14  -9  -6    0.49    0.09
  17  -8  -4    0.01    0.08
   1 -10  -3    4.29    0.13
   1  -9  -4   62.91    0.33
   2  -6  -6   13.54    0.13
   3 -11  -3    0.74    0.12
   3  -8  -6    0.35    0.08
   7  -5  -8    8.04    0.11
   8 -12  -3    1.38    0.10
   8 -10  -6    5.31    0.14
   8  -7  -8    0.30    0.10
   9  -9  -7   -0.07    0.09
   9  -4  -8    1.83    0.07
  10 -10  -6    2.08    0.11
  10  -9  -7    0.07    0.09
  10  -4  -8  223.49    0.48
  11  -7  -8    1.11    0.10
  12 -11  -4    0.13    0.08
  12  -6  -8   10.83    0.16
  15  -9  -5    6.61    0.14
  16  -9  -4    0.47    0.08
  -2  -8  -2   13.94    0.14
  -1  -8  -3    1.50    0.08
   3 -12  -1    3.00    0.14
   4 -13   1    0.06    0.09
   4  -6  -7   80.16    0.31
   9 -10  -6    0.14    0.09
   9  -7  -8    0.23    0.08
  14  -7  -7    0.21    0.08
  -2  -9  -1    5.09    0.12
   0 -10  -2   13.50    0.17
   0  -9  -3   64.65    0.32
   1  -7  -5    4.30    0.10
   3 -13   2    0.18    0.09
   5 -12  -2    3.55    0.13
   5 -10  -5    2.15    0.12
   5  -9  -6    0.29    0.09
   6 -11  -4    1.45    0.11
   6  -8  -7    0.99    0.09
   8  -6  -8    9.14    0.13
  10  -5  -8    2.39    0.09
  11 -12  -2    2.09    0.09
  11 -11  -4    0.05    0.08
  11  -6  -8    3.58    0.10
  11  -5  -8    0.21    0.06
  13 -11  -3    0.06    0.08
  13  -9  -6    5.20    0.14
  14 -10  -4    6.59    0.15
  14  -6  -7    1.45    0.10
  14  -5  -7   99.20    0.37
   1 -12   1    1.02    0.11
   2 -12   0    0.63    0.09
   2 -11  -2    9.65    0.16
   3 -10  -4    3.29    0.12
   5 -13   1    3.73    0.13
   5  -7  -7    1.36    0.08
   9  -5  -8   52.72    0.26
  10 -12  -2    0.24    0.08
  10 -11  -4   -0.03    0.10
  10  -6  -8   22.08    0.19
  12 -12  -1    0.37    0.07
  12 -10  -5    1.70    0.11
  13  -4  -7   17.40    0.15
  15 -10  -3    0.18    0.08
  17  -9  -2    0.63    0.07
   0  -7  -4    0.29    0.06
   1 -11  -1    0.02    0.10
   4 -12  -1    0.10    0.11
   4 -11  -3    0.66    0.11
   4  -8  -6   24.61    0.21
   6 -13   1    0.98    0.10
   6 -10  -5    1.76    0.11
   6  -9  -6    1.03    0.10
   7 -12  -2    0.09    0.09
   7  -8  -7    0.28    0.08
   8 -12  -2    0.04    0.10
   8 -11  -4    0.18    0.09
   9 -12  -2    3.43    0.11
   9 -11  -4    0.37    0.09
  13  -7  -7    0.53    0.09
  14  -9  -5   15.89    0.20
  14  -8  -6   14.26    0.18
  16  -7  -5    3.77    0.12
   0 -11   0   -0.12    0.08
   2 -10  -3    0.03    0.10
   4 -13   2    1.46    0.11
   5  -6  -7    0.77    0.07
   5  -5  -7    2.35    0.07
   6  -7  -7    7.74    0.13
   7 -13   1    0.19    0.09
   8  -8  -7    5.75    0.13
  11 -10  -5    0.09    0.09
  12 -11  -3    0.10    0.08
  15  -9  -4    0.78    0.10
  15  -8  -5    0.93    0.10
  15  -6  -6   15.62    0.18
  16  -9  -3    4.21    0.12
   1  -8  -4    0.08    0.08
   2 -13   4    0.53    0.09
   2  -9  -4    9.98    0.15
   3 -13   3    0.41    0.09
   3 -12   0    0.26    0.11
   3 -11  -2    4.95    0.15
   3  -6  -6  201.66    0.47
   4  -9  -5   10.20    0.16
   7 -10  -5    0.15    0.09
   7  -9  -6    2.93    0.11
   8 -10  -5    6.11    0.16
  10 -10  -5    0.60    0.10
  11 -12  -1    0.16    0.07
  11  -9  -6    2.60    0.12
  12  -7  -7    2.44    0.10
  13 -11  -2    0.32    0.09
  13  -6  -7   13.30    0.16
  13  -5  -7    6.30    0.11
  16  -8  -4    0.27    0.09
   1 -10  -2    8.37    0.16
   5 -13   2    0.89    0.09
   5 -12  -1    7.47    0.16
   5  -8  -6    0.46    0.09
   7  -7  -7   28.86    0.22
   8  -9  -6    1.87    0.11
   9 -10  -5    0.92    0.10
   9  -9  -6    5.75    0.14
  10  -9  -6   11.23    0.18
  11 -11  -3    1.30    0.10
  12 -12   0    1.16    0.08
  12  -4  -7   51.71    0.24
  13  -9  -5    8.54    0.17
  14 -10  -3   -0.08    0.09
  14  -7  -6    1.12    0.11
  15 -10  -2   10.12    0.15
   0 -10  -1    0.52    0.10
   1 -12   2    0.01    0.10
   1  -9  -3   61.43    0.32
   2 -12   1    3.40    0.12
   2  -7  -5   19.02    0.17
   4  -7  -6    8.80    0.13
   6 -13   2    1.48    0.10
   6 -11  -3    4.41    0.14
   6  -6  -7    4.69    0.10
   6  -5  -7   34.02    0.20
  11  -7  -7   15.96    0.18
  12 -10  -4   15.51    0.21
  -1 -10   0    0.19    0.08
   0  -8  -3    5.02    0.10
   2 -11  -1    0.23    0.10
   3 -10  -3   -0.08    0.11
   4 -13   3    0.06    0.08
   4 -12   0    1.41    0.12
   5 -10  -4    5.40    0.14
   5  -9  -5    7.13    0.15
   7 -12  -1    3.10    0.12
   7 -11  -3    2.18    0.11
   8 -12  -1    0.21    0.08
   8 -11  -3    2.32    0.13
   8  -7  -7   19.11    0.19
   9 -12  -1    0.73    0.09
   9 -11  -3    0.91    0.10
   9  -7  -7    1.60    0.09
  11 -12   0   -0.04    0.08
  11  -4  -7   16.21    0.14
  12 -11  -2    0.15    0.09
  12  -8  -6    0.39    0.10
  12  -5  -7   10.30    0.13
  16  -9  -2    0.64    0.09
  17  -8  -2    3.24    0.10
  -2  -9   0   38.19    0.24
  -2  -8  -1   31.16    0.20
  -1  -8  -2    2.68    0.08
   0  -9  -2    5.63    0.12
   1 -11   0    1.24    0.11
   3 -13   4    1.46    0.09
   4  -6  -6   17.50    0.15
   5 -13   3    0.07    0.08
   6  -8  -6    5.91    0.13
   7  -6  -7   45.56    0.25
   7  -5  -7   33.91    0.20
   9  -4  -7    7.88    0.10
  10  -4  -7   30.41    0.18
  11 -10  -4    5.14    0.15
  11  -6  -7    1.41    0.08
  13 -11  -1    1.55    0.10
  14  -9  -4    1.82    0.10
  14  -8  -5    0.20    0.09
  14  -5  -6    6.83    0.12
  15  -7  -5   19.83    0.20
  16  -7  -4   21.45    0.20
   0 -11   1    2.04    0.10
   1  -7  -4    2.79    0.08
   3 -12   1   12.26    0.19
   5 -12   0    1.79    0.13
   5  -7  -6   16.59    0.17
   6 -13   3    0.05    0.08
   6 -10  -4    1.10    0.11
   6  -9  -5   17.89    0.20
   7  -8  -6    3.44    0.11
   8  -6  -7    6.22    0.11
  10 -12   0    0.10    0.08
  10  -6  -7   23.74    0.20
  11  -5  -7   16.11    0.15
  15 -10  -1    2.16    0.10
  15  -8  -4    0.85    0.10
  16  -8  -3   15.55    0.18
   2 -10  -2    6.74    0.14
   3 -11  -1    0.20    0.11
   4 -13   4    0.04    0.09
   4  -8  -5    2.98    0.10
   7 -13   3    0.00    0.07
   7 -10  -4   19.88    0.22
   8 -10  -4    3.82    0.14
   8  -8  -6   23.40    0.22
   9 -10  -4    0.71    0.12
   9  -8  -6    8.95    0.17
   9  -5  -7   18.34    0.16
  10  -8  -6    0.13    0.09
  10  -5  -7   12.88    0.14
  15  -6  -5   24.74    0.21
   1 -12   3    0.27    0.10
   2 -12   2    0.00    0.09
   2  -9  -3   54.50    0.31
   3 -13   5    0.10    0.08
   3  -7  -5   21.57    0.18
   6 -11  -2   10.67    0.19
   7 -12   0    0.08    0.11
   7  -9  -5    2.87    0.11
   8 -12   0    2.00    0.12
   8  -9  -5    0.13    0.10
   9 -12   0    0.08    0.08
   9  -9  -5   12.70    0.19
  10 -11  -2    0.13    0.09
  10  -9  -5    1.99    0.11
  11 -12   1    0.14    0.07
  12  -7  -6    0.99    0.11
  13  -9  -4    4.51    0.14
  13  -8  -5    0.08    0.09
  13  -6  -6    2.54    0.11
  13  -4  -6   42.93    0.22
  17  -8  -1    1.93    0.09
   1 -10  -1    5.61    0.14
   2 -11   0    2.63    0.13
   4 -12   1    0.50    0.09
   4  -9  -4    0.11    0.09
   5 -13   4    0.23    0.08
   5  -6  -6   61.05    0.27
   6 -13   4    0.02    0.08
   6  -7  -6    4.98    0.11
   7 -11  -2    0.24    0.11
  12 -11  -1    0.04    0.07
  12 -10  -3    0.24    0.09
  13 -11   0    1.74    0.10
  13  -5  -6    9.89    0.13
  16  -9  -1    1.14    0.08
   0 -10   0   14.99    0.18
   4 -13   5    0.43    0.09
   4 -11  -1    5.16    0.15
   5 -10  -3    0.80    0.11
   8 -11  -2    0.10    0.09
  10 -12   1    0.05    0.07
  11  -7  -6   31.39    0.24
  14  -9  -3    9.70    0.16
  15 -10   0    0.04    0.07
  15  -9  -2    0.03    0.08
  -1 -10   1    5.83    0.12
   0 -11   2   -0.07    0.10
   1 -11   1    2.75    0.11
   1  -9  -2    0.20    0.08
   3 -13   6    0.95    0.08
   3 -12   2    2.94    0.12
   3 -10  -2   10.49    0.17
   3  -8  -4    1.37    0.10
   3  -6  -5   64.25    0.27
   5 -13   5    1.07    0.09
   5 -12   1    0.30    0.10
   5  -9  -4   12.45    0.17
   7  -7  -6    0.12    0.08
   9 -12   1    0.56    0.09
  11 -12   2    0.05    0.07
  11 -11  -1    0.27    0.08
  11 -10  -3    1.94    0.11
  12  -8  -5    5.63    0.14
  12  -6  -6    5.78    0.12
  12  -4  -6   17.52    0.15
  14 -10  -1   -0.07    0.08
  14  -8  -4    0.66    0.09
  15  -7  -4    1.75    0.10
  16  -8  -2    0.91    0.09
  16  -7  -3   24.89    0.22
   0  -8  -2    7.91    0.12
   2 -12   3    2.73    0.12
   6 -13   5    1.07    0.09
   6 -10  -3    0.00    0.10
   6  -6  -6  207.55    0.50
   8 -12   1   -0.08    0.10
   8  -7  -6   49.20    0.28
   9  -7  -6    0.18    0.08
  10 -10  -3    2.28    0.11
  12 -11   0    0.11    0.09
  12  -5  -6    0.26    0.07
  14  -6  -5   29.01    0.23
  15  -8  -3    1.30    0.09
  16  -9   0    0.15    0.08
  -2  -9   1   49.91    0.27
   0  -9  -1   26.92    0.21
   1 -12   4    1.03    0.10
   3 -11   0    0.45    0.10
   4 -13   6    0.40    0.08
   4 -12   2    3.19    0.13
   6  -9  -4    0.15    0.09
   7 -10  -3    5.32    0.14
   8 -10  -3    1.02    0.10
   9 -10  -3    8.45    0.16
  10 -12   2    0.04    0.07
  10 -11  -1   -0.02    0.08
  11  -9  -4    8.18    0.16
  11  -6  -6    0.28    0.07
  12 -10  -2    0.24    0.11
  13 -11   1    0.14    0.08
  13  -9  -3    7.89    0.17
  14  -5  -5    2.67    0.10
  15 -10   1    1.06    0.08
  -2  -8   0    4.88    0.10
  -1  -9   0    0.98    0.08
   2 -10  -1    0.99    0.10
   7 -11  -1    3.98    0.14
   7  -6  -6   88.26    0.34
   8  -8  -5    5.77    0.14
   9 -11  -1    4.73    0.13
  10  -9  -4    0.16    0.09
  10  -8  -5    3.02    0.12
  11 -12   3    0.15    0.07
  11  -4  -6    0.45    0.05
  13  -8  -4    2.93    0.12
  15  -9  -1    0.89    0.09
  15  -6  -4   61.24    0.32
   2 -11   1    0.83    0.10
   3 -12   3    0.28    0.11
   4  -8  -4    7.83    0.13
   4  -6  -5    0.24    0.06
   5 -12   2    1.69    0.11
   5  -7  -5    7.25    0.12
   8  -6  -6   50.19    0.26
   9 -12   2    1.21    0.09
   9  -9  -4    0.05    0.09
   9  -8  -5   22.11    0.22
  10  -4  -6    0.23    0.06
  11 -11   0    0.92    0.09
  11  -5  -6    6.96    0.11
  12  -7  -5   73.67    0.36
  14 -10   0    1.02    0.09
  14  -9  -2    0.11    0.08
  14  -7  -4    0.21    0.10
   1 -11   2    0.16    0.10
   2 -12   4    1.18    0.11
   2  -9  -2    7.82    0.14
   4 -11   0    3.43    0.13
   5 -10  -2   13.94    0.19
   7 -12   2   -0.03    0.11
   8 -12   2    0.01    0.08
  10 -12   3    0.19    0.07
  10  -5  -6   44.19    0.23
  11 -10  -2    0.10    0.09
  12  -9  -3    8.22    0.16
  13 -11   2    1.28    0.09
  13  -6  -5    3.18    0.10
  14  -8  -3    6.61    0.15
  15 -10   2    0.16    0.07
  16  -9   1   -0.05    0.07
  16  -8  -1    3.27    0.10
  16  -7  -2    0.71    0.09
  17  -8   1    3.98    0.10
  -1 -10   2    8.38    0.15
   0 -11   3    2.55    0.11
   0 -10   1    0.45    0.09
   1 -12   5    0.09    0.09
   3 -10  -1    1.60    0.12
   6  -7  -5    7.16    0.12
   9  -5  -6    3.93    0.09
  10 -11   0    0.20    0.08
  10 -10  -2   -0.04    0.11
  13  -4  -5    1.05    0.07
  15  -8  -2    0.32    0.08
  15  -7  -3   30.12    0.24
   1  -9  -1   41.42    0.27
   3 -11   1    0.63    0.12
   4 -12   3    3.32    0.12
   5  -9  -3   15.54    0.19
   5  -8  -4    2.27    0.10
   6 -10  -2   11.46    0.18
   9 -12   3    0.04    0.07
   9 -11   0    0.66    0.11
   9 -10  -2    1.60    0.12
  11  -9  -3   14.76    0.21
  11  -7  -5    0.40    0.09
  12 -10  -1    0.10    0.09
  13 -11   3    0.56    0.09
  13  -5  -5    9.27    0.12
  14 -10   1    0.09    0.09
   0  -7  -2   28.45    0.18
   1  -8  -2    1.63    0.08
   3 -12   4    0.36    0.11
   5 -12   3    2.54    0.11
   5  -6  -5    2.18    0.08
   6 -11   0    1.12    0.11
   7 -10  -2    1.44    0.11
   7  -7  -5    3.21    0.10
   8 -12   3    0.25    0.10
   8 -10  -2    0.32    0.10
  10 -12   4    0.01    0.07
  11 -11   1    0.03    0.08
  11  -8  -4    3.06    0.12
  12 -11   2    0.26    0.09
  12  -6  -5    0.99    0.08
  13  -7  -4    0.03    0.10
  14  -6  -4   95.21    0.39
  16  -9   2    0.53    0.08
  17  -8   2    0.55    0.07
   0  -9   0    0.05    0.09
   1 -12   6    0.01    0.09
   2 -12   5    0.45    0.10
   2 -11   2    7.67    0.17
   2 -10   0    3.74    0.12
   3  -8  -3    2.87    0.10
   6  -9  -3    2.67    0.12
   6  -8  -4   48.02    0.29
   7 -12   3    0.48    0.10
   8  -7  -5   90.56    0.37
   9  -7  -5    3.75    0.11
  10  -9  -3    0.05    0.09
  11 -10  -1    1.24    0.11
  16  -8   0    0.07    0.07
  -1  -9   1   42.09    0.26
   4 -12   4    0.43    0.10
   4 -11   1    1.74    0.11
   4  -7  -4    8.71    0.12
   6  -6  -5   46.83    0.24
   7  -9  -3   11.97    0.17
   8  -9  -3    0.65    0.10
   9 -12   4    0.41    0.08
   9  -9  -3   13.26    0.18
   9  -8  -4   23.49    0.23
  10 -12   5    0.02    0.07
  10 -11   1    0.17    0.08
  10  -8  -4   53.48    0.32
  11  -6  -5   10.11    0.14
  12  -5  -5   50.61    0.26
  12  -4  -5   53.00    0.24
  14 -10   2    0.32    0.09
  14  -8  -2   11.64    0.18
  14  -5  -4   41.28    0.25
  15  -8  -1    0.19    0.09
  15  -6  -3    1.23    0.09
  16  -9   3    0.73    0.08
  16  -7  -1    3.31    0.11
   0 -11   4    0.37    0.10
   1 -11   3    3.30    0.12
   1 -10   1    6.08    0.14
   5 -10  -1    5.16    0.14
   8 -12   4    0.16    0.10
   8  -8  -4    0.90    0.10
  10 -10  -1    0.08    0.09
  11 -11   2    0.20    0.09
  12 -11   3    0.32    0.09
  12 -10   0    0.41    0.09
  14  -7  -3   23.72    0.22
  15  -9   1    1.25    0.09
  15  -7  -2    2.28    0.11
  -2  -8   1  101.09    0.34
  -1  -8   0    2.14    0.08
   0 -10   2   13.92    0.18
   1 -12   7    0.23    0.10
   2  -9  -1   48.50    0.29
   3 -12   5    1.23    0.10
   3 -11   2    1.04    0.12
   4  -9  -2   -0.06    0.09
   4  -8  -3    0.42    0.08
   5 -12   4    0.28    0.09
   7  -6  -5   34.05    0.21
   9 -12   5    0.66    0.09
   9 -11   1    0.05    0.09
  10  -6  -5    0.06    0.07
  13 -10   1    5.26    0.13
  13  -6  -4   37.07    0.25
  14  -9   0    1.53    0.11
  -1 -10   3    4.42    0.11
   2 -12   6    0.05    0.09
   3 -10   0    0.31    0.10
   5  -7  -4   20.66    0.18
   7 -11   1    0.88    0.10
   7 -10  -1    0.14    0.09
   8 -11   1    1.11    0.10
   8 -10  -1    0.77    0.10
   8  -6  -5    9.58    0.13
  14 -10   3    0.43    0.09
  16  -8   1    5.14    0.12
   1  -7  -2    0.19    0.07
   2 -11   3    0.20    0.11
   4 -12   5    0.01    0.08
   5  -9  -2   10.58    0.17
   8 -12   5    0.05    0.08
   9 -12   6    0.58    0.09
  10 -11   2    1.42    0.10
  11 -11   3    0.60    0.10
  11 -10   0    0.48    0.09
  11  -8  -3    4.23    0.15
  12 -11   4    0.02    0.08
  15  -9   2    0.23    0.08
   1  -9   0    1.01    0.09
   2 -10   1   24.36    0.24
   3 -12   6   -0.05    0.10
   3  -7  -3    3.25    0.09
   4 -11   2    0.09    0.10
   5 -12   5    0.09    0.09
   5  -8  -3    0.80    0.09
   6  -9  -2    4.90    0.15
   6  -7  -4    9.83    0.14
   7  -5  -5    8.63    0.11
   9 -11   2    0.15    0.10
   9  -5  -5   40.17    0.22
  10  -9  -2    0.29    0.09
  10  -7  -4    0.30    0.09
  10  -4  -5    0.26    0.05
  12  -9  -1    0.48    0.12
  12  -6  -4    7.71    0.13
  13 -10   2    2.78    0.11
  13  -5  -4   31.80    0.21
  14  -8  -1    3.77    0.13
  14  -6  -3    3.62    0.11
  15  -8   0    2.81    0.11
  16  -7   0    0.19    0.08
   0 -11   5    0.40    0.09
   1  -8  -1   14.82    0.15
   6  -8  -3    0.33    0.09
   7  -9  -2    2.49    0.11
   8  -9  -2    4.36    0.14
   8  -7  -4    1.52    0.11
   9  -9  -2    8.65    0.16
   9  -7  -4   24.02    0.21
  10 -10   0    0.05    0.09
  10  -8  -3    0.34    0.10
  12 -11   5    0.19    0.07
  14 -10   4    1.93    0.10
  14  -9   1    5.46    0.14
  15  -6  -2    0.15    0.07
  16  -8   2    0.43    0.08
   0  -9   1   27.31    0.21
   1 -10   2    0.12    0.11
   3 -11   3    0.82    0.12
   3  -8  -2    9.47    0.14
   5 -10   0   16.53    0.21
   6 -11   2    0.28    0.10
   7 -11   2    0.62    0.10
   9 -10   0    0.06    0.11
   9  -8  -3    2.12    0.11
  10 -11   3    1.26    0.10
  11 -11   4    0.83    0.10
  15  -9   3    1.25    0.09
  15  -7  -1    8.39    0.14
  -2  -9   3   57.00    0.29
  -1  -9   2    0.10    0.07
   0 -10   3    7.54    0.15
   2 -12   8    1.40    0.10
   3 -10   1   17.97    0.22
   5 -12   6    0.71    0.09
   5  -6  -4    2.92    0.08
   6 -12   6    0.26    0.09
   6 -10   0    0.77    0.11
   8 -12   7    1.12    0.09
   8  -8  -3    5.77    0.13
  11 -10   1    6.49    0.15
  11  -9  -1    0.22    0.10
  11  -6  -4    7.59    0.12
  12  -7  -3    1.99    0.10
  12  -5  -4    6.99    0.12
  14 -10   5    0.18    0.07
  14  -5  -3    1.17    0.08
  -1 -10   4   20.36    0.20
   0  -8   0   54.27    0.27
   2  -9   0   37.46    0.26
   4 -11   3    0.97    0.12
   4  -9  -1   23.25    0.22
   4  -7  -3   12.91    0.14
   7 -10   0    2.39    0.12
   9 -11   3    0.17    0.09
  12 -10   2    0.09    0.09
  13  -6  -3   22.00    0.20
  15  -8   1    0.86    0.09
  16  -8   3   -0.08    0.07
  16  -7   1    6.88    0.13
  -1  -8   1   15.04    0.15
   0 -11   6    1.55    0.11
   4 -12   7    0.04    0.09
   4  -8  -2    1.76    0.09
   5 -12   7    0.59    0.10
   6 -12   7    0.10    0.10
   6  -6  -4   14.40    0.14
   8 -12   8   -0.05    0.08
   8 -11   3    0.30    0.10
  10 -11   4    0.16    0.08
  10 -10   1    5.62    0.14
  10  -9  -1    2.74    0.12
  10  -6  -4   10.47    0.14
  11 -11   5    0.64    0.08
  11  -8  -2   14.95    0.19
  12  -9   0    0.01    0.09
  12  -4  -4   19.82    0.15
  13  -8  -1    0.06    0.09
  14  -9   2    0.13    0.08
  15  -9   4    0.61    0.08
  16  -6   0    3.48    0.11
  -2  -8   2    3.56    0.09
   2 -12   9    0.40    0.09
   2 -10   2   20.13    0.21
   2  -8  -1   98.60    0.37
   3 -12   8    2.67    0.11
   5  -9  -1    1.89    0.11
   5  -7  -3   30.99    0.21
   7  -6  -4   50.49    0.25
   8  -6  -4    2.11    0.09
   9  -9  -1    5.71    0.15
  11  -5  -4    0.64    0.08
  13 -10   4    0.16    0.09
  13  -7  -2    1.11    0.09
  15  -7   0    0.14    0.09
   2 -12  10    2.35    0.11
   3 -11   4    0.15    0.09
   4 -12   8    2.59    0.12
   5 -12   8    3.26    0.12
   5 -10   1    1.82    0.14
   5  -8  -2    3.61    0.11
   6 -12   8    0.13    0.08
   6  -9  -1    0.91    0.10
   7  -9  -1   22.91    0.23
   8  -9  -1   15.63    0.20
   9 -11   4    0.42    0.09
   9 -10   1    1.30    0.10
  10  -8  -2    0.51    0.10
  10  -7  -3    7.95    0.14
  11 -11   6    1.42    0.09
  11 -10   2    0.17    0.09
  12 -10   3    2.77    0.11
  15  -9   5    1.20    0.08
  15  -6  -1    0.29    0.07
  16  -8   4    0.48    0.07
   1 -10   3    2.44    0.12
   3 -12   9    0.08    0.09
   4 -11   4   10.93    0.19
   6 -10   1   24.79    0.25
   6  -7  -3    2.34    0.09
   7 -10   1    7.30    0.17
   8 -10   1    0.03    0.09
  10 -11   5    1.73    0.10
  10  -5  -4   25.74    0.18
  11 -11   7    0.48    0.08
  11  -9   0    0.03    0.09
  11  -4  -4    6.94    0.10
  12  -6  -3   14.30    0.16
  13  -5  -3   22.42    0.18
  14  -9   3    3.62    0.12
  15  -8   2    1.54    0.09
  16  -7   2    2.27    0.10
  -1 -10   5   13.95    0.18
   0 -11   7    1.12    0.11
   0 -10   4    7.06    0.15
   0  -9   2    5.56    0.12
   1 -11   6    2.14    0.12
   1  -8   0    2.34    0.09
   1  -7  -1   29.71    0.19
   2 -12  11    1.31    0.09
   3 -12  10    0.00    0.08
   3 -10   2    1.43    0.11
   3  -7  -2   22.13    0.17
   4 -12   9    1.04    0.10
   4  -6  -3  136.46    0.38
   5 -12   9    1.54    0.10
   6  -8  -2    3.78    0.11
   7  -7  -3   23.38    0.20
   8 -11   4    0.51    0.09
   8  -8  -2    0.23    0.09
   8  -7  -3    2.00    0.09
   9  -8  -2   62.45    0.34
   9  -7  -3    8.28    0.14
  10 -10   2    0.00    0.09
  12  -9   1    2.56    0.13
  12  -7  -2    6.59    0.13
  13  -8   0    3.56    0.13
  13  -4  -3   12.06    0.13
  14  -8   1    0.73    0.11
  16  -8   5    0.31    0.07
  -2  -9   4    9.87    0.15
  -1  -9   3   64.49    0.31
   3 -12  11    0.63    0.08
   4 -12  10    0.12    0.09
   5 -12  10    0.02    0.08
   6 -11   4    0.42    0.10
   7 -11   4    0.06    0.10
   9 -11   5    0.55    0.09
   9  -5  -4   32.71    0.20
  10 -11   6    0.12    0.08
  10  -9   0    5.53    0.14
  10  -4  -4   10.83    0.12
  11 -10   3    0.24    0.09
  12 -10   4    6.38    0.14
  15  -5  -1    3.95    0.11
  16  -6   1   -0.10    0.08
   2  -9   1    5.15    0.13
   3 -11   5    4.64    0.13
   9 -10   2    0.53    0.10
  11  -8  -1    4.64    0.13
  11  -6  -3    8.62    0.13
  13 -10   7   -0.08    0.08
  13  -7  -1   11.21    0.17
  13  -6  -2    2.27    0.09
  14  -9   4    0.04    0.08
  15  -8   3    0.59    0.09
  15  -7   1    2.52    0.10
  16  -7   3    0.20    0.08
   0  -8   1    3.42    0.09
   2 -11   6    7.76    0.17
   2 -10   3   16.14    0.19
   4 -11   5    0.09    0.11
   4  -8  -1   12.78    0.17
   4  -7  -2   16.52    0.16
   5  -9   0   23.46    0.23
   5  -6  -3   86.45    0.31
   8 -11   5    0.28    0.09
   8 -10   2   -0.03    0.11
   9 -11   6    2.26    0.12
   9  -9   0    0.83    0.10
  10 -11   7   -0.02    0.08
  11  -9   1    0.11    0.11
  12 -10   5    0.05    0.10
  12  -5  -3   33.76    0.22
  14  -6  -1    5.08    0.13
  15  -6   0   13.43    0.17
   1 -11   7    0.78    0.11
   6 -10   2    2.09    0.12
   6  -9   0    0.65    0.10
   7 -11   5    2.27    0.12
   7 -10   2    0.41    0.10
   8  -9   0    2.07    0.11
  10 -11   8    0.03    0.08
  10 -10   3    4.50    0.13
  10  -8  -1    1.86    0.11
  11 -10   4    3.27    0.13
  14  -8   2    6.10    0.14
  -1  -8   2    1.68    0.07
   1  -9   2    7.92    0.14
   2  -8   0    4.74    0.11
   3 -11   6    0.04    0.11
   3 -10   3   12.90    0.19
   6  -6  -3   32.39    0.20
   8 -11   6    0.36    0.10
   9 -11   7    0.05    0.09
  10  -7  -2    0.89    0.09
  12 -10   6    1.73    0.11
  12  -4  -3    1.65    0.06
  13  -8   1    1.82    0.11
  15  -8   4    1.49    0.10
  16  -7   4    0.27    0.08
  16  -6   2    3.06    0.11
  -2  -8   3    0.65    0.07
  -1 -10   6    6.36    0.13
   0 -10   5    2.79    0.11
   5  -7  -2   54.03    0.27
   7  -6  -3   50.95    0.25
   8  -6  -3    0.11    0.07
   9  -8  -1   37.38    0.27
  10  -9   1   -0.01    0.09
  11  -5  -3   48.81    0.25
  12  -7  -1    2.84    0.11
  12  -6  -2    0.41    0.07
  13  -5  -2    1.25    0.08
  15  -7   2    1.66    0.10
   0  -9   3   66.93    0.33
   1 -11   8   -0.03    0.10
   2 -11   7   -0.03    0.09
   4 -11   6    0.51    0.10
   5 -11   6    0.68    0.13
   6  -8  -1   24.95    0.22
   7 -11   6    0.19    0.10
   7  -8  -1    7.37    0.14
   8  -8  -1    3.38    0.12
   9 -11   8    2.12    0.10
   9  -7  -2    0.75    0.09
  10 -10   4    1.35    0.11
  11 -10   5    1.67    0.10
  11  -8   0   -0.05    0.09
  12 -10   7    1.32    0.09
  14  -9   7    0.64    0.08
  15  -8   5    0.27    0.09
  15  -5   0    0.25    0.08
  -1  -9   4   66.16    0.32
   1  -8   1   17.00    0.17
   2 -10   4    1.23    0.10
   5 -10   3    0.33    0.11
   7 -10   3    0.55    0.12
   7  -7  -2    8.62    0.13
   8 -11   7    0.48    0.09
   8 -10   3    3.18    0.13
   8  -7  -2    0.20    0.08
   9 -11   9    0.19    0.09
   9  -9   1    0.58    0.10
  10  -5  -3    1.40    0.07
  12  -9   3    0.30    0.10
  13  -7   0   12.40    0.17
  13  -6  -1   11.31    0.16
  14  -8   3    4.93    0.13
  14  -7   1    4.98    0.13
  14  -5  -1   57.92    0.29
  15  -6   1    0.98    0.09
  16  -7   5    0.20    0.08
   2  -9   2   81.72    0.37
   3 -11   7    0.84    0.10
   3  -7  -1   77.92    0.31
   5  -9   1    8.74    0.16
   6 -10   3    0.22    0.10
   7 -11   7    4.17    0.13
   8 -11   8   -0.04    0.09
   8  -9   1    1.70    0.11
   9 -11  10    0.37    0.08
  11 -10   6    0.03    0.10
  11  -6  -2    0.47    0.07
  11  -4  -3   46.14    0.22
  13  -8   2    1.68    0.11
  13  -4  -2   10.33    0.12
  14  -6   0    6.53    0.13
  15  -8   6    2.44    0.11
   1 -11   9    1.69    0.11
   1 -10   5    8.42    0.15
   1  -7   0   47.59    0.23
   2 -11   8    0.87    0.10
   3 -10   4    2.46    0.13
   4 -11   7    1.56    0.11
   6  -9   1    0.57    0.10
   7  -9   1    3.48    0.12
   9 -10   4    1.68    0.11
   9  -5  -3   36.80    0.21
  10 -10   5    0.38    0.09
  10  -9   2    0.85    0.10
  10  -8   0    2.01    0.11
  12  -5  -2    3.09    0.09
  15  -8   7    0.31    0.08
  15  -7   3    0.51    0.08
  16  -7   6    0.90    0.08
  -1 -10   7    3.22    0.11
   0 -10   6    3.00    0.11
   0  -8   2    7.95    0.12
   1  -9   3   16.28    0.19
   4  -8   0   17.46    0.18
   7 -11   8    1.79    0.11
   8 -11   9    0.24    0.09
   8 -10   4    0.12    0.10
  10  -4  -3    0.23    0.06
  11 -10   7    1.49    0.11
  12  -9   4    0.21    0.09
  14  -8   4    1.50    0.10
  15  -8   8    0.16    0.07
  16  -7   7    0.51    0.07
   2 -11   9    1.81    0.11
   2  -8   1   31.52    0.23
   3 -11   8    0.90    0.10
   4 -11   8    0.32    0.11
   4  -7  -1  108.28    0.37
   5  -8   0    3.20    0.11
   7 -10   4    8.84    0.17
   8 -11  10    0.16    0.09
   8 -11  11    0.51    0.09
   9  -9   2    0.02    0.09
   9  -8   0    4.05    0.12
  10  -7  -1    3.33    0.11
  11  -8   1    2.13    0.11
  12  -7   0    0.40    0.09
  12  -6  -1    0.20    0.08
  14  -7   2    1.04    0.09
  15  -6   2   10.33    0.15
  16  -6   4    9.44    0.15
  -1  -8   3   30.94    0.21
   1 -11  10    1.56    0.10
   2 -10   5    2.31    0.11
   4  -9   2   12.82    0.18
   5 -11   8    1.92    0.12
   5 -10   4    3.33    0.13
   6 -10   4    8.31    0.17
   6  -8   0   33.12    0.25
   7 -11   9    2.93    0.12
   7  -8   0    0.26    0.09
   8  -8   0    5.47    0.13
   9 -10   5   -0.09    0.09
  10 -10   6    5.57    0.14
  11 -10   8    0.14    0.08
  13  -7   1   17.47    0.20
  13  -5  -1   15.20    0.16
  14  -8   5    1.15    0.10
  15  -7   4    5.70    0.13
  15  -5   1    3.70    0.11
  -2  -8   4   42.51    0.23
  -1  -9   5   10.28    0.15
   1 -11  11    0.04    0.10
   1 -10   6    0.17    0.11
   3 -11   9    0.39    0.09
   5  -9   2   31.67    0.27
   5  -7  -1  123.24    0.41
   6  -6  -2    0.52    0.07
   7 -11  10    1.46    0.10
   8  -9   2    0.02    0.09
  10  -9   3    3.12    0.12
  11 -10   9    2.11    0.10
  11 -10  10    0.32    0.08
  11  -5  -2   23.26    0.18
  12  -9   5    2.24    0.11
  12  -4  -2    5.55    0.09
  14  -6   1   19.21    0.20
  14  -5   0   10.08    0.14
  -1 -10   8   -0.07    0.09
   2 -11  10    1.92    0.11
   2  -9   3   14.55    0.18
   3 -10   5    7.35    0.15
   4 -11   9    0.16    0.09
   5 -11   9    1.11    0.10
   6  -9   2    6.63    0.15
   6  -7  -1   23.81    0.20
   7  -7  -1    1.42    0.09
   7  -6  -2   46.47    0.24
   8 -10   5    1.96    0.11
   8  -7  -1   29.37    0.22
   9 -10   6    0.07    0.11
  10 -10   7   21.45    0.23
  10  -8   1    8.18    0.15
  11  -9   4    5.58    0.14
  15  -7   5    0.36    0.10
  16  -6   5    1.45    0.09
   1 -11  12    0.24    0.10
   1  -8   2    2.53    0.09
   2 -11  11    0.53    0.11
   3 -11  10    0.58    0.09
   4 -11  10    2.40    0.13
   7 -10   5   -0.02    0.10
  11  -6  -1    2.97    0.10
  12  -9   6    0.40    0.10
  13  -8   4    7.36    0.15
  14  -8   6    0.49    0.08
  14  -7   3    1.43    0.10
   1 -11  13    0.05    0.08
   1  -9   4    6.10    0.14
   2 -10   6    0.15    0.09
   3 -11  11    0.14    0.11
   5 -11  11    2.36    0.12
   5 -10   5    0.27    0.11
   6 -11  12   -0.10    0.09
   6 -10   5    0.74    0.11
   9  -9   3    0.80    0.10
   9  -8   1    0.62    0.10
  10 -10   8    0.66    0.09
  11  -8   2    0.96    0.10
  12  -7   1    1.27    0.10
  13  -4  -1   17.93    0.15
  14  -8   7    0.21    0.09
  15  -6   3    0.05    0.07
  16  -6   6    0.15    0.08
   2 -11  12    4.97    0.13
   2 -11  13    0.04    0.09
   2 -11  14    0.72    0.09
   3 -11  12    0.03    0.10
   3  -7   0    3.67    0.10
   4 -11  11   -0.09    0.09
   4  -8   1   -0.02    0.08
   5 -11  12    0.57    0.09
   5 -11  13   -0.10    0.08
   8 -10   6    0.76    0.10
   8  -8   1    3.48    0.13
   9 -10   7    0.42    0.10
  10 -10   9    2.78    0.11
  10  -9   4    0.01    0.09
  10  -7   0   15.53    0.18
  11  -9   5   10.31    0.17
  11  -4  -2    7.99    0.10
  12  -9   7    0.69    0.09
  12  -6   0    0.47    0.09
  12  -5  -1    0.25    0.07
  14  -4   0   30.63    0.21
  15  -5   2    2.75    0.10
   0 -10   8    0.19    0.10
   0  -9   5    8.53    0.15
   0  -8   3    4.91    0.10
   1 -10   7    3.56    0.12
   1  -7   1    5.79    0.10
   3 -11  13    1.43    0.11
   3 -10   6    0.91    0.10
   4 -11  12    3.08    0.12
   4 -11  13    0.34    0.09
   4 -11  14    1.05    0.09
   5  -8   1    3.68    0.11
   7 -10   6    1.88    0.12
   7  -9   3    6.16    0.15
   7  -8   1    0.66    0.09
   9  -5  -2   21.86    0.17
  10 -10  10    0.02    0.08
  10 -10  11    0.36    0.08
  13  -8   5    0.14    0.09
  13  -6   1    2.41    0.11
  14  -8   8    0.87    0.09
  14  -8   9    0.79    0.08
  14  -7   4   -0.05    0.10
  14  -6   2    2.62    0.10
  16  -6   7    0.46    0.08
  -1  -9   6   24.65    0.21
   2  -9   4    1.43    0.11
   2  -8   2   14.11    0.16
   4 -10   6    0.18    0.10
   4  -7   0    1.44    0.08
   6 -10   6    5.81    0.15
   6  -9   3    4.74    0.14
   6  -8   1    6.26    0.13
   8 -10   7    0.17    0.10
   9 -10   8    0.67    0.10
   9  -9   4    0.07    0.11
   9  -7   0   14.30    0.17
  10  -8   2    0.96    0.10
  11  -9   6    0.68    0.11
  12  -9   8    0.92    0.09
  13  -5   0    1.24    0.08
  14  -8  10    0.40    0.07
  14  -5   1    0.01    0.07
  15  -6   4    0.28    0.09
  -1  -8   4    0.06    0.06
   2 -10   7    4.09    0.13
   8  -7   0    1.97    0.10
   9  -6  -1   23.04    0.19
  10  -9   5    3.56    0.13
  11  -8   3    0.20    0.10
  12  -9   9    0.14    0.08
  12  -9  11    0.97    0.09
  13  -8   6    1.48    0.12
  13  -7   3    8.94    0.16
  15  -7   8    3.57    0.11
  15  -7   9    0.45    0.08
  -2  -8   5   18.28    0.16
  -1 -10  10    2.86    0.12
   1 -10   8    0.08    0.10
   5  -7   0   14.91    0.16
   5  -6  -1   22.61    0.17
   7 -10   7    0.09    0.10
   7  -7   0   29.93    0.22
   8 -10   8   10.31    0.18
   8  -9   4    1.86    0.11
   8  -6  -1    5.98    0.11
   9 -10  10    0.32    0.08
   9  -8   2    9.67    0.16
  11  -6   0    2.09    0.09
  12  -7   2    0.81    0.10
  12  -4  -1    7.30    0.11
  14  -7   5   12.27    0.18
   0 -10   9    0.20    0.08
   1  -9   5    0.72    0.09
   1  -8   3    1.63    0.09
   3 -10   7    0.56    0.10
   4 -10   7    1.47    0.13
   6 -10   7    9.69    0.18
   6  -6  -1  116.38    0.37
   7  -6  -1   71.95    0.30
   9 -10  11    3.23    0.11
   9 -10  12    0.18    0.08
  13  -8   7    0.94    0.11
  14  -6   3    1.89    0.11
  15  -6   5   12.10    0.17
  15  -5   3    3.91    0.11
   2 -10   8    1.41    0.12
   4  -8   2   18.03    0.19
   7 -10   8    6.47    0.15
   7  -9   4    0.30    0.10
   8 -10   9    3.61    0.13
   8  -8   2    4.91    0.13
   9  -9   5    2.16    0.12
  10  -9   6    2.64    0.12
  10  -7   1    2.33    0.11
  11  -9   8    1.03    0.10
  12  -6   1    9.02    0.14
  14  -4   1    0.86    0.08
   0  -9   6   12.95    0.17
   5  -9   4    1.18    0.11
   5  -8   2    3.25    0.11
   6 -10   8    7.91    0.18
   6  -8   2    2.02    0.10
   7  -8   2   -0.03    0.08
   8 -10  10    0.47    0.09
  10  -5  -1   23.82    0.18
  11  -8   4   -0.01    0.10
  12  -3  -1    0.37    0.05
  13  -8   8   -0.04    0.08
  13  -7   4    4.82    0.13
  13  -6   2    0.07    0.08
  14  -7   6    1.99    0.10
  14  -5   2    0.07    0.08
  -1  -9   7    0.38    0.08
   0  -8   4    2.77    0.10
   2  -9   5    6.60    0.14
   3 -10   8    2.46    0.12
   3  -7   1  120.67    0.39
   4 -10   8    0.00    0.12
   7 -10   9    4.71    0.14
   8 -10  11    0.03    0.08
   8 -10  12    0.16    0.08
   8 -10  13    0.39    0.08
   9  -7   1    2.05    0.10
[truncated: 675,372 more chars]
