# Supplementary material for: Switching the Conformation of 3,2′:6′,3″-tpy Domains in 4′-(4-n-Alkyloxyphenyl)-3,2′:6′,3″-Terpyridines
Source: Molecules. 2020 Jul 10;25(14):3162. doi: 10.3390/molecules25143162 (PMC7397000; doi:10.3390/molecules25143162)
Supplement: Supplementary file 1 [file molecules-25-03162-s001.zip › molecules-855758-supplementary-proof - ORIGINAL/ROD028_130K.cif]

data_rod028_130k
_audit_creation_date               2020-06-17
_audit_creation_method
;
Olex2 1.3
(compiled 2020.01.31 svn.r88ba2a32 for OlexSys, GUI svn.r6032)
;
_shelx_SHELXL_version_number       '2018/3'
loop_
  _audit_author_name
  _audit_author_email
  _audit_author_address
 'Prescimone, A.' alessandro.prescimone@unibas.ch
;
University of Basel
Department of Chemistry
Basel
Switzerland
;

_audit_contact_author_address      ?
_audit_contact_author_email        ?
_audit_contact_author_name         'Prescimone, A.'
_audit_contact_author_phone        ?
_publ_contact_author_id_orcid      ?
_publ_section_references
;
Dolomanov, O.V., Bourhis, L.J., Gildea, R.J, Howard, J.A.K. & Puschmann, H.
 (2009), J. Appl. Cryst. 42, 339-341.

Sheldrick, G.M. (2015). Acta Cryst. A71, 3-8.

Sheldrick, G.M. (2015). Acta Cryst. C71, 3-8.
;
_chemical_name_common              ?
_chemical_name_systematic          ?
_chemical_formula_moiety           'C28 H29 N3 O'
_chemical_formula_sum              'C28 H29 N3 O'
_chemical_formula_weight           423.54
_chemical_melting_point            ?
loop_
  _atom_type_symbol
  _atom_type_description
  _atom_type_scat_dispersion_real
  _atom_type_scat_dispersion_imag
  _atom_type_scat_source
 'C' 'C' 0.0181 0.0091 'International Tables Vol C Tables 4.2.6.8 and 6.1.1.4'
 'H' 'H' 0.0000 0.0000 'International Tables Vol C Tables 4.2.6.8 and 6.1.1.4'
 'N' 'N' 0.0311 0.0180 'International Tables Vol C Tables 4.2.6.8 and 6.1.1.4'
 'O' 'O' 0.0492 0.0322 'International Tables Vol C Tables 4.2.6.8 and 6.1.1.4'

_shelx_space_group_comment
;
The symmetry employed for this shelxl refinement is uniquely defined
by the following loop, which should always be used as a source of
symmetry information in preference to the above space-group names.
They are only intended as comments.
;
_space_group_crystal_system        'monoclinic'
_space_group_IT_number             14
_space_group_name_H-M_alt          'P 1 21/c 1'
_space_group_name_Hall             '-P 2ybc'
loop_
  _space_group_symop_operation_xyz
 'x, y, z'
 '-x, y+1/2, -z+1/2'
 '-x, -y, -z'
 'x, -y-1/2, z-1/2'

_cell_length_a                     23.1434(10)
_cell_length_b                     10.8165(5)
_cell_length_c                     18.7860(9)
_cell_angle_alpha                  90
_cell_angle_beta                   108.115(3)
_cell_angle_gamma                  90
_cell_volume                       4469.6(4)
_cell_formula_units_Z              8
_cell_measurement_reflns_used      9938
_cell_measurement_temperature      130
_cell_measurement_theta_max        70.23
_cell_measurement_theta_min        4.02
_shelx_estimated_absorpt_T_max     0.942
_shelx_estimated_absorpt_T_min     0.889
_exptl_absorpt_coefficient_mu      0.601
_exptl_absorpt_correction_T_max    0.7533
_exptl_absorpt_correction_T_min    0.6473
_exptl_absorpt_correction_type     multi-scan
_exptl_absorpt_process_details
;
SADABS-2012/1 (Bruker,2012) was used for absorption correction.
wR2(int) was 0.0825 before and 0.0484 after correction.
The Ratio of minimum to maximum transmission is 0.8593.
The \l/2 correction factor is 0.0015.
;
_exptl_absorpt_special_details     ?
_exptl_crystal_colour              colourless
_exptl_crystal_colour_primary      colourless
_exptl_crystal_density_diffrn      1.259
_exptl_crystal_density_meas        ?
_exptl_crystal_density_method      ?
_exptl_crystal_description         block
_exptl_crystal_F_000               1808
_exptl_crystal_recrystallization_method 
 'The material was recrystallised from ethanol by slow evaporation'
_exptl_crystal_size_max            0.2
_exptl_crystal_size_mid            0.15
_exptl_crystal_size_min            0.1
_exptl_transmission_factor_max     ?
_exptl_transmission_factor_min     ?
_diffrn_reflns_av_R_equivalents    0.0366
_diffrn_reflns_av_unetI/netI       0.0340
_diffrn_reflns_Laue_measured_fraction_full  0.992
_diffrn_reflns_Laue_measured_fraction_max  0.958
_diffrn_reflns_limit_h_max         26
_diffrn_reflns_limit_h_min         -27
_diffrn_reflns_limit_k_max         13
_diffrn_reflns_limit_k_min         -12
_diffrn_reflns_limit_l_max         21
_diffrn_reflns_limit_l_min         -22
_diffrn_reflns_number              30119
_diffrn_reflns_point_group_measured_fraction_full  0.992
_diffrn_reflns_point_group_measured_fraction_max  0.958
_diffrn_reflns_theta_full          67.679
_diffrn_reflns_theta_max           70.289
_diffrn_reflns_theta_min           2.008
_diffrn_ambient_temperature        130
_diffrn_detector_area_resol_mean   ?
_diffrn_measured_fraction_theta_full  0.992
_diffrn_measured_fraction_theta_max  0.958
_diffrn_measurement_device         Area
_diffrn_measurement_device_type    'Bruker APEX-II CCD'
_diffrn_measurement_method         '\f and \w scans'
_diffrn_radiation_monochromator    graphite
_diffrn_radiation_probe            x-ray
_diffrn_radiation_type             'Cu K\a'
_diffrn_radiation_wavelength       1.54178
_diffrn_source                     ?
_diffrn_source_current             0.6
_diffrn_source_power               0.03
_diffrn_source_voltage             50.0
_diffrn_standards_number           0
_reflns_Friedel_coverage           0.000
_reflns_Friedel_fraction_full      .
_reflns_Friedel_fraction_max       .
_reflns_number_gt                  6195
_reflns_number_total               8165
_reflns_special_details
;
 Reflections were merged by SHELXL according to the crystal
 class for the calculation of statistics and refinement.
 
 _reflns_Friedel_fraction is defined as the number of unique
 Friedel pairs measured divided by the number that would be
 possible theoretically, ignoring centric projections and
 systematic absences.
;
_reflns_threshold_expression       'I > 2\s(I)'
_computing_cell_refinement         'SAINT v8.34A (Bruker, 2013)'
_computing_data_collection         'Apex2 (Bruker AXS, 2006)'
_computing_data_reduction          'SAINT v8.34A (Bruker, 2013)'
_computing_molecular_graphics      'Olex2 1.3 (Dolomanov et al., 2009)'
_computing_publication_material    'Olex2 1.3 (Dolomanov et al., 2009)'
_computing_structure_refinement    'SHELXL 2018/3 (Sheldrick, 2015)'
_computing_structure_solution      'SHELXT 2014/5 (Sheldrick, 2014)'
_refine_diff_density_max           0.243
_refine_diff_density_min           -0.162
_refine_diff_density_rms           0.038
_refine_ls_extinction_coef         .
_refine_ls_extinction_method       none
_refine_ls_goodness_of_fit_ref     1.025
_refine_ls_hydrogen_treatment      constr
_refine_ls_matrix_type             full
_refine_ls_number_parameters       579
_refine_ls_number_reflns           8165
_refine_ls_number_restraints       0
_refine_ls_R_factor_all            0.0615
_refine_ls_R_factor_gt             0.0429
_refine_ls_restrained_S_all        1.025
_refine_ls_shift/su_max            0.001
_refine_ls_shift/su_mean           0.000
_refine_ls_structure_factor_coef   Fsqd
_refine_ls_weighting_details      
 'w=1/[\s^2^(Fo^2^)+(0.0598P)^2^+0.8546P] where P=(Fo^2^+2Fc^2^)/3'
_refine_ls_weighting_scheme        calc
_refine_ls_wR_factor_gt            0.1090
_refine_ls_wR_factor_ref           0.1205
_refine_special_details            ?
_olex2_refinement_description
;
1. Fixed Uiso
 At 1.2 times of:
  All C(H) groups, All C(H,H) groups
 At 1.5 times of:
  All C(H,H,H) groups
2.a Secondary CH2 refined with riding coordinates:
 C50(H50A,H50B), C52(H52A,H52B), C47(H47A,H47B), C54(H54A,H54B), C51(H51A,
 H51B), C45(H45A,H45B), C53(H53A,H53B), C43(H43A,H43B), C46(H46A,H46B),
 C44(H44A,H44B), C55(H55A,H55B), C48(H48A,H48B)
2.b Aromatic/amide H refined with riding coordinates:
 C27(H27), C14(H14), C6(H6), C30(H30), C35(H35), C31(H31), C9(H9), C33(H33),
 C10(H10), C34(H34), C24(H24), C3(H3), C17(H17), C42(H42), C13(H13), C21(H21),
 C12(H12), C38(H38), C20(H20), C18(H18), C23(H23), C19(H19), C41(H41), C2(H2),
 C40(H40), C22(H22), C1(H1), C39(H39)
2.c Idealised Me refined as rotating group:
 C49(H49A,H49B,H49C), C56(H56A,H56B,H56C)
;
_atom_sites_solution_hydrogens     geom
_atom_sites_solution_primary       dual
_atom_sites_solution_secondary     ?
loop_
  _atom_site_label
  _atom_site_type_symbol
  _atom_site_fract_x
  _atom_site_fract_y
  _atom_site_fract_z
  _atom_site_U_iso_or_equiv
  _atom_site_adp_type
  _atom_site_occupancy
  _atom_site_site_symmetry_order
  _atom_site_calc_flag
  _atom_site_refinement_flags_posn
  _atom_site_refinement_flags_adp
  _atom_site_refinement_flags_occupancy
  _atom_site_disorder_assembly
  _atom_site_disorder_group
 O2 O 1.04992(5) 0.38058(12) 1.11361(6) 0.0332(3) Uani 1 1 d . . . . .
 O1 O 0.55370(5) 0.67736(12) 0.65538(6) 0.0338(3) Uani 1 1 d . . . . .
 N2 N 0.17138(6) 0.59445(12) 0.48855(7) 0.0268(3) Uani 1 1 d . . . . .
 N5 N 0.66641(6) 0.42886(12) 0.95033(7) 0.0263(3) Uani 1 1 d . . . . .
 N1 N 0.15995(7) 0.64353(15) 0.23114(8) 0.0380(4) Uani 1 1 d . . . . .
 N6 N 0.65217(7) 0.49255(16) 1.19770(8) 0.0407(4) Uani 1 1 d . . . . .
 N4 N 0.65400(7) 0.33633(16) 0.69631(8) 0.0395(4) Uani 1 1 d . . . . .
 N3 N 0.15590(7) 0.52213(16) 0.73454(8) 0.0406(4) Uani 1 1 d . . . . .
 C15 C 0.20347(7) 0.62110(14) 0.44173(8) 0.0257(3) Uani 1 1 d . . . . .
 C25 C 0.66130(7) 0.40003(15) 0.82243(9) 0.0273(3) Uani 1 1 d . . . . .
 C5 C 0.20236(7) 0.57555(14) 0.56103(8) 0.0258(3) Uani 1 1 d . . . . .
 C27 C 0.76161(7) 0.41192(15) 0.92517(8) 0.0259(3) Uani 1 1 d . . . . .
 H27 H 0.782514 0.404229 0.889145 0.031 Uiso 1 1 calc R U . . .
 C8 C 0.36648(7) 0.62029(15) 0.56905(9) 0.0266(3) Uani 1 1 d . . . . .
 C26 C 0.69851(7) 0.41434(15) 0.90231(8) 0.0257(3) Uani 1 1 d . . . . .
 C28 C 0.79427(7) 0.42082(14) 1.00120(8) 0.0254(3) Uani 1 1 d . . . . .
 C14 C 0.26650(7) 0.63091(14) 0.46590(8) 0.0260(3) Uani 1 1 d . . . . .
 H14 H 0.287313 0.652430 0.431325 0.031 Uiso 1 1 calc R U . . .
 C29 C 0.86159(7) 0.41439(15) 1.02793(8) 0.0249(3) Uani 1 1 d . . . . .
 C7 C 0.29933(7) 0.60917(14) 0.54096(9) 0.0262(3) Uani 1 1 d . . . . .
 C37 C 0.65919(7) 0.45225(15) 1.07411(9) 0.0271(3) Uani 1 1 d . . . . .
 C4 C 0.16379(7) 0.54997(15) 0.61012(9) 0.0273(3) Uani 1 1 d . . . . .
 C36 C 0.69755(7) 0.43880(14) 1.02381(8) 0.0252(3) Uani 1 1 d . . . . .
 C6 C 0.26546(7) 0.57936(15) 0.58874(9) 0.0275(3) Uani 1 1 d . . . . .
 H6 H 0.285584 0.561754 0.640034 0.033 Uiso 1 1 calc R U . . .
 C32 C 0.98897(7) 0.39103(16) 1.08118(8) 0.0273(3) Uani 1 1 d . . . . .
 C30 C 0.89362(7) 0.35651(15) 0.98553(8) 0.0271(3) Uani 1 1 d . . . . .
 H30 H 0.871790 0.324094 0.937726 0.033 Uiso 1 1 calc R U . . .
 C35 C 0.76074(7) 0.43411(15) 1.05098(8) 0.0263(3) Uani 1 1 d . . . . .
 H35 H 0.781001 0.439949 1.103272 0.032 Uiso 1 1 calc R U . . .
 C31 C 0.95632(7) 0.34483(15) 1.01102(9) 0.0281(3) Uani 1 1 d . . . . .
 H31 H 0.976975 0.305444 0.980740 0.034 Uiso 1 1 calc R U . . .
 C50 C 1.08483(7) 0.32518(16) 1.07095(9) 0.0290(4) Uani 1 1 d . . . . .
 H50A H 1.083004 0.376965 1.026855 0.035 Uiso 1 1 calc R U . . .
 H50B H 1.068574 0.242219 1.053177 0.035 Uiso 1 1 calc R U . . .
 C9 C 0.39729(7) 0.63125(16) 0.64586(9) 0.0297(4) Uani 1 1 d . . . . .
 H9 H 0.374940 0.626154 0.680479 0.036 Uiso 1 1 calc R U . . .
 C16 C 0.16621(7) 0.63994(15) 0.36220(9) 0.0273(3) Uani 1 1 d . . . . .
 C33 C 0.95764(7) 0.45226(16) 1.12350(9) 0.0306(4) Uani 1 1 d . . . . .
 H33 H 0.979547 0.486532 1.170748 0.037 Uiso 1 1 calc R U . . .
 C11 C 0.49333(7) 0.65692(16) 0.62293(9) 0.0295(4) Uani 1 1 d . . . . .
 C52 C 1.19321(7) 0.27339(16) 1.08026(9) 0.0283(3) Uani 1 1 d . . . . .
 H52A H 1.179517 0.192604 1.056125 0.034 Uiso 1 1 calc R U . . .
 H52B H 1.192028 0.333838 1.040258 0.034 Uiso 1 1 calc R U . . .
 C10 C 0.45899(7) 0.64918(16) 0.67217(9) 0.0310(4) Uani 1 1 d . . . . .
 H10 H 0.478618 0.656416 0.724542 0.037 Uiso 1 1 calc R U . . .
 C47 C 0.81435(7) 0.70317(16) 0.62456(9) 0.0309(4) Uani 1 1 d . . . . .
 H47A H 0.810151 0.782054 0.596676 0.037 Uiso 1 1 calc R U . . .
 H47B H 0.804882 0.635171 0.587446 0.037 Uiso 1 1 calc R U . . .
 C54 C 1.30441(7) 0.24583(16) 1.08939(9) 0.0288(3) Uani 1 1 d . . . . .
 H54A H 1.300845 0.316914 1.055087 0.035 Uiso 1 1 calc R U . . .
 H54B H 1.294531 0.169969 1.058490 0.035 Uiso 1 1 calc R U . . .
 C34 C 0.89531(7) 0.46333(16) 1.09728(9) 0.0290(3) Uani 1 1 d . . . . .
 H34 H 0.874812 0.505056 1.126900 0.035 Uiso 1 1 calc R U . . .
 C24 C 0.59957(7) 0.42686(16) 0.79875(9) 0.0314(4) Uani 1 1 d . . . . .
 H24 H 0.580833 0.459130 0.833175 0.038 Uiso 1 1 calc R U . . .
 C3 C 0.10180(7) 0.52994(17) 0.57955(9) 0.0326(4) Uani 1 1 d . . . . .
 H3 H 0.083072 0.532719 0.526841 0.039 Uiso 1 1 calc R U . . .
 C51 C 1.14951(7) 0.31510(16) 1.12177(9) 0.0301(4) Uani 1 1 d . . . . .
 H51A H 1.151150 0.255370 1.162282 0.036 Uiso 1 1 calc R U . . .
 H51B H 1.162793 0.396533 1.145208 0.036 Uiso 1 1 calc R U . . .
 C17 C 0.10431(7) 0.66203(16) 0.34278(9) 0.0304(4) Uani 1 1 d . . . . .
 H17 H 0.085041 0.668875 0.380481 0.036 Uiso 1 1 calc R U . . .
 C45 C 0.70254(7) 0.69404(17) 0.61626(9) 0.0318(4) Uani 1 1 d . . . . .
 H45A H 0.693402 0.768327 0.583897 0.038 Uiso 1 1 calc R U . . .
 H45B H 0.697841 0.620719 0.583409 0.038 Uiso 1 1 calc R U . . .
 C53 C 1.25836(7) 0.26117(16) 1.13162(9) 0.0294(4) Uani 1 1 d . . . . .
 H53A H 1.261080 0.188860 1.164810 0.035 Uiso 1 1 calc R U . . .
 H53B H 1.268964 0.335662 1.163674 0.035 Uiso 1 1 calc R U . . .
 C42 C 0.68602(7) 0.35525(17) 0.76851(9) 0.0327(4) Uani 1 1 d . . . . .
 H42 H 0.728254 0.336945 0.783868 0.039 Uiso 1 1 calc R U . . .
 C13 C 0.40154(7) 0.62523(17) 0.52078(9) 0.0335(4) Uani 1 1 d . . . . .
 H13 H 0.382056 0.616025 0.468496 0.040 Uiso 1 1 calc R U . . .
 C21 C 0.18803(8) 0.54577(18) 0.68769(9) 0.0354(4) Uani 1 1 d . . . . .
 H21 H 0.230359 0.560715 0.709055 0.043 Uiso 1 1 calc R U . . .
 C12 C 0.46389(7) 0.64312(17) 0.54651(9) 0.0346(4) Uani 1 1 d . . . . .
 H12 H 0.486494 0.645975 0.512114 0.042 Uiso 1 1 calc R U . . .
 C38 C 0.59640(7) 0.44007(17) 1.04690(9) 0.0344(4) Uani 1 1 d . . . . .
 H38 H 0.577016 0.420837 0.995659 0.041 Uiso 1 1 calc R U . . .
 C43 C 0.59223(7) 0.68020(17) 0.60855(9) 0.0327(4) Uani 1 1 d . . . . .
 H43A H 0.582957 0.753651 0.575493 0.039 Uiso 1 1 calc R U . . .
 H43B H 0.585904 0.605157 0.576881 0.039 Uiso 1 1 calc R U . . .
 C46 C 0.76824(7) 0.70105(17) 0.66741(9) 0.0318(4) Uani 1 1 d . . . . .
 H46A H 0.773343 0.776589 0.698517 0.038 Uiso 1 1 calc R U . . .
 H46B H 0.776651 0.628901 0.701523 0.038 Uiso 1 1 calc R U . . .
 C20 C 0.19172(8) 0.63252(17) 0.30393(9) 0.0333(4) Uani 1 1 d . . . . .
 H20 H 0.234274 0.618792 0.316704 0.040 Uiso 1 1 calc R U . . .
 C18 C 0.07088(8) 0.67400(17) 0.26829(9) 0.0357(4) Uani 1 1 d . . . . .
 H18 H 0.028374 0.689215 0.253940 0.043 Uiso 1 1 calc R U . . .
 C23 C 0.56550(8) 0.40664(17) 0.72523(9) 0.0346(4) Uani 1 1 d . . . . .
 H23 H 0.523127 0.423603 0.708376 0.042 Uiso 1 1 calc R U . . .
 C19 C 0.10038(8) 0.66343(18) 0.21475(9) 0.0371(4) Uani 1 1 d . . . . .
 H19 H 0.076886 0.670754 0.163525 0.045 Uiso 1 1 calc R U . . .
 C44 C 0.65704(7) 0.68566(17) 0.65983(9) 0.0317(4) Uani 1 1 d . . . . .
 H44A H 0.665752 0.610812 0.691735 0.038 Uiso 1 1 calc R U . . .
 H44B H 0.661909 0.758529 0.693067 0.038 Uiso 1 1 calc R U . . .
 C41 C 0.68426(7) 0.47845(18) 1.15000(9) 0.0353(4) Uani 1 1 d . . . . .
 H41 H 0.727177 0.486931 1.169331 0.042 Uiso 1 1 calc R U . . .
 C55 C 1.37003(7) 0.23733(17) 1.14093(9) 0.0345(4) Uani 1 1 d . . . . .
 H55A H 1.378421 0.307762 1.176334 0.041 Uiso 1 1 calc R U . . .
 H55B H 1.375112 0.160156 1.170578 0.041 Uiso 1 1 calc R U . . .
 C2 C 0.06745(8) 0.50585(18) 0.62661(10) 0.0373(4) Uani 1 1 d . . . . .
 H2 H 0.024920 0.491880 0.606834 0.045 Uiso 1 1 calc R U . . .
 C40 C 0.59200(8) 0.48269(18) 1.16928(10) 0.0380(4) Uani 1 1 d . . . . .
 H40 H 0.568247 0.494527 1.201854 0.046 Uiso 1 1 calc R U . . .
 C22 C 0.59463(8) 0.36095(18) 0.67656(9) 0.0374(4) Uani 1 1 d . . . . .
 H22 H 0.570898 0.346250 0.626069 0.045 Uiso 1 1 calc R U . . .
 C1 C 0.09643(8) 0.50259(17) 0.70299(10) 0.0372(4) Uani 1 1 d . . . . .
 H1 H 0.072628 0.485445 0.734907 0.045 Uiso 1 1 calc R U . . .
 C48 C 0.88011(7) 0.68974(17) 0.67459(9) 0.0341(4) Uani 1 1 d . . . . .
 H48A H 0.883637 0.615635 0.706593 0.041 Uiso 1 1 calc R U . . .
 H48B H 0.891388 0.762764 0.707807 0.041 Uiso 1 1 calc R U . . .
 C39 C 0.56231(8) 0.45618(19) 1.09500(10) 0.0404(4) Uani 1 1 d . . . . .
 H39 H 0.519276 0.449126 1.077264 0.049 Uiso 1 1 calc R U . . .
 C49 C 0.92420(8) 0.67789(19) 0.62906(11) 0.0418(4) Uani 1 1 d . . . . .
 H49A H 0.912286 0.607525 0.594747 0.063 Uiso 1 1 calc R U . . .
 H49B H 0.965467 0.664737 0.663017 0.063 Uiso 1 1 calc R U . . .
 H49C H 0.923142 0.753804 0.600211 0.063 Uiso 1 1 calc R U . . .
 C56 C 1.41589(8) 0.2387(2) 1.09755(11) 0.0441(5) Uani 1 1 d . . . . .
 H56A H 1.409246 0.312170 1.065513 0.066 Uiso 1 1 calc R U . . .
 H56B H 1.410656 0.164246 1.066430 0.066 Uiso 1 1 calc R U . . .
 H56C H 1.457214 0.240446 1.132845 0.066 Uiso 1 1 calc R U . . .

loop_
  _atom_site_aniso_label
  _atom_site_aniso_U_11
  _atom_site_aniso_U_22
  _atom_site_aniso_U_33
  _atom_site_aniso_U_23
  _atom_site_aniso_U_13
  _atom_site_aniso_U_12
 O2 0.0239(5) 0.0509(8) 0.0263(6) -0.0051(5) 0.0098(4) 0.0000(5)
 O1 0.0259(6) 0.0510(8) 0.0260(6) 0.0001(5) 0.0101(4) -0.0008(5)
 N2 0.0299(7) 0.0280(7) 0.0242(7) -0.0009(5) 0.0111(5) 0.0010(5)
 N5 0.0276(7) 0.0279(7) 0.0248(7) 0.0015(5) 0.0099(5) -0.0003(5)
 N1 0.0376(8) 0.0515(10) 0.0261(7) 0.0014(6) 0.0116(6) -0.0023(7)
 N6 0.0379(8) 0.0590(11) 0.0299(8) -0.0031(7) 0.0175(6) -0.0007(7)
 N4 0.0380(8) 0.0544(10) 0.0269(7) -0.0051(7) 0.0113(6) -0.0067(7)
 N3 0.0380(8) 0.0576(11) 0.0308(8) 0.0058(7) 0.0174(6) 0.0049(7)
 C15 0.0303(8) 0.0245(8) 0.0244(8) -0.0025(6) 0.0119(6) 0.0014(6)
 C25 0.0317(8) 0.0264(8) 0.0240(8) 0.0020(6) 0.0091(6) -0.0030(6)
 C5 0.0309(8) 0.0237(8) 0.0252(8) -0.0015(6) 0.0119(6) 0.0012(6)
 C27 0.0294(8) 0.0264(8) 0.0242(8) 0.0014(6) 0.0114(6) -0.0010(6)
 C8 0.0299(8) 0.0252(8) 0.0265(8) 0.0008(6) 0.0113(6) 0.0022(6)
 C26 0.0295(8) 0.0245(8) 0.0239(8) 0.0006(6) 0.0095(6) -0.0017(6)
 C28 0.0293(8) 0.0230(8) 0.0252(8) 0.0009(6) 0.0101(6) -0.0015(6)
 C14 0.0308(8) 0.0268(9) 0.0237(8) -0.0017(6) 0.0132(6) 0.0010(6)
 C29 0.0280(8) 0.0256(8) 0.0233(7) 0.0029(6) 0.0112(6) -0.0016(6)
 C7 0.0300(8) 0.0231(8) 0.0266(8) -0.0019(6) 0.0106(6) 0.0027(6)
 C37 0.0303(8) 0.0267(9) 0.0261(8) 0.0025(6) 0.0116(6) 0.0008(6)
 C4 0.0314(8) 0.0257(9) 0.0275(8) 0.0009(6) 0.0133(6) 0.0036(6)
 C36 0.0291(8) 0.0231(8) 0.0246(8) 0.0011(6) 0.0102(6) -0.0003(6)
 C6 0.0306(8) 0.0296(9) 0.0234(8) 0.0004(6) 0.0100(6) 0.0024(6)
 C32 0.0268(8) 0.0331(9) 0.0243(8) 0.0024(6) 0.0112(6) -0.0021(6)
 C30 0.0290(8) 0.0326(9) 0.0200(7) 0.0001(6) 0.0082(6) -0.0028(6)
 C35 0.0288(8) 0.0286(9) 0.0220(7) 0.0006(6) 0.0084(6) -0.0010(6)
 C31 0.0281(8) 0.0342(9) 0.0257(8) -0.0003(7) 0.0135(6) 0.0002(7)
 C50 0.0285(8) 0.0348(9) 0.0272(8) -0.0009(7) 0.0139(6) -0.0006(6)
 C9 0.0306(8) 0.0358(10) 0.0263(8) -0.0007(7) 0.0142(7) 0.0042(7)
 C16 0.0310(8) 0.0268(9) 0.0256(8) -0.0006(6) 0.0108(6) -0.0012(6)
 C33 0.0295(8) 0.0401(10) 0.0230(8) -0.0051(7) 0.0092(6) -0.0042(7)
 C11 0.0266(8) 0.0339(9) 0.0285(8) 0.0006(7) 0.0094(6) 0.0021(7)
 C52 0.0290(8) 0.0309(9) 0.0266(8) 0.0014(6) 0.0112(6) -0.0010(6)
 C10 0.0310(8) 0.0413(10) 0.0217(8) -0.0013(7) 0.0097(6) 0.0032(7)
 C47 0.0302(8) 0.0343(10) 0.0293(8) -0.0026(7) 0.0108(7) -0.0009(7)
 C54 0.0307(8) 0.0302(9) 0.0274(8) 0.0012(6) 0.0118(6) -0.0009(6)
 C34 0.0292(8) 0.0339(9) 0.0269(8) -0.0020(7) 0.0131(6) -0.0009(7)
 C24 0.0321(8) 0.0344(10) 0.0280(8) -0.0001(7) 0.0098(7) 0.0010(7)
 C3 0.0316(8) 0.0419(10) 0.0267(8) -0.0020(7) 0.0123(7) 0.0014(7)
 C51 0.0285(8) 0.0376(10) 0.0265(8) 0.0001(7) 0.0117(6) -0.0019(7)
 C17 0.0327(8) 0.0346(9) 0.0260(8) -0.0017(7) 0.0123(6) 0.0008(7)
 C45 0.0293(8) 0.0395(10) 0.0282(8) -0.0022(7) 0.0115(7) -0.0003(7)
 C53 0.0286(8) 0.0340(9) 0.0278(8) 0.0012(7) 0.0118(6) 0.0004(7)
 C42 0.0297(8) 0.0417(10) 0.0270(8) -0.0016(7) 0.0092(6) -0.0035(7)
 C13 0.0297(8) 0.0488(11) 0.0218(8) 0.0007(7) 0.0078(6) 0.0022(7)
 C21 0.0300(8) 0.0488(11) 0.0301(9) 0.0043(8) 0.0131(7) 0.0020(7)
 C12 0.0300(8) 0.0515(11) 0.0260(8) 0.0039(7) 0.0140(7) 0.0022(7)
 C38 0.0303(8) 0.0469(11) 0.0263(8) 0.0024(7) 0.0092(7) 0.0010(7)
 C43 0.0312(9) 0.0418(10) 0.0282(8) 0.0007(7) 0.0135(7) 0.0008(7)
 C46 0.0299(8) 0.0388(10) 0.0276(8) -0.0019(7) 0.0101(7) 0.0001(7)
 C20 0.0302(8) 0.0444(11) 0.0267(8) 0.0004(7) 0.0107(7) -0.0010(7)
 C18 0.0318(8) 0.0414(11) 0.0327(9) -0.0004(7) 0.0083(7) 0.0028(7)
 C23 0.0305(8) 0.0389(10) 0.0314(9) 0.0038(7) 0.0054(7) -0.0004(7)
 C19 0.0387(9) 0.0460(11) 0.0236(8) 0.0014(7) 0.0054(7) -0.0005(8)
 C44 0.0299(8) 0.0379(10) 0.0280(8) 0.0004(7) 0.0101(7) -0.0004(7)
 C41 0.0289(8) 0.0497(11) 0.0293(9) -0.0018(8) 0.0120(7) -0.0021(7)
 C55 0.0305(8) 0.0411(10) 0.0329(9) 0.0007(7) 0.0114(7) 0.0031(7)
 C2 0.0293(8) 0.0466(11) 0.0403(10) -0.0038(8) 0.0169(7) 0.0008(7)
 C40 0.0376(9) 0.0480(11) 0.0359(9) 0.0056(8) 0.0225(8) 0.0038(8)
 C22 0.0390(9) 0.0465(11) 0.0233(8) -0.0006(7) 0.0046(7) -0.0075(8)
 C1 0.0384(9) 0.0453(11) 0.0362(9) 0.0047(8) 0.0234(8) 0.0057(8)
 C48 0.0306(8) 0.0388(10) 0.0334(9) -0.0066(7) 0.0105(7) -0.0019(7)
 C39 0.0289(8) 0.0568(12) 0.0384(10) 0.0082(8) 0.0146(7) 0.0040(8)
 C49 0.0306(9) 0.0487(12) 0.0484(11) -0.0088(9) 0.0156(8) -0.0018(8)
 C56 0.0305(9) 0.0598(13) 0.0448(11) 0.0029(9) 0.0160(8) 0.0045(8)

_geom_special_details
;
 All esds (except the esd in the dihedral angle between two l.s. planes)
 are estimated using the full covariance matrix.  The cell esds are taken
 into account individually in the estimation of esds in distances, angles
 and torsion angles; correlations between esds in cell parameters are only
 used when they are defined by crystal symmetry.  An approximate (isotropic)
 treatment of cell esds is used for estimating esds involving l.s. planes.
;
loop_
  _geom_bond_atom_site_label_1
  _geom_bond_atom_site_label_2
  _geom_bond_distance
  _geom_bond_site_symmetry_2
  _geom_bond_publ_flag
 O2 C32 1.3564(18) . ?
 O2 C50 1.4341(18) . ?
 O1 C11 1.3574(19) . ?
 O1 C43 1.4345(18) . ?
 N2 C15 1.3471(19) . ?
 N2 C5 1.343(2) . ?
 N5 C26 1.3442(19) . ?
 N5 C36 1.348(2) . ?
 N1 C20 1.341(2) . ?
 N1 C19 1.333(2) . ?
 N6 C41 1.339(2) . ?
 N6 C40 1.331(2) . ?
 N4 C42 1.344(2) . ?
 N4 C22 1.334(2) . ?
 N3 C21 1.341(2) . ?
 N3 C1 1.335(2) . ?
 C15 C14 1.390(2) . ?
 C15 C16 1.489(2) . ?
 C25 C26 1.488(2) . ?
 C25 C24 1.389(2) . ?
 C25 C42 1.396(2) . ?
 C5 C4 1.495(2) . ?
 C5 C6 1.390(2) . ?
 C27 H27 0.9500 . ?
 C27 C26 1.388(2) . ?
 C27 C28 1.396(2) . ?
 C8 C7 1.483(2) . ?
 C8 C9 1.402(2) . ?
 C8 C13 1.393(2) . ?
 C28 C29 1.482(2) . ?
 C28 C35 1.396(2) . ?
 C14 H14 0.9500 . ?
 C14 C7 1.398(2) . ?
 C29 C30 1.394(2) . ?
 C29 C34 1.398(2) . ?
 C7 C6 1.401(2) . ?
 C37 C36 1.491(2) . ?
 C37 C38 1.389(2) . ?
 C37 C41 1.391(2) . ?
 C4 C3 1.386(2) . ?
 C4 C21 1.390(2) . ?
 C36 C35 1.392(2) . ?
 C6 H6 0.9500 . ?
 C32 C31 1.392(2) . ?
 C32 C33 1.398(2) . ?
 C30 H30 0.9500 . ?
 C30 C31 1.385(2) . ?
 C35 H35 0.9500 . ?
 C31 H31 0.9500 . ?
 C50 H50A 0.9900 . ?
 C50 H50B 0.9900 . ?
 C50 C51 1.508(2) . ?
 C9 H9 0.9500 . ?
 C9 C10 1.372(2) . ?
 C16 C17 1.385(2) . ?
 C16 C20 1.398(2) . ?
 C33 H33 0.9500 . ?
 C33 C34 1.377(2) . ?
 C11 C10 1.397(2) . ?
 C11 C12 1.393(2) . ?
 C52 H52A 0.9900 . ?
 C52 H52B 0.9900 . ?
 C52 C51 1.525(2) . ?
 C52 C53 1.522(2) . ?
 C10 H10 0.9500 . ?
 C47 H47A 0.9900 . ?
 C47 H47B 0.9900 . ?
 C47 C46 1.524(2) . ?
 C47 C48 1.527(2) . ?
 C54 H54A 0.9900 . ?
 C54 H54B 0.9900 . ?
 C54 C53 1.523(2) . ?
 C54 C55 1.529(2) . ?
 C34 H34 0.9500 . ?
 C24 H24 0.9500 . ?
 C24 C23 1.378(2) . ?
 C3 H3 0.9500 . ?
 C3 C2 1.385(2) . ?
 C51 H51A 0.9900 . ?
 C51 H51B 0.9900 . ?
 C17 H17 0.9500 . ?
 C17 C18 1.379(2) . ?
 C45 H45A 0.9900 . ?
 C45 H45B 0.9900 . ?
 C45 C46 1.527(2) . ?
 C45 C44 1.524(2) . ?
 C53 H53A 0.9900 . ?
 C53 H53B 0.9900 . ?
 C42 H42 0.9500 . ?
 C13 H13 0.9500 . ?
 C13 C12 1.385(2) . ?
 C21 H21 0.9500 . ?
 C12 H12 0.9500 . ?
 C38 H38 0.9500 . ?
 C38 C39 1.383(2) . ?
 C43 H43A 0.9900 . ?
 C43 H43B 0.9900 . ?
 C43 C44 1.511(2) . ?
 C46 H46A 0.9900 . ?
 C46 H46B 0.9900 . ?
 C20 H20 0.9500 . ?
 C18 H18 0.9500 . ?
 C18 C19 1.385(2) . ?
 C23 H23 0.9500 . ?
 C23 C22 1.385(2) . ?
 C19 H19 0.9500 . ?
 C44 H44A 0.9900 . ?
 C44 H44B 0.9900 . ?
 C41 H41 0.9500 . ?
 C55 H55A 0.9900 . ?
 C55 H55B 0.9900 . ?
 C55 C56 1.526(2) . ?
 C2 H2 0.9500 . ?
 C2 C1 1.383(2) . ?
 C40 H40 0.9500 . ?
 C40 C39 1.380(3) . ?
 C22 H22 0.9500 . ?
 C1 H1 0.9500 . ?
 C48 H48A 0.9900 . ?
 C48 H48B 0.9900 . ?
 C48 C49 1.527(2) . ?
 C39 H39 0.9500 . ?
 C49 H49A 0.9800 . ?
 C49 H49B 0.9800 . ?
 C49 H49C 0.9800 . ?
 C56 H56A 0.9800 . ?
 C56 H56B 0.9800 . ?
 C56 H56C 0.9800 . ?

loop_
  _geom_angle_atom_site_label_1
  _geom_angle_atom_site_label_2
  _geom_angle_atom_site_label_3
  _geom_angle
  _geom_angle_site_symmetry_1
  _geom_angle_site_symmetry_3
  _geom_angle_publ_flag
 C32 O2 C50 118.15(12) . . ?
 C11 O1 C43 118.51(12) . . ?
 C5 N2 C15 117.76(13) . . ?
 C26 N5 C36 117.73(13) . . ?
 C19 N1 C20 116.71(14) . . ?
 C40 N6 C41 116.82(15) . . ?
 C22 N4 C42 116.58(15) . . ?
 C1 N3 C21 116.37(15) . . ?
 N2 C15 C14 122.58(14) . . ?
 N2 C15 C16 114.81(13) . . ?
 C14 C15 C16 122.61(14) . . ?
 C24 C25 C26 121.11(14) . . ?
 C24 C25 C42 116.93(15) . . ?
 C42 C25 C26 121.92(15) . . ?
 N2 C5 C4 114.88(14) . . ?
 N2 C5 C6 122.88(14) . . ?
 C6 C5 C4 122.24(14) . . ?
 C26 C27 H27 120.1 . . ?
 C26 C27 C28 119.86(14) . . ?
 C28 C27 H27 120.1 . . ?
 C9 C8 C7 120.97(14) . . ?
 C13 C8 C7 121.98(14) . . ?
 C13 C8 C9 117.01(15) . . ?
 N5 C26 C25 114.94(14) . . ?
 N5 C26 C27 122.84(14) . . ?
 C27 C26 C25 122.22(14) . . ?
 C27 C28 C29 121.40(14) . . ?
 C35 C28 C27 117.10(14) . . ?
 C35 C28 C29 121.50(14) . . ?
 C15 C14 H14 119.9 . . ?
 C15 C14 C7 120.16(14) . . ?
 C7 C14 H14 119.9 . . ?
 C30 C29 C28 121.14(14) . . ?
 C30 C29 C34 117.43(14) . . ?
 C34 C29 C28 121.41(14) . . ?
 C14 C7 C8 121.73(14) . . ?
 C14 C7 C6 116.64(14) . . ?
 C6 C7 C8 121.62(14) . . ?
 C38 C37 C36 121.23(14) . . ?
 C38 C37 C41 116.86(15) . . ?
 C41 C37 C36 121.91(14) . . ?
 C3 C4 C5 120.84(14) . . ?
 C3 C4 C21 117.22(14) . . ?
 C21 C4 C5 121.93(14) . . ?
 N5 C36 C37 114.99(13) . . ?
 N5 C36 C35 122.60(14) . . ?
 C35 C36 C37 122.39(14) . . ?
 C5 C6 C7 119.92(14) . . ?
 C5 C6 H6 120.0 . . ?
 C7 C6 H6 120.0 . . ?
 O2 C32 C31 125.29(14) . . ?
 O2 C32 C33 115.78(14) . . ?
 C31 C32 C33 118.93(14) . . ?
 C29 C30 H30 119.0 . . ?
 C31 C30 C29 121.97(14) . . ?
 C31 C30 H30 119.0 . . ?
 C28 C35 H35 120.1 . . ?
 C36 C35 C28 119.84(14) . . ?
 C36 C35 H35 120.1 . . ?
 C32 C31 H31 120.1 . . ?
 C30 C31 C32 119.75(14) . . ?
 C30 C31 H31 120.1 . . ?
 O2 C50 H50A 110.3 . . ?
 O2 C50 H50B 110.3 . . ?
 O2 C50 C51 107.29(12) . . ?
 H50A C50 H50B 108.5 . . ?
 C51 C50 H50A 110.3 . . ?
 C51 C50 H50B 110.3 . . ?
 C8 C9 H9 119.3 . . ?
 C10 C9 C8 121.47(14) . . ?
 C10 C9 H9 119.3 . . ?
 C17 C16 C15 121.14(14) . . ?
 C17 C16 C20 117.24(15) . . ?
 C20 C16 C15 121.60(14) . . ?
 C32 C33 H33 119.7 . . ?
 C34 C33 C32 120.57(15) . . ?
 C34 C33 H33 119.7 . . ?
 O1 C11 C10 115.49(14) . . ?
 O1 C11 C12 125.86(14) . . ?
 C12 C11 C10 118.65(15) . . ?
 H52A C52 H52B 107.8 . . ?
 C51 C52 H52A 109.1 . . ?
 C51 C52 H52B 109.1 . . ?
 C53 C52 H52A 109.1 . . ?
 C53 C52 H52B 109.1 . . ?
 C53 C52 C51 112.66(13) . . ?
 C9 C10 C11 120.85(15) . . ?
 C9 C10 H10 119.6 . . ?
 C11 C10 H10 119.6 . . ?
 H47A C47 H47B 107.7 . . ?
 C46 C47 H47A 108.8 . . ?
 C46 C47 H47B 108.8 . . ?
 C46 C47 C48 113.65(13) . . ?
 C48 C47 H47A 108.8 . . ?
 C48 C47 H47B 108.8 . . ?
 H54A C54 H54B 107.7 . . ?
 C53 C54 H54A 108.9 . . ?
 C53 C54 H54B 108.9 . . ?
 C53 C54 C55 113.26(13) . . ?
 C55 C54 H54A 108.9 . . ?
 C55 C54 H54B 108.9 . . ?
 C29 C34 H34 119.3 . . ?
 C33 C34 C29 121.30(15) . . ?
 C33 C34 H34 119.3 . . ?
 C25 C24 H24 120.0 . . ?
 C23 C24 C25 119.93(16) . . ?
 C23 C24 H24 120.0 . . ?
 C4 C3 H3 120.3 . . ?
 C2 C3 C4 119.36(15) . . ?
 C2 C3 H3 120.3 . . ?
 C50 C51 C52 112.53(13) . . ?
 C50 C51 H51A 109.1 . . ?
 C50 C51 H51B 109.1 . . ?
 C52 C51 H51A 109.1 . . ?
 C52 C51 H51B 109.1 . . ?
 H51A C51 H51B 107.8 . . ?
 C16 C17 H17 120.3 . . ?
 C18 C17 C16 119.46(15) . . ?
 C18 C17 H17 120.3 . . ?
 H45A C45 H45B 107.8 . . ?
 C46 C45 H45A 109.1 . . ?
 C46 C45 H45B 109.1 . . ?
 C44 C45 H45A 109.1 . . ?
 C44 C45 H45B 109.1 . . ?
 C44 C45 C46 112.59(13) . . ?
 C52 C53 C54 113.27(13) . . ?
 C52 C53 H53A 108.9 . . ?
 C52 C53 H53B 108.9 . . ?
 C54 C53 H53A 108.9 . . ?
 C54 C53 H53B 108.9 . . ?
 H53A C53 H53B 107.7 . . ?
 N4 C42 C25 124.31(16) . . ?
 N4 C42 H42 117.8 . . ?
 C25 C42 H42 117.8 . . ?
 C8 C13 H13 118.9 . . ?
 C12 C13 C8 122.16(15) . . ?
 C12 C13 H13 118.9 . . ?
 N3 C21 C4 124.66(16) . . ?
 N3 C21 H21 117.7 . . ?
 C4 C21 H21 117.7 . . ?
 C11 C12 H12 120.1 . . ?
 C13 C12 C11 119.83(15) . . ?
 C13 C12 H12 120.1 . . ?
 C37 C38 H38 120.3 . . ?
 C39 C38 C37 119.45(16) . . ?
 C39 C38 H38 120.3 . . ?
 O1 C43 H43A 110.3 . . ?
 O1 C43 H43B 110.3 . . ?
 O1 C43 C44 107.04(13) . . ?
 H43A C43 H43B 108.6 . . ?
 C44 C43 H43A 110.3 . . ?
 C44 C43 H43B 110.3 . . ?
 C47 C46 C45 113.09(13) . . ?
 C47 C46 H46A 109.0 . . ?
 C47 C46 H46B 109.0 . . ?
 C45 C46 H46A 109.0 . . ?
 C45 C46 H46B 109.0 . . ?
 H46A C46 H46B 107.8 . . ?
 N1 C20 C16 124.19(16) . . ?
 N1 C20 H20 117.9 . . ?
 C16 C20 H20 117.9 . . ?
 C17 C18 H18 120.6 . . ?
 C17 C18 C19 118.79(16) . . ?
 C19 C18 H18 120.6 . . ?
 C24 C23 H23 120.9 . . ?
 C24 C23 C22 118.29(16) . . ?
 C22 C23 H23 120.9 . . ?
 N1 C19 C18 123.60(15) . . ?
 N1 C19 H19 118.2 . . ?
 C18 C19 H19 118.2 . . ?
 C45 C44 H44A 109.2 . . ?
 C45 C44 H44B 109.2 . . ?
 C43 C44 C45 112.00(13) . . ?
 C43 C44 H44A 109.2 . . ?
 C43 C44 H44B 109.2 . . ?
 H44A C44 H44B 107.9 . . ?
 N6 C41 C37 124.60(15) . . ?
 N6 C41 H41 117.7 . . ?
 C37 C41 H41 117.7 . . ?
 C54 C55 H55A 109.1 . . ?
 C54 C55 H55B 109.1 . . ?
 H55A C55 H55B 107.9 . . ?
 C56 C55 C54 112.33(14) . . ?
 C56 C55 H55A 109.1 . . ?
 C56 C55 H55B 109.1 . . ?
 C3 C2 H2 120.7 . . ?
 C1 C2 C3 118.55(16) . . ?
 C1 C2 H2 120.7 . . ?
 N6 C40 H40 118.3 . . ?
 N6 C40 C39 123.50(15) . . ?
 C39 C40 H40 118.3 . . ?
 N4 C22 C23 123.94(16) . . ?
 N4 C22 H22 118.0 . . ?
 C23 C22 H22 118.0 . . ?
 N3 C1 C2 123.84(15) . . ?
 N3 C1 H1 118.1 . . ?
 C2 C1 H1 118.1 . . ?
 C47 C48 H48A 109.2 . . ?
 C47 C48 H48B 109.2 . . ?
 C47 C48 C49 112.02(14) . . ?
 H48A C48 H48B 107.9 . . ?
 C49 C48 H48A 109.2 . . ?
 C49 C48 H48B 109.2 . . ?
 C38 C39 H39 120.6 . . ?
 C40 C39 C38 118.75(16) . . ?
 C40 C39 H39 120.6 . . ?
 C48 C49 H49A 109.5 . . ?
 C48 C49 H49B 109.5 . . ?
 C48 C49 H49C 109.5 . . ?
 H49A C49 H49B 109.5 . . ?
 H49A C49 H49C 109.5 . . ?
 H49B C49 H49C 109.5 . . ?
 C55 C56 H56A 109.5 . . ?
 C55 C56 H56B 109.5 . . ?
 C55 C56 H56C 109.5 . . ?
 H56A C56 H56B 109.5 . . ?
 H56A C56 H56C 109.5 . . ?
 H56B C56 H56C 109.5 . . ?

loop_
  _geom_torsion_atom_site_label_1
  _geom_torsion_atom_site_label_2
  _geom_torsion_atom_site_label_3
  _geom_torsion_atom_site_label_4
  _geom_torsion
  _geom_torsion_site_symmetry_1
  _geom_torsion_site_symmetry_2
  _geom_torsion_site_symmetry_3
  _geom_torsion_site_symmetry_4
  _geom_torsion_publ_flag
 O2 C32 C31 C30 176.98(15) . . . . ?
 O2 C32 C33 C34 -177.18(15) . . . . ?
 O2 C50 C51 C52 -172.32(13) . . . . ?
 O1 C11 C10 C9 178.66(15) . . . . ?
 O1 C11 C12 C13 -178.61(17) . . . . ?
 O1 C43 C44 C45 -177.82(14) . . . . ?
 N2 C15 C14 C7 2.0(2) . . . . ?
 N2 C15 C16 C17 16.9(2) . . . . ?
 N2 C15 C16 C20 -161.17(15) . . . . ?
 N2 C5 C4 C3 9.0(2) . . . . ?
 N2 C5 C4 C21 -170.72(15) . . . . ?
 N2 C5 C6 C7 2.8(2) . . . . ?
 N5 C36 C35 C28 1.2(2) . . . . ?
 N6 C40 C39 C38 -0.7(3) . . . . ?
 C15 N2 C5 C4 178.34(14) . . . . ?
 C15 N2 C5 C6 -1.6(2) . . . . ?
 C15 C14 C7 C8 -179.20(14) . . . . ?
 C15 C14 C7 C6 -0.8(2) . . . . ?
 C15 C16 C17 C18 -177.36(16) . . . . ?
 C15 C16 C20 N1 177.11(16) . . . . ?
 C25 C24 C23 C22 -0.8(3) . . . . ?
 C5 N2 C15 C14 -0.8(2) . . . . ?
 C5 N2 C15 C16 179.56(14) . . . . ?
 C5 C4 C3 C2 179.67(16) . . . . ?
 C5 C4 C21 N3 -179.33(17) . . . . ?
 C27 C28 C29 C30 -23.5(2) . . . . ?
 C27 C28 C29 C34 158.06(16) . . . . ?
 C27 C28 C35 C36 -0.4(2) . . . . ?
 C8 C7 C6 C5 176.93(15) . . . . ?
 C8 C9 C10 C11 -0.1(3) . . . . ?
 C8 C13 C12 C11 0.0(3) . . . . ?
 C26 N5 C36 C37 -178.87(14) . . . . ?
 C26 N5 C36 C35 -0.2(2) . . . . ?
 C26 C25 C24 C23 -176.59(15) . . . . ?
 C26 C25 C42 N4 177.48(16) . . . . ?
 C26 C27 C28 C29 177.94(15) . . . . ?
 C26 C27 C28 C35 -1.1(2) . . . . ?
 C28 C27 C26 N5 2.1(2) . . . . ?
 C28 C27 C26 C25 -177.43(15) . . . . ?
 C28 C29 C30 C31 -177.13(15) . . . . ?
 C28 C29 C34 C33 176.99(15) . . . . ?
 C14 C15 C16 C17 -162.75(16) . . . . ?
 C14 C15 C16 C20 19.2(2) . . . . ?
 C14 C7 C6 C5 -1.5(2) . . . . ?
 C29 C28 C35 C36 -179.48(15) . . . . ?
 C29 C30 C31 C32 0.5(2) . . . . ?
 C7 C8 C9 C10 -175.96(15) . . . . ?
 C7 C8 C13 C12 176.01(16) . . . . ?
 C37 C36 C35 C28 179.68(15) . . . . ?
 C37 C38 C39 C40 -0.7(3) . . . . ?
 C4 C5 C6 C7 -177.15(14) . . . . ?
 C4 C3 C2 C1 0.0(3) . . . . ?
 C36 N5 C26 C25 178.17(14) . . . . ?
 C36 N5 C26 C27 -1.4(2) . . . . ?
 C36 C37 C38 C39 -178.44(16) . . . . ?
 C36 C37 C41 N6 179.43(17) . . . . ?
 C6 C5 C4 C3 -171.06(16) . . . . ?
 C6 C5 C4 C21 9.3(2) . . . . ?
 C32 O2 C50 C51 -175.26(14) . . . . ?
 C32 C33 C34 C29 -0.2(3) . . . . ?
 C30 C29 C34 C33 -1.5(2) . . . . ?
 C35 C28 C29 C30 155.49(15) . . . . ?
 C35 C28 C29 C34 -22.9(2) . . . . ?
 C31 C32 C33 C34 2.0(3) . . . . ?
 C50 O2 C32 C31 4.5(2) . . . . ?
 C50 O2 C32 C33 -176.34(14) . . . . ?
 C9 C8 C7 C14 162.72(15) . . . . ?
 C9 C8 C7 C6 -15.6(2) . . . . ?
 C9 C8 C13 C12 -1.5(3) . . . . ?
 C16 C15 C14 C7 -178.38(14) . . . . ?
 C16 C17 C18 C19 0.0(3) . . . . ?
 C33 C32 C31 C30 -2.1(2) . . . . ?
 C11 O1 C43 C44 -171.96(14) . . . . ?
 C10 C11 C12 C13 1.6(3) . . . . ?
 C34 C29 C30 C31 1.4(2) . . . . ?
 C24 C25 C26 N5 13.3(2) . . . . ?
 C24 C25 C26 C27 -167.09(16) . . . . ?
 C24 C25 C42 N4 -0.4(3) . . . . ?
 C24 C23 C22 N4 -0.7(3) . . . . ?
 C3 C4 C21 N3 1.0(3) . . . . ?
 C3 C2 C1 N3 0.4(3) . . . . ?
 C51 C52 C53 C54 -168.09(14) . . . . ?
 C17 C16 C20 N1 -1.0(3) . . . . ?
 C17 C18 C19 N1 -0.8(3) . . . . ?
 C53 C52 C51 C50 -179.10(14) . . . . ?
 C53 C54 C55 C56 -172.66(15) . . . . ?
 C42 N4 C22 C23 1.6(3) . . . . ?
 C42 C25 C26 N5 -164.40(15) . . . . ?
 C42 C25 C26 C27 15.2(2) . . . . ?
 C42 C25 C24 C23 1.3(2) . . . . ?
 C13 C8 C7 C14 -14.7(2) . . . . ?
 C13 C8 C7 C6 166.91(16) . . . . ?
 C13 C8 C9 C10 1.6(3) . . . . ?
 C21 N3 C1 C2 -0.1(3) . . . . ?
 C21 C4 C3 C2 -0.6(3) . . . . ?
 C12 C11 C10 C9 -1.5(3) . . . . ?
 C38 C37 C36 N5 7.4(2) . . . . ?
 C38 C37 C36 C35 -171.24(16) . . . . ?
 C38 C37 C41 N6 -0.1(3) . . . . ?
 C43 O1 C11 C10 176.93(15) . . . . ?
 C43 O1 C11 C12 -2.9(3) . . . . ?
 C46 C47 C48 C49 173.66(15) . . . . ?
 C46 C45 C44 C43 179.37(15) . . . . ?
 C20 N1 C19 C18 0.6(3) . . . . ?
 C20 C16 C17 C18 0.8(2) . . . . ?
 C19 N1 C20 C16 0.4(3) . . . . ?
 C44 C45 C46 C47 177.21(14) . . . . ?
 C41 N6 C40 C39 1.6(3) . . . . ?
 C41 C37 C36 N5 -172.07(16) . . . . ?
 C41 C37 C36 C35 9.3(2) . . . . ?
 C41 C37 C38 C39 1.0(3) . . . . ?
 C55 C54 C53 C52 178.33(14) . . . . ?
 C40 N6 C41 C37 -1.3(3) . . . . ?
 C22 N4 C42 C25 -1.0(3) . . . . ?
 C1 N3 C21 C4 -0.6(3) . . . . ?
 C48 C47 C46 C45 -170.93(15) . . . . ?

_shelx_res_file
;
TITL rod028_130k_a.res in P2(1)/c
    rod028_130k.res
    created by SHELXL-2018/3 at 11:20:26 on 17-Jun-2020
REM Old TITL ROD028_130K in P2(1)/c
REM SHELXT solution in P2(1)/c
REM R1 0.151, Rweak 0.003, Alpha 0.026, Orientation as input
REM Formula found by SHELXT: C60 N2 O2
CELL 1.54178 23.1434 10.8165 18.786 90 108.115 90
ZERR 8 0.001 0.0005 0.0009 0 0.003 0
LATT 1
SYMM -X,0.5+Y,0.5-Z
SFAC C H N O
UNIT 224 232 24 8

L.S. 10
PLAN  2
SIZE 0.1 0.15 0.2
TEMP -143.15
CONF
BOND $H
list 4
fmap 2
acta
MORE -1
REM <olex2.extras>
REM <HklSrc "%./ROD028_130K.hkl">
REM </olex2.extras>

WGHT    0.059800    0.854600
FVAR       0.18462
O2    4    1.049923    0.380583    1.113611    11.00000    0.02389    0.05087 =
         0.02628   -0.00510    0.00982   -0.00004
O1    4    0.553697    0.677360    0.655379    11.00000    0.02594    0.05099 =
         0.02596    0.00009    0.01005   -0.00077
N2    3    0.171380    0.594454    0.488546    11.00000    0.02991    0.02804 =
         0.02420   -0.00087    0.01112    0.00099
N5    3    0.666412    0.428859    0.950330    11.00000    0.02755    0.02787 =
         0.02476    0.00146    0.00993   -0.00033
N1    3    0.159954    0.643533    0.231144    11.00000    0.03764    0.05152 =
         0.02610    0.00140    0.01163   -0.00234
N6    3    0.652166    0.492550    1.197700    11.00000    0.03787    0.05898 =
         0.02991   -0.00309    0.01747   -0.00065
N4    3    0.654004    0.336334    0.696310    11.00000    0.03803    0.05444 =
         0.02689   -0.00510    0.01129   -0.00672
N3    3    0.155901    0.522131    0.734538    11.00000    0.03797    0.05756 =
         0.03078    0.00578    0.01738    0.00492
C15   1    0.203473    0.621103    0.441727    11.00000    0.03033    0.02452 =
         0.02442   -0.00248    0.01186    0.00139
C25   1    0.661301    0.400029    0.822434    11.00000    0.03170    0.02640 =
         0.02404    0.00204    0.00907   -0.00302
C5    1    0.202356    0.575555    0.561026    11.00000    0.03089    0.02368 =
         0.02516   -0.00153    0.01190    0.00123
C27   1    0.761608    0.411922    0.925166    11.00000    0.02939    0.02639 =
         0.02418    0.00139    0.01139   -0.00097
AFIX  43
H27   2    0.782514    0.404229    0.889145    11.00000   -1.20000
AFIX   0

C8    1    0.366481    0.620293    0.569050    11.00000    0.02990    0.02516 =
         0.02649    0.00081    0.01130    0.00222
C26   1    0.698511    0.414342    0.902314    11.00000    0.02947    0.02454 =
         0.02387    0.00056    0.00951   -0.00166
C28   1    0.794273    0.420819    1.001200    11.00000    0.02926    0.02302 =
         0.02516    0.00088    0.01009   -0.00148
C14   1    0.266503    0.630908    0.465897    11.00000    0.03083    0.02681 =
         0.02367   -0.00169    0.01315    0.00103
AFIX  43
H14   2    0.287313    0.652430    0.431325    11.00000   -1.20000
AFIX   0

C29   1    0.861590    0.414387    1.027926    11.00000    0.02803    0.02561 =
         0.02328    0.00294    0.01122   -0.00161
C7    1    0.299326    0.609166    0.540965    11.00000    0.03004    0.02313 =
         0.02658   -0.00189    0.01061    0.00271
C37   1    0.659194    0.452251    1.074114    11.00000    0.03035    0.02667 =
         0.02608    0.00255    0.01159    0.00078
C4    1    0.163786    0.549965    0.610119    11.00000    0.03142    0.02568 =
         0.02749    0.00094    0.01327    0.00358
C36   1    0.697554    0.438803    1.023807    11.00000    0.02911    0.02312 =
         0.02464    0.00108    0.01021   -0.00028
C6    1    0.265459    0.579356    0.588744    11.00000    0.03061    0.02964 =
         0.02345    0.00039    0.01005    0.00240
AFIX  43
H6    2    0.285584    0.561754    0.640034    11.00000   -1.20000
AFIX   0

C32   1    0.988965    0.391031    1.081181    11.00000    0.02681    0.03313 =
         0.02434    0.00237    0.01125   -0.00208
C30   1    0.893616    0.356506    0.985531    11.00000    0.02900    0.03265 =
         0.02004    0.00010    0.00824   -0.00278
AFIX  43
H30   2    0.871790    0.324094    0.937726    11.00000   -1.20000
AFIX   0
C35   1    0.760743    0.434114    1.050978    11.00000    0.02875    0.02863 =
         0.02198    0.00064    0.00842   -0.00100
AFIX  43
H35   2    0.781001    0.439949    1.103272    11.00000   -1.20000
AFIX   0
C31   1    0.956324    0.344827    1.011019    11.00000    0.02805    0.03418 =
         0.02572   -0.00029    0.01349    0.00024
AFIX  43
H31   2    0.976975    0.305444    0.980740    11.00000   -1.20000
AFIX   0
C50   1    1.084830    0.325176    1.070953    11.00000    0.02851    0.03485 =
         0.02718   -0.00089    0.01395   -0.00063
AFIX  23
H50A  2    1.083004    0.376965    1.026855    11.00000   -1.20000
H50B  2    1.068574    0.242219    1.053177    11.00000   -1.20000
AFIX   0

C9    1    0.397287    0.631252    0.645865    11.00000    0.03063    0.03580 =
         0.02634   -0.00069    0.01416    0.00416
AFIX  43
H9    2    0.374940    0.626154    0.680479    11.00000   -1.20000
AFIX   0
C16   1    0.166209    0.639943    0.362201    11.00000    0.03095    0.02680 =
         0.02560   -0.00061    0.01081   -0.00121

C33   1    0.957640    0.452265    1.123497    11.00000    0.02947    0.04010 =
         0.02301   -0.00508    0.00921   -0.00420
AFIX  43
H33   2    0.979547    0.486532    1.170748    11.00000   -1.20000
AFIX   0

C11   1    0.493333    0.656918    0.622934    11.00000    0.02655    0.03392 =
         0.02853    0.00055    0.00939    0.00212
C52   1    1.193209    0.273387    1.080256    11.00000    0.02903    0.03095 =
         0.02662    0.00140    0.01124   -0.00100
AFIX  23
H52A  2    1.179517    0.192604    1.056125    11.00000   -1.20000
H52B  2    1.192028    0.333838    1.040258    11.00000   -1.20000
AFIX   0

C10   1    0.458993    0.649176    0.672171    11.00000    0.03100    0.04128 =
         0.02165   -0.00127    0.00968    0.00322
AFIX  43
H10   2    0.478618    0.656416    0.724542    11.00000   -1.20000
AFIX   0
C47   1    0.814352    0.703174    0.624557    11.00000    0.03018    0.03431 =
         0.02929   -0.00258    0.01075   -0.00088
AFIX  23
H47A  2    0.810151    0.782054    0.596676    11.00000   -1.20000
H47B  2    0.804882    0.635171    0.587446    11.00000   -1.20000
AFIX   0

C54   1    1.304412    0.245835    1.089390    11.00000    0.03067    0.03019 =
         0.02735    0.00120    0.01181   -0.00086
AFIX  23
H54A  2    1.300845    0.316914    1.055087    11.00000   -1.20000
H54B  2    1.294531    0.169969    1.058490    11.00000   -1.20000
AFIX   0
C34   1    0.895307    0.463334    1.097277    11.00000    0.02915    0.03390 =
         0.02691   -0.00202    0.01311   -0.00085
AFIX  43
H34   2    0.874812    0.505056    1.126900    11.00000   -1.20000
AFIX   0
C24   1    0.599568    0.426865    0.798746    11.00000    0.03210    0.03438 =
         0.02797   -0.00008    0.00984    0.00102
AFIX  43
H24   2    0.580833    0.459130    0.833175    11.00000   -1.20000
AFIX   0

C3    1    0.101803    0.529943    0.579554    11.00000    0.03156    0.04188 =
         0.02669   -0.00197    0.01228    0.00144
AFIX  43
H3    2    0.083072    0.532719    0.526841    11.00000   -1.20000
AFIX   0

C51   1    1.149507    0.315099    1.121769    11.00000    0.02846    0.03757 =
         0.02652    0.00011    0.01175   -0.00192
AFIX  23
H51A  2    1.151150    0.255370    1.162282    11.00000   -1.20000
H51B  2    1.162793    0.396533    1.145208    11.00000   -1.20000
AFIX   0

C17   1    0.104312    0.662027    0.342779    11.00000    0.03274    0.03460 =
         0.02604   -0.00174    0.01233    0.00080
AFIX  43
H17   2    0.085041    0.668875    0.380481    11.00000   -1.20000
AFIX   0
C45   1    0.702539    0.694043    0.616265    11.00000    0.02930    0.03949 =
         0.02824   -0.00221    0.01148   -0.00027
AFIX  23
H45A  2    0.693402    0.768327    0.583897    11.00000   -1.20000
H45B  2    0.697841    0.620719    0.583409    11.00000   -1.20000
AFIX   0

C53   1    1.258360    0.261174    1.131620    11.00000    0.02855    0.03399 =
         0.02781    0.00124    0.01181    0.00042
AFIX  23
H53A  2    1.261080    0.188860    1.164810    11.00000   -1.20000
H53B  2    1.268964    0.335662    1.163674    11.00000   -1.20000
AFIX   0
C42   1    0.686019    0.355251    0.768512    11.00000    0.02970    0.04169 =
         0.02700   -0.00158    0.00923   -0.00349
AFIX  43
H42   2    0.728254    0.336945    0.783868    11.00000   -1.20000
AFIX   0

C13   1    0.401543    0.625230    0.520777    11.00000    0.02970    0.04880 =
         0.02181    0.00074    0.00781    0.00216
AFIX  43
H13   2    0.382056    0.616025    0.468496    11.00000   -1.20000
AFIX   0
C21   1    0.188027    0.545774    0.687691    11.00000    0.02998    0.04878 =
         0.03014    0.00429    0.01309    0.00199
AFIX  43
H21   2    0.230359    0.560715    0.709055    11.00000   -1.20000
AFIX   0
C12   1    0.463887    0.643123    0.546512    11.00000    0.03004    0.05152 =
         0.02599    0.00386    0.01402    0.00222
AFIX  43
H12   2    0.486494    0.645975    0.512114    11.00000   -1.20000
AFIX   0

C38   1    0.596397    0.440071    1.046897    11.00000    0.03027    0.04691 =
         0.02630    0.00237    0.00924    0.00097
AFIX  43
H38   2    0.577016    0.420837    0.995659    11.00000   -1.20000
AFIX   0

C43   1    0.592226    0.680198    0.608552    11.00000    0.03120    0.04177 =
         0.02821    0.00071    0.01354    0.00075
AFIX  23
H43A  2    0.582957    0.753651    0.575493    11.00000   -1.20000
H43B  2    0.585904    0.605157    0.576881    11.00000   -1.20000
AFIX   0
C46   1    0.768244    0.701052    0.667409    11.00000    0.02985    0.03884 =
         0.02757   -0.00190    0.01013    0.00007
AFIX  23
H46A  2    0.773343    0.776589    0.698517    11.00000   -1.20000
H46B  2    0.776651    0.628901    0.701523    11.00000   -1.20000
AFIX   0
C20   1    0.191722    0.632517    0.303927    11.00000    0.03023    0.04441 =
         0.02667    0.00040    0.01069   -0.00103
AFIX  43
H20   2    0.234274    0.618792    0.316704    11.00000   -1.20000
AFIX   0
C18   1    0.070878    0.673996    0.268286    11.00000    0.03176    0.04139 =
         0.03270   -0.00044    0.00825    0.00282
AFIX  43
H18   2    0.028374    0.689215    0.253940    11.00000   -1.20000
AFIX   0

C23   1    0.565499    0.406638    0.725227    11.00000    0.03055    0.03892 =
         0.03143    0.00383    0.00543   -0.00037
AFIX  43
H23   2    0.523127    0.423603    0.708376    11.00000   -1.20000
AFIX   0

C19   1    0.100382    0.663427    0.214746    11.00000    0.03872    0.04597 =
         0.02361    0.00141    0.00538   -0.00049
AFIX  43
H19   2    0.076886    0.670754    0.163525    11.00000   -1.20000
AFIX   0
C44   1    0.657037    0.685656    0.659831    11.00000    0.02992    0.03786 =
         0.02801    0.00035    0.01006   -0.00039
AFIX  23
H44A  2    0.665752    0.610812    0.691735    11.00000   -1.20000
H44B  2    0.661909    0.758529    0.693067    11.00000   -1.20000
AFIX   0

C41   1    0.684261    0.478449    1.149997    11.00000    0.02892    0.04973 =
         0.02926   -0.00176    0.01200   -0.00215
AFIX  43
H41   2    0.727177    0.486931    1.169331    11.00000   -1.20000
AFIX   0
C55   1    1.370033    0.237329    1.140931    11.00000    0.03050    0.04111 =
         0.03290    0.00066    0.01136    0.00308
AFIX  23
H55A  2    1.378421    0.307762    1.176334    11.00000   -1.20000
H55B  2    1.375112    0.160156    1.170578    11.00000   -1.20000
AFIX   0

C2    1    0.067455    0.505855    0.626609    11.00000    0.02928    0.04662 =
         0.04031   -0.00377    0.01690    0.00078
AFIX  43
H2    2    0.024920    0.491880    0.606834    11.00000   -1.20000
AFIX   0

C40   1    0.592003    0.482686    1.169275    11.00000    0.03759    0.04803 =
         0.03590    0.00558    0.02248    0.00379
AFIX  43
H40   2    0.568247    0.494527    1.201854    11.00000   -1.20000
AFIX   0
C22   1    0.594625    0.360948    0.676556    11.00000    0.03895    0.04650 =
         0.02329   -0.00063    0.00458   -0.00755
AFIX  43
H22   2    0.570898    0.346250    0.626069    11.00000   -1.20000
AFIX   0

C1    1    0.096427    0.502592    0.702994    11.00000    0.03840    0.04525 =
         0.03615    0.00466    0.02342    0.00566
AFIX  43
H1    2    0.072628    0.485445    0.734907    11.00000   -1.20000
AFIX   0
C48   1    0.880115    0.689740    0.674591    11.00000    0.03061    0.03879 =
         0.03344   -0.00655    0.01053   -0.00186
AFIX  23
H48A  2    0.883637    0.615635    0.706593    11.00000   -1.20000
H48B  2    0.891388    0.762764    0.707807    11.00000   -1.20000
AFIX   0

C39   1    0.562312    0.456177    1.095004    11.00000    0.02894    0.05678 =
         0.03841    0.00820    0.01464    0.00397
AFIX  43
H39   2    0.519276    0.449126    1.077264    11.00000   -1.20000
AFIX   0

C49   1    0.924200    0.677890    0.629064    11.00000    0.03055    0.04871 =
         0.04837   -0.00885    0.01562   -0.00181
AFIX 137
H49A  2    0.912286    0.607525    0.594747    11.00000   -1.50000
H49B  2    0.965467    0.664737    0.663017    11.00000   -1.50000
H49C  2    0.923142    0.753804    0.600211    11.00000   -1.50000
AFIX   0

C56   1    1.415889    0.238668    1.097550    11.00000    0.03049    0.05982 =
         0.04484    0.00286    0.01603    0.00452
AFIX 137
H56A  2    1.409246    0.312170    1.065513    11.00000   -1.50000
H56B  2    1.410656    0.164246    1.066430    11.00000   -1.50000
H56C  2    1.457214    0.240446    1.132845    11.00000   -1.50000
AFIX   0
HKLF 4


REM  rod028_130k_a.res in P2(1)/c
REM wR2 = 0.1205, GooF = S = 1.025, Restrained GooF = 1.025 for all data
REM R1 = 0.0429 for 6195 Fo > 4sig(Fo) and 0.0615 for all 8165 data
REM 579 parameters refined using 0 restraints

END

WGHT      0.0598      0.8566

REM Highest difference peak  0.243,  deepest hole -0.162,  1-sigma level  0.038
Q1    1   0.6803  0.3976  0.8625  11.00000  0.05    0.24
Q2    1   0.6275  0.4990  1.0555  11.00000  0.05    0.24
;
_shelx_res_checksum                81329
_shelx_hkl_file
;
   0   0   1   -0.40    0.10
   0   0  -1   -0.40    0.10
   0   0  -1   -0.40    0.10
   0   0  -1   -0.40    0.10
   0   0   1   -0.40    0.10
   0   0   1   -0.40    0.10
   0   0  -2  255.17   10.20
   0   0  -2  265.97    9.50
   0   0   2  254.97   10.20
   0   0   2  251.57    9.50
   0   0  -3   -0.50    0.30
   0   0   3    0.00    0.20
   0   0  -3   -0.10    0.10
   0   0  -3   -0.10    0.30
   0   0   3   -0.20    0.40
   0   0  -3    0.00    0.30
   0   0   3    0.50    0.30
   0   0  -4 1434.96   47.20
   0   0  -4 1458.65   47.30
   0   0   4 1395.36   55.59
   0   0  -4 1419.56   46.70
   0   0  -4 1461.65   51.49
   0   0   4 1439.46   55.49
   0   0   4 1381.46   51.49
   0   0  -4 1400.16   55.39
   0   0   5   -0.40    0.60
   0   0  -5    0.30    0.40
   0   0  -5    0.40    0.40
   0   0  -5    0.30    0.40
   0   0  -5    0.40    0.40
   0   0   5   -1.00    0.40
   0   0   5    0.40    0.50
   0   0  -5   -0.20    0.50
   0   0  -5    0.10    0.50
   0   0  -5    0.20    0.60
   0   0  -5    1.60    0.60
   0   0  -6    0.60    0.60
   0   0  -6    0.10    0.50
   0   0   6    0.50    0.50
   0   0  -6   -0.50    0.40
   0   0  -6    0.50    0.40
   0   0  -6    0.50    0.40
   0   0  -6   -0.10    0.40
   0   0  -6    0.80    0.70
   0   0  -6   -0.10    0.50
   0   0  -6    0.50    0.40
   0   0   6    0.20    0.60
   0   0   6    0.30    0.50
   0   0   7   -0.20    0.60
   0   0  -7    0.40    0.70
   0   0  -7    0.20    0.70
   0   0  -7    0.40    0.50
   0   0  -7   -0.20    0.40
   0   0  -7    0.30    0.40
   0   0  -7    0.10    0.40
   0   0  -8   36.60    1.90
   0   0  -8   36.80    1.80
   0   0  -8   38.30    2.10
   0   0  -8   37.80    1.90
   0   0  -9   -0.50    0.70
   0   0  -9    0.00    0.70
   0   0 -10   16.20    1.40
   0   0 -10   16.60    1.50
   0   0 -11   -1.00    0.70
   0   0 -11   -1.20    0.80
   0   0 -12   -0.90    0.90
   0   0 -12   -1.30    0.70
   0   0 -13    0.40    0.90
   0   0 -13    0.60    1.10
   0   0 -14    0.60    1.20
   0   0 -14    0.50    0.90
   0   0 -15   -0.30    0.40
   0   0 -16    0.80    0.40
   0   0 -17    0.70    0.40
   0   0 -18    0.70    0.40
   0   0 -19    0.40    0.40
   0   0 -20    9.50    0.80
   0   0 -21    0.00    0.30
   0   1   0   -0.30    0.20
   0  -1   0   -0.10    0.20
   0  -1   0    0.10    0.20
   0   1   1   20.70    1.00
   0   1   1   24.60    1.00
   0   1  -1   21.80    1.00
   0   1   1   21.80    1.10
   0  -1  -1   22.80    1.00
   0  -1   1   22.60    1.00
   0  -1  -1   23.20    1.00
   0  -1  -1   22.00    1.10
   0  -1  -1   22.80    1.00
   0  -1  -1   21.70    1.00
   0   1   2    9.70    0.70
   0   1  -2   10.80    0.60
   0   1   2   12.70    0.80
   0   1   2   12.30    0.80
   0   1   2   11.10    0.70
   0   1   2   12.30    0.70
   0   1  -2   10.80    0.70
   0  -1  -2   11.90    0.80
   0  -1  -2   13.00    0.80
   0  -1  -2   12.00    0.80
   0  -1   2   13.00    0.70
   0  -1  -2   12.70    0.70
   0  -1   2   11.60    0.70
   0   1  -3  379.16   13.10
   0   1   3  391.16   15.50
   0   1   3  359.36   15.40
   0   1  -3  386.76   13.10
   0   1   3  410.36   14.40
   0   1   3  386.36   14.40
   0   1   3  392.46   15.50
   0  -1  -3  415.36   13.20
   0  -1  -3  378.56   15.40
   0  -1   3  391.26   14.30
   0  -1  -3  397.76   15.50
   0  -1  -3  408.66   14.40
   0  -1   3  389.76   13.10
   0   1   4  333.87   12.90
   0   1  -4  308.07   12.00
   0   1   4  309.87   12.80
   0   1   4  318.97   12.00
   0   1  -4  316.37   10.80
   0   1  -4  324.47   10.90
   0   1  -4  314.67   10.90
   0   1   4  324.17   12.80
   0   1   4  337.57   12.10
   0  -1   4  333.97   10.90
   0  -1  -4  321.07   12.00
   0  -1  -4  305.77   12.90
   0  -1  -4  306.97   12.80
   0  -1   4  322.87   12.80
   0  -1   4  311.57   11.90
   0  -1   4  323.67   12.70
   0  -1  -4  330.07   10.90
   0  -1  -4  333.37   10.80
   0   1   5   28.40    1.60
   0   1   5   27.80    1.70
   0   1  -5   26.20    1.60
   0   1  -5   25.30    1.30
   0   1  -5   25.70    1.40
   0   1   5   28.00    1.70
   0   1  -5   25.40    1.20
   0   1   5   25.30    1.40
   0   1   5   26.10    1.70
   0  -1  -5   29.00    1.80
   0  -1   5   26.90    1.70
   0  -1  -5   26.90    1.70
   0  -1  -5   27.30    1.40
   0  -1  -5   27.20    1.40
   0  -1  -5   27.60    1.60
   0  -1   5   27.50    1.60
   0  -1  -5   29.40    1.40
   0  -1  -5   28.20    1.30
   0   1   6    0.20    0.30
   0   1   6    0.20    0.50
   0   1  -6   -0.80    0.60
   0   1  -6   -0.40    0.40
   0   1  -6   -0.40    0.50
   0   1   6    0.70    0.50
   0   1   6    0.40    0.60
   0   1  -6    0.30    0.40
   0  -1  -6    0.60    0.50
   0  -1   6   -0.50    0.50
   0  -1  -6    0.00    0.50
   0  -1  -6    0.30    0.60
   0  -1   6   -0.20    0.50
   0  -1  -6   -0.20    0.50
   0  -1  -6    0.70    0.40
   0  -1  -6   -0.30    0.40
   0  -1  -6   -0.40    0.50
   0   1   7   10.90    1.30
   0   1  -7   11.40    1.30
   0   1  -7   11.80    1.10
   0  -1  -7   12.50    1.20
   0  -1  -7   10.80    1.00
   0  -1  -7   12.00    1.00
   0  -1   7   12.70    1.30
   0  -1  -7   10.30    1.20
   0  -1  -7   13.70    1.10
   0  -1  -7   10.90    1.00
   0   1   8    8.80    1.30
   0   1  -8    9.20    1.40
   0   1  -8    6.90    1.00
   0  -1  -8    8.10    1.00
   0  -1  -8    8.90    1.10
   0  -1  -8    7.30    1.00
   0  -1  -8    8.80    1.30
   0  -1  -8    7.40    0.90
   0   1  -9   11.20    1.50
   0   1  -9   10.90    1.20
   0  -1  -9   12.30    1.10
   0  -1  -9   11.60    1.20
   0  -1  -9   12.60    1.30
   0  -1  -9   11.80    1.20
   0  -1  -9   10.70    1.20
   0   1 -10    0.90    0.80
   0   1 -10   -0.20    0.80
   0  -1 -10    0.00    0.70
   0  -1 -10    0.70    0.80
   0   1 -11   26.90    2.20
   0   1 -11   31.60    2.00
   0  -1 -11   28.40    2.00
   0  -1 -11   29.00    1.90
   0  -1  11   27.10    1.40
   0   1 -12    4.90    1.10
   0   1 -12    5.90    1.30
   0  -1 -12    5.60    1.10
   0   1 -13   -1.50    0.90
   0   1 -13   -1.30    0.80
   0  -1 -13    0.20    0.90
   0   1 -14    6.80    1.50
   0   1 -14    3.60    1.20
   0   1 -14    3.50    0.60
   0  -1 -14    1.80    1.10
   0  -1 -14    3.80    0.60
   0   1 -15    1.30    0.40
   0   1 -15    2.20    1.40
   0  -1 -15    1.00    0.40
   0   1 -16   40.30    1.60
   0  -1 -16   35.30    1.70
   0   1 -17    1.60    0.40
   0  -1 -17    1.40    0.50
   0   1 -18   -0.40    0.40
   0  -1 -18    0.20    0.40
   0   1 -19    1.80    0.40
   0  -1 -19    2.60    0.50
   0   1 -20   15.70    0.90
   0  -1 -20   17.20    1.00
   0   1 -21    0.20    0.30
   0  -1 -21   -0.50    0.40
   0   2   0   88.69    3.20
   0  -2   0   86.39    3.40
   0  -2   0   92.49    3.10
   0  -2   0   90.99    4.00
   0  -2   0   87.09    3.30
   0  -2   0   80.79    3.30
   0   2   1   87.09    3.30
   0   2  -1   85.49    3.20
   0   2   1   81.09    3.30
   0   2   1   87.29    3.90
   0   2   1   87.09    3.20
   0  -2  -1   97.09    2.90
   0  -2   1   85.39    3.30
   0  -2   1   89.09    4.00
   0  -2  -1   85.99    3.40
   0  -2  -1   97.39    3.90
   0  -2  -1   86.59    3.40
   0   2   2  104.59    4.00
   0   2   2   98.69    4.00
   0   2   2   97.59    4.50
   0   2  -2   98.39    3.70
   0  -2   2  104.39    3.90
   0  -2  -2  104.49    4.10
   0  -2  -2  106.79    4.10
   0  -2  -2  100.49    4.20
   0  -2  -2  109.39    4.50
   0  -2   2  104.49    4.60
   0   2  -3 3174.08  104.99
   0   2   3 3130.79  114.49
   0   2   3 3287.47  114.49
   0   2  -3 3071.59  105.19
   0   2  -3 3075.59  109.29
   0   2  -3 3046.50  115.59
   0   2   3 3195.98  124.89
   0  -2   3 3150.88  114.29
   0  -2  -3 3313.07  114.59
   0  -2  -3 3122.59  123.79
   0  -2  -3 3281.57  124.89
   0  -2   3 3338.77  104.99
   0  -2  -3 3209.78  123.69
   0   2   4  392.36   14.00
   0   2   4  379.96   14.00
   0   2  -4  361.36   12.80
   0   2  -4  357.16   13.00
   0   2   4  398.46   14.80
   0   2   4  355.66   15.00
   0   2  -4  365.46   13.90
   0   2   4  371.36   14.80
   0   2  -4  358.26   12.70
   0  -2  -4  389.76   14.00
   0  -2   4  371.56   13.70
   0  -2  -4  365.46   15.00
   0  -2  -4  385.66   14.90
   0  -2   4  382.96   12.80
   0   2  -5  128.19    4.70
   0   2   5  125.69    5.30
   0   2   5  118.59    5.40
   0   2  -5  124.89    4.40
   0   2   5  128.69    5.30
   0   2   5  132.69    5.40
   0   2  -5  126.59    4.70
   0   2  -5  122.79    5.10
   0   2   5  125.49    5.40
   0  -2  -5  129.09    5.50
   0  -2  -5  135.59    4.70
   0  -2   5  126.49    4.70
   0  -2   5  125.59    5.10
   0  -2  -5  125.69    5.60
   0  -2  -5  133.49    4.50
   0   2   6   55.99    2.90
   0   2  -6   56.09    2.50
   0   2   6   60.99    2.90
   0   2  -6   56.09    2.70
   0   2  -6   52.49    2.50
   0   2   6   51.39    2.80
   0  -2  -6   57.99    2.50
   0  -2   6   53.59    2.70
   0  -2  -6   59.89    2.50
   0  -2  -6   58.19    2.40
   0  -2  -6   58.59    2.50
   0  -2  -6   59.49    2.90
   0  -2  -6   60.39    2.40
   0   2   7   19.70    1.60
   0   2  -7   22.20    1.50
   0   2  -7   21.00    1.60
   0  -2   7   20.40    1.60
   0  -2  -7   19.40    1.30
   0  -2  -7   18.10    1.40
   0  -2  -7   18.80    1.30
   0  -2  -7   20.90    1.60
   0  -2  -7   19.50    1.40
   0   2  -8  109.89    4.70
   0   2  -8  102.59    4.30
   0  -2  -8  107.79    4.10
   0  -2  -8  109.09    4.20
   0  -2  -8  114.59    5.00
   0  -2  -8  110.99    4.30
   0  -2  -8  101.19    4.20
   0   2  -9   32.10    2.20
   0   2  -9   34.50    2.00
   0  -2  -9   31.70    1.90
   0  -2  -9   31.40    1.80
   0  -2  -9   31.20    1.80
   0  -2  -9   32.40    1.90
   0   2 -10   40.90    2.20
   0   2 -10   36.20    2.40
   0  -2 -10   37.50    2.10
   0  -2 -10   38.30    2.10
   0  -2 -10   38.10    2.10
   0  -2 -10   34.50    2.00
   0   2 -11   -0.70    0.90
   0   2 -11    1.20    0.90
   0  -2  11    0.60    0.40
   0  -2 -11   -0.90    0.70
   0  -2 -11   -0.10    0.70
   0  -2 -11    1.00    0.80
   0   2 -12    3.20    1.20
   0   2 -12    1.40    1.00
   0  -2  12    3.00    0.50
   0  -2 -12    1.60    0.90
   0   2 -13    5.70    1.40
   0   2 -13    7.00    1.40
   0   2 -14    3.20    1.30
   0   2 -14    2.50    0.40
   0   2 -14    5.40    1.40
   0  -2 -14    2.40    0.50
   0   2 -15    6.20    0.70
   0  -2 -15    6.40    0.80
   0   2 -16   -0.10    0.40
   0  -2 -16    0.30    0.40
   0   2 -17   -0.70    0.40
   0  -2 -17    0.00    0.40
   0   2 -18    1.10    0.40
   0  -2 -18    0.80    0.50
   0   2 -19    4.90    0.70
   0  -2 -19    4.30    0.70
   0   2 -20   10.00    0.70
   0  -2 -20    8.60    0.80
   0  -2 -21    0.90    0.40
   0   3   0   -0.10    0.40
   0  -3   0    0.70    0.60
   0  -3   0    0.40    0.30
   0  -3   0    0.00    0.30
   0   3   1 1097.09   38.40
   0   3  -1 1089.09   38.40
   0  -3  -1 1080.59   40.20
   0  -3   1 1118.79   44.30
   0  -3  -1 1099.89   40.30
   0  -3  -1 1163.78   35.50
   0  -3  -1 1149.58   44.30
   0   3   2   65.99    2.70
   0   3  -2   66.69    2.60
   0   3   2   71.29    2.70
   0   3  -2   59.19    2.80
   0   3   2   67.29    3.40
   0   3   2   71.39    2.70
   0  -3  -2   72.19    3.00
   0  -3   2   70.69    3.50
   0  -3  -2   71.69    3.00
   0  -3  -2   74.09    3.40
   0   3   3  955.00   34.10
   0   3   3  899.91   37.40
   0   3   3  926.81   34.10
   0   3  -3  929.81   32.50
   0   3   3  917.71   32.50
   0   3  -3  900.71   34.50
   0  -3  -3  999.40   37.40
   0  -3  -3  993.20   34.30
   0  -3  -3  947.01   36.80
   0  -3   3  939.11   33.90
   0  -3   3  940.71   37.60
   0   3  -4   22.90    1.50
   0   3  -4   25.30    1.20
   0   3   4   22.50    1.50
   0   3   4   25.00    1.70
   0   3   4   25.50    1.50
   0  -3  -4   25.90    1.60
   0  -3   4   23.30    1.30
   0   3  -5    9.70    1.20
   0   3   5    9.30    1.10
   0   3  -5    9.50    1.10
   0   3   5    8.50    1.20
   0   3   5    9.00    1.10
   0   3  -5    8.80    0.70
   0  -3  -5   10.70    1.00
   0   3  -6   -0.10    0.70
   0   3  -6    0.60    0.70
   0  -3  -6    0.00    0.50
   0  -3  -6    0.20    0.50
   0   3  -7  195.78    7.00
   0   3  -7  191.18    7.70
   0  -3  -7  198.58    7.50
   0  -3  -7  187.48    7.00
   0  -3  -7  192.68    7.10
   0  -3  -7  181.78    6.80
   0   3  -8  101.59    4.50
   0   3  -8  102.59    4.10
   0  -3  -8   89.99    4.00
   0  -3  -8   94.09    3.90
   0  -3  -8   98.99    3.80
   0  -3  -8   96.19    4.00
   0   3  -9  345.07   13.40
   0   3  -9  366.46   12.20
   0  -3  -9  322.37   12.00
   0  -3  -9  331.97   12.10
   0  -3  -9  355.86   12.00
   0  -3  -9  332.17   12.30
   0   3 -10   54.59    3.10
   0   3 -10   56.39    2.80
   0  -3 -10   51.19    2.70
   0  -3 -10   56.69    2.70
   0  -3 -10   49.50    2.70
   0  -3 -10   50.59    2.70
   0   3 -11    2.40    0.90
   0   3 -11    1.60    1.10
   0  -3 -11    0.70    0.70
   0  -3 -11    0.80    0.80
   0  -3 -11    0.80    0.70
   0   3 -12   14.60    1.70
   0   3 -12   20.00    2.00
   0  -3 -12   12.70    1.60
   0   3 -13   29.90    2.60
   0   3 -14    0.50    1.20
   0   3 -14    0.10    0.30
   0   3 -15    7.10    0.70
   0   3 -16    3.60    0.50
   0  -3 -16    3.10    0.60
   0   3 -17    2.30    0.40
   0  -3 -17    2.90    0.60
   0   3 -18   -0.10    0.40
   0  -3 -18    0.10    0.40
   0   3  19   12.00    1.00
   0  -3 -19   11.90    0.90
   0  -3 -20   17.60    1.00
   0   4   0 1007.40   34.60
   0  -4   0 1013.20   36.20
   0  -4   0  980.60   36.20
   0   4  -1   19.60    1.00
   0   4   1   18.90    1.10
   0  -4  -1   19.10    1.20
   0  -4  -1   21.10    1.30
   0   4  -2  183.68    7.30
   0   4  -2  192.28    6.80
   0   4   2  190.28    6.90
   0  -4  -2  201.68    7.40
   0  -4  -2  180.28    7.40
   0   4  -3    1.10    0.70
   0   4  -3    0.30    0.40
   0   4   3    1.20    0.50
   0   4  -4  348.17   12.30
   0   4   4  344.57   12.40
   0   4  -4  357.56   13.30
   0   4  -5  383.36   13.20
   0   4   5  373.16   13.30
   0   4  -5  376.16   14.20
   0  -4  -5  366.36   13.00
   0   4  -6   54.59    2.70
   0  -4  -6   52.19    2.50
   0  -4  -6   49.80    2.30
   0   4  -7    0.90    0.90
   0  -4  -7    0.60    0.70
   0  -4  -7    1.80    0.80
   0  -4  -7    1.00    0.70
   0   4  -8    5.90    1.20
   0  -4  -8    6.40    1.20
   0  -4  -8    3.60    0.80
   0  -4  -8    5.50    1.00
   0  -4  -8    6.00    1.10
   0   4  -9    8.70    1.60
   0  -4  -9    9.40    1.40
   0  -4  -9   10.80    1.30
   0  -4  -9   10.30    1.30
   0   4 -10   19.50    1.90
   0  -4 -10   14.50    1.60
   0  -4 -10   15.80    1.60
   0  -4 -10   15.10    1.60
   0   4 -11    2.30    1.10
   0  -4 -11    2.90    1.00
   0  -4 -11    2.20    0.90
   0  -4 -11    1.70    0.90
   0   4 -12   -0.60    1.10
   0  -4 -12   -0.30    0.80
   0  -4 -12    0.60    0.80
   0   4 -13   -1.10    1.10
   0   4  13    0.60    0.50
   0  -4 -13    1.60    1.10
   0   4  14    1.10    0.50
   0   4  15    5.50    0.90
   0   4  16    0.80    0.50
   0   4  17   -0.30    0.50
   0   4  17    0.70    0.50
   0   4  18    9.70    0.80
   0   4  18    9.10    0.90
   0   4  19   22.80    1.10
   0   5   0    0.10    0.40
   0   5  -1   31.10    1.50
   0   5   1   32.60    1.60
   0   5   2   92.99    3.70
   0   5  -2   94.09    3.60
   0   5  -3  148.89    5.50
   0   5   3  146.79    5.60
   0   5  -4   19.50    1.60
   0   5   4   18.30    1.20
   0   5  -4   16.80    1.10
   0   5   5   20.20    1.30
   0   5  -5   20.00    1.20
   0   5  -5   21.50    1.70
   0  -5  -5   19.50    1.60
   0   5   6   25.10    1.50
   0   5  -6   23.60    1.90
   0  -5  -6   24.20    1.70
   0  -5  -6   23.10    1.70
   0   5  -7   34.90    2.40
   0   5   7   40.40    2.10
   0  -5  -7   38.10    2.40
   0  -5  -7   39.70    2.30
   0  -5  -7   36.40    2.20
   0  -5  -7   34.80    2.20
   0   5  -8   11.70    1.60
   0   5   8   15.20    1.30
   0   5   8   14.00    1.00
   0  -5  -8   13.00    1.50
   0  -5  -8   13.90    1.50
   0  -5  -8   12.70    1.50
   0  -5  -8   14.80    1.50
   0   5   9   16.70    1.10
   0   5   9   19.30    1.50
   0   5  -9   19.90    1.90
   0  -5  -9   17.90    1.70
   0  -5  -9   14.10    1.60
   0  -5  -9   12.40    1.60
   0   5 -10   47.60    3.00
   0   5  10   42.30    2.00
   0   5  10   42.20    2.40
   0  -5 -10   39.10    2.50
   0  -5 -10   38.90    2.60
   0  -5 -10   36.40    2.60
   0   5 -11    0.20    1.00
   0   5  11    0.50    0.60
   0  -5 -11    0.10    0.90
   0  -5 -11    0.60    0.90
   0   5  12    6.20    1.00
   0   5 -12    4.50    1.50
   0   5  12    7.90    0.80
   0  -5 -12    5.10    1.30
   0   5  13    1.30    0.60
   0   5  13    1.30    0.50
   0   5  14   38.00    1.70
   0   5  14   36.80    1.90
   0   5  15   12.60    1.00
   0   5  15   12.30    1.10
   0   5  16    0.00    0.50
   0   5  16    0.80    0.60
   0   5  17    7.20    0.80
   0   5  17    7.20    0.90
   0   5  18    1.00    0.50
   0   5  18    1.20    0.40
   0   5  19    0.90    0.40
   0   6   0   38.60    1.90
   0   6  -1  411.66   14.60
   0   6   1  411.36   14.60
   0   6   2  534.45   18.90
   0   6   3   37.00    1.90
   0   6   4   18.30    1.30
   0  -6  -4   19.50    1.60
   0  -6  -4   17.40    1.60
   0   6   5    9.80    0.90
   0   6   5   13.00    1.20
   0  -6  -5    9.70    1.30
   0  -6  -5    9.80    1.40
   0   6   6  118.49    4.50
   0   6  -6  114.29    4.40
   0   6   6  121.79    4.80
   0  -6  -6  117.29    5.00
   0  -6  -6  114.69    4.90
   0  -6  -6  119.49    5.00
   0   6   7    1.60    0.70
   0   6   7    0.00    0.40
   0   6  -7   -0.20    0.40
   0  -6  -7   -0.40    0.60
   0  -6  -7    0.80    0.80
   0  -6  -7    0.20    0.80
   0  -6  -7   -1.40    0.60
   0   6   8   17.20    1.50
   0   6  -8   17.40    1.80
   0   6   8   17.70    1.10
   0  -6  -8   11.50    1.60
   0  -6  -8   17.50    1.80
   0  -6  -8   21.70    1.90
   0   6   9    0.10    0.70
   0   6  -9    0.50    1.00
   0   6   9   -0.20    0.50
   0  -6  -9    0.70    0.90
   0  -6  -9    1.00    0.80
   0  -6  -9   -0.10    0.80
   0   6  10   13.00    0.90
   0   6  10   13.60    1.10
   0   6 -10   11.90    1.90
   0  -6 -10   13.60    1.90
   0   6  11   -0.50    0.40
   0   6 -11   -0.80    1.00
   0   6  11   -0.50    0.50
   0  -6 -11    1.30    1.00
   0   6  12    2.50    0.60
   0   6  12    1.30    0.60
   0   6  13    4.90    0.90
   0   6  13    4.40    0.80
   0   6  14    0.00    0.50
   0   6  14   -0.10    0.60
   0  -6 -14    0.30    0.50
   0   6  15    2.40    0.50
   0   6  15    4.80    0.90
   0   6  16    1.00    0.60
   0   6  16    0.50    0.40
   0   6  17    0.50    0.50
   0   6  17    0.60    0.40
   0   6  18    8.60    0.70
   0   7   0   -0.30    0.40
   0   7   1  136.69    5.10
   0   7  -1  135.49    5.10
   0   7  -2   24.10    1.20
   0   7   2   24.70    1.30
   0  -7  -2   23.30    1.80
   0  -7  -2   26.00    1.80
   0   7  -3    5.10    0.70
   0   7   3    4.50    0.70
   0  -7  -3    3.30    0.90
   0  -7  -3    5.10    1.00
   0  -7  -3    6.20    1.20
   0   7  -4   20.40    1.10
   0   7   4   20.00    1.20
   0  -7  -4   23.00    1.90
   0  -7  -4   19.20    1.70
   0  -7  -4   20.40    1.80
   0   7   5   -0.30    0.40
   0   7  -5    0.30    0.40
   0  -7  -5    0.10    0.80
   0  -7  -5   -0.30    0.60
   0  -7  -5    1.00    0.80
   0   7  -6   36.10    1.70
   0   7   6   35.00    1.70
   0  -7  -6   36.00    2.40
   0  -7  -6   36.70    2.40
   0  -7  -6   36.30    2.60
   0  -7  -6   35.20    2.40
   0   7  -7    4.40    0.80
   0   7   7    3.90    0.80
   0  -7  -7    3.90    1.20
   0  -7  -7    3.20    1.10
   0  -7  -7    3.80    1.10
   0   7   8    0.10    0.50
   0  -7  -8    1.20    1.00
   0  -7  -8    0.40    0.90
   0   7   9   41.40    1.70
   0   7   9   44.20    2.00
   0   7  -9   41.90    1.80
   0  -7  -9   37.60    2.80
   0   7  10   20.70    1.40
   0   7 -10   22.10    1.20
   0   7 -10   21.40    1.20
   0   7  10   21.50    1.10
   0   7  11    6.70    0.80
   0   7 -11    6.70    0.80
   0   7 -11    6.40    0.80
   0   7  11    7.00    1.00
   0   7 -12    1.20    0.40
   0   7  12    0.40    0.40
   0   7  12    0.40    0.60
   0   7  13   16.90    1.30
   0   7  13   16.90    1.00
   0   7  14    0.30    0.60
   0   7  14    0.80    0.40
   0  -7 -14   -0.20    0.50
   0   7  15    8.40    1.00
   0   7  15    5.60    0.70
   0  -7 -15    7.90    0.90
   0   7  16    1.00    0.40
   0   7  16    1.10    0.50
   0   7  17    5.40    0.70
   0   7  18   -0.30    0.30
   0   8   0    2.60    0.50
   0   8  -1   15.10    1.00
   0   8   1   14.40    1.10
   0   8   2    9.40    0.90
   0   8  -2    6.20    0.80
   0   8   3   27.40    1.40
   0   8  -3   24.20    1.30
   0  -8  -3   21.90    2.20
   0   8  -4    5.00    0.80
   0   8   4    5.80    0.90
   0  -8  -4    3.60    1.20
   0   8  -5    4.90    0.80
   0   8   5    4.60    0.70
   0  -8  -5    4.50    1.20
   0  -8  -5    3.50    1.20
   0   8  -6   -0.60    0.40
   0   8  -6    0.80    0.60
   0   8   6    0.30    0.60
   0  -8  -6    0.60    1.00
   0  -8  -6   -1.10    0.80
   0   8  -7    3.00    0.50
   0   8  -7    3.10    0.60
   0   8   7    2.90    0.80
   0   8   7    2.20    0.60
   0   8  -7    2.80    0.70
   0  -8  -7    2.10    1.20
   0   8  -8    0.60    0.40
   0   8   8    0.10    0.30
   0   8   8    0.20    0.70
   0   8  -8   -0.60    0.40
   0   8   8    0.20    0.50
   0   8   9    5.10    0.90
   0   8   9    4.50    0.70
   0   8   9    6.20    0.70
   0   8  -9    6.10    0.80
   0   8  -9    5.60    0.80
   0   8  10    0.20    0.70
   0   8 -10    0.00    0.40
   0   8  10    0.80    0.40
   0   8 -10    0.80    0.50
   0   8  10   -0.30    0.50
   0   8  11   -0.50    0.50
   0   8 -11   -0.70    0.40
   0   8  11    0.60    0.40
   0   8 -11    0.00    0.40
   0   8  12    1.10    0.60
   0   8  12    0.30    0.40
   0   8 -12   -0.10    0.40
   0   8  13    5.30    0.90
   0   8 -13    3.80    0.70
   0   8  13    3.90    0.70
   0  -8 -13    5.00    0.90
   0   8  14    2.80    0.60
   0   8  14    3.00    0.50
   0  -8 -14    2.50    0.60
   0   8  15   -0.10    0.30
   0  -8 -15    0.00    0.50
   0   8  16    0.60    0.30
   0   9   0    0.20    0.50
   0   9   1   27.60    1.50
   0   9   1   26.10    1.90
   0   9  -1   25.50    1.50
   0   9  -2  125.29    4.40
   0   9   2  126.99    4.80
   0   9  -2  124.79    4.80
   0   9   2  122.39    6.00
   0   9   3   89.79    4.70
   0   9   3   99.59    3.80
   0   9  -3   97.09    3.80
   0   9  -3   95.59    3.50
   0   9  -3   91.99    3.40
   0   9  -4    0.60    0.50
   0   9  -4   -0.40    0.40
   0   9   4    0.80    0.60
   0   9  -4   -0.40    0.50
   0   9   4    0.80    0.70
   0   9   5    7.70    1.30
   0   9  -5    7.10    0.90
   0   9   5    5.30    0.90
   0   9  -5    7.60    0.90
   0   9  -5    6.90    1.00
   0   9   6   43.50    2.50
   0   9  -6   41.30    1.80
   0   9  -6   42.20    1.80
   0   9  -6   38.70    1.90
   0   9   6   36.50    1.90
   0   9   7    6.60    0.90
   0   9  -7    7.00    1.00
   0   9   7    9.50    1.30
   0   9  -7    7.80    0.90
   0   9  -7    7.50    0.90
   0   9  -8   -0.10    0.50
   0   9  -8    0.60    0.50
   0   9   8   -0.10    0.70
   0   9   8   -0.60    0.50
   0   9  -9    0.50    0.50
   0   9   9    1.60    0.70
   0   9   9    0.30    0.50
   0   9  10   35.30    1.80
   0   9  10   36.00    2.20
   0   9 -10   34.60    1.50
   0   9 -11   19.30    1.10
   0   9  11   21.60    1.30
   0   9  11   21.20    1.60
   0   9  12    3.40    0.60
   0   9 -12    4.20    0.70
   0   9  12    3.80    0.50
   0  -9 -12    3.80    0.70
   0   9  13    0.30    0.50
   0   9  13    0.10    0.30
   0  -9 -13   -0.60    0.50
   0  -9 -14    5.40    0.80
   0  -9 -15    3.80    0.70
   0  10   0    9.60    1.00
   0  10   0   10.20    1.20
   0  10   1    3.60    0.80
   0  10  -1    2.60    0.70
   0  10   1    4.50    0.90
   0  10  -1    4.60    0.80
   0  10   2    0.90    0.70
   0  10   2    0.80    0.50
   0  10  -2   -0.20    0.50
   0  10   3    4.10    0.80
   0  10   3    3.10    0.80
   0  10  -3    3.20    0.60
   0  10  -4    0.20    0.50
   0  10   4    0.30    0.50
   0  10   4   -0.40    0.60
   0  10  -5    0.60    0.50
   0  10   5    0.80    0.50
   0  10  -5    1.50    0.60
   0  10   5    1.30    0.70
   0  10  -6    2.50    0.50
   0  10   6    2.00    0.60
   0  10  -6    1.70    0.60
   0  10   6    2.00    0.70
   0  10   7    6.80    1.20
   0  10  -7    6.50    0.80
   0  10   7    6.90    0.90
   0  10   8    1.30    0.50
   0  10   8    1.20    0.70
   0  10  -8    1.00    0.50
   0  10   9   11.40    1.30
   0  10  -9   10.10    0.90
   0  10   9   11.20    1.00
   0  10  10    0.40    0.50
   0  10 -10    0.50    0.40
   0  10  10    0.50    0.60
   0  10  11    0.70    0.60
   0  10 -11    0.00    0.40
   0 -10 -11   -0.10    0.50
   0  10 -12    1.20    0.40
   0 -10 -12    0.60    0.50
   0 -10 -13   -0.20    0.40
   0  11   0   -1.10    0.50
   0  11   0   -0.30    0.60
   0  11  -1    0.50    0.50
   0  11   1   -0.70    0.60
   0  11   1    1.00    0.50
   0  11  -1   -0.20    0.60
   0  11   2    0.30    0.70
   0  11   2    0.10    0.50
   0  11  -2    1.10    0.50
   0  11   3   -0.20    0.50
   0  11  -3   -0.20    0.50
   0  11   3   -0.20    0.60
   0  11  -4   -0.70    0.50
   0  11   4    0.60    0.60
   0  11   4    0.00    0.50
   0  11   5    0.00    0.50
   0  11   5    0.50    0.60
   0  11   6   -0.40    0.60
   0  11   6    0.00    0.50
   0  11   7    0.30    0.50
   0  11   7   -0.10    0.60
   0  11   8   12.10    1.20
   0  11   9   12.30    1.20
   0 -11  -9   14.40    1.00
   0  11  10    0.20    0.50
   0 -11 -10    0.60    0.50
   0  11  11    2.10    0.50
   0 -11 -11    1.90    0.40
   0  12   0    9.30    1.00
   0  12   1   13.30    1.20
   0  12   2   -0.40    0.50
   0  12   3   -0.70    0.50
   0  12   4    1.60    0.60
   0  12   5    4.90    1.00
   0  12   6   -0.20    0.50
   0  12   7    0.10    0.50
   0 -12  -7    0.80    0.40
   0  12   8   -1.00    0.40
   1   0 -21    0.20    0.40
   1   0 -20   63.99    2.40
   1   0 -19   -0.60    0.40
   1   0 -18    4.60    0.70
   1   0 -17    0.10    0.40
   1   0 -16   29.30    1.40
   1   0 -15   -0.30    1.00
   1   0 -15   -0.30    0.40
   1   0 -14   38.80    2.50
   1   0 -13   -0.50    0.70
   1   0 -13   -0.80    0.90
   1   0 -12   72.09    3.40
   1   0 -12   76.99    3.80
   1   0 -11    0.10    0.80
   1   0 -11    0.70    0.80
   1   0 -10   57.69    3.00
   1   0 -10   60.89    2.80
   1   0  -9   -0.10    0.70
   1   0  -9    1.00    0.80
   1   0  -9    0.20    0.50
   1   0  -8    0.80    0.60
   1   0  -8    1.20    0.80
   1   0  -8    0.50    0.60
   1   0  -8    0.70    0.50
   1   0  -8    1.10    0.50
   1   0  -7   -0.10    0.40
   1   0  -7    0.60    0.70
   1   0  -7   -0.90    0.50
  -1   0   7   -0.80    0.60
   1   0  -7   -0.30    0.40
   1   0  -7   -0.20    0.40
   1   0  -7   -0.20    0.40
   1   0  -6  159.88    5.60
  -1   0   6  155.18    6.70
   1   0  -6  161.18    6.80
   1   0  -6  157.68    5.70
   1   0  -6  163.18    5.70
   1   0  -6  155.18    6.50
   1   0  -6  167.38    6.60
  -1   0   6  154.58    6.50
   1   0  -6  167.98    6.30
  -1   0   6  162.58    6.90
   1   0  -6  166.08    5.70
  -1   0   5    0.10    0.50
   1   0  -5    0.10    0.50
   1   0  -5   -0.20    0.60
  -1   0   5    0.10    0.40
  -1   0   5    0.00    0.60
   1   0  -5   -0.10    0.30
   1   0  -5    0.10    0.40
   1   0  -5   -0.50    0.30
   1   0  -5   -0.10    0.50
   1   0  -5    0.30    0.40
   1   0  -4  868.91   30.80
   1   0  -4  855.01   33.10
   1   0  -4  834.52   27.90
  -1   0   4  860.81   33.20
   1   0  -4  852.91   28.30
   1   0  -4  853.51   28.20
  -1   0   4  819.12   30.80
  -1   0   4  843.72   33.30
   1   0  -3   -0.30    0.30
  -1   0   3   -0.50    0.20
  -1   0   3    0.10    0.40
   1   0  -3   -0.40    0.30
  -1   0   3   -0.10    0.30
   1   0  -3    0.00    0.20
   1   0  -3   -0.10    0.20
  -1   0   2   97.69    3.70
   1   0  -2   92.59    3.90
   1   0  -2   99.79    3.70
  -1   0   2   99.49    3.90
   1   0  -2   84.89    3.90
  -1   0   2   99.09    3.90
   1   0  -1   -0.10    0.10
  -1   0   1   -0.10    0.10
   1   0  -1   -0.20    0.10
  -1   0   1   -0.10    0.10
  -1   0   1   -0.10    0.10
   1   0   0   -1.20    0.10
  -1   0   0   -1.20    0.10
  -1   0   0   -1.10    0.10
  -1   0   0   -1.20    0.10
   1   0   0   -1.20    0.10
   1   0   0   -1.20    0.10
  -1   0   0   -1.20    0.10
   1   0   0   -1.10    0.10
   1   0   1   -0.40    0.10
   1   0   1   -0.40    0.10
   1   0   1   -0.40    0.20
   1   0   1   -0.50    0.20
  -1   0  -1   -0.40    0.10
   1   0   1   -0.50    0.10
  -1   0  -1   -0.50    0.10
  -1   0  -1   -0.20    0.20
  -1   0  -1   -0.30    0.10
   1   0   2    8.10    0.70
   1   0   2    7.70    0.60
  -1   0  -2    7.20    0.50
   1   0   2    7.80    0.70
   1   0   2    7.70    0.50
   1   0   3    0.40    0.40
  -1   0  -3   -0.20    0.30
   1   0   3    0.10    0.40
   1   0   3   -0.10    0.40
  -1   0  -3    0.00    0.40
  -1   0  -3    0.10    0.30
  -1   0  -3   -0.10    0.40
   1   0   3    0.30    0.30
   1   0   4  217.88    8.30
  -1   0  -4  215.78    7.40
   1   0   4  208.58    8.80
  -1   0  -4  212.08    8.80
  -1   0  -4  211.78    7.50
  -1   0  -4  212.08    8.20
   1   0   4  220.08    8.90
   1   0   4  214.08    8.30
  -1   0  -4  233.78    8.70
  -1   0  -5    0.30    0.50
  -1   0  -5    0.30    0.50
   1   0   5   -0.10    0.50
  -1   0  -5   -0.30    0.40
  -1   0  -5    0.10    0.40
   1   0   5    0.20    0.60
   1   0   5   -0.20    0.40
  -1   0  -5    0.50    0.60
   1   0   5   -0.30    0.50
  -1   0  -5    0.20    0.60
  -1   0  -6  147.29    5.30
  -1   0  -6  152.98    6.30
  -1   0  -6  152.78    5.40
   1   0   6  143.89    6.60
   1   0   6  152.18    6.20
  -1   0  -6  163.78    6.00
  -1   0  -6  139.29    5.40
  -1   0  -6  161.48    5.50
  -1   0  -6  158.08    5.40
  -1   0  -6  146.29    6.40
  -1   0  -7   -0.80    0.40
  -1   0  -7   -0.20    0.60
  -1   0  -7   -0.20    0.40
  -1   0  -7    0.00    0.40
  -1   0  -7   -0.50    0.70
  -1   0  -7   -0.10    0.40
  -1   0  -8 1664.23   55.39
  -1   0  -8 1657.93   60.79
  -1   0  -9   -0.10    0.90
  -1   0  -9   -0.70    0.70
  -1   0 -10   83.39    4.00
  -1   0 -10   81.59    3.60
  -1   0 -11   -1.90    0.70
  -1   0 -11    1.30    0.80
  -1   0 -12   40.00    2.40
  -1   0 -12   36.80    2.60
  -1   0 -13    1.30    1.00
  -1   0 -13    0.30    1.00
  -1   0 -14    3.70    1.20
  -1   0 -14    4.70    0.70
  -1   0 -14    2.00    1.30
  -1   0 -15   -0.60    0.40
  -1   0 -16   17.80    1.10
  -1   0 -17   -0.30    0.40
  -1   0 -18    8.10    0.80
  -1   0 -19    0.30    0.40
  -1   0 -20    0.80    0.40
  -1   0 -21    0.20    0.40
   1   1 -21   11.90    0.70
   1  -1 -21   12.60    0.80
   1   1 -20   20.90    1.00
   1  -1 -20   21.50    1.10
   1   1 -19    7.90    0.70
   1  -1 -19    5.70    0.80
   1   1 -18    0.20    0.40
   1  -1 -18    0.70    0.40
   1   1 -17   -0.20    0.40
   1  -1 -17    0.80    0.40
   1   1 -16    2.60    0.50
   1  -1 -16    1.60    0.50
   1   1 -15    8.10    0.80
   1   1 -15    7.20    1.60
   1  -1 -15    8.90    0.90
   1   1 -14    5.40    1.40
   1   1 -14    4.30    1.20
   1   1 -13   -0.50    0.80
   1   1 -13    0.40    1.00
   1  -1 -13    0.30    0.80
   1   1 -12   12.90    1.70
   1   1 -12    9.00    1.30
  -1  -1  12    8.60    0.80
   1  -1 -12   11.80    1.50
   1   1 -11    1.20    0.80
   1   1 -11    0.40    0.90
   1  -1 -11    0.70    0.80
   1  -1 -11   -0.80    0.70
  -1  -1  11    0.10    0.30
   1   1 -10   -0.10    0.80
   1   1 -10    0.50    0.70
   1  -1 -10   -0.80    0.60
   1  -1 -10    0.50    0.70
   1  -1 -10   -0.30    0.60
   1  -1 -10    0.60    0.80
   1   1  -9   29.60    2.00
   1   1  -9   29.70    1.80
  -1   1   9   31.50    2.30
   1  -1  -9   32.10    1.70
   1  -1  -9   27.60    1.70
   1  -1  -9   29.80    1.70
   1  -1  -9   29.60    1.90
   1  -1  -9   30.80    1.70
   1   1  -8    1.50    0.70
  -1   1   8    0.40    0.60
   1   1  -8    0.80    0.80
   1  -1  -8   -0.10    0.60
   1  -1  -8    0.20    0.50
   1  -1  -8   -0.30    0.60
   1  -1  -8   -0.30    0.50
   1  -1  -8    0.10    0.70
   1  -1  -8    0.40    0.50
   1   1  -7   58.69    2.40
   1   1  -7   66.29    2.60
  -1   1   7   57.69    2.90
  -1   1   7   63.49    3.20
   1   1  -7   62.09    2.90
   1   1  -7   56.99    2.90
  -1  -1   7   57.69    3.00
   1  -1  -7   62.09    2.80
   1  -1  -7   59.39    2.50
   1  -1  -7   60.69    2.50
   1  -1  -7   66.59    3.00
   1  -1  -7   62.49    2.60
   1  -1  -7   60.79    2.50
  -1   1   6    4.20    0.80
   1   1  -6    4.20    0.70
  -1   1   6    4.70    0.90
   1   1  -6    4.70    0.80
   1   1  -6    4.40    0.60
  -1   1   6    3.00    0.60
   1   1  -6    4.40    0.70
   1   1  -6    3.50    0.60
  -1  -1   6    3.10    0.80
   1  -1  -6    3.80    0.60
   1  -1  -6    4.90    0.70
   1  -1  -6    4.30    0.80
   1  -1  -6    4.20    0.70
   1  -1  -6    3.40    0.60
  -1  -1   6    4.80    0.80
   1  -1  -6    4.40    0.80
   1  -1  -6    4.00    0.60
   1  -1  -6    2.70    0.80
   1   1  -5  179.28    6.10
   1   1  -5  164.48    6.10
   1   1  -5  170.98    6.00
   1   1  -5  175.38    6.20
  -1   1   5  179.68    7.40
  -1   1   5  177.18    6.90
   1   1  -5  183.48    6.80
   1   1  -5  175.88    6.80
  -1   1   5  168.38    7.20
  -1  -1   5  171.78    6.80
  -1  -1   5  175.98    7.30
   1  -1  -5  185.48    6.30
   1  -1  -5  182.18    6.10
   1  -1  -5  178.08    7.30
   1  -1  -5  172.18    7.40
   1  -1  -5  170.78    6.70
   1  -1  -5  175.68    7.00
   1  -1  -5  185.08    6.20
   1  -1  -5  177.88    6.10
  -1   1   4 2743.53  107.19
   1   1  -4 2705.83   90.59
   1   1  -4 2813.12   90.39
   1   1  -4 2758.62   98.29
  -1   1   4 2680.93  106.19
  -1   1   4 2621.34   98.39
   1   1  -4 2762.82   99.29
   1   1  -4 2624.34   89.99
  -1   1   4 2782.42  106.29
   1  -1  -4 2866.11   91.19
  -1  -1   4 2736.03   89.99
   1  -1  -4 2845.82   90.69
  -1  -1   4 2814.62  106.29
  -1  -1   4 2626.84  106.19
   1  -1  -4 2615.14  106.19
   1  -1  -4 2817.92   89.59
  -1  -1   4 2661.93   98.29
   1  -1  -4 2830.72   98.49
   1  -1  -4 2641.14  106.39
   1   1  -3   18.30    0.80
  -1   1   3   18.00    1.10
  -1   1   3   18.50    1.10
   1   1  -3   17.50    0.90
   1   1  -3   18.10    1.00
   1   1  -3   18.30    1.00
  -1   1   3   17.50    1.10
   1  -1  -3   18.30    1.00
  -1  -1   3   16.70    1.00
  -1  -1   3   17.40    1.00
   1  -1  -3   18.20    0.90
  -1  -1   3   17.50    0.90
   1  -1  -3   18.60    1.10
   1  -1  -3   16.30    1.10
  -1  -1   3   18.10    0.90
  -1   1   2  580.64   22.30
   1   1  -2  627.84   20.60
   1   1  -2  611.84   21.30
   1   1  -2  598.74   22.30
  -1   1   2  620.54   24.10
  -1   1   2  581.24   24.00
  -1   1   2  611.54   24.40
   1  -1  -2  627.44   22.40
   1  -1  -2  634.54   24.10
   1  -1  -2  633.64   20.60
   1  -1  -2  652.73   24.10
  -1  -1   2  645.04   20.50
  -1  -1   2  590.14   22.30
  -1   1   1   37.50    1.70
  -1   1   1   38.70    1.30
   1   1  -1   36.00    1.30
   1   1  -1   34.30    1.40
  -1   1   1   34.40    1.40
  -1   1   1   35.80    1.40
  -1  -1   1   35.50    1.40
   1  -1  -1   36.60    1.30
   1  -1  -1   38.10    1.40
   1  -1  -1   34.20    1.40
   1  -1  -1   36.10    1.70
  -1   1   0  353.26   12.80
  -1   1   0  390.26   12.30
   1   1   0  363.16   13.80
  -1   1   0  387.46   15.20
  -1  -1   0  368.16   13.80
   1  -1   0  398.16   15.20
   1  -1   0  398.06   12.30
   1  -1   0  398.76   12.80
   1   1   1   25.50    1.20
   1   1   1   26.90    1.30
  -1   1  -1   27.00    1.40
   1   1   1   26.90    1.30
   1   1   1   27.70    1.20
  -1   1  -1   25.70    1.20
  -1  -1  -1   25.80    1.30
   1  -1   1   28.10    1.20
   1  -1   1   28.30    1.20
  -1  -1  -1   27.30    1.30
  -1  -1  -1   27.30    1.30
  -1  -1  -1   28.70    1.30
   1  -1   1   28.70    1.40
   1   1   2  115.99    5.30
   1   1   2  135.59    4.30
   1   1   2  135.89    5.00
   1   1   2  135.29    5.00
   1   1   2  128.89    5.30
  -1   1  -2  127.19    4.60
  -1  -1  -2  133.39    5.00
  -1  -1  -2  124.99    5.20
   1  -1   2  132.89    4.60
  -1  -1  -2  130.29    5.30
  -1  -1  -2  139.59    5.10
  -1  -1  -2  125.69    5.30
   1  -1   2  135.19    5.40
   1   1   3  509.45   17.50
   1   1   3  461.15   17.40
  -1   1  -3  481.75   15.90
   1   1   3  470.95   18.70
  -1   1  -3  458.65   15.90
   1   1   3  486.05   18.70
   1   1   3  444.76   18.70
   1  -1   3  497.65   15.90
  -1  -1  -3  452.75   18.80
  -1  -1  -3  487.15   17.50
  -1  -1  -3  463.35   18.70
   1  -1   3  480.95   17.30
  -1   1  -4  992.10   32.50
   1   1   4  945.51   38.50
  -1   1  -4  974.20   32.60
  -1   1  -4  953.10   35.80
   1   1   4  969.00   35.60
   1   1   4  991.50   38.40
   1   1   4  927.51   38.30
  -1  -1  -4 1035.10   35.70
   1  -1   4  972.00   38.30
  -1  -1  -4  997.30   32.50
  -1  -1  -4  993.50   38.30
  -1  -1  -4 1001.80   38.40
   1  -1   4  959.40   38.20
   1  -1   4  997.10   35.50
   1   1   5    5.30    0.80
   1   1   5    4.00    0.70
  -1   1  -5    6.10    0.80
   1   1   5    3.60    0.80
  -1   1  -5    4.00    0.70
  -1   1  -5    4.50    0.80
  -1   1  -5    4.70    0.50
   1   1   5    5.20    0.90
   1   1   5    4.60    0.50
  -1  -1  -5    4.00    0.80
  -1  -1  -5    5.40    0.90
  -1  -1  -5    5.80    0.80
   1  -1   5    4.70    1.00
  -1  -1  -5    6.30    0.80
   1  -1   5    4.40    0.90
  -1  -1  -5    3.50    0.70
   1   1   6   28.40    1.90
  -1   1  -6   25.80    1.70
  -1   1  -6   28.80    1.60
  -1   1  -6   27.30    1.50
   1   1   6   29.00    1.90
   1  -1   6   25.60    1.80
  -1  -1  -6   31.30    1.70
  -1  -1  -6   29.80    1.70
  -1  -1  -6   29.90    1.50
  -1  -1  -6   29.30    1.50
  -1   1  -7  114.29    4.80
  -1   1  -7  120.09    4.40
   1   1   7  115.89    5.30
  -1  -1  -7  107.69    4.30
  -1  -1  -7  111.99    4.30
  -1  -1  -7  116.29    4.70
  -1  -1  -7  112.39    4.30
  -1  -1  -7  118.19    5.10
  -1   1  -8  237.08    9.20
   1   1   8  233.58   10.00
  -1   1  -8  235.48    8.40
  -1  -1  -8  224.08    8.10
  -1  -1  -8  230.18    8.40
  -1  -1  -8  237.78    9.10
  -1  -1  -8  229.08    8.30
  -1  -1  -8  237.28    8.30
  -1   1  -9   15.70    1.70
  -1   1  -9   14.50    1.40
  -1  -1  -9   16.30    1.30
  -1  -1  -9   15.40    1.50
  -1  -1  -9   16.40    1.30
  -1  -1  -9   15.50    1.30
  -1   1 -10    4.50    1.00
  -1   1 -10    2.30    1.00
  -1  -1 -10    3.60    1.00
  -1  -1 -10    2.40    1.00
  -1   1 -11    1.80    1.00
  -1   1 -11    2.90    1.00
  -1  -1 -11    1.80    0.90
  -1  -1 -11    3.10    1.00
  -1   1 -12   -0.80    0.90
  -1   1 -12   -0.90    0.80
  -1  -1 -12    0.50    0.80
  -1   1 -13    1.50    1.10
  -1   1 -13    0.80    0.90
  -1  -1 -13    1.60    1.00
  -1   1 -14    0.10    0.40
  -1   1 -14    0.50    1.10
  -1   1 -14   -2.30    1.10
  -1  -1 -14    1.30    1.00
  -1  -1 -14    0.30    0.40
  -1   1 -15    0.90    0.40
  -1  -1 -15    1.00    0.50
  -1   1 -16    0.00    0.40
  -1  -1 -16   -0.30    0.40
  -1   1 -17    1.20    0.50
  -1  -1 -17    1.70    0.50
  -1   1 -18    1.50    0.40
  -1  -1 -18    1.70    0.50
  -1   1 -19    7.40    0.80
  -1  -1 -19    6.90    0.80
  -1   1 -20   -0.20    0.40
  -1  -1 -20    0.20    0.40
  -1  -1 -21    6.70    0.60
   1  -2 -21   13.70    0.80
   1   2 -20    5.90    0.60
   1  -2 -20    5.50    0.80
   1   2 -19    5.70    0.60
   1  -2 -19    5.30    0.70
   1   2 -18    0.10    0.30
   1  -2 -18    0.50    0.40
   1   2 -17   20.20    1.10
   1  -2 -17   23.10    1.20
   1   2 -16   16.60    1.00
   1  -2 -16   17.70    1.10
   1   2 -15   74.69    2.80
   1  -2 -15   75.79    2.90
   1   2 -14   13.30    1.70
   1   2 -14   14.30    2.20
   1   2 -14   15.00    0.90
   1   2 -13   19.90    1.90
   1   2 -13   21.30    2.10
  -1  -2  13   20.00    1.20
   1   2 -12    1.10    1.00
   1   2 -12   -1.00    0.80
  -1  -2  12   -0.20    0.40
   1  -2 -12    1.00    0.90
   1   2 -11   66.69    3.50
   1   2 -11   62.99    3.10
   1  -2 -11   58.19    3.00
   1  -2 -11   60.79    3.00
   1  -2 -11   64.59    3.00
   1   2 -10   -0.20    0.80
   1   2 -10    0.40    0.90
   1  -2 -10    1.10    0.70
   1  -2 -10    1.00    0.70
   1  -2 -10    1.10    0.80
   1  -2 -10    1.50    0.70
   1   2  -9   25.30    1.60
   1   2  -9   21.20    1.80
   1  -2  -9   21.30    1.60
   1  -2  -9   24.70    1.60
   1  -2  -9   23.40    1.50
   1  -2  -9   24.40    1.60
   1   2  -8   28.60    1.90
   1   2  -8   25.80    1.60
   1  -2  -8   27.60    1.60
   1  -2  -8   28.90    1.70
   1  -2  -8   29.90    2.00
   1  -2  -8   27.70    1.70
   1  -2  -8   25.20    1.50
   1   2  -7   48.30    2.40
  -1   2   7   47.20    2.50
   1   2  -7   47.20    2.20
  -1  -2   7   44.80    2.40
   1  -2  -7   45.10    2.20
   1  -2  -7   45.90    2.00
   1  -2  -7   44.30    2.10
   1  -2  -7   43.70    2.10
   1  -2  -7   46.80    2.50
   1  -2  -7   49.80    2.20
   1   2  -6   16.70    1.00
   1   2  -6   17.20    1.30
  -1   2   6   19.20    1.40
  -1   2   6   18.40    1.50
   1   2  -6   16.70    1.40
  -1   2   6   16.20    1.30
  -1  -2   6   17.80    1.20
   1  -2  -6   18.30    1.20
   1  -2  -6   16.30    1.10
   1  -2  -6   17.30    1.20
   1  -2  -6   17.10    1.20
   1  -2  -6   17.40    1.30
   1  -2  -6   15.90    1.50
  -1  -2   6   17.70    1.30
   1  -2  -6   18.30    1.10
  -1   2   5    0.60    0.50
   1   2  -5    0.40    0.40
  -1   2   5    0.20    0.50
  -1   2   5    0.40    0.50
  -1   2   5    0.60    0.60
   1   2  -5    0.00    0.60
  -1   2   5    0.20    0.40
   1   2  -5    0.00    0.60
   1  -2  -5    0.80    0.50
   1  -2  -5    0.40    0.60
   1  -2  -5    0.60    0.50
  -1  -2   5   -0.30    0.40
   1  -2  -5    0.40    0.50
   1  -2  -5    0.10    0.50
  -1  -2   5    0.90    0.50
   1  -2  -5    1.00    0.50
   1  -2  -5    0.10    0.40
  -1   2   4  749.62   25.90
   1   2  -4  665.33   24.40
  -1   2   4  725.73   27.60
  -1   2   4  685.23   28.10
   1   2  -4  747.83   23.60
   1   2  -4  690.63   26.00
  -1   2   4  713.83   27.60
   1   2  -4  698.93   23.60
  -1   2   4  679.73   25.80
   1  -2  -4  734.43   23.50
   1  -2  -4  737.43   25.90
  -1  -2   4  679.93   25.60
   1  -2  -4  668.73   27.80
  -1  -2   4  696.83   23.60
   1  -2  -4  704.73   27.80
   1  -2  -4  723.23   23.70
  -1   2   3    0.10    0.40
  -1   2   3   -0.20    0.50
   1   2  -3   -0.10    0.40
  -1   2   3   -0.20    0.50
  -1   2   3    0.30    0.30
   1   2  -3    0.00    0.60
  -1  -2   3   -0.90    0.40
   1  -2  -3    0.40    0.40
   1  -2  -3   -0.30    0.40
   1  -2  -3   -0.10    0.50
  -1  -2   3    0.60    0.60
   1  -2  -3   -0.10    0.50
   1  -2  -3    0.40    0.50
  -1   2   2    7.70    0.70
  -1   2   2    9.60    0.70
  -1   2   2    8.50    1.00
   1   2  -2    7.50    0.60
  -1   2   2    9.10    0.60
   1  -2  -2    9.70    0.90
  -1  -2   2    9.30    1.00
   1  -2  -2    9.30    1.00
   1  -2  -2    7.90    0.90
  -1  -2   2    7.80    0.60
  -1   2   1    1.40    0.60
   1   2  -1    2.10    0.50
  -1   2   1    2.70    0.50
  -1   2   1    2.70    0.40
   1  -2  -1    2.50    0.60
   1  -2  -1    3.60    0.50
   1  -2  -1    1.90    0.40
  -1  -2   1    2.30    0.40
   1  -2  -1    2.20    0.50
   1  -2  -1    3.90    0.80
   1   2   0   29.40    1.30
  -1   2   0   30.60    1.20
   1   2   0   28.20    1.20
  -1   2   0   30.90    1.80
  -1  -2   0   33.60    1.80
  -1  -2   0   31.10    1.40
   1  -2   0   31.10    1.30
   1  -2   0   29.70    1.50
   1  -2   0   31.50    1.70
   1   2   1    0.50    0.30
   1   2   1    0.40    0.40
  -1   2  -1    0.10    0.50
  -1   2  -1    0.10    0.30
   1   2   1    0.20    0.30
  -1  -2  -1    0.80    0.40
  -1  -2  -1    0.10    0.50
   1  -2   1    0.30    0.50
  -1  -2  -1    0.30    0.40
   1  -2   1    0.30    0.40
   1   2   2   -0.80    0.40
  -1   2  -2    0.10    0.50
  -1   2  -2    0.00    0.30
   1   2   2    0.10    0.40
  -1   2  -2   -0.20    0.50
   1  -2   2    0.20    0.50
  -1  -2  -2    0.10    0.40
  -1  -2  -2    0.10    0.50
  -1  -2  -2   -0.60    0.40
  -1  -2  -2   -0.40    0.40
  -1  -2  -2   -0.30    0.50
   1  -2   2   -0.50    0.60
   1   2   3    4.60    0.90
  -1   2  -3    4.90    0.70
   1   2   3    5.00    0.90
  -1   2  -3    4.20    0.50
  -1   2  -3    4.40    0.80
   1   2   3    5.30    0.90
   1   2   3    4.80    0.70
   1   2   3    6.40    0.80
  -1   2  -3    4.90    0.80
   1  -2   3    5.20    1.10
  -1  -2  -3    5.60    1.00
  -1  -2  -3    4.60    0.80
  -1  -2  -3    4.70    1.00
   1  -2   3    4.80    0.90
  -1  -2  -3    5.40    0.80
  -1  -2  -3    5.00    0.70
   1  -2   3    4.70    0.70
   1   2   4    1.70    0.50
  -1   2  -4    2.40    0.70
   1   2   4    2.50    0.70
  -1   2  -4    1.90    0.60
   1   2   4    2.30    0.70
   1   2   4    2.60    0.40
  -1   2  -4    2.80    0.70
   1   2   4    3.00    0.60
   1   2   4    3.00    0.60
  -1  -2  -4    3.60    0.80
   1  -2   4    2.70    0.60
   1  -2   4    2.30    0.50
  -1  -2  -4    2.40    0.60
  -1  -2  -4    2.30    0.70
   1  -2   4    2.30    0.70
   1   2   5    1.70    0.60
  -1   2  -5    3.20    0.80
   1   2   5    1.90    0.70
  -1   2  -5    2.50    0.70
   1   2   5    1.60    0.50
  -1   2  -5    1.50    0.70
  -1  -2  -5    1.10    0.60
  -1  -2  -5    2.00    0.60
   1  -2   5    2.20    0.80
  -1  -2  -5    2.10    0.60
   1  -2   5    1.90    0.50
   1  -2   5    0.90    0.60
  -1  -2  -5    0.60    0.50
  -1   2  -6    7.00    1.20
   1   2   6    8.20    1.10
  -1   2  -6    6.60    1.00
  -1   2  -6    5.60    0.90
   1  -2   6    4.30    0.90
  -1  -2  -6    6.90    0.90
  -1  -2  -6    4.70    0.90
  -1  -2  -6    6.80    0.90
   1  -2   6    5.80    1.00
  -1  -2  -6    5.50    1.00
  -1   2  -7   80.29    3.70
   1   2   7   83.19    3.90
  -1   2  -7   82.09    3.40
   1  -2   7   74.39    3.70
  -1  -2  -7   79.39    3.30
  -1  -2  -7   84.09    3.50
  -1  -2  -7   84.49    3.90
  -1  -2  -7   79.49    3.20
  -1   2  -8  106.79    4.50
  -1   2  -8  116.49    5.00
  -1  -2  -8  111.89    4.40
  -1  -2  -8  115.29    4.50
  -1  -2  -8  116.39    4.40
  -1   2  -9  224.68    8.20
  -1   2  -9  224.98    9.00
  -1  -2  -9  213.68    8.00
  -1  -2  -9  228.28    8.10
  -1  -2  -9  227.38    8.30
  -1  -2  -9  221.28    8.10
  -1   2 -10   24.90    1.80
  -1   2 -10   22.10    1.90
  -1  -2 -10   22.50    1.60
  -1  -2 -10   17.60    1.50
  -1  -2 -10   18.60    1.50
  -1  -2 -10   19.30    1.50
  -1   2 -11   22.10    2.10
  -1   2 -11   19.00    1.70
  -1  -2 -11   18.20    1.70
  -1   2 -12    6.10    1.40
  -1   2 -12    5.20    1.20
  -1  -2 -12    5.10    1.10
  -1   2 -13   10.20    1.90
  -1   2 -13    6.20    1.40
  -1  -2 -13    8.10    1.50
  -1   2 -14    0.50    1.20
  -1   2 -14    0.50    0.40
  -1  -2 -14    1.10    0.50
  -1   2 -15    0.10    0.40
  -1  -2 -15    0.30    0.40
  -1   2 -16   16.30    1.00
  -1  -2 -16   14.90    1.00
  -1   2 -17    0.40    0.40
  -1  -2 -17    0.00    0.50
  -1   2 -18    1.30    0.40
  -1  -2 -18    1.70    0.50
  -1   2 -19    0.30    0.40
  -1  -2 -19   -0.10    0.50
  -1  -2 -20    0.90    0.50
   1  -3 -20    0.80    0.50
  -1   3  19   10.80    1.00
   1  -3 -19   11.00    0.90
   1   3 -18    1.00    0.40
   1  -3 -18    0.90    0.50
   1   3 -17    0.30    0.30
   1  -3 -17    0.60    0.50
   1   3 -16    4.00    0.60
   1   3 -15    0.30    0.30
   1   3 -14    2.00    1.20
   1   3 -14    2.60    0.40
  -1   3  14    2.60    0.60
   1   3 -13   -1.60    1.00
   1  -3 -13    1.40    0.90
   1   3 -12   35.30    2.50
   1  -3 -12   27.30    2.10
   1  -3 -12   31.20    2.30
   1  -3 -12   27.30    2.10
   1   3 -11   24.60    2.10
   1   3 -11   25.40    1.90
   1  -3 -11   18.40    1.70
   1  -3 -11   22.80    1.80
   1  -3 -11   24.30    1.80
   1   3 -10   11.70    1.60
   1   3 -10   10.60    1.40
   1  -3 -10   10.50    1.30
   1  -3 -10    9.80    1.30
   1  -3 -10   10.50    1.30
   1   3  -9    0.00    0.70
   1   3  -9    2.10    1.00
   1  -3  -9    0.20    0.60
   1  -3  -9    0.20    0.60
   1  -3  -9    0.60    0.70
   1   3  -8    7.30    1.30
   1   3  -8    8.00    1.20
   1  -3  -8    6.50    1.10
   1  -3  -8    5.80    1.10
   1  -3  -8    6.80    1.00
   1  -3  -8    7.90    1.10
   1  -3  -8    7.80    1.10
   1   3  -7    8.50    1.10
   1   3  -7    8.00    1.30
   1  -3  -7    8.10    1.10
   1  -3  -7    6.80    1.00
   1  -3  -7    7.80    0.90
   1  -3  -7    6.40    1.00
   1  -3  -7    8.70    1.10
  -1   3   6   86.59    3.90
  -1   3   6   83.69    4.20
   1   3  -6   85.09    3.80
   1  -3  -6   79.89    3.40
   1  -3  -6   80.69    3.20
   1  -3  -6   88.99    3.50
   1  -3  -6   80.29    3.40
   1  -3  -6   90.59    3.70
   1   3  -5    0.30    0.70
  -1   3   5    1.90    0.60
   1   3  -5    0.50    0.40
  -1   3   5    0.50    0.50
  -1   3   5    2.60    0.70
   1  -3  -5    0.40    0.50
   1  -3  -5    1.30    0.50
  -1  -3   5    1.10    0.50
   1  -3  -5    0.20    0.60
  -1   3   4    9.30    1.20
  -1   3   4   10.30    1.00
   1   3  -4    9.10    0.70
  -1   3   4    7.30    0.90
   1   3  -4    9.20    1.10
  -1  -3   4    8.60    0.80
   1  -3  -4   10.80    1.00
   1  -3  -4    7.30    1.10
   1  -3  -4   10.30    1.10
   1   3  -3    8.90    0.70
   1   3  -3    7.30    1.00
  -1   3   3    8.80    0.80
  -1   3   3    8.20    0.80
  -1   3   3    7.20    1.10
  -1   3   3    8.30    0.60
  -1  -3   3    8.40    0.70
   1  -3  -3    8.50    1.10
   1  -3  -3    7.20    1.00
   1  -3  -3   10.00    0.80
  -1   3   2 1400.66   58.29
  -1   3   2 1447.96   50.79
   1   3  -2 1366.56   53.69
   1   3  -2 1462.15   50.79
   1  -3  -2 1551.14   58.29
  -1  -3   2 1486.15   52.99
  -1  -3   2 1509.85   58.49
   1  -3  -2 1574.54   53.29
   1   3  -1 8548.44  297.87
  -1   3   1 8370.46  297.97
  -1   3   1 8313.67  340.07
   1  -3  -1 8843.92  311.57
  -1  -3   1 8956.10  311.77
   1  -3  -1 8522.95  275.17
   1  -3  -1 8678.13  311.27
   1  -3  -1 9133.49  341.37
  -1  -3   1 8766.72  340.57
  -1   3   0 9532.85  326.57
   1   3   0 9459.65  326.87
  -1   3   0 9191.88  373.06
  -1  -3   0 9856.11  301.47
   1  -3   0 9709.83  373.96
  -1  -3   0 9999.00  373.06
  -1  -3   0 8853.91  341.77
   1   3   1  295.67   11.30
   1   3   1  305.47   10.90
   1   3   1  305.17   11.30
  -1   3  -1  302.27   10.80
  -1  -3  -1  325.17   12.80
   1  -3   1  318.47   12.90
  -1  -3  -1  304.37   11.50
  -1  -3  -1  326.57   10.00
   1   3   2   80.29    3.20
   1   3   2   83.29    3.30
  -1   3  -2   83.99    3.10
  -1   3  -2   78.19    3.40
   1   3   2   78.89    3.30
  -1  -3  -2   83.09    3.50
  -1  -3  -2   83.09    3.50
   1  -3   2   86.59    4.10
  -1  -3  -2   86.09    3.90
  -1  -3  -2   88.19    3.60
   1   3   3  251.37    9.00
   1   3   3  259.37    9.60
  -1   3  -3  243.58    8.90
  -1   3  -3  239.98    9.60
   1   3   3  248.78    9.60
  -1   3  -3  259.77    9.10
  -1  -3  -3  252.27    9.70
  -1  -3  -3  258.57   10.30
   1  -3   3  258.17   10.80
  -1  -3  -3  254.77    9.80
  -1  -3  -3  270.37   10.50
   1   3   4   93.69    4.10
   1   3   4  101.39    4.20
  -1   3  -4   97.19    3.60
  -1   3  -4   96.89    4.10
  -1   3  -4   97.99    3.70
  -1   3  -4  104.69    4.10
  -1  -3  -4   96.89    4.40
   1  -3   4   97.19    3.90
  -1   3  -5   96.79    3.80
   1   3   5  101.29    4.40
  -1   3  -5   98.39    4.30
  -1   3  -5  100.29    4.10
  -1   3  -6    1.60    0.80
  -1   3  -6    0.90    0.70
  -1   3  -6    1.00    0.70
  -1  -3  -6    1.10    0.60
  -1  -3  -6    1.60    0.60
  -1   3  -7   12.10    1.40
  -1   3  -7   10.90    1.30
  -1  -3  -7   10.80    1.10
  -1  -3  -7   11.50    1.20
  -1   3  -8   82.29    3.60
  -1   3  -8   81.79    3.90
  -1  -3  -8   80.79    3.50
  -1  -3  -8   78.09    3.50
  -1  -3  -8   83.99    3.40
  -1   3  -9    1.90    1.00
  -1   3  -9    1.60    1.00
  -1  -3  -9    2.50    0.80
  -1  -3  -9    3.40    0.90
  -1  -3  -9    1.40    0.70
  -1  -3  -9    2.60    0.80
  -1   3 -10    5.60    1.20
  -1   3 -10    5.80    1.20
  -1  -3 -10    3.90    0.90
  -1  -3 -10    5.00    1.00
  -1  -3 -10    1.70    0.80
  -1  -3 -10    5.80    1.10
  -1   3 -11    0.00    1.00
  -1   3 -11    1.40    1.00
  -1  -3 -11   -0.20    0.70
  -1  -3 -11    0.00    0.70
  -1  -3 -11    0.10    0.90
  -1  -3 -11    1.00    0.80
  -1   3 -12    6.70    1.50
  -1   3 -12    8.20    1.50
  -1  -3 -12    4.60    1.10
  -1   3 -13    2.10    1.10
  -1   3 -13    0.10    1.10
  -1   3 -13    2.50    0.40
  -1   3 -14    2.80    0.40
  -1   3 -15    1.90    0.40
  -1  -3 -15    2.80    0.60
  -1   3 -16    0.80    0.40
  -1  -3 -16    1.10    0.50
  -1   3 -17   -0.30    0.40
  -1  -3 -17    0.30    0.50
  -1  -3 -18   -0.60    0.50
   1   3  19    2.10    0.60
  -1  -3 -19    2.10    0.50
  -1  -3 -20    0.20    0.40
  -1   4  20   16.70    0.90
   1  -4 -20   17.60    1.00
  -1   4  19    0.60    0.40
  -1   4  18    0.50    0.50
  -1   4  18    0.50    0.40
  -1   4  17   58.89    2.60
  -1   4  17   56.89    2.30
  -1   4  16   17.50    1.10
  -1   4  15    7.10    0.90
  -1   4  14   22.40    1.20
   1   4 -13    4.50    1.40
  -1   4  13    4.80    0.80
   1  -4 -13    3.30    1.10
   1   4 -12   -0.80    1.00
   1  -4 -12    0.30    0.90
   1  -4 -12    1.00    0.80
   1  -4 -12    0.40    0.90
   1   4 -11    2.50    1.20
   1  -4 -11    2.30    0.90
   1  -4 -11    4.30    1.10
   1  -4 -11    2.40    1.00
   1   4 -10    1.50    1.00
   1  -4 -10    1.60    0.80
   1  -4 -10    2.20    0.80
   1  -4 -10    1.00    0.80
   1   4  -9    3.90    1.10
   1  -4  -9    1.60    0.80
   1  -4  -9    3.90    0.90
   1  -4  -9    2.90    0.90
   1   4  -8   15.10    1.70
   1  -4  -8   16.70    1.50
   1  -4  -8   16.30    1.40
   1  -4  -8   13.90    1.40
   1   4  -7   56.09    2.90
   1  -4  -7   50.19    2.60
   1  -4  -7   57.09    2.70
   1  -4  -7   56.09    2.70
   1  -4  -7   60.29    2.90
   1   4  -6    2.70    0.60
   1   4  -6    1.50    0.80
   1  -4  -6    2.10    0.70
   1  -4  -6    2.30    0.80
   1  -4  -6    1.10    0.60
   1   4  -5    0.80    0.40
  -1   4   5    0.90    0.50
   1   4  -5    0.80    0.80
   1  -4  -5   -0.90    0.60
   1  -4  -5    1.20    0.60
  -1   4   4    0.50    0.40
   1   4  -4    0.20    0.40
  -1   4   4   -0.60    0.70
   1   4  -4   -1.10    0.60
   1  -4  -4   -0.60    0.50
   1   4  -3   52.49    2.20
  -1   4   3   53.39    2.20
   1   4  -3   52.19    2.50
  -1   4   3   49.99    3.10
   1  -4  -3   54.19    2.60
  -1   4   2   21.40    1.10
  -1   4   2   16.10    1.80
   1   4  -2   20.30    1.10
   1   4  -2   19.00    1.30
   1  -4  -2   22.10    1.40
   1   4  -1  520.55   18.60
  -1   4   1  540.75   18.60
   1  -4  -1  514.65   19.50
   1  -4  -1  558.34   19.50
   1   4   0   12.30    0.90
  -1   4   0   12.00    0.80
  -1  -4   0   12.00    0.90
   1   4   1   49.70    2.10
  -1   4  -1   50.99    2.00
  -1  -4  -1   47.20    2.30
   1   4   2   40.80    1.80
  -1   4  -2   36.90    1.90
  -1   4  -2   37.50    1.60
  -1  -4  -2   38.00    2.10
  -1   4  -3  148.09    5.90
   1   4   3  149.09    5.60
  -1   4  -3  153.48    5.40
  -1  -4  -3  145.99    6.10
  -1   4  -4    0.70    0.80
   1   4   4    0.20    0.50
  -1   4  -4    0.20    0.40
   1   4   5    2.90    0.60
  -1   4  -5    4.30    0.90
   1   4   6    4.20    0.80
  -1   4  -6    6.50    1.30
  -1  -4  -6    4.20    0.80
  -1   4  -7    3.80    1.00
  -1  -4  -7    3.30    0.90
  -1  -4  -7    4.50    0.80
  -1   4  -8   23.60    1.90
  -1  -4  -8   22.40    1.70
  -1  -4  -8   21.50    1.70
  -1  -4  -8   21.30    1.50
  -1   4  -9   57.29    3.10
  -1  -4  -9   48.80    2.70
  -1  -4  -9   49.00    2.60
  -1  -4  -9   47.90    2.60
  -1   4 -10   27.80    2.30
  -1  -4 -10   28.10    2.10
  -1  -4 -10   28.00    2.00
  -1  -4 -10   25.50    1.90
  -1   4 -11   -1.60    1.00
  -1  -4 -11    1.60    0.90
  -1  -4 -11    1.70    0.80
  -1  -4 -11    0.80    0.80
  -1   4 -12   13.70    2.10
  -1  -4 -12   14.60    1.70
  -1  -4 -12   11.30    1.70
  -1   4 -13    2.10    1.20
   1   4  13    3.60    0.60
  -1  -4 -13    1.20    1.00
   1   4  14    0.30    0.50
   1   4  15    7.30    0.90
   1   4  16    4.70    0.80
   1   4  17    1.40    0.60
   1   4  17    0.50    0.50
   1   4  18   -0.20    0.40
   1   4  18   -0.60    0.50
   1   4  19    1.40    0.40
  -1  -4 -19    0.90    0.50
  -1   5  19   30.70    1.30
  -1   5  18    7.10    0.90
  -1   5  18    7.30    0.80
  -1   5  17    2.00    0.50
  -1   5  17    2.00    0.60
  -1   5  16    2.70    0.60
  -1   5  16    4.60    0.90
  -1   5  15    0.40    0.50
  -1   5  15    0.00    0.50
  -1   5  14   30.30    1.50
  -1   5  14   31.70    1.70
  -1   5  13    3.20    0.60
  -1   5  13    2.40    0.70
  -1   5  12   15.80    1.00
  -1   5  12   16.70    1.20
   1   5 -12   11.10    1.90
   1  -5 -12   14.10    1.90
  -1   5  11    0.30    0.50
   1   5 -11   -0.80    0.90
  -1   5  11   -1.60    0.60
   1  -5 -11   -0.40    0.90
   1  -5 -11   -1.00    0.80
  -1   5  10    0.50    0.70
   1   5 -10    2.70    1.20
  -1   5  10    2.10    0.60
   1  -5 -10    1.00    0.90
   1  -5 -10    1.20    0.90
   1  -5 -10    2.50    0.90
  -1   5   9   12.30    1.00
   1   5  -9   13.40    1.80
  -1   5   9   13.80    1.30
   1  -5  -9   13.10    1.60
   1  -5  -9   11.20    1.50
   1  -5  -9   11.40    1.50
   1  -5  -9    9.20    1.50
  -1   5   8   33.00    1.90
   1   5  -8   29.20    2.20
  -1   5   8   30.50    1.50
   1  -5  -8   30.70    2.10
   1  -5  -8   30.60    2.00
   1  -5  -8   32.60    2.10
   1  -5  -8   33.20    2.10
  -1   5   7    2.80    0.70
   1   5  -7    1.90    0.90
   1  -5  -7    2.40    0.80
   1  -5  -7    3.50    0.90
   1  -5  -7    2.50    0.90
   1  -5  -7    2.10    0.80
   1   5  -6    0.10    0.70
   1   5  -6    0.60    0.50
  -1   5   6    0.20    0.50
   1  -5  -6    1.50    0.80
   1  -5  -6    0.70    0.70
   1  -5  -6    0.20    0.60
   1   5  -5   33.00    2.10
  -1   5   5   37.20    1.80
   1   5  -5   36.70    1.70
   1  -5  -5   35.20    2.00
   1  -5  -5   34.10    2.00
   1  -5  -5   31.00    2.00
   1   5  -4   82.79    3.20
  -1   5   4   81.99    3.30
   1   5  -4   76.99    3.60
   1  -5  -4   76.89    3.40
   1  -5  -4   78.49    3.40
   1   5  -3  127.99    4.70
  -1   5   3  122.39    4.70
   1  -5  -3  120.69    4.80
   1   5  -2   50.89    2.20
  -1   5   2   50.59    2.20
   1   5  -1   55.29    2.40
  -1   5   1   57.09    2.40
  -1   5   0   10.20    0.80
   1   5   0    9.40    0.80
  -1   5  -1    2.90    0.50
   1   5   1    2.50    0.60
   1   5   2  746.03   25.90
  -1   5  -2  736.53   25.80
  -1   5  -3   17.70    1.10
  -1   5  -4    4.60    1.00
   1   5   4    3.00    0.70
   1   5   5    0.50    0.60
  -1   5  -5    0.20    0.80
   1   5   6   51.39    2.50
  -1   5  -6   50.29    2.80
  -1  -5  -6   49.40    2.60
   1   5   7    6.00    1.00
  -1   5  -7    5.00    1.20
  -1  -5  -7    4.30    1.00
  -1  -5  -7    4.70    1.10
   1   5   8    0.90    0.50
  -1   5  -8    0.40    0.90
   1   5   8    1.10    0.70
  -1  -5  -8    2.00    0.80
  -1  -5  -8    0.40    0.80
  -1  -5  -8   -0.50    0.70
  -1  -5  -8    0.60    0.80
   1   5   9   48.00    2.20
  -1   5  -9   55.89    3.10
   1   5   9   53.99    2.60
  -1  -5  -9   43.60    2.70
  -1  -5  -9   45.90    2.80
  -1   5 -10    1.00    1.00
   1   5  10    0.80    0.80
  -1  -5 -10    0.90    0.80
  -1  -5 -10    0.60    0.90
  -1  -5 -10    1.80    0.90
  -1   5 -11    9.70    1.90
  -1  -5 -11    6.90    1.40
   1   5  12    4.60    0.80
  -1   5 -12    3.10    1.40
  -1  -5 -12    2.10    1.10
   1   5  13    0.00    0.60
  -1   5 -13    0.20    0.40
   1   5  13   -0.70    0.50
   1   5  14    0.40    0.60
   1   5  14    1.00    0.50
   1   5  15    4.50    0.80
   1   5  15    5.60    0.90
   1   5  16    1.10    0.50
   1   5  16    0.90    0.60
   1   5  17    1.70    0.60
   1   5  17    1.10    0.50
   1   5  18    8.90    0.80
   1   5  19    1.70    0.40
  -1   6  19    9.60    0.70
  -1   6  18    5.40    0.70
  -1   6  17    1.10    0.40
  -1   6  17    1.50    0.60
  -1   6  16    1.50    0.60
  -1   6  16    1.30    0.50
  -1   6  15    0.20    0.60
  -1   6  15   -0.20    0.50
  -1   6  14   20.60    1.20
  -1   6  14   21.30    1.40
  -1   6  13   29.80    1.70
  -1   6  13   32.50    1.50
  -1   6  12    9.60    0.90
  -1   6  12    9.40    1.00
  -1   6  11    3.70    0.60
  -1   6  11    4.80    0.90
   1   6 -11    2.50    1.20
   1  -6 -11    1.50    1.00
  -1   6  10   71.59    2.90
   1   6 -10   68.79    3.90
   1  -6 -10   65.79    3.70
  -1   6   9   21.80    1.70
   1   6  -9   22.30    2.10
  -1   6   9   21.40    1.30
   1  -6  -9   22.80    2.00
   1  -6  -9   23.10    2.10
   1  -6  -9   21.80    2.00
   1  -6  -9   25.20    2.10
  -1   6   8    8.70    0.90
  -1   6   8    7.50    1.20
   1   6  -8    7.30    1.40
   1  -6  -8    8.00    1.50
   1  -6  -8    6.10    1.30
   1  -6  -8    8.90    1.40
   1  -6  -8    9.50    1.50
   1   6  -7   30.00    1.50
   1   6  -7   32.90    2.30
  -1   6   7   35.60    2.00
  -1   6   7   32.80    1.60
   1  -6  -7   32.80    2.20
   1  -6  -7   28.50    2.20
   1  -6  -7   32.60    2.20
  -1   6   6    1.60    0.50
   1   6  -6    2.90    0.50
  -1   6   6    2.40    0.70
   1  -6  -6    4.60    1.00
   1  -6  -6    2.10    0.80
   1  -6  -6    2.30    0.90
   1  -6  -6    2.30    0.80
  -1   6   5   -0.10    0.50
   1  -6  -5    1.40    0.70
   1  -6  -5    0.90    0.80
   1  -6  -5    1.20    0.70
  -1   6   4   37.90    1.90
   1   6  -4   37.10    1.80
   1  -6  -4   33.60    2.10
   1  -6  -4   37.20    2.10
   1  -6  -4   35.80    2.20
  -1   6   3    7.90    0.90
   1   6  -3    3.80    0.70
   1  -6  -3    6.20    1.10
   1  -6  -3    4.90    0.90
   1  -6  -3    4.30    0.90
   1   6  -2  358.96   12.40
   1  -6  -2  326.87   12.20
   1  -6  -2  351.76   12.10
   1  -6  -2  343.67   12.20
   1   6  -1  375.86   13.10
   1  -6  -1  357.66   12.70
   1   6   0   53.59    2.40
   1   6   1  131.79    5.10
   1   6   2  217.78    8.10
   1   6   3   21.00    1.40
   1   6   4    3.30    0.80
  -1   6  -5    0.70    0.40
   1   6   5    0.70    0.60
   1   6   5    0.40    0.40
  -1  -6  -5    0.40    0.70
  -1   6  -6  136.79    5.10
   1   6   6  139.49    5.50
   1   6   6  128.29    5.10
  -1  -6  -6  133.89    5.50
  -1  -6  -6  141.79    5.60
   1   6   7   20.30    1.20
  -1   6  -7   20.00    1.20
   1   6   7   23.00    1.60
  -1  -6  -7   20.00    1.80
  -1  -6  -7   20.00    1.80
  -1  -6  -7   20.30    1.80
   1   6   8    1.50    0.80
  -1   6  -8    0.00    0.90
   1   6   8    1.30    0.50
  -1  -6  -8   -0.20    0.80
  -1  -6  -8    0.50    0.80
  -1  -6  -8    1.50    0.80
  -1  -6  -8    0.00    0.80
   1   6   9   77.19    3.70
  -1   6  -9   78.69    4.30
   1   6   9   83.09    3.20
  -1  -6  -9   73.49    3.90
   1   6  10   46.80    1.80
   1   6  10   43.90    2.00
  -1   6 -10   38.50    3.00
  -1  -6 -10   35.00    2.70
   1   6  11   16.50    1.00
  -1   6 -11   15.30    1.00
   1   6  11   16.40    1.20
  -1   6 -11   12.60    2.00
  -1  -6 -11   13.60    2.20
   1   6  12    0.50    0.50
   1   6  12   -0.20    0.50
  -1   6 -12    0.60    0.40
  -1   6 -13    1.70    0.40
   1   6  13    1.00    0.50
   1   6  13    0.40    0.60
  -1  -6 -13    0.60    0.60
   1   6  14    3.20    0.60
   1   6  14    2.80    0.70
  -1  -6 -14    3.40    0.60
   1   6  15   -0.40    0.50
   1   6  15    0.40    0.50
   1   6  16   -0.80    0.50
   1   6  16    0.30    0.40
   1   6  17   14.80    0.90
   1   6  18   13.60    0.80
  -1   7  18   10.90    0.70
  -1   7  17    3.90    0.60
  -1   7  16   14.40    0.90
  -1   7  16   14.70    1.10
  -1   7  15   -0.30    0.40
  -1   7  15   -0.30    0.50
   1  -7 -15    0.40    0.50
  -1   7  14    5.50    0.70
  -1   7  14    7.40    1.00
   1  -7 -14    5.20    0.90
  -1   7  13    3.70    0.70
  -1   7  13    3.00    0.50
  -1   7  12    4.90    0.70
  -1   7  12    3.30    0.70
  -1   7  11    5.70    1.00
   1   7 -11    5.80    0.80
  -1   7  11    6.70    0.70
   1   7 -10   26.90    1.30
  -1   7  10   31.10    1.60
  -1   7  10   29.30    1.30
   1   7 -10   26.60    1.30
  -1   7   9   -0.10    0.40
  -1   7   9   -0.10    0.50
   1  -7  -9    0.00    1.00
   1  -7  -9   -0.30    0.90
  -1   7   8    0.90    0.50
   1  -7  -8    1.80    1.00
   1  -7  -8    1.90    1.00
   1   7  -7    2.20    0.60
  -1   7   7    3.40    0.60
   1  -7  -7    2.90    1.10
   1  -7  -7    4.60    1.20
   1  -7  -7    2.90    1.10
   1  -7  -7    1.10    0.90
   1   7  -6   95.59    3.70
  -1   7   6   99.69    3.80
   1  -7  -6   94.29    4.40
   1  -7  -6   96.89    4.40
   1  -7  -6   87.99    4.70
   1  -7  -6   93.49    4.30
  -1   7   5   86.59    3.40
   1   7  -5   85.39    3.40
   1  -7  -5   83.99    4.00
   1  -7  -5   83.09    4.40
   1  -7  -5   87.99    4.00
   1  -7  -5   87.99    4.00
  -1   7   4   20.10    1.20
   1   7  -4   21.90    1.20
   1  -7  -4   21.10    1.80
   1  -7  -4   23.10    1.80
   1  -7  -4   23.10    1.80
   1   7  -3   17.90    1.10
  -1   7   3   18.20    1.10
   1  -7  -3   17.90    1.60
   1  -7  -3   16.90    1.60
   1  -7  -3   19.40    1.70
  -1   7   2   63.49    2.50
   1   7  -2   61.59    2.50
   1  -7  -2   57.79    2.90
   1   7  -1   44.00    2.00
  -1   7   1   47.70    2.00
  -1   7   0    4.80    0.70
   1   7   0    3.10    0.60
   1   7   1   41.20    1.90
  -1   7  -1   43.80    1.90
   1   7   2   13.60    1.20
  -1   7  -2   12.60    0.90
   1   7   2   12.60    0.90
   1   7   3    9.90    1.20
   1   7   3   12.10    0.90
  -1   7  -3   10.70    0.90
  -1  -7  -3   10.90    1.40
   1   7   4    1.20    0.50
   1   7   4    2.10    0.80
  -1   7  -4    0.80    0.40
  -1  -7  -4    1.60    0.80
  -1  -7  -4    0.80    0.90
   1   7   5   17.80    1.50
   1   7   5   18.00    1.10
  -1   7  -5   14.40    1.10
  -1  -7  -5   16.20    1.70
  -1  -7  -5   19.80    1.80
  -1  -7  -5   16.10    1.70
  -1   7  -6    0.30    0.50
   1   7   6    1.20    0.70
   1   7   6    0.00    0.40
  -1  -7  -6    2.10    1.00
  -1  -7  -6    0.60    0.90
  -1  -7  -6    0.40    0.80
  -1   7  -7    2.40    0.60
   1   7   7    3.20    0.90
   1   7   7    4.40    0.80
  -1  -7  -7    1.00    0.80
  -1  -7  -7    1.40    1.00
  -1  -7  -7    1.70    1.00
   1   7   8    0.50    0.40
   1   7   8    0.90    0.50
  -1  -7  -8    0.40    1.00
  -1  -7  -8    0.60    0.90
   1   7   9   13.50    0.90
  -1   7  -9   13.10    0.90
   1   7   9   13.30    1.10
  -1  -7  -9   13.80    1.90
  -1   7 -10    0.50    0.40
  -1   7 -10    0.20    0.40
   1   7  10   -0.10    0.40
   1   7  10   -0.50    0.50
   1   7  11    0.30    0.40
   1   7  11   -0.10    0.50
  -1   7 -11    0.00    0.40
  -1   7 -11   -0.40    0.40
  -1   7 -12    4.10    0.70
   1   7  12    6.10    0.80
   1   7  12    6.10    1.00
   1   7  13    2.20    0.70
  -1   7 -13    2.30    0.50
   1   7  13    2.10    0.50
  -1  -7 -13    2.70    0.60
   1   7  14   -0.30    0.60
   1   7  14    0.00    0.40
  -1   7 -14   -0.20    0.40
  -1  -7 -14    1.00    0.50
   1   7  15   -0.20    0.50
   1   7  15    1.20    0.40
  -1  -7 -15    0.00    0.50
   1   7  16    0.10    0.40
   1   7  17    5.60    0.60
  -1   8  16    3.20    0.50
  -1   8  15    1.60    0.50
  -1   8  15    1.80    0.40
   1  -8 -15    2.60    0.50
  -1   8  14   20.60    1.00
  -1   8  14   21.50    1.30
   1  -8 -14   20.20    1.20
  -1   8  13   10.90    1.00
  -1   8  13   10.50    0.80
  -1   8  12    2.90    0.50
  -1   8  12    4.50    0.90
  -1   8  11   -0.10    0.40
  -1   8  11    0.30    0.60
   1   8 -11    0.10    0.40
   1   8 -10   25.90    1.30
  -1   8  10   27.80    1.90
  -1   8  10   26.40    1.20
   1   8 -10   27.70    1.30
  -1   8  10   28.50    1.60
  -1   8   9   -0.10    0.40
  -1   8   9    0.70    0.70
   1   8  -9    0.50    0.50
  -1   8   9    0.10    0.50
   1   8  -9    0.00    0.40
  -1   8   8    4.70    0.90
   1   8  -8    5.20    0.60
   1   8  -8    6.00    0.80
  -1   8   8    4.10    0.60
  -1   8   8    5.40    0.90
   1   8  -7    4.80    0.80
  -1   8   7    5.80    0.90
   1   8  -7    4.70    0.90
  -1   8   7    7.20    1.30
   1  -8  -7    4.60    1.30
   1   8  -6   25.20    1.30
   1   8  -6   24.90    1.40
  -1   8   6   25.70    1.50
   1  -8  -6   22.70    2.40
   1  -8  -6   23.40    2.20
   1   8  -5    1.90    0.50
  -1   8   5    1.40    0.50
   1  -8  -5    1.60    1.10
   1  -8  -5    0.90    0.90
   1  -8  -5    1.90    1.20
  -1   8   4    0.60    0.50
   1   8  -4    2.00    0.50
   1  -8  -4    1.00    1.00
   1  -8  -4    0.60    0.90
  -1   8   3   11.10    1.00
   1   8  -3   11.00    0.90
   1   8  -2   20.10    1.20
  -1   8   2   19.00    1.20
   1   8  -1   55.09    2.30
  -1   8   1   56.29    2.40
   1   8   0    1.40    0.50
  -1   8   0    0.70    0.50
  -1   8  -1   24.00    1.30
   1   8   1   23.80    1.30
   1   8   2   13.90    1.00
  -1   8  -2   13.30    1.00
  -1   8  -3   20.10    1.20
   1   8   3   19.90    1.20
  -1  -8  -3   21.40    1.90
  -1   8  -4   -0.10    0.40
   1   8   4   -0.40    0.40
  -1  -8  -4   -1.50    0.80
  -1  -8  -4    0.10    0.80
  -1   8  -5    4.50    0.80
   1   8   5    4.20    0.70
  -1  -8  -5    2.90    1.10
  -1   8  -6    1.20    0.60
   1   8   6    1.60    0.50
  -1   8  -6    1.70    0.50
  -1  -8  -6    1.20    1.10
  -1  -8  -6    0.50    0.90
  -1   8  -7    0.60    0.50
  -1   8  -7   -0.10    0.60
   1   8   7   -0.30    0.50
   1   8   7   -0.70    0.30
   1   8   7    0.10    0.70
  -1   8  -7   -0.20    0.40
   1   8   8    4.70    0.90
  -1   8  -8    4.50    0.80
   1   8   8    5.00    0.90
  -1   8  -8    4.60    0.80
   1   8   8    5.30    0.70
   1   8   9    8.70    1.00
  -1   8  -9    9.30    0.90
  -1   8  -9    8.50    0.90
   1   8   9    9.40    0.80
   1   8   9    7.70    1.30
  -1   8 -10    4.30    0.80
   1   8  10    4.10    0.50
  -1   8 -10    4.30    0.80
   1   8  10    5.40    0.90
   1   8  11    6.30    0.90
  -1   8 -11    7.20    0.80
  -1   8 -11    7.40    0.80
   1   8  11    6.80    0.70
   1   8  12    0.60    0.40
   1   8  12   -0.30    0.50
  -1   8 -12    0.90    0.40
  -1  -8 -12    0.10    0.60
   1   8  13    8.80    0.90
   1   8  13    6.60    0.70
  -1   8 -13    6.90    0.70
  -1  -8 -13    7.30    0.90
   1   8  14   11.30    0.80
  -1   8 -14   10.90    0.80
   1   8  14   10.90    0.90
  -1  -8 -14   12.00    0.90
   1   8  15    1.00    0.40
  -1  -8 -15    1.40    0.50
   1   8  16   -0.20    0.30
   1  -9 -15    9.70    0.80
   1  -9 -14   14.40    1.00
  -1   9  13   11.30    0.90
   1  -9 -13   11.60    1.00
  -1   9  12    5.40    0.90
   1   9 -12    5.30    0.70
   1   9 -11    0.30    0.40
  -1   9  11    1.40    0.60
  -1   9  11   -0.20    0.50
  -1   9  10    3.40    0.70
   1   9 -10    4.10    0.70
  -1   9  10    4.00    0.80
  -1   9   9    3.50    0.80
   1   9  -9    5.00    0.80
  -1   9   9    4.80    0.90
  -1   9   8    9.50    1.40
   1   9  -8    8.70    0.90
  -1   9   8    7.10    0.90
   1   9  -7    7.30    1.00
   1   9  -7    7.80    0.90
  -1   9   7    8.30    1.00
  -1   9   7    9.30    1.40
  -1   9   6    6.00    1.30
  -1   9   6    7.50    0.90
   1   9  -6    5.60    0.90
   1   9  -6    6.40    0.90
  -1   9   5    0.70    0.50
  -1   9   5    0.70    0.70
   1   9  -5    1.80    0.50
   1   9  -5    1.60    0.60
   1   9  -4    7.60    0.90
  -1   9   4   10.60    1.00
  -1   9   4    7.20    1.30
   1   9  -4    9.10    0.90
  -1   9   3   51.19    2.30
   1   9  -3   51.09    2.30
  -1   9   3   52.79    2.90
   1   9  -3   51.59    2.10
  -1   9   2   70.89    2.90
  -1   9   2   65.99    3.60
   1   9  -2   70.59    2.90
   1   9  -1    0.50    0.50
  -1   9   1    0.40    0.50
   1   9   0   15.40    1.10
  -1   9   0   16.40    1.20
   1   9   1    5.10    1.10
   1   9   1    6.90    0.90
  -1   9  -1    6.00    0.90
  -1   9  -1    7.60    0.90
   1   9   2   24.30    1.40
   1   9   2   25.10    1.80
  -1   9  -2   27.50    1.50
  -1   9  -2   26.90    1.40
  -1   9  -2   25.50    1.30
  -1   9  -3    2.60    0.60
   1   9   3    3.90    0.70
   1   9   3    3.50    0.80
  -1   9  -3    3.20    0.60
  -1   9  -3    4.70    0.90
  -1   9  -4    9.20    1.00
   1   9   4    9.00    1.30
  -1   9  -4   10.20    0.90
   1   9   4   10.00    1.00
  -1   9  -4    8.80    1.00
   1   9   5   24.60    1.40
  -1   9  -5   22.30    1.50
  -1   9  -5   23.10    1.30
   1   9   5   24.90    1.80
  -1   9  -5   24.00    1.30
  -1   9  -6   16.80    1.20
   1   9   6   17.90    1.60
   1   9   6   18.00    1.20
  -1   9  -6   17.70    1.10
  -1   9  -6   18.70    1.10
  -1   9  -7    4.40    0.80
  -1   9  -7    5.60    0.90
   1   9   7    5.50    0.90
   1   9   7    6.20    1.20
   1   9   8   -0.20    0.60
  -1   9  -8    0.80    0.50
   1   9   8   -0.30    0.50
  -1   9  -8   -1.20    0.40
  -1   9  -9   -0.10    0.40
   1   9   9   -1.10    0.60
  -1   9  -9    0.70    0.50
   1   9   9   -0.20    0.50
  -1   9 -10   12.70    0.90
   1   9  10   13.80    1.40
   1   9  10   12.80    1.10
   1   9  11    0.40    0.50
   1   9  11    0.10    0.30
  -1   9 -11    0.60    0.40
  -1  -9 -11    1.10    0.60
   1   9  12    0.70    0.30
   1   9  12    0.80    0.50
  -1   9 -12    0.40    0.40
  -1  -9 -12    0.50    0.50
   1   9  13   -0.10    0.30
  -1   9 -13    0.10    0.40
  -1  -9 -13    0.00    0.50
  -1  -9 -14    0.40    0.50
  -1  -9 -15    0.70    0.40
   1 -10 -14    3.50    0.60
   1 -10 -13   12.90    0.90
   1 -10 -12    0.50    0.50
  -1  10  11    1.90    0.60
  -1  10  11    2.20    0.50
   1  10 -11    1.50    0.50
   1  10 -10    8.30    0.80
  -1  10  10    8.20    1.20
  -1  10  10    9.10    0.90
  -1  10   9    3.00    0.60
  -1  10   9    2.20    0.70
   1  10  -9    2.60    0.50
  -1  10   8    0.90    0.70
  -1  10   8    0.20    0.50
   1  10  -8    1.40    0.50
  -1  10   7   14.10    1.10
  -1  10   7   14.20    1.40
   1  10  -7   13.30    1.00
  -1  10   6    0.10    0.50
  -1  10   6    1.40    0.70
  -1  10   5    9.20    1.00
  -1  10   5   11.50    1.40
   1  10  -5   13.60    1.10
  -1  10   4    2.70    0.80
   1  10  -4    2.50    0.60
  -1  10   4    1.80    0.60
   1  10  -3    3.70    0.70
  -1  10   3    4.90    0.90
  -1  10   3    5.10    1.10
   1  10  -2    0.10    0.50
  -1  10   2    0.40    0.60
  -1  10   2    0.10    0.50
   1  10  -1   31.80    2.10
   1  10  -1   34.10    1.60
  -1  10   1   30.20    2.10
  -1  10   1   32.50    1.70
  -1  10   0    5.60    1.10
  -1  10   0    3.80    0.70
   1  10   0    4.00    0.80
   1  10   0    4.00    0.80
   1  10   1   51.19    2.30
  -1  10  -1   53.19    2.30
   1  10   1   53.09    2.90
   1  10   2    6.90    1.20
   1  10   2    6.30    0.90
  -1  10  -2    7.10    0.90
  -1  10  -3    6.20    0.90
   1  10   3    5.10    1.20
   1  10   3    5.40    0.80
  -1  10  -4   21.20    1.40
   1  10   4   23.10    1.70
  -1  10  -4   22.40    1.30
   1  10   4   21.70    1.30
   1  10   5   -0.80    0.60
  -1  10  -5    0.30    0.50
  -1  10  -5    0.70    0.60
   1  10   5   -0.50    0.50
  -1  10  -6    8.50    0.90
   1  10   6    5.30    1.20
  -1  10  -6    6.60    1.00
   1  10   6    8.00    0.90
  -1  10  -7   16.70    1.10
   1  10   7   18.70    1.60
   1  10   7   19.20    1.20
   1  10   8    2.20    0.60
   1  10   8    2.10    0.70
  -1  10  -8    2.80    0.50
   1  10   9    4.40    1.00
  -1  10  -9    3.90    0.70
   1  10   9    3.10    0.60
   1  10  10    3.40    0.70
   1  10  10    2.90    0.60
  -1  10 -10    4.40    0.70
  -1 -10 -10    3.30    0.60
  -1  10 -11    4.00    0.70
  -1 -10 -11    3.40    0.60
  -1  10 -12    0.30    0.40
  -1 -10 -12    0.00    0.50
  -1 -10 -13   -0.20    0.40
  -1  11  11    1.20    0.50
   1 -11 -11    0.70    0.40
  -1  11  10    0.90    0.60
   1 -11 -10    1.30    0.50
  -1  11   9    3.50    0.70
  -1  11   8    4.80    1.00
  -1  11   7   12.40    0.90
  -1  11   7   10.00    1.20
  -1  11   6   -0.10    0.60
  -1  11   6    0.40    0.50
  -1  11   5   14.00    1.00
  -1  11   5   12.80    1.30
  -1  11   4    2.30    0.70
  -1  11   4    3.10    0.60
  -1  11   3   20.80    1.60
  -1  11   3   21.20    1.30
  -1  11   2    0.10    0.50
  -1  11   2   -0.50    0.60
  -1  11   1    2.20    0.60
   1  11  -1    1.10    0.60
  -1  11   1    1.60    0.70
  -1  11   0    8.70    1.10
   1  11   0    9.10    0.90
   1  11   0    8.60    1.10
  -1  11   0    9.50    0.90
  -1  11  -1   14.30    1.10
   1  11   1   10.10    1.20
   1  11   1   11.70    1.00
   1  11   2   -0.10    0.60
  -1  11  -2    0.70    0.50
   1  11   2   -0.10    0.50
   1  11   3    2.90    0.80
  -1  11  -3    3.40    0.70
   1  11   3    3.80    0.70
   1  11   4   13.30    1.00
  -1  11  -4   11.50    1.00
   1  11   4    9.90    1.30
   1  11   5   -0.20    0.50
   1  11   5   -1.00    0.60
   1  11   6    1.10    0.70
   1  11   6    0.70    0.50
   1  11   7    0.70    0.50
   1  11   7    0.80    0.60
  -1 -11  -7    0.00    0.50
   1  11   8    0.90    0.60
  -1 -11  -8   -0.20    0.50
   1  11   9    0.90    0.60
  -1 -11  -9    1.20    0.50
   1  11  10   -0.40    0.40
  -1 -11 -10    0.30    0.40
  -1 -11 -11   -0.40    0.40
  -1  12   9    2.00    0.50
  -1  12   8    5.00    0.80
   1 -12  -8    6.20    0.60
  -1  12   7    1.20    0.50
   1 -12  -7    1.80    0.50
  -1  12   6   -0.70    0.50
   1 -12  -6    0.40    0.50
  -1  12   5    1.20    0.60
  -1  12   4   28.60    1.70
  -1  12   3   21.70    1.50
  -1  12   2   29.10    1.80
   1  12  -1   -0.10    0.60
  -1  12   1    0.20    0.50
   1  12   0    0.00    0.50
   1  12   1    1.40    0.60
   1  12   2    2.60    0.60
   1  12   3   37.70    2.10
   1  12   4   -1.00    0.50
   1  12   5    4.90    0.90
   1  12   6    1.20    0.50
   1  12   7    4.40    0.90
  -1 -12  -7    4.30    0.60
   1  12   8    2.30    0.50
   1  13   2    1.20    0.60
   2   0 -21    1.00    0.40
   2   0 -20    2.50    0.50
   2   0 -19    0.00    0.40
   2   0 -18   20.10    1.10
   2   0 -17    0.50    0.40
   2   0 -16    8.30    0.80
   2   0 -15    0.00    0.40
   2   0 -14    1.30    1.00
   2   0 -13    0.50    0.90
   2   0 -13    0.60    0.80
   2   0 -12    0.90    0.80
   2   0 -12    0.40    0.90
   2   0 -11   -0.60    0.80
   2   0 -11    0.90    0.70
  -2   0  11    0.10    0.30
   2   0 -10    0.70    0.70
   2   0 -10    0.80    0.80
   2   0 -10    0.30    0.60
   2   0  -9    1.10    0.80
   2   0  -9    0.90    0.60
   2   0  -9    1.10    0.70
   2   0  -9   -0.60    0.60
   2   0  -8    7.40    0.90
   2   0  -8    8.70    1.10
   2   0  -8    8.50    0.90
   2   0  -8    8.10    0.90
   2   0  -8    7.10    0.90
   2   0  -8    6.40    1.00
   2   0  -7    0.10    0.40
   2   0  -7   -0.10    0.40
   2   0  -7   -0.80    0.60
   2   0  -7    1.00    0.50
  -2   0   7   -0.10    0.60
   2   0  -7    0.00    0.50
  -2   0   7   -0.10    0.50
  -2   0   7    0.30    0.60
   2   0  -7   -0.80    0.50
  -2   0   6  164.88    6.50
   2   0  -6  160.78    6.50
   2   0  -6  163.78    6.70
   2   0  -6  164.48    5.60
  -2   0   6  157.78    6.90
  -2   0   6  152.48    6.70
   2   0  -6  163.48    5.70
   2   0  -6  157.78    5.70
   2   0  -6  168.38    6.30
   2   0  -6  155.08    6.20
   2   0  -6  168.28    5.70
   2   0  -5   -0.10    0.50
   2   0  -5    0.30    0.50
   2   0  -5    0.00    0.60
  -2   0   5    0.60    0.40
  -2   0   5    0.50    0.50
  -2   0   5   -0.60    0.50
   2   0  -5    0.50    0.50
   2   0  -5    0.00    0.50
   2   0  -5   -0.30    0.40
   2   0  -5    0.30    0.40
   2   0  -4  302.27   10.10
  -2   0   4  292.77   11.10
   2   0  -4  289.97   11.10
   2   0  -4  309.17   11.80
  -2   0   4  291.27   11.80
   2   0  -4  294.77   11.90
   2   0  -4  302.87    9.90
  -2   0   4  292.77   12.00
   2   0  -3   -0.10    0.30
   2   0  -3   -0.40    0.30
  -2   0   3   -0.20    0.30
  -2   0   3    0.10    0.40
  -2   0   3    0.10    0.30
   2   0  -3   -0.40    0.30
   2   0  -3   -0.20    0.30
   2   0  -2   91.49    3.80
  -2   0   2   94.29    3.80
  -2   0   2   97.19    3.90
   2   0  -2   93.79    3.30
   2   0  -2   96.69    3.60
  -2   0   2   95.89    3.60
   2   0  -2   94.89    3.90
   2   0  -2   92.59    3.30
   2   0  -1   -1.30    0.20
  -2   0   1   -1.20    0.10
   2   0  -1   -1.50    0.20
  -2   0   1   -1.50    0.20
  -2   0   1   -1.20    0.20
   2   0  -1   -1.40    0.10
   2   0   0  810.92   25.20
   2   0   0  766.02   30.80
  -2   0   0  727.23   30.80
  -2   0   0  811.52   25.20
   2   0   0  825.72   28.50
  -2   0  -1   -0.20    0.10
  -2   0  -1   -0.50    0.20
  -2   0  -1    0.00    0.20
   2   0   1   -0.10    0.20
   2   0   1   -0.40    0.20
   2   0   1    0.00    0.30
   2   0   1    0.30    0.30
  -2   0  -1   -0.20    0.10
  -2   0  -1   -0.10    0.30
   2   0   2  338.47   11.50
   2   0   2  288.57   12.30
   2   0   2  303.37   12.30
  -2   0  -2  299.37   11.50
  -2   0  -2  315.17   12.30
   2   0   2  327.57   10.20
  -2   0  -3    0.20    0.50
   2   0   3    0.20    0.50
   2   0   3   -0.60    0.40
   2   0   3   -0.20    0.40
  -2   0  -3   -0.20    0.40
   2   0   3    0.10    0.50
  -2   0  -3    0.30    0.50
  -2   0  -4    0.70    0.60
  -2   0  -4    0.20    0.30
  -2   0  -4    0.80    0.50
  -2   0  -4    0.90    0.70
   2   0   4    0.20    0.50
   2   0   4    0.10    0.50
  -2   0  -4    0.40    0.50
   2   0   4    0.30    0.50
   2   0   4    0.50    0.40
   2   0   5   -0.70    0.50
  -2   0  -5    0.00    0.40
   2   0   5    0.70    0.60
   2   0   5   -0.30    0.40
  -2   0  -5    2.10    0.70
  -2   0  -5   -0.20    0.40
  -2   0  -5    0.10    0.60
  -2   0  -5    0.00    0.50
   2   0   5   -0.10    0.50
  -2   0  -6   11.80    1.00
   2   0   6   11.00    1.20
  -2   0  -6   12.00    0.90
  -2   0  -6   11.50    1.10
  -2   0  -6   11.40    1.10
  -2   0  -6   11.40    0.90
  -2   0  -6   13.60    1.20
   2   0   6    9.80    1.30
  -2   0  -7    0.20    0.70
  -2   0  -7   -0.80    0.60
  -2   0  -8  760.62   28.00
  -2   0  -8  745.23   25.50
  -2   0  -9   -0.80    0.70
  -2   0  -9    0.80    0.90
  -2   0 -10   15.40    1.50
  -2   0 -10   17.90    1.80
  -2   0 -11   -0.50    0.80
  -2   0 -11    0.30    1.00
  -2   0 -12    1.00    1.00
  -2   0 -12    0.10    0.90
  -2   0 -13    0.20    1.10
  -2   0 -13    0.70    1.00
  -2   0 -14   -0.40    0.90
  -2   0 -14    0.30    0.40
  -2   0 -14    0.70    1.20
  -2   0 -15    0.70    0.40
  -2   0 -16    0.30    0.40
  -2   0 -17    0.80    0.40
  -2   0 -18    1.40    0.50
  -2   0 -19   -0.20    0.40
  -2   0 -20   25.70    1.20
   2   1 -21    1.10    0.40
   2  -1 -21    1.10    0.40
   2   1 -20   24.70    1.10
   2  -1 -20   24.90    1.20
   2   1 -19    0.90    0.40
   2  -1 -19    1.40    0.40
   2   1 -18   10.00    0.80
   2  -1 -18    9.60    0.90
   2   1 -17    3.80    0.70
   2  -1 -17    2.90    0.50
   2   1 -16   77.99    2.90
   2  -1 -16   79.29    3.00
   2   1 -15   32.90    1.50
   2   1 -15   34.00    2.50
   2   1 -15   32.90    2.70
   2  -1 -15   32.80    1.50
   2   1 -14   55.29    3.40
   2   1 -14   55.19    3.00
   2   1 -13   34.00    2.50
   2   1 -13   34.00    2.20
  -2  -1  13   34.10    1.60
   2   1 -12   23.00    2.00
   2   1 -12   18.10    1.70
   2  -1 -12   21.70    1.70
  -2  -1  12   19.70    1.10
   2   1 -11    2.10    1.00
   2   1 -11    0.20    0.70
  -2  -1  11    0.20    0.30
   2  -1 -11    0.20    0.60
   2  -1 -11    0.40    0.70
   2  -1 -11   -0.40    0.70
   2   1 -10    0.20    0.80
   2   1 -10    0.90    0.70
   2  -1 -10    0.10    0.60
   2  -1 -10    1.60    0.70
   2  -1 -10   -0.50    0.60
   2  -1 -10   -0.20    0.70
   2  -1 -10    0.90    0.70
   2   1  -9   74.39    3.50
   2   1  -9   74.29    3.20
  -2   1   9   78.79    3.90
   2  -1  -9   72.69    3.00
   2  -1  -9   72.39    3.30
   2  -1  -9   72.79    3.10
   2  -1  -9   75.69    3.00
   2  -1  -9   70.99    3.10
   2   1  -8    1.60    0.80
  -2   1   8    0.80    0.70
   2   1  -8    0.10    0.60
   2   1  -8    0.00    0.50
   2  -1  -8    0.70    0.50
   2  -1  -8    1.30    0.60
   2  -1  -8    1.20    0.60
   2  -1  -8    2.30    0.70
   2  -1  -8    0.30    0.60
   2  -1  -8   -0.30    0.50
   2   1  -7   25.20    1.70
   2   1  -7   26.20    1.50
   2   1  -7   23.20    1.60
   2   1  -7   24.50    1.30
  -2   1   7   30.20    1.90
   2   1  -7   24.90    1.40
   2  -1  -7   25.20    1.40
   2  -1  -7   27.90    1.40
   2  -1  -7   27.00    1.50
  -2  -1   7   23.00    1.70
   2  -1  -7   26.00    1.40
   2  -1  -7   24.90    1.40
   2  -1  -7   27.20    1.50
   2  -1  -7   30.30    1.70
  -2   1   6    0.60    0.60
   2   1  -6   -0.40    0.40
   2   1  -6    1.10    0.40
   2   1  -6    0.50    0.40
   2   1  -6    0.30    0.60
  -2   1   6    0.20    0.60
  -2   1   6    0.00    0.40
   2   1  -6    0.50    0.50
   2   1  -6    0.10    0.60
   2  -1  -6    0.00    0.60
   2  -1  -6    0.00    0.40
   2  -1  -6    0.50    0.50
   2  -1  -6    1.10    0.50
   2  -1  -6    1.00    0.50
   2  -1  -6   -0.10    0.50
   2  -1  -6    0.60    0.50
  -2  -1   6    0.70    0.60
  -2  -1   6    0.20    0.50
   2  -1  -6    0.50    0.50
  -2   1   5   66.39    3.20
   2   1  -5   72.39    3.10
  -2   1   5   70.69    3.30
   2   1  -5   73.79    2.70
  -2   1   5   69.89    3.20
   2   1  -5   73.59    3.00
   2   1  -5   73.19    2.80
   2   1  -5   68.39    2.60
   2  -1  -5   70.79    2.60
  -2  -1   5   65.99    3.10
   2  -1  -5   67.39    3.40
   2  -1  -5   73.09    2.70
  -2  -1   5   68.99    3.30
   2  -1  -5   70.29    2.70
   2  -1  -5   68.39    3.20
  -2  -1   5   70.99    3.10
   2  -1  -5   74.19    3.20
   2  -1  -5   71.89    2.80
   2  -1  -5   72.99    3.00
   2   1  -4   13.90    1.00
   2   1  -4   13.60    0.90
   2   1  -4   13.20    0.80
   2   1  -4   12.90    1.10
  -2   1   4   12.80    0.90
   2   1  -4   13.00    1.00
   2   1  -4   13.30    0.80
  -2   1   4   12.70    1.10
  -2   1   4   13.60    1.10
   2  -1  -4   13.30    1.00
   2  -1  -4   13.00    0.90
  -2  -1   4   12.60    1.00
   2  -1  -4   14.10    0.90
   2  -1  -4   13.30    1.20
   2  -1  -4   12.70    1.20
  -2  -1   4   13.00    0.90
   2  -1  -4   13.50    1.00
   2  -1  -4   14.80    1.00
   2   1  -3  123.09    4.70
  -2   1   3  117.09    4.70
   2   1  -3  118.99    4.40
  -2   1   3  126.09    5.00
   2   1  -3  126.09    4.30
  -2  -1   3  119.09    5.00
   2  -1  -3  123.39    4.30
   2  -1  -3  127.39    4.30
  -2  -1   3  128.99    4.30
   2  -1  -3  123.29    5.00
   2  -1  -3  122.49    4.20
   2  -1  -3  129.39    4.80
   2  -1  -3  119.79    5.10
  -2  -1   3  118.59    5.00
  -2  -1   3  116.29    4.70
  -2   1   2    3.80    0.50
  -2   1   2    3.50    0.60
   2   1  -2    4.10    0.50
   2   1  -2    4.40    0.40
  -2   1   2    3.40    0.50
   2   1  -2    4.00    0.40
   2  -1  -2    3.80    0.50
  -2  -1   2    3.60    0.50
  -2  -1   2    3.50    0.50
   2  -1  -2    4.50    0.60
  -2  -1   2    3.50    0.40
   2  -1  -2    4.10    0.50
   2  -1  -2    4.10    0.50
   2  -1  -2    3.80    0.50
   2  -1  -2    3.90    0.50
   2   1  -1   -0.10    0.20
   2   1  -1    0.00    0.20
  -2   1   1    0.20    0.30
  -2   1   1    0.10    0.20
  -2   1   1   -0.10    0.30
   2   1  -1    0.10    0.20
  -2   1   1    0.10    0.30
   2  -1  -1    0.20    0.30
  -2  -1   1    0.10    0.20
   2  -1  -1    0.00    0.30
  -2  -1   1   -0.10    0.20
   2  -1  -1   -0.10    0.20
   2  -1  -1   -0.10    0.20
   2  -1  -1    0.00    0.20
   2   1   0    0.00    0.20
   2   1   0    0.00    0.20
   2   1   0    0.20    0.20
  -2   1   0    0.10    0.30
  -2   1   0    0.20    0.30
   2   1   0    0.20    0.20
  -2   1   0   -0.10    0.30
  -2  -1   0    0.20    0.20
   2  -1   0    0.00    0.30
  -2  -1   0    0.20    0.20
   2  -1   0    0.30    0.30
   2  -1   0    0.40    0.30
   2  -1   0    0.20    0.20
  -2  -1   0    0.30    0.20
  -2   1  -1   29.50    1.30
  -2   1  -1   26.60    1.30
   2   1   1   27.80    1.30
   2   1   1   30.00    1.30
  -2   1  -1   26.30    1.40
  -2  -1  -1   30.30    1.10
   2  -1   1   27.60    1.20
  -2  -1  -1   27.50    1.40
  -2  -1  -1   26.70    1.30
   2  -1   1   27.10    1.20
  -2  -1  -1   29.00    1.40
   2  -1   1   27.30    1.20
   2  -1   1   29.50    1.40
   2   1   2    1.10    0.40
   2   1   2    1.40    0.50
   2   1   2    1.00    0.40
   2   1   2    1.00    0.40
   2   1   2    1.90    0.40
  -2   1  -2    1.50    0.50
   2  -1   2    0.10    0.40
  -2  -1  -2    0.70    0.40
  -2  -1  -2    1.30    0.50
   2  -1   2    1.20    0.40
   2  -1   2    1.50    0.40
  -2  -1  -2    1.10    0.30
  -2  -1  -2    0.80    0.40
  -2   1  -3   46.80    2.00
   2   1   3   49.10    2.30
   2   1   3   47.90    2.30
  -2   1  -3   49.60    2.10
   2   1   3   51.89    2.30
   2   1   3   43.50    2.20
   2   1   3   47.20    1.80
  -2   1  -3   43.90    2.10
  -2  -1  -3   46.00    2.30
   2  -1   3   48.30    2.20
  -2  -1  -3   45.40    2.30
   2  -1   3   49.30    2.20
  -2  -1  -3   50.29    2.30
   2  -1   3   50.09    2.30
   2  -1   3   48.90    2.10
   2   1   4    2.10    0.70
   2   1   4    2.60    0.70
  -2   1  -4    2.30    0.70
  -2   1  -4    2.70    0.70
  -2   1  -4    2.40    0.60
   2   1   4    1.10    0.50
   2   1   4    3.00    0.70
   2  -1   4    2.10    0.60
  -2  -1  -4    1.30    0.50
  -2  -1  -4    3.00    0.60
  -2  -1  -4    2.20    0.70
   2  -1   4    1.80    0.50
   2  -1   4    1.90    0.60
   2  -1   4    1.70    0.60
  -2  -1  -4    3.30    0.60
   2   1   5   15.30    1.30
  -2   1  -5   14.70    1.20
  -2   1  -5   14.80    1.10
   2   1   5   16.30    1.40
  -2   1  -5   13.50    1.10
   2   1   5   13.30    1.20
  -2  -1  -5   13.70    1.10
  -2  -1  -5   14.40    1.00
  -2  -1  -5   14.80    0.90
   2  -1   5   13.00    1.10
  -2  -1  -5   15.40    1.20
   2  -1   5   14.40    1.30
   2  -1   5   13.50    1.30
   2  -1   5   14.40    1.30
  -2  -1  -5   12.50    1.20
   2   1   6    4.20    0.80
  -2   1  -6    3.60    0.70
  -2   1  -6    3.50    0.80
  -2   1  -6    4.30    0.90
  -2  -1  -6    5.00    0.80
  -2  -1  -6    3.60    0.70
  -2  -1  -6    3.80    0.70
   2  -1   6    3.20    0.80
  -2  -1  -6    3.40    0.80
   2   1   7  119.09    5.40
  -2   1  -7  114.99    4.50
  -2   1  -7  114.79    4.90
  -2  -1  -7  111.49    4.30
  -2  -1  -7  120.19    4.80
  -2  -1  -7  121.19    5.20
  -2  -1  -7  113.59    4.40
  -2   1  -8  595.24   21.80
  -2   1  -8  579.24   19.90
  -2  -1  -8  588.54   21.70
  -2  -1  -8  569.74   19.70
  -2  -1  -8  560.74   19.80
  -2  -1  -8  589.44   19.90
  -2   1  -9   23.70    1.70
  -2   1  -9   19.90    1.90
  -2  -1  -9   23.30    1.80
  -2  -1  -9   25.00    1.70
  -2   1 -10    4.70    1.10
  -2   1 -10    5.00    1.30
  -2  -1 -10    3.20    1.00
  -2  -1 -10    4.00    1.00
  -2   1 -11   79.09    4.00
  -2   1 -11   77.59    3.70
  -2  -1 -11   82.49    4.00
  -2  -1 -11   78.49    3.70
  -2   1 -12   14.70    1.70
  -2   1 -12   12.70    1.90
  -2  -1 -12    9.10    1.50
  -2   1 -13    6.40    1.30
  -2   1 -13    2.90    1.30
  -2  -1 -13    5.50    1.30
  -2   1 -14    0.40    0.40
  -2   1 -14    1.60    1.20
  -2  -1 -14    0.40    0.40
  -2  -1 -14    1.70    1.10
  -2   1 -15    7.60    0.80
  -2  -1 -15    9.20    0.80
  -2   1 -16   -0.30    0.40
  -2  -1 -16   -0.20    0.40
  -2   1 -17    4.70    0.80
  -2  -1 -17    5.40    0.80
  -2   1 -18    1.70    0.50
  -2  -1 -18    0.20    0.50
  -2   1 -19    1.00    0.40
  -2  -1 -19    0.70    0.50
  -2   1 -20    6.90    0.70
  -2  -1 -20    7.50    0.70
   2  -2 -21    3.80    0.60
   2   2 -20   32.10    1.30
   2  -2 -20   32.50    1.40
   2   2 -19    7.70    0.70
   2  -2 -19    5.80    0.80
   2   2 -18   -0.40    0.30
   2  -2 -18   -0.40    0.40
   2   2 -17   -0.10    0.40
   2  -2 -17   -0.40    0.40
   2   2 -16    1.10    0.40
   2  -2 -16   -0.10    0.40
   2   2 -15    1.30    0.40
   2   2 -15    0.10    1.00
   2  -2 -15    0.90    0.50
   2   2 -14   -0.30    1.00
  -2  -2  14    0.00    0.40
   2   2 -13    1.60    1.00
   2   2 -13    2.50    1.20
   2   2 -12   29.00    2.20
   2   2 -12   24.00    1.90
  -2  -2  12   23.60    1.30
   2  -2 -12   22.80    1.80
   2  -2 -12   21.80    1.80
   2   2 -11    1.00    0.80
   2   2 -11    2.50    1.00
   2  -2 -11    1.40    0.80
   2  -2 -11    1.10    0.70
  -2  -2  11    1.40    0.40
   2  -2 -11    1.20    0.80
   2   2 -10   11.40    1.30
   2   2 -10   11.00    1.60
   2  -2 -10   10.70    1.20
   2  -2 -10   10.50    1.20
   2  -2 -10   11.00    1.20
   2  -2 -10   10.70    1.20
   2   2  -9    7.30    1.30
   2   2  -9    7.70    1.10
   2  -2  -9    9.70    1.10
   2  -2  -9    7.80    1.00
   2  -2  -9    7.10    1.10
   2  -2  -9    8.70    1.10
   2   2  -8    1.20    0.70
   2   2  -8   -0.40    0.80
   2  -2  -8   -0.90    0.50
   2  -2  -8    0.10    0.50
   2  -2  -8    0.20    0.60
   2  -2  -8    0.30    0.60
   2  -2  -8    0.00    0.60
   2  -2  -8    1.00    0.60
   2   2  -7    2.30    0.60
   2   2  -7    3.00    0.90
  -2   2   7    3.00    0.70
  -2   2   7    2.10    0.60
   2   2  -7    2.80    0.80
  -2  -2   7    1.50    0.70
   2  -2  -7    2.40    0.70
   2  -2  -7    2.10    0.60
   2  -2  -7    3.30    0.70
   2  -2  -7    3.40    0.70
   2  -2  -7    2.70    0.70
   2  -2  -7    2.90    0.70
   2   2  -6    5.50    0.90
   2   2  -6    7.10    1.10
  -2   2   6    6.50    0.90
  -2   2   6    8.00    1.00
   2   2  -6    6.90    0.90
  -2   2   6    7.30    1.10
   2   2  -6    7.00    0.80
   2  -2  -6    7.60    0.90
   2  -2  -6    8.10    1.00
   2  -2  -6    8.00    1.00
   2  -2  -6    6.50    0.80
   2  -2  -6    5.80    0.90
  -2  -2   6    6.10    0.90
   2  -2  -6    5.00    1.00
   2  -2  -6    8.20    0.90
  -2   2   5  290.67   11.10
  -2   2   5  303.47   11.70
   2   2  -5  284.57   10.30
  -2   2   5  291.47   12.00
  -2   2   5  277.47   11.70
   2   2  -5  291.37   10.80
   2   2  -5  300.17   10.10
   2   2  -5  280.17   11.10
  -2   2   5  288.97   11.10
   2   2  -5  297.37   10.00
   2  -2  -5  302.57   10.10
  -2  -2   5  294.47   10.00
   2  -2  -5  287.17    9.90
   2  -2  -5  285.87   11.80
   2  -2  -5  277.47   12.00
   2  -2  -5  311.67   11.20
   2  -2  -5  315.07   10.20
  -2  -2   5  281.87   11.00
   2  -2  -5  304.17   11.00
   2  -2  -5  290.07   10.00
  -2  -2   5  274.17   11.80
   2  -2  -5  311.57   10.00
  -2   2   4  563.34   21.50
   2   2  -4  619.04   19.70
   2   2  -4  564.14   20.40
   2   2  -4  523.85   21.60
  -2   2   4  598.54   21.50
  -2   2   4  555.64   23.50
   2   2  -4  575.04   21.30
   2  -2  -4  609.74   19.90
  -2  -2   4  573.14   21.40
  -2  -2   4  592.44   19.70
   2  -2  -4  615.14   19.80
   2  -2  -4  603.54   21.60
   2  -2  -4  624.84   21.60
   2  -2  -4  550.64   23.20
   2  -2  -4  574.84   23.10
   2  -2  -4  625.24   19.60
   2  -2  -4  609.54   19.70
  -2   2   3  870.61   30.20
  -2   2   3  800.52   33.00
  -2   2   3  837.12   26.60
   2   2  -3  780.52   30.40
  -2   2   3  797.32   30.10
   2   2  -3  820.12   28.70
   2   2  -3  805.02   29.90
   2  -2  -3  840.42   32.50
   2  -2  -3  841.42   27.70
   2  -2  -3  875.91   27.80
   2  -2  -3  789.52   27.90
  -2  -2   3  849.22   30.10
   2  -2  -3  862.01   30.20
   2  -2  -3  866.71   27.50
   2  -2  -3  807.12   32.50
  -2  -2   3  858.61   27.80
   2   2  -2  113.19    4.30
   2   2  -2  113.09    4.20
  -2   2   2  116.59    5.10
  -2   2   2  123.99    4.40
  -2   2   2  121.79    4.00
  -2   2   2  110.19    4.40
   2  -2  -2  122.39    4.50
   2  -2  -2  119.49    4.10
   2  -2  -2  118.79    5.10
   2  -2  -2  114.09    4.10
   2  -2  -2  119.09    4.30
  -2  -2   2  112.99    4.50
  -2   2   1   53.39    2.00
  -2   2   1   51.49    1.90
   2   2  -1   41.60    1.90
   2   2  -1   45.50    2.00
  -2   2   1   50.79    2.60
  -2   2   1   49.60    2.20
   2  -2  -1   53.59    1.90
   2  -2  -1   58.49    1.90
   2  -2  -1   52.29    2.20
  -2  -2   1   43.80    2.10
   2  -2  -1   50.29    2.00
   2  -2  -1   52.79    2.50
   2   2   0   15.70    0.90
   2   2   0   15.80    0.80
  -2   2   0   15.20    1.00
  -2   2   0   14.70    1.30
   2   2   0   16.90    0.90
  -2   2   0   15.80    1.20
   2  -2   0   15.70    0.80
   2  -2   0   14.50    0.80
   2  -2   0   15.30    1.20
  -2  -2   0   16.70    1.00
   2  -2   0   14.30    1.10
  -2   2  -1  344.47   12.70
   2   2   1  367.56   13.40
  -2   2  -1  363.36   12.50
   2   2   1  370.06   12.80
  -2   2  -1  363.86   14.90
   2   2   1  365.06   13.50
   2  -2   1  381.66   12.50
  -2  -2  -1  373.56   13.50
  -2  -2  -1  364.06   11.70
  -2  -2  -1  350.96   14.50
  -2  -2  -1  350.26   14.40
  -2  -2  -1  397.06   14.80
   2  -2   1  379.76   14.90
   2   2   2  753.72   26.10
   2   2   2  732.43   24.90
  -2   2  -2  680.13   23.90
   2   2   2  717.73   26.20
  -2   2  -2  718.13   24.10
  -2   2  -2  679.73   24.70
  -2   2  -2  624.84   26.30
   2  -2   2  761.72   24.10
  -2  -2  -2  713.23   28.20
   2  -2   2  746.93   28.60
  -2  -2  -2  777.72   28.50
  -2  -2  -2  700.23   26.20
  -2  -2  -2  736.63   28.10
  -2   2  -3   12.10    1.10
   2   2   3   10.70    0.90
   2   2   3   10.80    1.10
  -2   2  -3   11.20    1.00
   2   2   3   10.70    1.00
   2   2   3   15.70    1.10
  -2   2  -3   10.50    0.90
   2  -2   3   14.20    1.10
  -2  -2  -3   12.00    1.20
  -2  -2  -3   11.10    1.00
  -2  -2  -3   12.40    0.90
   2  -2   3   12.60    1.30
  -2  -2  -3   12.30    1.10
   2   2   4   15.30    1.10
   2   2   4   16.70    1.30
  -2   2  -4   14.70    1.20
  -2   2  -4   18.00    1.30
  -2   2  -4   18.30    1.20
   2   2   4   19.50    1.30
   2   2   4   16.70    0.80
   2   2   4   16.60    1.40
   2  -2   4   15.70    1.40
   2  -2   4   17.30    1.20
  -2  -2  -4   17.80    1.30
  -2  -2  -4   16.40    1.00
  -2  -2  -4   16.90    1.30
  -2   2  -5  217.58    8.50
  -2   2  -5  216.78    7.90
   2   2   5  210.58    8.70
  -2   2  -5  221.98    7.80
   2   2   5  229.28    9.10
  -2  -2  -5  222.38    8.30
   2  -2   5  220.78    8.50
   2  -2   5  215.48    9.30
  -2  -2  -5  228.38    7.70
  -2  -2  -5  208.18    9.30
  -2  -2  -5  229.98    9.10
   2   2   6   12.70    1.30
  -2   2  -6   13.30    1.20
  -2   2  -6   13.10    1.30
  -2   2  -6   12.70    1.40
  -2  -2  -6   14.80    1.20
  -2  -2  -6   13.50    1.10
  -2  -2  -6   13.90    1.30
  -2  -2  -6   12.90    1.10
   2  -2   6   13.50    1.30
  -2   2  -7    4.00    1.00
  -2   2  -7    4.60    0.90
  -2  -2  -7    5.20    0.90
  -2  -2  -7    5.10    1.10
  -2  -2  -7    5.40    1.10
  -2  -2  -7    4.70    0.80
  -2   2  -8   27.80    1.80
  -2   2  -8   29.20    2.10
  -2  -2  -8   31.00    1.80
  -2  -2  -8   26.30    1.70
  -2  -2  -8   29.00    1.70
  -2   2  -9    3.00    1.10
  -2   2  -9    2.60    0.90
  -2  -2  -9    2.40    0.70
  -2  -2  -9    2.50    0.70
  -2  -2  -9    2.80    0.90
  -2  -2  -9    1.40    0.70
  -2   2 -10    9.80    1.40
  -2   2 -10    7.50    1.50
  -2  -2 -10   11.10    1.30
  -2  -2 -10    7.80    1.20
  -2   2 -11    1.00    0.80
  -2   2 -11    1.60    1.00
  -2  -2 -11    0.90    0.90
  -2   2 -12    0.50    0.90
  -2   2 -12   -0.30    1.00
  -2  -2 -12   -0.10    0.80
  -2   2 -13    0.30    1.10
  -2   2 -13    0.30    1.00
  -2  -2 -13   -0.50    0.90
  -2   2 -14    2.40    1.40
  -2   2 -14    1.50    0.40
  -2  -2 -14    1.10    0.50
  -2   2 -15   -0.10    0.40
  -2  -2 -15   -0.60    0.40
  -2   2 -16   -0.40    0.40
  -2  -2 -16    0.40    0.50
  -2   2 -17    8.50    0.80
  -2  -2 -17    9.20    0.90
  -2   2 -18    6.80    0.70
  -2  -2 -18    3.40    0.60
  -2   2 -19   10.40    0.80
  -2  -2 -19   11.60    0.90
  -2  -2 -20    0.30    0.40
   2  -3 -21   10.00    0.80
   2  -3 -20   23.80    1.20
   2   3 -19   13.60    0.80
  -2   3  19   14.00    1.00
   2  -3 -19   12.40    0.90
   2   3 -18   -0.40    0.30
   2  -3 -18   -0.20    0.40
   2   3 -17    0.10    0.30
   2  -3 -17    0.20    0.40
   2   3 -16    9.40    0.70
  -2   3  15   36.00    1.70
   2   3 -15   37.60    1.50
   2   3 -14   13.60    2.00
  -2   3  14   16.00    1.00
   2   3 -14   16.50    0.90
  -2  -3  14   17.40    1.20
   2   3 -13   45.80    3.10
   2  -3 -13   39.10    2.60
   2  -3 -13   42.50    2.60
   2   3 -12   -0.40    1.00
   2  -3 -12    0.20    0.80
   2  -3 -12    0.40    0.80
   2  -3 -12    0.30    0.80
   2   3 -11   17.20    1.90
   2  -3 -11   14.60    1.50
   2  -3 -11   13.60    1.50
   2  -3 -11   16.60    1.50
   2   3 -10    0.00    0.90
   2  -3 -10    0.30    0.70
   2  -3 -10   -0.10    0.60
   2  -3 -10   -0.50    0.60
   2   3  -9   21.10    1.80
   2  -3  -9   22.70    1.60
   2  -3  -9   24.10    1.70
   2  -3  -9   22.30    1.60
   2   3  -8   62.09    3.10
   2  -3  -8   61.59    2.90
   2  -3  -8   60.09    2.80
   2  -3  -8   58.59    2.70
   2  -3  -8   57.89    2.70
   2   3  -7   95.99    4.20
   2  -3  -7   94.99    3.90
   2  -3  -7   90.29    3.70
   2  -3  -7   89.19    3.80
   2  -3  -7   98.59    4.10
   2   3  -6   22.70    1.20
  -2   3   6   20.90    1.80
   2   3  -6   24.80    1.70
  -2   3   6   22.70    1.60
   2  -3  -6   23.30    1.50
   2  -3  -6   26.00    1.60
   2  -3  -6   24.50    1.50
   2  -3  -6   24.40    1.50
  -2  -3   6   24.40    1.50
  -2   3   5   75.69    3.30
  -2   3   5   72.59    3.30
  -2   3   5   75.49    3.80
   2   3  -5   71.69    2.90
   2   3  -5   80.19    3.40
   2  -3  -5   74.39    3.00
   2  -3  -5   77.79    3.10
   2  -3  -5   75.79    3.30
   2  -3  -5   75.09    2.80
  -2  -3   5   71.39    3.20
   2  -3  -5   73.59    3.00
  -2   3   4  244.48    9.50
  -2   3   4  243.08   10.60
  -2   3   4  256.57    9.50
   2   3  -4  243.58    9.00
  -2   3   4  257.37    8.30
   2   3  -4  247.48    9.60
   2  -3  -4  255.77    8.70
   2  -3  -4  246.58    8.80
   2  -3  -4  261.77    9.70
   2  -3  -4  270.87    8.90
  -2  -3   4  249.58    9.50
  -2   3   3  499.05   18.50
  -2   3   3  468.55   20.60
   2   3  -3  514.45   17.70
  -2   3   3  511.05   16.40
   2   3  -3  487.85   18.80
  -2   3   3  481.15   18.50
   2  -3  -3  486.25   20.00
   2  -3  -3  526.45   17.30
   2  -3  -3  525.35   17.20
   2  -3  -3  544.35   18.80
   2  -3  -3  539.95   20.60
  -2  -3   3  510.55   18.60
   2  -3  -3  518.75   17.00
   2   3  -2  415.86   14.70
  -2   3   2  418.36   14.70
  -2   3   2  404.16   17.20
   2   3  -2  381.56   15.60
  -2   3   2  407.86   13.70
   2  -3  -2  449.06   14.30
   2  -3  -2  416.06   14.40
   2  -3  -2  439.86   14.20
   2  -3  -2  452.65   15.50
  -2  -3   2  431.26   15.40
   2  -3  -2  426.46   17.20
  -2   3   1  781.02   25.40
  -2   3   1  775.12   27.20
  -2   3   1  754.92   31.60
   2   3  -1  769.52   27.30
  -2  -3   1  793.62   28.60
   2  -3  -1  798.52   26.10
  -2  -3   1  849.12   31.70
   2  -3  -1  794.42   31.50
   2  -3  -1  786.62   28.50
   2  -3  -1  786.42   26.50
   2   3   0  241.48    8.50
   2   3   0  235.18    8.80
  -2   3   0  232.58   10.20
  -2   3   0  231.08    8.40
  -2  -3   0  239.58    9.00
   2  -3   0  246.18   10.10
   2  -3   0  240.58    8.10
  -2  -3   0  252.37   10.10
  -2   3  -1  216.18    8.00
   2   3   1  219.48    7.90
  -2   3  -1  211.88    7.70
   2   3   1  234.28    8.20
   2   3   1  210.38    8.20
  -2  -3  -1  238.38    9.40
  -2  -3  -1  222.98    8.90
  -2  -3  -1  221.18    8.40
   2  -3   1  224.08    9.40
   2  -3   1  213.28    7.40
  -2   3  -2  179.78    6.70
   2   3   2  183.28    6.80
  -2   3  -2  169.68    6.30
   2   3   2  179.68    6.90
   2   3   2  178.78    6.50
  -2   3  -2  163.78    6.80
  -2  -3  -2  189.08    7.60
  -2  -3  -2  174.48    7.00
  -2  -3  -2  190.68    7.30
   2  -3   2  178.38    7.80
  -2   3  -3    1.10    0.70
   2   3   3    1.20    0.50
  -2   3  -3    1.50    0.30
  -2   3  -3    1.00    0.60
  -2   3  -3    0.70    0.60
   2   3   3    1.10    0.50
   2   3   3    0.90    0.50
   2  -3   3    1.20    0.70
  -2  -3  -3    1.00    0.50
  -2  -3  -3    1.60    0.70
  -2  -3  -3    1.30    0.50
   2   3   4    1.90    0.60
   2   3   4    2.20    0.70
  -2   3  -4    1.50    0.70
  -2   3  -4    2.10    0.80
  -2   3  -4    1.60    0.80
  -2  -3  -4    1.60    0.50
  -2  -3  -4    2.60    0.80
  -2   3  -5   14.20    1.40
  -2   3  -5   15.70    1.30
  -2   3  -5   12.90    1.40
  -2   3  -6   45.10    2.50
  -2   3  -6   43.50    2.20
  -2   3  -6   47.30    2.50
  -2  -3  -6   46.50    2.10
  -2   3  -7   58.39    3.00
  -2   3  -7   60.49    2.70
  -2  -3  -7   56.79    2.50
  -2  -3  -7   50.29    2.50
  -2   3  -8  410.66   15.30
  -2   3  -8  389.86   13.90
  -2  -3  -8  379.96   13.80
  -2  -3  -8  400.76   13.70
  -2   3  -9   51.09    2.60
  -2   3  -9   50.09    2.90
  -2  -3  -9   50.89    2.50
  -2  -3  -9   44.10    2.50
  -2  -3  -9   45.80    2.50
  -2   3 -10   59.79    3.20
  -2   3 -10   55.39    2.90
  -2  -3 -10   46.90    2.70
  -2  -3 -10   56.69    2.80
  -2  -3 -10   53.59    2.70
  -2  -3 -10   48.70    2.80
  -2   3 -11   -0.80    0.90
  -2   3 -11    1.40    1.10
  -2  -3 -11   -0.50    0.70
  -2  -3 -11    0.00    0.80
  -2   3 -12    6.90    1.40
  -2   3 -12    7.10    1.50
  -2  -3 -12    4.60    1.30
  -2   3 -13    1.30    0.40
  -2   3 -13    0.90    1.10
  -2   3 -13    2.70    1.40
  -2   3 -14   -0.10    0.30
  -2   3 -15   11.00    0.80
  -2  -3 -15   13.00    1.00
  -2   3 -16   16.00    0.90
  -2  -3 -16   17.80    1.10
  -2   3 -17   26.90    1.20
  -2  -3 -17   26.40    1.40
  -2  -3 -18   -0.40    0.50
  -2  -3 -19    2.40    0.60
  -2  -3 -20    1.70    0.50
  -2   4  20    1.70    0.40
  -2   4  19    2.50    0.60
  -2   4  19    4.60    0.70
  -2   4  18    1.30    0.50
  -2   4  18    0.60    0.50
  -2   4  17    4.00    0.60
  -2   4  17    3.60    0.70
  -2   4  16   12.30    1.00
   2   4 -15   10.40    0.70
  -2   4  15    9.80    1.00
   2   4 -14    1.20    0.30
  -2   4  14    3.10    0.60
  -2   4  13   32.80    1.50
   2   4 -13   37.10    2.80
   2  -4 -13   31.20    2.40
   2   4 -12   13.40    1.90
   2  -4 -12    6.50    1.30
   2  -4 -12   12.20    1.50
   2  -4 -12   11.60    1.70
   2   4 -11    9.90    1.60
   2  -4 -11    7.50    1.30
   2  -4 -11    7.20    1.30
   2  -4 -11    5.90    1.20
   2   4 -10   12.20    1.70
   2  -4 -10   11.50    1.40
   2  -4 -10    9.80    1.40
   2  -4 -10   13.00    1.50
   2   4  -9    4.80    1.20
   2  -4  -9    5.70    1.10
   2  -4  -9    8.00    1.20
   2  -4  -9    3.50    1.00
   2  -4  -9    4.60    1.00
   2   4  -8    1.40    0.90
   2  -4  -8    0.70    0.80
   2  -4  -8    0.60    0.60
   2  -4  -8    1.40    0.70
   2  -4  -8   -0.30    0.60
   2   4  -7   -0.20    0.80
   2  -4  -7    1.00    0.60
   2  -4  -7   -0.60    0.60
   2  -4  -7    0.20    0.70
   2  -4  -7    0.60    0.60
   2   4  -6   56.09    2.90
   2   4  -6   60.79    2.50
   2  -4  -6   56.29    2.70
   2  -4  -6   57.99    2.90
   2  -4  -6   58.59    2.70
   2  -4  -6   58.19    2.70
   2   4  -5  264.37    9.80
   2   4  -5  299.27   10.70
   2  -4  -5  261.57    9.60
   2  -4  -5  277.97    9.70
  -2   4   4   38.80    1.70
   2   4  -4   37.00    1.70
   2   4  -4   40.20    2.10
   2  -4  -4   37.60    1.90
   2  -4  -4   36.90    1.90
   2  -4  -4   41.30    2.00
  -2   4   3   14.50    0.90
   2   4  -3   12.50    0.90
   2   4  -3   11.90    1.20
   2  -4  -3   13.30    1.30
   2  -4  -3   14.00    1.20
   2  -4  -3   11.60    1.10
   2  -4  -3   14.60    1.20
   2   4  -2  328.37   11.90
  -2   4   2  323.67   11.80
   2  -4  -2  352.56   11.60
   2  -4  -2  319.87   11.50
   2  -4  -2  338.07   11.50
   2  -4  -2  355.76   12.60
   2   4  -1  203.88    7.60
  -2   4   1  204.18    7.50
   2  -4  -1  224.68    7.50
  -2  -4   1  211.98    8.00
   2  -4  -1  216.28    7.40
   2   4   0    2.80    0.50
  -2   4   0    2.50    0.50
   2  -4   0    2.60    0.50
   2  -4   0    2.80    0.50
  -2  -4   0    2.20    0.60
  -2   4  -1   33.30    1.50
   2   4   1   37.10    1.70
  -2  -4  -1   35.70    1.90
   2  -4   1   37.00    1.50
   2   4   2   73.99    3.00
  -2   4  -2   75.79    2.80
  -2   4  -2   71.49    3.20
  -2  -4  -2   73.29    3.40
  -2   4  -3    9.90    0.70
   2   4   3    9.00    0.90
  -2   4  -3    8.00    1.10
  -2  -4  -3   10.30    1.40
   2   4   4   86.39    3.40
  -2   4  -4   80.99    3.20
  -2   4  -4   85.09    3.70
  -2   4  -5   38.60    2.20
   2   4   5   41.90    2.00
   2   4   6  150.38    5.70
  -2   4  -6  149.39    6.30
  -2   4  -7  177.48    7.60
   2   4   7  200.88    7.10
  -2  -4  -7  183.58    6.80
  -2  -4  -7  181.98    7.00
  -2   4  -8  100.09    4.20
  -2   4  -8   96.69    4.60
  -2  -4  -8   98.89    4.20
  -2  -4  -8   91.99    4.20
  -2  -4  -8   96.69    4.00
  -2   4  -9   23.10    1.80
  -2   4  -9   25.80    2.10
  -2  -4  -9   18.30    1.70
  -2  -4  -9   22.50    1.80
  -2  -4  -9   23.70    1.70
  -2  -4  -9   20.90    1.70
  -2   4 -10    5.50    1.30
  -2  -4 -10    1.10    0.80
  -2  -4 -10    3.00    1.00
  -2  -4 -10    3.00    1.10
  -2  -4 -10    4.50    1.10
  -2   4 -11    8.70    1.60
  -2  -4 -11    6.10    1.20
  -2  -4 -11    7.10    1.30
  -2  -4 -11    5.50    1.20
   2   4  12   -0.40    0.40
  -2   4 -12    0.20    1.20
  -2  -4 -12   -0.30    0.90
  -2   4 -13    4.70    0.70
   2   4  13    2.70    0.60
   2   4  14    0.70    0.50
  -2   4 -14    0.60    0.40
   2   4  15    3.50    0.60
   2   4  16    7.10    0.90
   2   4  17    1.00    0.60
   2   4  17    1.70    0.50
   2   4  18    1.60    0.50
   2   4  18    1.80    0.50
  -2  -4 -18    1.40    0.50
   2   4  19    0.80    0.40
  -2  -4 -19    0.50    0.50
  -2   5  20    4.60    0.60
  -2   5  19    1.70    0.40
  -2   5  18   12.60    1.00
  -2   5  18   13.90    0.90
  -2   5  17    4.80    0.80
  -2   5  17    5.50    0.90
  -2   5  16    1.10    0.50
  -2   5  16    0.90    0.60
  -2   5  15   17.70    1.10
  -2   5  15   15.60    1.20
  -2   5  14   58.69    2.60
  -2   5  14   58.99    2.30
  -2   5  13    2.90    0.60
  -2   5  13    4.00    0.70
  -2   5  12    2.50    0.70
  -2   5  12    2.20    0.50
   2   5 -12    1.30    1.10
   2  -5 -12    0.40    0.90
  -2   5  11   -0.40    0.50
   2   5 -11   -0.10    0.90
   2  -5 -11    0.70    0.80
   2  -5 -11    0.70    1.00
   2  -5 -11    1.00    0.90
   2   5 -10    7.50    1.50
  -2   5  10    8.30    0.90
   2  -5 -10    5.00    1.20
   2  -5 -10    7.40    1.30
   2  -5 -10    7.90    1.40
   2   5  -9   15.10    1.70
  -2   5   9   13.80    1.30
  -2   5   9   14.60    1.00
   2  -5  -9   15.10    1.60
   2  -5  -9   13.10    1.60
   2  -5  -9   12.90    1.50
   2  -5  -9   13.80    1.60
  -2   5   8   15.10    1.30
  -2   5   8   11.30    0.90
   2   5  -8   11.60    1.50
   2  -5  -8   13.70    1.50
   2  -5  -8   15.40    1.50
   2  -5  -8   11.80    1.50
   2  -5  -8   11.50    1.50
   2   5  -7   20.00    1.30
   2   5  -7   17.10    1.70
  -2   5   7   19.10    1.30
   2  -5  -7   17.70    1.60
   2  -5  -7   18.60    1.60
   2  -5  -7   16.30    1.60
   2  -5  -7   20.70    1.60
  -2   5   6   10.70    1.10
   2   5  -6   10.00    1.40
   2   5  -6   11.30    1.00
   2  -5  -6   10.40    1.30
   2  -5  -6    7.40    1.20
   2  -5  -6    9.80    1.30
   2  -5  -6   12.00    1.30
   2   5  -5    3.80    0.70
  -2   5   5    4.00    0.70
   2   5  -5    5.60    1.10
   2  -5  -5    6.00    1.10
   2  -5  -5    3.20    0.80
   2  -5  -5    2.60    0.80
  -2   5   4   71.19    2.90
   2   5  -4   74.69    3.00
   2   5  -4   71.19    3.30
   2  -5  -4   65.89    3.10
   2  -5  -4   75.59    3.20
   2  -5  -4   71.09    3.10
   2   5  -3    6.90    0.80
  -2   5   3    5.80    0.80
   2  -5  -3    5.90    1.10
   2  -5  -3    5.80    1.00
   2  -5  -3    6.70    1.10
   2   5  -2  139.79    5.20
  -2   5   2  133.09    5.10
   2  -5  -2  136.49    5.10
   2  -5  -2  141.49    5.20
   2  -5  -2  136.59    5.10
  -2   5   1    0.90    0.50
   2   5  -1    0.90    0.50
   2  -5  -1    2.50    0.70
   2  -5  -1    0.90    0.60
   2  -5  -1    0.50    0.50
   2   5   0    6.10    0.80
   2  -5   0    4.80    0.80
   2  -5   0    6.50    0.80
   2   5   1   74.79    3.10
   2   5   2   59.49    2.60
   2   5   3   17.90    1.20
   2   5   4   33.40    1.80
   2   5   5   49.40    2.30
  -2   5  -5   46.50    2.60
  -2   5  -6    4.60    1.10
   2   5   6    6.10    1.00
  -2  -5  -6    6.10    1.10
   2   5   7    2.70    0.50
   2   5   7    1.80    0.80
  -2   5  -7    3.20    1.10
  -2   5  -7    4.00    0.70
  -2  -5  -7    3.00    0.80
  -2  -5  -7    3.20    0.90
   2   5   8    0.00    0.70
  -2   5  -8    0.70    1.00
   2   5   8    0.40    0.50
  -2  -5  -8   -0.60    0.80
  -2  -5  -8    0.40    0.80
   2   5   9    9.40    1.30
  -2   5  -9    8.80    1.70
  -2  -5  -9    6.20    1.20
  -2  -5  -9    8.90    1.60
  -2  -5  -9    8.40    1.50
  -2   5 -10   19.10    2.00
   2   5  10   20.20    1.70
  -2  -5 -10   13.60    1.70
  -2  -5 -10   15.10    1.80
  -2  -5 -10   16.00    1.80
   2   5  11    9.90    0.90
  -2   5 -11    9.90    1.90
  -2  -5 -11   10.90    1.70
  -2   5 -12    4.80    0.60
   2   5  12    4.80    0.80
  -2  -5 -12    4.40    0.70
  -2  -5 -12    1.90    1.10
   2   5  13    1.30    0.50
  -2   5 -13    1.30    0.50
   2   5  13    1.20    0.60
  -2  -5 -13    0.50    0.50
   2   5  14    0.00    0.50
  -2   5 -14    0.40    0.40
   2   5  14    0.60    0.60
   2   5  15    0.20    0.50
   2   5  15   -0.30    0.50
   2   5  16   27.00    1.50
   2   5  16   26.00    1.30
   2   5  17   10.40    0.90
   2   5  17   10.50    0.90
   2   5  18    0.90    0.40
  -2   6  19    0.50    0.30
  -2   6  18    0.80    0.40
  -2   6  17    0.30    0.50
  -2   6  17   -0.30    0.40
  -2   6  16   14.90    1.20
  -2   6  16   13.40    1.00
  -2   6  15    7.20    1.00
  -2   6  15    5.30    0.80
  -2   6  14   -0.50    0.50
  -2   6  14    1.00    0.60
  -2   6  13   11.90    1.00
  -2   6  13   11.20    1.10
  -2   6  12   54.59    2.50
  -2   6  12   54.69    2.20
  -2   6  11    0.10    0.50
  -2   6  11    0.80    0.50
   2   6 -11    0.60    1.20
   2  -6 -11   -0.80    0.90
  -2   6  10    2.20    0.60
   2   6 -10    3.70    1.30
  -2   6  10    2.30    1.00
   2  -6 -10    1.30    1.00
   2  -6 -10    2.20    1.00
  -2   6   9   -0.10    0.50
   2   6  -9   -1.00    0.90
  -2   6   9    0.70    0.70
   2  -6  -9   -0.20    0.80
   2  -6  -9    0.50    0.90
   2  -6  -9    1.80    1.00
   2  -6  -9   -0.10    0.90
  -2   6   8    5.40    0.80
   2   6  -8    4.50    1.20
  -2   6   8    5.60    1.10
   2  -6  -8    4.60    1.10
   2  -6  -8    6.10    1.30
   2  -6  -8    5.50    1.10
   2  -6  -8    6.20    1.20
   2   6  -7    8.50    1.50
  -2   6   7    5.90    0.70
   2   6  -7    5.60    0.90
   2  -6  -7    5.60    1.10
   2  -6  -7    5.10    1.10
   2  -6  -7    3.10    1.00
   2  -6  -7    6.00    1.20
  -2   6   6   23.20    1.20
   2   6  -6   22.60    1.40
   2  -6  -6   25.20    1.80
   2  -6  -6   21.40    1.90
   2  -6  -6   22.10    1.80
   2  -6  -6   24.20    1.80
   2   6  -5   10.00    1.00
   2  -6  -5   11.00    1.40
   2  -6  -5   12.80    1.40
   2  -6  -5    8.20    1.30
   2  -6  -5   10.60    1.40
   2   6  -4   37.10    1.80
   2  -6  -4   38.80    2.10
   2  -6  -4   36.80    2.10
   2  -6  -4   32.00    2.10
   2   6  -3   39.00    1.90
   2  -6  -3   36.10    2.10
   2  -6  -3   33.60    2.00
   2  -6  -3   38.90    2.10
   2   6  -2  573.54   19.20
   2  -6  -2  494.95   18.80
   2  -6  -2  538.95   18.70
   2  -6  -2  567.04   18.60
   2   6  -1  649.74   22.00
   2  -6  -1  603.84   21.40
   2   6   0  410.56   14.60
   2   6   1    3.90    0.80
   2   6   2    0.20    0.60
   2   6   3   25.90    1.60
   2   6   4    0.50    0.60
   2   6   5   -0.80    0.50
   2   6   5    0.80    0.40
  -2   6  -5   -0.10    0.40
   2   6   6   11.50    0.90
   2   6   6   11.50    1.30
  -2   6  -6   11.00    1.00
  -2  -6  -6   12.30    1.50
   2   6   7   29.70    1.50
  -2   6  -7   30.00    1.50
   2   6   7   33.10    2.00
  -2  -6  -7   29.50    2.10
  -2  -6  -7   34.20    2.30
   2   6   8    2.20    0.80
   2   6   8    3.50    0.60
  -2   6  -8    3.10    1.20
  -2  -6  -8    1.40    1.00
  -2  -6  -8    2.80    1.00
  -2  -6  -8    2.90    1.10
  -2   6  -9   13.90    2.00
   2   6   9   12.80    1.00
  -2  -6  -9   10.20    1.60
  -2  -6  -9   11.50    1.70
   2   6  10    1.50    0.50
   2   6  10    1.40    0.60
  -2   6 -10    1.40    1.30
  -2  -6 -10    2.60    1.10
  -2   6 -11    2.30    0.50
   2   6  11    1.70    0.60
   2   6  11    1.60    0.50
   2   6  12    2.80    0.70
  -2   6 -12    1.30    0.40
   2   6  12    2.90    0.60
  -2  -6 -12    1.50    0.60
   2   6  13    6.70    0.90
   2   6  13    7.60    1.00
  -2   6 -13    5.90    0.80
  -2  -6 -13    6.70    0.90
   2   6  14    2.70    0.50
  -2   6 -14    3.00    0.50
   2   6  14    3.30    0.70
  -2  -6 -14    2.60    0.60
  -2   6 -15    0.50    0.40
   2   6  15   -0.50    0.40
   2   6  15    0.00    0.50
   2   6  16   -0.30    0.50
   2   6  16    0.70    0.40
   2   6  17    8.80    0.70
   2   6  18    4.10    0.60
  -2   7  18   20.20    0.90
  -2   7  17    7.70    0.70
  -2   7  16    9.00    0.90
  -2   7  16    8.70    0.80
  -2   7  15    2.00    0.60
  -2   7  15    2.10    0.50
   2  -7 -15    0.70    0.50
  -2   7  14    5.00    0.70
  -2   7  14    6.50    1.00
  -2   7  13    2.10    0.50
  -2   7  13    1.90    0.60
  -2   7  12    2.70    0.70
  -2   7  12    2.30    0.50
  -2   7  11    2.60    0.70
  -2   7  11    3.10    0.50
  -2   7  10    2.90    0.70
  -2   7  10    2.90    0.70
  -2   7  10    2.70    0.50
   2   7 -10    2.60    0.50
  -2   7   9    4.40    0.90
  -2   7   9    2.90    0.50
   2  -7  -9    3.90    1.20
   2  -7  -9    3.70    1.20
  -2   7   8    6.10    0.90
   2  -7  -8    5.20    1.30
   2  -7  -8    6.00    1.40
   2  -7  -8    4.50    1.30
  -2   7   7    5.90    0.80
   2   7  -7    3.80    0.80
   2  -7  -7    4.10    1.20
   2  -7  -7    6.00    1.40
   2  -7  -7    4.20    1.20
   2  -7  -7    4.00    1.10
   2   7  -6    6.00    0.80
  -2   7   6    7.60    0.80
   2  -7  -6    6.00    1.20
   2  -7  -6    8.00    1.50
   2  -7  -6    4.20    1.10
   2  -7  -6    5.10    1.30
   2   7  -5    2.40    0.50
  -2   7   5    2.60    0.50
   2  -7  -5    2.50    0.90
   2  -7  -5    2.30    1.00
   2  -7  -5    2.60    0.90
   2  -7  -5    1.50    0.90
   2   7  -4    2.80    0.50
  -2   7   4    2.90    0.60
   2  -7  -4    1.30    0.90
   2  -7  -4    3.30    1.00
   2  -7  -4    2.10    0.90
   2  -7  -4    3.00    1.00
   2   7  -3   83.89    3.30
  -2   7   3   86.29    3.40
   2  -7  -3   89.99    3.90
   2  -7  -3   85.79    3.80
   2   7  -2   32.00    1.60
  -2   7   2   39.50    1.70
   2   7  -2   39.00    2.00
   2   7  -1   74.79    3.10
  -2   7   1   70.19    2.80
   2   7  -1   63.09    2.70
  -2   7   0   16.40    1.00
   2   7   0   17.60    1.00
   2   7   0   19.90    1.30
   2   7   1    9.20    0.80
  -2   7  -1    8.40    0.80
   2   7   1   11.00    1.10
  -2   7  -2    5.60    0.70
   2   7   2    3.80    0.70
   2   7   2    4.10    0.80
   2   7   3   48.10    2.10
  -2   7  -3   47.10    2.10
   2   7   3   53.69    2.50
   2   7   4    2.00    0.70
   2   7   4    0.90    0.50
  -2   7  -4    0.90    0.40
  -2  -7  -4    0.30    0.80
   2   7   5    0.50    0.60
  -2   7  -5    1.00    0.50
   2   7   5    0.20    0.40
  -2  -7  -5    0.40    0.80
  -2  -7  -5   -1.40    0.80
  -2   7  -6    3.80    0.70
   2   7   6    3.60    0.90
   2   7   6    4.10    0.80
  -2  -7  -6    3.20    1.20
  -2  -7  -6    4.10    1.20
  -2   7  -7   29.50    1.60
   2   7   7   28.70    1.50
  -2  -7  -7   29.10    2.40
   2   7   8    0.50    0.50
   2   7   8    0.70    0.40
  -2  -7  -8    0.20    0.90
   2   7   9    2.10    0.60
  -2   7  -9    1.60    0.50
  -2   7  -9    1.30    0.50
   2   7   9    1.20    0.40
   2   7  10    3.30    0.70
  -2   7 -10    3.80    0.60
   2   7  10    3.30    0.50
  -2   7 -10    2.90    0.60
  -2   7 -11   -0.40    0.40
  -2   7 -11    0.20    0.40
   2   7  11    0.00    0.40
   2   7  11    0.70    0.50
   2   7  12    0.10    0.40
   2   7  12   -0.80    0.50
  -2   7 -12   -0.70    0.40
  -2  -7 -12   -0.80    0.50
  -2   7 -13    4.40    0.70
   2   7  13    5.00    1.00
   2   7  13    5.10    0.70
  -2  -7 -13    3.40    0.60
   2   7  14    3.90    0.70
   2   7  14    3.00    0.70
  -2   7 -14    3.10    0.50
  -2  -7 -14    3.10    0.60
   2   7  15    1.60    0.50
   2   7  15    1.10    0.50
  -2   7 -15    2.00    0.40
  -2  -7 -15    1.90    0.50
   2   7  16    8.20    0.70
   2   7  17    1.20    0.40
  -2   8  17   -0.30    0.30
  -2   8  16   -0.40    0.30
  -2   8  15    0.00    0.40
  -2   8  15   -0.60    0.50
   2  -8 -15    0.00    0.50
  -2   8  14    4.20    0.80
  -2   8  14    2.70    0.40
   2  -8 -14    4.50    0.70
  -2   8  13   15.60    1.20
  -2   8  13   13.40    0.90
  -2   8  12   10.20    0.80
  -2   8  12   10.80    1.10
  -2   8  11   20.40    1.00
  -2   8  11   20.10    1.60
  -2   8  11   17.30    1.30
  -2   8  10    9.10    1.00
  -2   8  10    9.70    0.70
  -2   8  10    9.20    1.30
   2   8 -10    8.20    0.90
  -2   8   9   21.70    1.70
  -2   8   9   22.40    1.40
  -2   8   9   20.30    1.00
   2   8  -9   20.50    1.20
  -2   8   8    2.00    0.80
   2   8  -8    1.70    0.50
   2   8  -8    0.90    0.50
  -2   8   8    1.20    0.60
   2   8  -7   -0.40    0.40
  -2   8   7   -0.70    0.50
   2  -8  -7    0.70    1.00
  -2   8   6    5.40    0.90
   2   8  -6    5.70    0.90
   2  -8  -6    3.90    1.20
   2  -8  -6    4.30    1.30
  -2   8   5    2.20    0.60
   2   8  -5    1.50    0.50
   2  -8  -5    1.70    1.00
   2  -8  -5    2.30    1.20
   2   8  -4   54.09    2.40
  -2   8   4   56.19    2.40
   2  -8  -4   58.49    3.50
  -2   8   3   14.30    1.10
   2   8  -3   13.20    1.00
   2  -8  -3   14.00    1.90
  -2   8   2    0.80    0.50
   2   8  -2    0.50    0.40
   2  -8  -2    0.20    0.90
  -2   8   1   20.50    1.20
   2   8  -1   17.10    1.10
   2  -8  -1   19.30    2.00
  -2   8   0    7.00    0.80
   2   8   0    7.20    0.80
   2  -8   0    7.10    1.50
  -2   8  -1   18.10    1.20
   2   8   1   17.00    1.10
   2  -8   1   14.90    1.80
  -2   8  -2   69.29    2.80
   2   8   2   67.99    2.80
  -2  -8  -2   62.49    3.40
  -2   8  -3    1.60    0.50
   2   8   3    0.90    0.50
  -2  -8  -3    0.40    0.90
  -2   8  -4   21.10    1.30
   2   8   4   20.20    1.30
  -2  -8  -4   22.20    2.10
  -2  -8  -4   19.90    2.10
  -2   8  -5    7.10    0.90
  -2   8  -5    5.10    0.90
   2   8   5    6.70    0.90
  -2  -8  -5    6.70    1.50
  -2   8  -6    2.30    0.70
  -2   8  -6    1.60    0.50
   2   8   6    2.00    0.60
  -2  -8  -6    1.60    0.90
   2   8   7    0.60    0.40
  -2   8  -7   -0.60    0.40
   2   8   7    0.30    0.70
  -2   8  -7    1.20    0.50
   2   8   7   -0.20    0.50
  -2   8  -7    1.30    0.60
  -2   8  -8   -0.10    0.40
   2   8   8    0.10    0.50
   2   8   8   -0.60    0.40
   2   8   8    0.40    0.70
  -2   8  -8    0.20    0.50
   2   8   9    0.80    0.40
   2   8   9    1.80    0.60
   2   8   9    2.40    0.70
  -2   8  -9    0.60    0.50
  -2   8  -9    0.80    0.50
   2   8  10    0.60    0.50
   2   8  10    0.10    0.40
  -2   8 -10    1.10    0.50
  -2   8 -10    0.80    0.50
  -2   8 -11    2.60    0.50
   2   8  11    3.80    0.70
  -2   8 -11    3.90    0.60
   2   8  11    4.10    0.50
  -2  -8 -11    3.40    0.70
  -2   8 -12    0.60    0.40
   2   8  12    0.30    0.50
   2   8  12    0.80    0.40
  -2   8 -12    0.30    0.40
  -2  -8 -12   -0.10    0.50
   2   8  13    1.20    0.50
   2   8  13    0.90    0.40
  -2   8 -13    0.80    0.40
  -2  -8 -13   -0.60    0.50
   2   8  14    1.70    0.50
  -2   8 -14    1.00    0.40
   2   8  14    1.20    0.40
  -2  -8 -14    1.20    0.50
   2   8  15    5.90    0.60
  -2  -8 -15    6.60    0.80
   2   8  16    7.30    0.50
   2  -9 -15   10.20    0.80
   2  -9 -14    0.20    0.50
  -2   9  13   -0.80    0.50
  -2   9  12    1.70    0.60
  -2   9  12    1.40    0.60
  -2   9  11    1.80    0.60
  -2   9  11    0.30    0.70
  -2   9  10   21.10    1.70
  -2   9  10   20.90    1.30
   2   9 -10   20.10    1.10
  -2   9   9   10.40    1.40
   2   9  -9    7.90    0.90
  -2   9   9    9.90    1.00
  -2   9   8    1.00    0.60
   2   9  -8    1.20    0.50
  -2   9   8    0.40    0.70
  -2   9   7    1.00    0.60
  -2   9   7    1.50    0.70
   2   9  -7    1.00    0.50
  -2   9   6   15.20    1.20
  -2   9   6   15.50    1.60
   2   9  -6   17.00    1.10
  -2   9   5    2.20    0.70
  -2   9   5    0.50    0.50
   2   9  -5    0.20    0.50
  -2   9   4   27.10    1.50
   2   9  -4   27.00    1.40
  -2   9   4   26.50    1.90
   2   9  -3   31.00    1.60
  -2   9   3   28.60    2.00
  -2   9   3   33.10    1.60
  -2   9   2   79.39    3.20
  -2   9   2   77.39    4.00
   2   9  -2   75.49    4.00
   2   9  -2   78.39    3.20
  -2   9   1   16.10    1.20
  -2   9   1   15.70    1.50
   2   9  -1   16.00    1.40
   2   9  -1   15.60    1.10
   2   9   0   12.80    1.00
   2   9   0   10.80    1.30
  -2   9   0   11.00    1.00
  -2   9   0   10.70    1.00
  -2   9  -1    2.20    0.60
  -2   9  -1    2.80    0.50
   2   9   1    0.80    0.70
   2   9   1    2.60    0.60
  -2   9  -1    2.10    0.60
   2   9   2   22.30    1.70
  -2   9  -2   23.30    1.30
   2   9   2   21.90    1.30
  -2   9  -2   22.20    1.20
  -2   9  -2   23.00    1.30
  -2   9  -3    2.20    0.60
   2   9   3    3.40    0.80
   2   9   3    1.80    0.60
  -2   9  -3    3.70    0.60
  -2   9  -3    3.00    0.60
  -2   9  -4    0.70    0.50
  -2   9  -4    1.40    0.60
   2   9   4    1.40    0.50
   2   9   4    1.00    0.70
  -2   9  -4    1.00    0.50
  -2   9  -5    2.00    0.50
   2   9   5    3.00    0.80
  -2   9  -5    2.20    0.70
  -2   9  -5    1.20    0.50
   2   9   5    2.90    0.60
  -2   9  -6   13.00    1.00
  -2   9  -6   10.90    1.00
  -2   9  -6   12.10    1.20
   2   9   6   13.20    1.10
   2   9   6   14.50    1.40
  -2   9  -7   -0.30    0.50
   2   9   7    0.70    0.50
  -2   9  -7    0.00    0.40
   2   9   7    1.30    0.70
  -2   9  -8    0.60    0.50
   2   9   8    0.60    0.70
  -2   9  -8    0.10    0.50
   2   9   8    1.20    0.50
  -2   9  -9    1.10    0.50
   2   9   9    1.50    0.60
   2   9   9    1.50    0.70
  -2   9  -9    0.80    0.50
  -2   9 -10    0.50    0.40
   2   9  10    0.50    0.30
   2   9  10    0.20    0.50
  -2   9 -10   -0.70    0.40
  -2  -9 -10   -0.10    0.60
  -2   9 -11   14.50    0.90
   2   9  11   13.90    0.80
   2   9  11   16.80    1.10
  -2  -9 -11   14.40    1.10
   2   9  12   10.00    0.60
   2   9  12    9.60    0.90
  -2   9 -12   10.90    0.80
  -2  -9 -12    8.40    0.90
   2   9  13    0.40    0.30
  -2   9 -13    0.20    0.40
  -2  -9 -13    0.40    0.50
  -2   9 -14    0.30    0.30
   2   9  14   -0.30    0.30
  -2  -9 -14    0.10    0.40
   2 -10 -14   -0.40    0.40
   2 -10 -13    0.50    0.50
  -2  10  12   15.00    1.20
   2 -10 -12   13.50    1.00
  -2  10  11    0.40    0.60
  -2  10  11    0.50    0.50
  -2  10  10    1.40    0.70
  -2  10  10    1.60    0.50
  -2  10   9    4.10    0.80
  -2  10   9    1.90    0.70
  -2  10   8    2.90    0.80
  -2  10   8    3.30    0.60
  -2  10   7    1.50    0.80
  -2  10   7    2.40    0.60
  -2  10   6   47.60    2.60
  -2  10   6   41.60    2.10
  -2  10   5    4.50    1.10
  -2  10   5    4.50    0.90
  -2  10   4    2.00    0.60
  -2  10   4    1.70    0.70
  -2  10   3    4.20    0.80
  -2  10   3    5.60    1.20
   2  10  -2    0.60    0.60
  -2  10   2    0.60    0.50
  -2  10   2    1.00    0.70
  -2  10   1   11.00    1.30
  -2  10   1   11.10    1.10
   2  10  -1   11.90    1.30
  -2  10   0    6.20    0.90
   2  10   0    6.20    0.90
  -2  10   0    4.90    1.10
   2  10   0    7.20    1.20
   2  10   1    0.00    0.60
  -2  10  -1    1.60    0.50
   2  10   1    1.40    0.50
   2  10   2    9.30    1.30
   2  10   2    7.20    0.90
  -2  10  -2    8.90    1.00
   2  10   3    0.60    0.70
  -2  10  -3    1.30    0.60
   2  10   3    1.10    0.50
  -2  10  -4   14.70    1.10
   2  10   4   15.50    1.10
   2  10   4   15.70    1.50
  -2  10  -4   15.90    1.20
  -2  10  -5   11.20    1.10
   2  10   5   11.80    1.40
   2  10   5   13.30    1.00
  -2  10  -5   10.90    1.00
  -2  10  -5   12.20    1.00
  -2  10  -6    1.60    0.50
   2  10   6    1.50    0.70
  -2  10  -6    2.10    0.60
   2  10   6    4.40    0.80
  -2  10  -6    1.70    0.60
   2  10   7    0.70    0.70
  -2  10  -7    1.20    0.50
   2  10   7    0.50    0.50
   2  10   8    0.70    0.70
   2  10   8    0.20    0.50
  -2  10  -8    0.30    0.50
   2  10   9    4.30    1.00
   2  10   9    5.00    0.80
  -2  10  -9    4.00    0.60
  -2 -10  -9    2.90    0.60
   2  10  10    4.00    0.90
  -2  10 -10    2.70    0.50
  -2 -10 -10    3.10    0.60
  -2  10 -11    5.70    0.70
  -2 -10 -11    4.10    0.80
  -2  10 -12    3.40    0.50
  -2 -10 -12    3.80    0.70
  -2 -10 -13    0.00    0.40
   2 -11 -12    0.30    0.40
  -2  11  11    1.00    0.50
   2 -11 -11    0.30    0.40
  -2  11  10    1.90    0.60
  -2  11   9    8.00    1.10
  -2  11   8    2.00    0.70
  -2  11   8    2.50    0.50
  -2  11   7    4.80    0.80
  -2  11   7    3.20    0.70
  -2  11   6   17.00    1.50
  -2  11   6   17.10    1.10
  -2  11   5    0.10    0.50
  -2  11   5    0.10    0.60
  -2  11   4   -0.10    0.60
  -2  11   4    0.70    0.50
  -2  11   3    0.00    0.50
  -2  11   3    0.10    0.60
  -2  11   2    6.20    1.10
  -2  11   2    6.00    0.80
   2  11  -2    6.10    1.00
  -2  11   1   15.10    1.00
   2  11  -1    9.80    1.20
  -2  11   1   12.60    1.30
  -2  11   0    7.90    0.90
   2  11   0    4.90    1.00
  -2  11   0    6.50    1.10
  -2  11  -1    0.60    0.50
   2  11   1    0.90    0.60
   2  11   2    7.00    1.10
  -2  11  -2    9.10    0.90
   2  11   3   13.40    1.30
  -2  11  -3   13.80    1.10
   2  11   4    8.20    1.10
  -2  11  -4    6.50    0.90
   2  11   5    0.00    0.60
  -2 -11  -5    0.50    0.50
   2  11   6    0.40    0.60
  -2 -11  -6    1.40    0.50
   2  11   7    0.10    0.60
  -2 -11  -7    0.70    0.50
   2  11   8    6.50    1.00
  -2 -11  -8    9.20    0.80
   2  11   9    0.60    0.50
  -2 -11  -9    1.40    0.50
   2  11  10    0.60    0.40
  -2 -11 -10    0.50    0.40
  -2 -11 -11    0.60    0.40
  -2  12   9   12.00    0.90
  -2  12   8   -0.10    0.50
   2 -12  -8    0.70    0.40
  -2  12   7    6.30    0.90
   2 -12  -7    6.50    0.70
  -2  12   6    5.40    1.00
  -2  12   5    1.40    0.60
  -2  12   4    0.00    0.60
  -2  12   3   11.60    1.10
  -2  12   2    3.70    0.70
   2  12  -1   -0.90    0.50
  -2  12   1    0.20    0.50
   2  12   0   -1.30    0.50
   2  12   1   -0.50    0.50
   2  12   2    4.10    0.90
   2  12   3    0.50    0.60
   2  12   4    2.10    0.60
   2  12   5    3.10    0.60
   2  12   6    0.50    0.50
   2  12   7    2.70    0.60
   2  12   8   -0.40    0.40
   3   0 -22   -0.30    0.30
   3   0 -21   -0.20    0.30
   3   0 -20   32.90    1.40
   3   0 -19    0.10    0.40
   3   0 -18    8.70    0.80
   3   0 -17    0.50    0.40
   3   0 -16    1.20    0.40
   3   0 -15    0.10    0.40
   3   0 -13   -0.60    0.80
   3   0 -13   -1.00    0.70
   3   0 -12    2.20    0.90
   3   0 -12    2.40    1.00
  -3   0  12    1.90    0.40
   3   0 -11   -0.10    0.80
   3   0 -11   -0.80    0.60
  -3   0  11   -0.20    0.30
   3   0 -10   53.59    2.50
   3   0 -10   55.19    2.80
   3   0 -10   50.79    2.50
   3   0 -10   55.09    2.50
   3   0  -9    1.20    0.60
   3   0  -9   -0.60    0.50
   3   0  -9    0.10    0.50
   3   0  -9    0.90    0.60
   3   0  -9   -1.20    0.60
   3   0  -8   18.30    1.20
   3   0  -8   16.80    1.20
   3   0  -8   15.10    1.40
   3   0  -8   16.90    1.30
   3   0  -8   15.10    1.20
   3   0  -8   17.10    1.20
   3   0  -7    0.00    0.50
   3   0  -7    0.20    0.50
  -3   0   7   -0.10    0.40
   3   0  -7   -0.60    0.50
   3   0  -7   -0.60    0.40
  -3   0   7   -0.30    0.50
  -3   0   7    0.20    0.60
   3   0  -7    0.00    0.40
   3   0  -7   -0.60    0.60
   3   0  -7   -0.30    0.40
  -3   0   6  107.19    5.00
   3   0  -6  111.09    4.50
  -3   0   6  111.49    4.70
  -3   0   6  107.59    4.90
   3   0  -6  112.99    4.10
   3   0  -6  111.19    4.10
   3   0  -6  110.19    4.10
   3   0  -6  118.39    4.10
   3   0  -6  103.89    4.40
   3   0  -6  111.89    4.70
   3   0  -6  128.49    4.80
   3   0  -5   -0.40    0.50
   3   0  -5    0.40    0.60
   3   0  -5   -0.30    0.50
   3   0  -5    0.70    0.50
   3   0  -5    0.20    0.60
   3   0  -5    0.10    0.50
   3   0  -5   -0.10    0.50
  -3   0   5   -0.50    0.40
  -3   0   5    0.30    0.50
  -3   0   5    0.40    0.70
   3   0  -5   -0.30    0.40
   3   0  -5    0.50    0.50
   3   0  -4   24.30    1.20
   3   0  -4   21.70    1.60
  -3   0   4   22.70    1.40
   3   0  -4   23.60    1.30
   3   0  -4   21.20    1.20
   3   0  -4   24.00    1.40
  -3   0   4   22.30    1.60
   3   0  -4   25.30    1.40
  -3   0   4   24.10    1.30
  -3   0   3   -0.10    0.40
   3   0  -3   -0.10    0.30
   3   0  -3   -0.40    0.40
   3   0  -3   -0.40    0.40
  -3   0   3   -0.20    0.30
   3   0  -3    0.30    0.30
  -3   0   3   -0.50    0.40
   3   0  -3   -0.30    0.30
  -3   0   2   14.60    0.80
  -3   0   2   13.60    1.00
   3   0  -2   15.20    0.80
   3   0  -2   15.10    1.00
   3   0  -2   15.20    0.90
   3   0  -2   15.20    0.80
   3   0  -2   13.20    0.60
  -3   0   2   15.70    0.90
   3   0  -2   15.50    0.90
  -3   0   1   -0.20    0.20
  -3   0   1    0.10    0.20
   3   0  -1   -0.30    0.20
  -3   0   1    0.20    0.30
   3   0  -1    0.10    0.20
   3   0  -1   -0.10    0.20
   3   0  -1    0.10    0.30
   3   0  -1    0.20    0.30
  -3   0   0    1.70    0.40
  -3   0   0    2.80    0.50
   3   0   0    1.60    0.30
  -3   0   0    1.30    0.40
   3   0   0    1.60    0.40
   3   0   0    1.70    0.30
   3   0   0    2.10    0.40
   3   0   0    1.90    0.40
  -3   0  -1    0.20    0.20
  -3   0  -1   -0.10    0.30
  -3   0  -1    0.10    0.20
   3   0   1    0.20    0.30
  -3   0  -1    0.30    0.40
   3   0   1    0.40    0.40
   3   0   1    0.20    0.30
   3   0   1   -0.30    0.30
  -3   0  -1    0.20    0.40
  -3   0  -2  108.09    4.30
  -3   0  -2   99.09    4.30
   3   0   2  111.69    4.10
  -3   0  -2   95.99    4.10
  -3   0  -2  103.09    4.10
  -3   0  -2  101.29    3.60
   3   0   2   97.99    4.30
   3   0   2  103.29    4.30
  -3   0  -2  102.19    3.70
  -3   0  -3    0.30    0.50
   3   0   3   -0.10    0.40
  -3   0  -3   -0.20    0.40
  -3   0  -3   -0.20    0.60
   3   0   3   -0.30    0.50
  -3   0  -3    0.10    0.50
   3   0   3   -0.20    0.50
   3   0   4  131.89    6.00
  -3   0  -4  152.08    5.90
   3   0   4  142.79    5.80
   3   0   4  137.59    6.10
  -3   0  -4  149.39    5.60
  -3   0  -4  143.79    5.10
   3   0   4  145.59    5.70
  -3   0  -5   -0.40    0.40
  -3   0  -5   -0.60    0.50
  -3   0  -5    0.20    0.60
   3   0   5    0.20    0.60
  -3   0  -5    0.50    0.30
  -3   0  -5   -0.10    0.60
   3   0   5   -0.10    0.50
  -3   0  -6  111.49    4.50
  -3   0  -6  115.89    4.40
  -3   0  -6  124.69    4.90
  -3   0  -7   -0.30    0.70
  -3   0  -7    0.80    0.80
  -3   0  -8  252.57    9.90
  -3   0  -8  255.07    9.10
  -3   0  -9   -0.20    0.80
  -3   0  -9    0.30    0.90
  -3   0 -10   40.40    2.40
  -3   0 -10   43.40    2.60
  -3   0 -11   -0.80    0.90
  -3   0 -11    1.00    0.90
  -3   0 -12    2.60    1.20
  -3   0 -12    1.70    1.00
  -3   0 -13    0.40    1.10
  -3   0 -13    0.60    1.00
  -3   0 -14   18.50    2.60
  -3   0 -14   18.60    1.10
  -3   0 -15   -0.60    0.40
  -3   0 -16   39.10    1.70
  -3   0 -17   -0.50    0.40
  -3   0 -18   16.10    1.00
  -3   0 -19    0.40    0.40
  -3   0 -20    4.50    0.60
   3  -1 -22    0.60    0.40
   3   1 -21    6.10    0.60
   3  -1 -21    5.00    0.70
   3   1 -20   10.80    0.80
   3  -1 -20   10.50    0.80
   3   1 -19    1.10    0.40
   3  -1 -19    1.50    0.40
   3   1 -18    2.20    0.50
   3  -1 -18    1.50    0.50
   3   1 -17    1.10    0.40
   3  -1 -17    1.40    0.50
   3   1 -16    1.80    0.50
   3  -1 -16    1.90    0.50
   3   1 -15    1.40    0.40
   3   1 -15    1.40    1.20
   3  -1 -15    1.20    0.40
   3   1 -14    4.90    1.30
   3   1 -14    6.10    1.30
   3   1 -13    8.30    1.60
   3   1 -13    7.00    1.20
  -3  -1  13    7.50    0.80
   3   1 -12    5.50    1.10
   3   1 -12    4.30    1.20
  -3  -1  12    5.80    0.70
   3   1 -11   -0.10    0.70
   3   1 -11    0.30    0.80
   3  -1 -11    0.60    0.60
   3  -1 -11   -0.20    0.70
  -3  -1  11    0.50    0.30
   3  -1 -11    0.60    0.60
   3   1 -10    1.80    0.90
   3   1 -10    1.40    0.80
   3  -1 -10    1.60    0.70
   3  -1 -10    1.70    0.80
   3  -1 -10    0.60    0.60
   3  -1 -10    1.40    0.80
   3  -1 -10    1.60    0.70
  -3   1   9   -0.70    0.60
   3   1  -9    0.00    0.50
   3   1  -9    0.80    0.80
   3   1  -9   -0.60    0.60
   3  -1  -9   -0.90    0.60
   3  -1  -9   -0.50    0.60
   3  -1  -9   -0.20    0.60
   3  -1  -9    0.50    0.70
   3  -1  -9    0.20    0.60
   3   1  -8    1.30    0.60
   3   1  -8    1.40    0.60
  -3   1   8    1.00    0.70
   3   1  -8    0.80    0.70
   3   1  -8    0.60    0.70
   3  -1  -8    0.60    0.60
   3  -1  -8    0.50    0.60
   3  -1  -8    0.60    0.50
   3  -1  -8    0.20    0.50
   3  -1  -8    0.70    0.60
   3  -1  -8    0.10    0.60
   3  -1  -8    0.70    0.60
   3   1  -7   13.40    1.00
  -3   1   7   17.20    1.50
   3   1  -7   17.60    1.40
   3   1  -7   16.40    1.20
   3   1  -7   15.80    1.10
   3   1  -7   15.60    1.00
   3   1  -7   16.30    1.40
   3  -1  -7   15.00    1.20
   3  -1  -7   15.40    1.20
   3  -1  -7   15.00    1.20
   3  -1  -7   16.00    1.30
   3  -1  -7   15.50    1.00
  -3  -1   7   15.10    1.30
   3  -1  -7   15.40    1.10
   3  -1  -7   16.60    1.20
  -3   1   6  122.69    5.30
  -3   1   6  124.89    5.20
   3   1  -6  127.39    4.50
   3   1  -6  127.59    4.60
   3   1  -6  124.69    5.00
   3   1  -6  122.39    4.50
   3   1  -6  123.49    4.40
   3   1  -6  126.69    5.10
   3   1  -6  116.79    4.90
  -3   1   6  135.89    5.50
   3  -1  -6  126.39    4.90
   3  -1  -6  127.79    4.40
  -3  -1   6  118.29    5.10
   3  -1  -6  124.89    5.00
   3  -1  -6  121.19    4.60
   3  -1  -6  125.29    4.50
   3  -1  -6  129.69    4.60
  -3  -1   6  125.39    5.50
   3  -1  -6  119.79    5.50
   3  -1  -6  127.59    5.40
   3   1  -5    7.70    1.00
   3   1  -5    6.40    0.80
  -3   1   5    7.20    0.80
   3   1  -5    7.30    0.90
   3   1  -5    7.20    0.70
   3   1  -5    8.00    0.90
   3   1  -5    7.50    0.80
  -3   1   5    6.80    0.90
   3   1  -5    6.70    0.80
  -3   1   5    8.50    1.10
   3  -1  -5    8.20    0.90
   3  -1  -5    7.90    0.90
   3  -1  -5    5.90    1.10
   3  -1  -5    8.00    0.80
  -3  -1   5    8.50    1.00
   3  -1  -5    7.90    0.80
  -3  -1   5    7.00    1.10
   3  -1  -5    7.10    0.90
  -3  -1   5    5.90    0.80
   3  -1  -5    7.10    1.10
   3   1  -4   46.20    2.20
  -3   1   4   51.39    2.40
   3   1  -4   47.20    1.90
   3   1  -4   47.10    2.20
  -3   1   4   45.60    2.20
   3   1  -4   43.90    2.10
   3   1  -4   46.40    1.90
   3   1  -4   48.60    2.00
   3  -1  -4   46.10    2.40
   3  -1  -4   47.00    2.00
   3  -1  -4   50.09    2.00
  -3  -1   4   45.80    2.40
   3  -1  -4   48.00    2.30
   3  -1  -4   49.10    2.30
   3  -1  -4   47.60    1.90
  -3  -1   4   45.60    2.20
  -3  -1   4   44.80    2.20
   3  -1  -4   50.29    2.10
  -3   1   3 1279.17   44.40
   3   1  -3 1364.76   48.50
  -3   1   3 1329.17   52.29
   3   1  -3 1343.57   44.70
   3   1  -3 1304.77   46.30
  -3   1   3 1339.07   48.60
  -3   1   3 1376.16   52.39
  -3  -1   3 1320.87   52.49
   3  -1  -3 1356.96   52.39
   3  -1  -3 1373.06   44.80
   3  -1  -3 1405.66   49.00
   3  -1  -3 1359.06   44.20
  -3  -1   3 1330.17   48.60
   3  -1  -3 1375.36   44.40
   3  -1  -3 1443.16   48.60
  -3  -1   3 1289.87   52.39
   3  -1  -3 1285.57   52.49
   3   1  -2   52.69    2.00
   3   1  -2   54.69    2.20
  -3   1   2   50.59    2.20
  -3   1   2   54.59    2.50
   3   1  -2   56.19    2.00
  -3   1   2   49.00    2.00
   3   1  -2   52.39    2.20
   3   1  -2   49.00    2.20
   3  -1  -2   51.79    2.00
   3  -1  -2   54.29    2.00
   3  -1  -2   57.89    2.20
   3  -1  -2   55.29    2.00
  -3  -1   2   51.09    2.30
   3  -1  -2   52.19    2.30
   3  -1  -2   55.29    2.30
  -3  -1   2   52.39    2.20
  -3  -1   2   49.99    2.40
   3   1  -1  457.25   15.30
  -3   1   1  427.46   16.00
   3   1  -1  462.55   14.80
   3   1  -1  407.36   17.30
  -3   1   1  414.66   14.80
  -3   1   1  448.06   14.30
  -3   1   1  434.36   17.60
   3   1  -1  433.76   17.30
   3   1  -1  450.35   16.10
   3  -1  -1  458.55   14.30
   3  -1  -1  443.06   14.80
   3  -1  -1  448.76   14.60
  -3  -1   1  463.85   16.10
  -3  -1   1  421.16   17.30
   3  -1  -1  456.95   16.00
   3  -1  -1  446.16   14.80
  -3  -1   1  434.76   17.30
   3   1   0   68.09    2.90
  -3   1   0   63.59    2.60
  -3   1   0   66.99    2.50
   3   1   0   72.09    2.50
   3   1   0   68.79    2.80
  -3   1   0   63.59    2.60
  -3   1   0   66.99    3.00
   3  -1   0   68.69    2.60
  -3  -1   0   67.89    2.90
  -3  -1   0   68.69    2.80
   3  -1   0   70.99    3.00
   3  -1   0   72.49    2.70
  -3  -1   0   66.19    2.90
  -3   1  -1  766.82   29.70
  -3   1  -1  738.83   25.00
   3   1   1  722.23   29.30
   3   1   1  770.92   29.40
   3   1   1  748.83   25.90
  -3   1  -1  762.42   24.20
  -3  -1  -1  732.13   27.30
  -3  -1  -1  721.03   24.00
   3  -1   1  797.52   27.10
  -3  -1  -1  742.83   29.40
   3  -1   1  766.42   29.70
  -3  -1  -1  744.53   29.40
   3   1   2  205.28    8.70
   3   1   2  237.58    8.30
  -3   1  -2  208.28    7.40
  -3   1  -2  223.48    7.40
  -3   1  -2  206.78    8.10
   3   1   2  214.88    8.80
   3   1   2  227.38    7.10
  -3   1  -2  216.88    7.60
  -3   1  -2  219.58    8.90
  -3  -1  -2  223.48    7.20
  -3  -1  -2  211.08    8.60
  -3  -1  -2  210.18    8.80
  -3  -1  -2  211.48    8.30
   3  -1   2  228.68    8.10
   3  -1   2  222.38    8.80
  -3   1  -3    1.00    0.50
  -3   1  -3    1.80    0.60
   3   1   3    0.70    0.50
   3   1   3    0.90    0.50
   3   1   3    0.00    0.50
  -3   1  -3    0.40    0.50
   3   1   3    0.60    0.40
   3   1   3    0.50    0.50
   3  -1   3    0.80    0.50
  -3  -1  -3    1.00    0.60
  -3  -1  -3    0.30    0.50
   3  -1   3    0.90    0.40
   3  -1   3    1.10    0.50
  -3  -1  -3    0.30    0.60
  -3  -1  -3    0.60    0.50
   3  -1   3    0.50    0.50
  -3   1  -4  274.27    9.50
   3   1   4  264.07   10.30
   3   1   4  260.87   10.40
   3   1   4  264.67   11.00
  -3   1  -4  261.87    9.30
   3   1   4  256.27   10.90
  -3   1  -4  266.57   10.20
  -3  -1  -4  290.67   11.00
   3  -1   4  269.07   10.90
   3  -1   4  279.77   10.30
  -3  -1  -4  259.07   11.00
   3  -1   4  270.97   10.30
  -3  -1  -4  281.87   10.10
   3  -1   4  271.67   10.90
  -3  -1  -4  280.67    9.30
  -3   1  -5   71.99    3.10
  -3   1  -5   77.69    3.00
   3   1   5   65.99    3.40
   3   1   5   68.79    3.50
  -3   1  -5   72.99    3.20
   3   1   5   71.89    3.50
  -3  -1  -5   78.39    3.10
  -3  -1  -5   75.39    2.90
  -3  -1  -5   80.19    3.40
   3  -1   5   71.49    3.40
   3  -1   5   66.99    3.20
   3  -1   5   67.29    3.30
  -3   1  -6   90.09    3.80
  -3   1  -6   81.49    3.60
  -3   1  -6   87.59    3.50
   3   1   6   88.29    4.20
  -3  -1  -6   90.99    4.00
  -3  -1  -6   87.39    3.30
   3  -1   6   82.69    4.00
  -3  -1  -6   86.09    3.40
  -3  -1  -6   89.09    3.70
  -3   1  -7   43.40    2.20
  -3   1  -7   49.20    2.50
  -3  -1  -7   43.80    2.10
  -3  -1  -7   47.10    2.40
  -3  -1  -7   44.50    2.20
  -3   1  -8   22.20    1.80
  -3   1  -8   20.50    1.60
  -3  -1  -8   20.40    1.40
  -3  -1  -8   22.10    1.60
  -3  -1  -8   23.50    1.80
  -3   1  -9   14.60    1.70
  -3   1  -9   16.20    1.50
  -3  -1  -9   14.20    1.50
  -3  -1  -9   13.00    1.50
  -3   1 -10    1.20    0.80
  -3   1 -10   -0.10    0.90
  -3  -1 -10    0.80    1.00
  -3  -1 -10    0.70    0.90
  -3   1 -11    0.80    0.90
  -3   1 -11    0.40    1.10
  -3  -1 -11    2.00    1.10
  -3  -1 -11    1.10    0.90
  -3   1 -12   -0.10    1.00
  -3   1 -12   -0.80    0.90
  -3  -1 -12   -0.20    0.90
  -3   1 -13    0.00    0.40
  -3   1 -13    1.40    1.20
  -3   1 -13    0.90    1.00
  -3  -1 -13    0.60    1.00
  -3   1 -14    1.30    0.50
  -3   1 -14    1.00    0.40
  -3   1 -14   -0.60    1.10
  -3  -1 -14    1.80    0.50
  -3   1 -15    3.70    0.50
  -3  -1 -15    2.10    0.50
  -3   1 -16    0.00    0.40
  -3  -1 -16    1.00    0.50
  -3   1 -17   18.70    1.10
  -3  -1 -17   17.60    1.10
  -3   1 -18    1.40    0.50
  -3  -1 -18    2.60    0.50
  -3   1 -19    3.00    0.50
  -3  -1 -19    1.40    0.50
  -3   1 -20    4.10    0.50
  -3  -1 -20    4.30    0.70
   3   2 -21   18.90    0.90
   3  -2 -21   20.40    1.00
   3   2 -20    5.60    0.60
   3  -2 -20    5.80    0.70
   3   2 -19    8.90    0.70
   3  -2 -19    8.60    0.80
   3   2 -18    0.20    0.30
   3  -2 -18    0.20    0.40
   3   2 -17    0.30    0.40
   3  -2 -17    1.00    0.50
   3   2 -16   10.40    0.80
   3  -2 -16   11.40    1.00
   3   2 -15   82.09    4.50
   3   2 -15   80.39    3.00
   3   2 -14   -0.20    1.00
  -3  -2  14    0.50    0.40
   3   2 -13   32.50    2.60
  -3  -2  13   34.00    1.60
   3  -2 -13   29.80    2.30
   3   2 -12   33.90    2.40
   3   2 -12   34.30    2.10
   3  -2 -12   28.80    2.00
   3  -2 -12   28.90    2.00
  -3  -2  12   31.40    1.50
   3   2 -11    1.60    1.00
   3   2 -11    0.50    0.80
   3  -2 -11    0.80    0.70
   3  -2 -11    0.30    0.70
  -3  -2  11    0.30    0.30
   3  -2 -11    0.30    0.70
   3   2 -10   -0.30    0.70
   3   2 -10    1.30    0.80
   3  -2 -10    1.10    0.70
   3  -2 -10   -0.60    0.50
   3  -2 -10    1.00    0.60
   3   2  -9   14.60    1.50
   3   2  -9   13.50    1.20
   3  -2  -9   13.20    1.20
   3  -2  -9   16.40    1.40
   3  -2  -9   12.30    1.30
   3   2  -8    2.50    0.80
   3   2  -8    2.00    0.90
   3  -2  -8    3.10    0.70
   3  -2  -8    3.00    0.70
   3  -2  -8    3.10    0.80
   3  -2  -8    4.10    0.80
   3   2  -7   15.40    1.40
  -3   2   7   14.20    1.30
   3   2  -7   12.60    1.10
  -3   2   7   14.30    1.30
   3   2  -7   12.20    1.00
   3  -2  -7   12.20    1.30
   3  -2  -7   12.70    1.10
   3  -2  -7   11.00    1.10
   3  -2  -7   13.80    1.20
   3  -2  -7   12.30    1.00
  -3  -2   7   12.10    1.30
   3  -2  -7   13.80    1.10
  -3   2   6   18.20    1.40
   3   2  -6   16.20    1.00
  -3   2   6   18.00    1.30
  -3   2   6   16.30    1.40
   3   2  -6   17.20    1.10
   3   2  -6   16.00    1.20
   3   2  -6   15.20    1.00
   3   2  -6   17.70    1.40
   3  -2  -6   17.60    1.20
   3  -2  -6   18.00    1.30
   3  -2  -6   17.80    1.30
  -3  -2   6   17.50    1.30
   3  -2  -6   16.90    1.20
   3  -2  -6   18.80    1.20
   3  -2  -6   18.50    1.00
   3   2  -5   50.39    2.20
  -3   2   5   54.49    2.80
   3   2  -5   55.19    2.20
   3   2  -5   53.19    2.10
  -3   2   5   49.10    2.40
  -3   2   5   52.49    2.50
   3   2  -5   52.09    2.40
   3   2  -5   52.49    2.50
   3  -2  -5   56.99    2.30
   3  -2  -5   56.79    2.20
   3  -2  -5   54.39    2.30
   3  -2  -5   58.09    2.70
  -3  -2   5   53.09    2.20
   3  -2  -5   55.19    2.60
  -3  -2   5   52.79    2.50
   3  -2  -5   55.19    2.30
  -3  -2   5   47.90    2.60
   3  -2  -5   58.19    2.50
  -3   2   4  399.76   15.20
   3   2  -4  411.66   14.40
   3   2  -4  393.56   15.30
  -3   2   4  394.96   16.70
   3   2  -4  426.76   14.00
   3   2  -4  412.46   15.10
  -3  -2   4  389.66   16.40
  -3  -2   4  403.46   15.20
   3  -2  -4  437.06   15.40
   3  -2  -4  417.06   13.90
   3  -2  -4  416.16   16.40
   3  -2  -4  413.86   14.10
  -3  -2   4  424.26   14.00
   3  -2  -4  427.06   14.00
   3  -2  -4  411.46   13.80
   3  -2  -4  418.36   15.30
   3   2  -3  134.69    5.00
   3   2  -3  127.59    5.10
  -3   2   3  122.39    5.60
  -3   2   3  135.39    4.50
  -3   2   3  120.79    5.00
   3   2  -3  126.99    4.70
   3   2  -3  135.19    4.60
   3  -2  -3  130.99    4.70
  -3  -2   3  123.89    5.30
  -3  -2   3  126.19    5.30
   3  -2  -3  125.99    5.30
   3  -2  -3  133.89    4.70
   3  -2  -3  130.99    4.60
   3  -2  -3  130.99    5.10
   3  -2  -3  139.99    5.10
   3  -2  -3  127.49    5.40
   3  -2  -3  133.09    4.60
  -3  -2   3  129.19    5.00
  -3   2   2    6.90    0.60
  -3   2   2    6.70    1.00
  -3   2   2    6.80    0.70
   3   2  -2    7.90    0.60
   3   2  -2    8.40    0.80
  -3   2   2    9.00    1.10
  -3   2   2    8.40    0.80
   3  -2  -2    8.40    0.80
   3  -2  -2    6.40    0.80
   3  -2  -2    7.90    0.80
   3  -2  -2    6.40    0.80
  -3  -2   2    6.20    0.80
  -3  -2   2    8.30    0.80
   3  -2  -2    6.00    0.90
   3  -2  -2    6.90    0.90
   3  -2  -2    8.90    0.90
  -3   2   1    9.60    1.20
  -3   2   1    9.40    0.90
   3   2  -1   10.30    0.70
  -3   2   1   10.30    1.10
   3   2  -1   10.30    0.80
   3  -2  -1    9.20    0.80
  -3  -2   1   10.10    0.90
  -3  -2   1    9.80    0.80
   3  -2  -1   10.80    0.80
  -3  -2   1   10.60    0.80
   3  -2  -1    9.60    0.70
   3  -2  -1    8.80    0.80
   3  -2  -1   10.30    1.00
   3  -2  -1   10.50    1.10
   3   2   0   24.30    1.30
  -3   2   0   23.90    1.30
   3   2   0   24.00    1.20
   3   2   0   24.20    1.10
  -3   2   0   25.60    1.50
  -3   2   0   22.20    1.70
   3  -2   0   24.00    1.10
   3  -2   0   24.70    1.40
   3  -2   0   22.00    1.20
   3  -2   0   22.80    1.00
  -3  -2   0   24.60    1.40
  -3  -2   0   22.90    1.30
   3  -2   0   23.50    1.50
   3  -2   0   22.50    1.10
  -3  -2   0   23.30    1.30
   3   2   1   37.70    1.80
  -3   2  -1   34.50    1.80
   3   2   1   36.80    1.90
  -3   2  -1   38.50    1.90
   3   2   1   35.80    1.60
  -3   2  -1   38.40    2.20
  -3  -2  -1   39.10    1.90
  -3  -2  -1   38.00    1.80
   3  -2   1   36.50    1.60
   3  -2   1   40.40    2.10
  -3  -2  -1   35.70    1.90
  -3  -2  -1   36.50    1.40
   3  -2   1   38.10    1.80
  -3   2  -2   18.80    1.20
   3   2   2   21.30    1.40
  -3   2  -2   22.90    1.50
   3   2   2   20.90    1.10
  -3   2  -2   20.00    1.60
   3   2   2   21.30    1.30
  -3   2  -2   20.20    1.10
   3   2   2   20.10    1.20
   3   2   2   21.60    1.20
  -3  -2  -2   20.50    1.40
  -3  -2  -2   19.90    0.90
  -3  -2  -2   22.40    1.30
   3  -2   2   20.50    1.50
   3  -2   2   20.80    1.30
  -3  -2  -2   22.30    1.30
  -3  -2  -2   21.50    1.40
   3  -2   2   19.40    1.10
  -3   2  -3    0.90    0.60
   3   2   3    1.50    0.50
   3   2   3    1.20    0.50
  -3   2  -3    0.50    0.60
  -3   2  -3    1.20    0.60
   3   2   3    0.90    0.40
   3   2   3    1.80    0.60
  -3  -2  -3    0.40    0.50
   3  -2   3    1.60    0.60
  -3  -2  -3    0.70    0.40
   3  -2   3    1.20    0.50
  -3  -2  -3    1.00    0.60
  -3  -2  -3    0.40    0.50
  -3  -2  -3    1.70    0.50
   3   2   4    0.30    0.60
  -3   2  -4    0.60    0.70
   3   2   4    0.70    0.50
  -3   2  -4    0.90    0.60
  -3   2  -4    0.90    0.60
  -3  -2  -4    1.20    0.60
   3  -2   4    1.30    0.50
  -3  -2  -4    1.60    0.60
  -3  -2  -4    1.70    0.60
   3  -2   4    1.30    0.60
  -3  -2  -4    0.70    0.60
  -3   2  -5    0.50    0.60
  -3   2  -5    0.10    0.60
  -3   2  -5   -0.80    0.60
   3   2   5    0.50    0.60
   3  -2   5    1.50    0.60
   3  -2   5    0.50    0.50
  -3  -2  -5    0.20    0.60
  -3  -2  -5    0.90    0.60
  -3  -2  -5    0.20    0.60
   3  -2   5   -0.20    0.50
  -3   2  -6   20.30    1.60
   3   2   6   19.60    1.60
  -3   2  -6   20.30    1.60
  -3   2  -6   16.90    1.40
  -3  -2  -6   19.70    1.30
   3  -2   6   19.40    1.60
  -3  -2  -6   18.70    1.60
  -3  -2  -6   20.20    1.40
  -3   2  -7    4.80    1.10
  -3   2  -7    5.70    1.00
  -3  -2  -7    6.00    1.00
  -3  -2  -7    5.60    1.10
  -3  -2  -7    5.70    1.00
  -3   2  -8   51.79    2.60
  -3   2  -8   54.29    3.00
  -3  -2  -8   52.99    2.70
  -3  -2  -8   52.39    2.50
  -3  -2  -8   57.19    2.60
  -3   2  -9   10.70    1.40
  -3   2  -9   10.10    1.60
  -3  -2  -9    9.00    1.30
  -3  -2  -9    6.80    1.20
  -3   2 -10   61.69    3.20
  -3   2 -10   64.99    3.50
  -3  -2 -10   61.19    3.10
  -3   2 -11    2.10    1.00
  -3   2 -11    3.40    1.20
  -3  -2 -11    3.80    1.10
  -3   2 -12    1.70    1.00
  -3   2 -12    0.40    1.10
  -3  -2 -12   -1.10    0.80
  -3   2 -13    3.20    1.40
  -3   2 -13    3.40    0.50
  -3   2 -13    3.70    1.30
  -3  -2 -13    3.00    0.50
  -3  -2 -13    0.90    1.00
  -3   2 -14    1.50    0.40
  -3   2 -14    1.20    0.40
  -3  -2 -14    0.50    0.50
  -3  -2 -14    1.70    0.50
  -3   2 -15   26.60    1.30
  -3   2 -15   28.10    1.30
  -3  -2 -15   28.40    1.40
  -3   2 -16    2.60    0.50
  -3  -2 -16    2.60    0.60
  -3   2 -17   49.10    1.90
  -3  -2 -17   48.10    2.00
  -3   2 -18    2.00    0.50
  -3  -2 -18    1.80    0.50
  -3  -2 -19    0.10    0.50
  -3  -2 -20    2.40    0.50
   3  -3 -21    1.40    0.40
   3  -3 -20    1.50    0.40
   3   3 -19    9.40    0.60
  -3   3  19    8.90    0.90
   3  -3 -19    8.80    0.80
   3   3 -18    5.10    0.60
   3  -3 -18    4.80    0.80
   3   3 -17   -1.00    0.30
  -3   3  16    7.80    0.90
   3   3 -16    7.70    0.70
   3   3 -15   -0.20    0.30
  -3   3  15    0.30    0.50
  -3  -3  15    0.30    0.50
   3   3 -14    0.40    0.30
  -3   3  14   -0.80    0.40
   3   3 -14    0.20    1.00
   3  -3 -14    1.00    1.10
  -3  -3  14    0.60    0.50
   3   3 -13    2.30    1.10
  -3  -3  13    1.50    0.50
   3  -3 -13    1.10    0.90
   3  -3 -13    2.10    1.00
   3   3 -12   -0.50    0.80
   3  -3 -12   -0.60    0.70
   3  -3 -12    0.40    0.80
   3  -3 -12    0.30    0.80
   3   3 -11    4.60    1.20
   3  -3 -11    6.10    1.10
   3  -3 -11    2.70    0.90
   3  -3 -11    6.70    1.20
   3   3 -10    0.80    0.80
   3  -3 -10   -0.70    0.60
   3  -3 -10    0.00    0.60
   3  -3 -10    0.10    0.70
   3   3  -9   28.10    2.00
   3  -3  -9   24.10    1.70
   3  -3  -9   25.50    1.70
   3  -3  -9   24.20    1.70
   3  -3  -9   26.70    1.70
   3   3  -8   29.70    2.10
   3  -3  -8   25.70    1.70
   3  -3  -8   30.10    1.80
   3  -3  -8   27.80    1.80
   3  -3  -8   29.20    1.70
   3   3  -7    2.80    0.90
   3  -3  -7    1.10    0.60
   3  -3  -7    2.40    0.80
   3  -3  -7    2.20    0.70
   3  -3  -7    1.70    0.70
  -3   3   6   -0.30    0.50
  -3   3   6    1.40    0.70
   3   3  -6    1.00    0.80
   3   3  -6    0.90    0.50
   3  -3  -6    0.10    0.60
  -3  -3   6    0.90    0.60
   3  -3  -6    0.70    0.60
   3  -3  -6    0.40    0.60
   3  -3  -6    0.90    0.60
   3   3  -5  168.18    6.70
  -3   3   5  167.08    6.60
  -3   3   5  162.18    7.50
  -3   3   5  170.48    5.70
  -3   3   5  168.08    6.70
   3   3  -5  159.98    6.10
   3  -3  -5  170.48    6.10
   3  -3  -5  176.78    6.20
   3  -3  -5  178.58    6.70
  -3  -3   5  163.78    6.60
   3  -3  -5  168.18    6.10
  -3   3   4    4.40    0.70
   3   3  -4    5.60    0.70
   3   3  -4    3.60    0.80
  -3   3   4    4.90    0.80
  -3   3   4    4.10    0.70
   3   3  -4    4.30    0.60
  -3   3   4    3.70    0.90
   3  -3  -4    6.70    0.90
  -3  -3   4    4.00    0.80
   3  -3  -4    4.50    0.80
   3  -3  -4    4.20    0.80
   3  -3  -4    5.20    1.00
   3  -3  -4    4.10    0.70
  -3   3   3   44.60    2.60
   3   3  -3   41.30    2.20
  -3   3   3   46.00    1.90
  -3   3   3   42.40    1.90
  -3   3   3   45.70    1.90
   3   3  -3   42.10    1.90
   3   3  -3   44.90    1.90
   3  -3  -3   46.40    2.00
   3  -3  -3   49.50    2.20
   3  -3  -3   48.70    2.20
   3  -3  -3   47.40    2.00
   3  -3  -3   48.60    2.60
   3  -3  -3   44.80    2.00
  -3  -3   3   43.60    2.10
  -3   3   2  151.48    6.90
  -3   3   2  147.69    5.50
   3   3  -2  150.88    5.60
  -3   3   2  151.88    5.30
   3   3  -2  151.88    5.50
  -3  -3   2  156.58    6.00
   3  -3  -2  159.88    6.80
   3  -3  -2  156.88    5.50
   3  -3  -2  156.88    5.50
   3  -3  -2  156.28    5.50
   3  -3  -2  161.88    6.00
  -3   3   1  363.36   12.50
   3   3  -1  405.76   13.80
  -3   3   1  363.96   15.60
   3   3  -1  388.86   13.30
   3   3  -1  357.36   13.80
  -3   3   1  376.76   13.20
  -3   3   1  374.86   13.20
   3  -3  -1  371.76   15.50
   3  -3  -1  399.66   13.90
   3  -3  -1  387.16   12.80
   3  -3  -1  392.16   12.70
  -3  -3   1  378.36   14.00
   3  -3  -1  368.96   12.90
  -3   3   0    9.20    1.20
  -3   3   0    9.30    1.40
   3   3   0    9.90    0.70
  -3   3   0   10.50    1.10
  -3   3   0    8.50    0.50
   3   3   0    8.30    0.80
   3   3   0   10.20    0.80
   3  -3   0    8.50    0.70
  -3  -3   0    8.90    0.80
   3  -3   0    9.70    0.70
  -3  -3   0   10.20    1.00
   3  -3   0    7.90    1.00
  -3  -3   0   10.00    1.30
  -3   3  -1  648.34   26.80
  -3   3  -1  684.73   22.50
  -3   3  -1  630.44   22.90
  -3   3  -1  573.44   24.30
   3   3   1  672.73   23.00
   3   3   1  634.64   24.20
   3   3   1  672.73   24.20
   3  -3   1  679.93   26.70
   3  -3   1  661.43   22.10
  -3  -3  -1  670.43   24.30
  -3  -3  -1  695.13   26.10
  -3  -3  -1  724.73   26.70
   3  -3   1  675.73   21.90
  -3   3  -2   33.00    1.40
  -3   3  -2   35.90    1.70
   3   3   2   39.70    1.70
   3   3   2   39.40    1.90
   3   3   2   37.70    1.90
  -3   3  -2   38.10    2.10
  -3   3  -2   36.10    1.80
  -3  -3  -2   35.70    2.10
  -3  -3  -2   35.80    1.90
  -3  -3  -2   38.30    2.10
   3  -3   2   36.90    2.30
   3   3   3    1.60    0.60
   3   3   3    1.20    0.50
  -3   3  -3    2.00    0.60
   3   3   3    0.00    0.50
  -3   3  -3    1.20    0.70
  -3   3  -3    2.10    0.70
  -3  -3  -3    2.70    0.80
   3  -3   3    3.80    0.60
  -3  -3  -3    1.10    0.50
  -3  -3  -3    1.30    0.50
  -3   3  -4   -0.30    0.60
  -3   3  -4   -0.80    0.60
   3   3   4    0.50    0.50
  -3   3  -4   -0.40    0.60
   3   3   4   -0.20    0.50
  -3   3  -5    3.00    0.90
  -3   3  -5    2.70    0.80
  -3   3  -5    3.00    0.90
  -3   3  -6  101.59    4.30
  -3   3  -6   95.59    3.80
  -3   3  -6   92.59    4.10
  -3  -3  -6   86.69    3.70
  -3   3  -7  235.08    8.30
  -3   3  -7  227.28    9.10
  -3  -3  -7  225.68    8.20
  -3  -3  -7  221.88    8.10
  -3   3  -8   36.70    2.40
  -3   3  -8   36.40    2.10
  -3  -3  -8   34.30    2.00
  -3  -3  -8   37.00    2.00
  -3   3  -9    2.70    1.10
  -3   3  -9    1.70    0.90
  -3  -3  -9    2.50    0.90
  -3  -3  -9    2.50    0.90
  -3  -3  -9    1.00    0.70
  -3   3 -10    2.20    1.00
  -3   3 -10    1.30    1.00
  -3  -3 -10    2.00    0.90
  -3  -3 -10    0.90    0.70
  -3  -3 -10    1.80    1.00
  -3  -3 -10    2.20    0.80
  -3   3 -11   -0.90    0.80
  -3   3 -11    0.60    1.00
  -3  -3 -11   -0.30    0.90
  -3  -3 -11   -0.90    0.60
  -3   3 -12    2.20    1.20
  -3   3 -12   -0.10    1.10
  -3  -3 -12    0.80    1.00
  -3   3 -13    0.80    0.40
  -3   3 -13    1.10    1.30
  -3  -3 -13    0.50    1.10
  -3   3 -14   -0.40    0.40
  -3   3 -14    0.10    0.40
  -3  -3 -14    0.20    0.50
  -3  -3 -14   -1.10    0.40
  -3   3 -15    0.30    0.40
  -3   3 -15    0.00    0.40
  -3  -3 -15    0.60    0.50
  -3   3 -16    3.50    0.50
  -3  -3 -16    5.00    0.90
  -3  -3 -17    9.10    1.00
  -3  -3 -18    8.00    0.90
  -3  -3 -19    0.50    0.50
  -3   4  20    0.80    0.40
  -3   4  19    0.60    0.50
  -3   4  19    0.20    0.40
  -3   4  18    1.70    0.50
  -3   4  18    0.60    0.50
  -3   4  17   21.40    1.20
  -3   4  17   21.60    1.40
  -3   4  16    0.40    0.60
  -3   4  16    0.20    0.50
   3   4 -16    0.60    0.30
   3   4 -15    0.10    0.30
  -3   4  15    0.50    0.50
  -3   4  14   36.10    1.60
   3   4 -14   35.80    1.40
   3   4 -14   34.70    3.10
   3  -4 -14   37.80    2.70
   3   4 -13   16.80    2.10
  -3   4  13   18.80    1.10
   3  -4 -13   14.30    1.90
   3   4 -12   36.10    2.60
   3  -4 -12   38.20    2.50
   3  -4 -12   33.60    2.40
   3  -4 -12   36.40    2.40
   3   4 -11    0.20    0.90
   3  -4 -11   -0.20    0.70
   3  -4 -11    1.50    0.80
   3  -4 -11    0.30    0.80
   3   4 -10    8.50    1.40
   3  -4 -10   10.70    1.40
   3  -4 -10    8.60    1.40
   3  -4 -10   12.20    1.50
   3   4  -9    3.60    1.00
   3  -4  -9    3.60    0.90
   3  -4  -9    3.00    1.00
   3  -4  -9    3.00    0.90
   3  -4  -9    2.50    0.80
   3   4  -8    0.00    0.80
   3  -4  -8   -0.50    0.60
   3  -4  -8    0.60    0.70
   3  -4  -8   -0.40    0.60
   3  -4  -8    0.30    0.60
   3   4  -7   29.40    2.00
   3   4  -7   32.80    1.60
   3  -4  -7   30.80    1.90
   3  -4  -7   33.90    1.90
   3  -4  -7   27.90    1.90
   3  -4  -7   28.40    1.80
   3   4  -6   36.50    2.20
   3   4  -6   39.00    1.80
   3  -4  -6   39.90    2.20
   3  -4  -6   35.50    2.00
   3  -4  -6   36.80    2.00
   3  -4  -6   39.90    2.10
   3   4  -5   28.60    1.50
   3   4  -5   29.10    1.90
   3  -4  -5   27.20    1.80
   3  -4  -5   30.20    1.70
   3  -4  -5   29.00    1.70
   3  -4  -5   29.60    1.70
   3   4  -4   25.00    1.60
   3   4  -4   23.80    1.30
  -3   4   4   24.20    1.30
   3  -4  -4   24.60    1.70
   3  -4  -4   24.50    1.50
   3  -4  -4   24.90    1.50
   3  -4  -4   27.70    1.60
   3   4  -3   22.90    1.30
  -3   4   3   24.20    1.20
   3  -4  -3   23.20    1.40
   3  -4  -3   25.50    1.50
   3  -4  -3   27.70    1.70
   3  -4  -3   24.90    1.50
   3   4  -2    7.60    0.80
  -3   4   2    9.20    1.00
  -3   4   2    9.40    0.70
   3  -4  -2    9.30    0.90
   3  -4  -2    9.40    1.00
   3  -4  -2    9.40    1.00
  -3  -4   2    7.90    0.90
  -3   4   1    8.50    0.70
   3   4  -1    8.70    0.80
   3  -4  -1    8.50    0.90
   3  -4  -1   10.50    0.90
   3  -4  -1    8.80    0.90
  -3  -4   1    9.60    1.00
   3   4   0   18.50    1.10
   3  -4   0   20.70    1.10
   3  -4   0   19.40    1.10
  -3  -4   0   20.00    1.40
   3   4   1    1.40    0.50
  -3  -4  -1    2.70    0.70
  -3   4  -2    3.30    0.80
   3   4   2    3.30    0.60
  -3   4  -2    5.20    1.00
  -3  -4  -2    2.70    0.70
  -3   4  -3   40.20    2.20
   3   4   3   42.50    2.00
  -3   4  -4   16.20    1.50
   3   4   4   15.50    1.20
  -3   4  -5    4.10    1.00
   3   4   5    4.10    0.80
  -3   4  -6  111.79    4.80
  -3   4  -6  103.59    4.30
   3   4   6  108.49    4.30
   3   4   7   27.50    1.70
  -3   4  -7   24.10    1.90
  -3   4  -7   25.10    1.70
  -3  -4  -7   26.00    1.70
  -3  -4  -7   25.30    1.80
  -3   4  -8   41.80    2.40
  -3   4  -8   38.00    2.50
   3   4   8   46.80    2.30
  -3  -4  -8   39.80    2.20
  -3  -4  -8   40.70    2.30
  -3   4  -9   18.90    1.80
  -3   4  -9   22.60    2.10
   3   4   9   22.60    1.60
  -3  -4  -9   21.50    1.90
  -3  -4  -9   22.80    1.80
  -3  -4  -9   22.10    1.70
  -3   4 -10    0.70    0.90
   3   4  10    1.50    0.80
  -3   4 -10    0.60    1.10
  -3  -4 -10    1.90    0.90
  -3  -4 -10    2.50    0.90
  -3  -4 -10    1.80    0.90
  -3  -4 -10    2.20    1.00
  -3   4 -11    0.80    1.10
  -3  -4 -11    1.30    0.90
  -3  -4 -11   -0.10    0.80
  -3   4 -12    0.50    1.20
   3   4  12   -0.60    0.50
  -3  -4 -12    0.10    0.90
   3   4  13    1.10    0.50
  -3   4 -13    1.80    0.40
  -3  -4 -13    1.60    0.50
   3   4  14    3.00    0.60
  -3   4 -14    2.40    0.50
  -3  -4 -14    2.20    0.50
  -3   4 -15    6.80    0.80
   3   4  15    7.40    0.90
  -3   4 -16    1.50    0.50
   3   4  16    2.20    0.50
   3   4  17    5.30    0.80
   3   4  17    8.50    0.90
   3   4  18    0.70    0.40
  -3  -4 -18    1.50    0.50
  -3  -4 -19    3.90    0.70
  -3   5  20    1.30    0.40
  -3   5  19    1.70    0.40
  -3   5  18    0.40    0.50
  -3   5  18   -0.20    0.40
  -3   5  17    0.30    0.50
  -3   5  17    2.00    0.60
  -3   5  16    8.80    1.00
  -3   5  16    9.30    0.90
  -3   5  15    2.20    0.50
  -3   5  15    1.50    0.60
  -3   5  14   12.60    1.00
  -3   5  14   10.50    1.10
  -3   5  13    5.90    0.90
   3   5 -13    4.40    1.50
  -3   5  13    4.90    0.80
   3  -5 -13    3.80    1.30
  -3   5  12   51.79    2.00
   3   5 -12   52.99    3.40
  -3   5  12   49.60    2.30
   3  -5 -12   44.20    2.90
  -3   5  11   43.80    2.00
   3   5 -11   42.70    3.00
   3  -5 -11   36.50    2.60
   3   5 -10    1.00    1.00
  -3   5  10    2.30    0.50
   3  -5 -10    0.30    0.80
   3  -5 -10    1.90    1.00
   3  -5 -10    1.40    0.80
   3  -5 -10    1.20    1.00
   3   5  -9   -0.10    0.90
  -3   5   9    0.60    0.50
   3  -5  -9   -0.70    0.70
   3  -5  -9   -0.50    0.70
   3  -5  -9    0.20    0.80
   3  -5  -9   -0.40    0.70
  -3   5   8    0.10    0.40
   3   5  -8    0.30    0.80
  -3   5   8    0.80    0.60
   3  -5  -8   -1.00    0.60
   3  -5  -8   -0.80    0.70
   3  -5  -8   -0.30    0.70
   3  -5  -8    0.30    0.70
   3   5  -7   33.50    2.30
  -3   5   7   35.80    1.90
   3   5  -7   36.80    1.90
   3  -5  -7   34.10    2.30
   3  -5  -7   39.80    2.20
   3  -5  -7   36.70    2.20
   3  -5  -7   40.10    2.30
   3   5  -6  202.58    7.00
  -3   5   6  185.18    6.90
   3   5  -6  181.58    7.60
   3  -5  -6  187.78    7.10
   3  -5  -6  182.28    7.00
   3  -5  -6  182.18    6.90
   3  -5  -6  173.68    7.60
   3   5  -5   70.29    2.90
   3   5  -5   67.69    3.30
  -3   5   5   67.69    2.90
   3  -5  -5   65.89    3.10
   3  -5  -5   68.39    3.40
   3  -5  -5   72.49    3.10
   3  -5  -5   72.09    3.10
   3   5  -4  100.69    3.80
   3  -5  -4  100.79    3.90
   3  -5  -4   99.79    3.90
   3  -5  -4   88.79    4.30
   3  -5  -4   90.59    3.90
   3   5  -3    7.00    0.80
   3  -5  -3    9.60    1.10
   3  -5  -3    9.20    1.10
   3  -5  -3    5.80    1.00
   3   5  -2   22.70    1.30
   3  -5  -2   23.60    1.50
   3  -5  -2   25.20    1.50
   3  -5  -2   22.90    1.50
   3   5  -1   79.69    3.10
   3  -5  -1   75.39    3.10
   3  -5  -1   74.89    3.10
   3   5   0    2.60    0.60
   3   5   1    1.50    0.60
   3   5   2   37.00    1.90
   3   5   3    0.30    0.50
   3   5   4   55.89    2.60
   3   5   5   28.30    1.70
  -3   5  -5   27.50    2.00
   3   5   6    5.50    1.00
  -3   5  -6    8.10    1.40
  -3   5  -7    0.20    0.90
  -3   5  -7    0.00    0.50
   3   5   7   -0.30    0.70
   3   5   7    0.90    0.50
  -3  -5  -7    0.30    0.70
  -3  -5  -7   -0.10    0.70
   3   5   8   -1.00    0.60
  -3   5  -8    0.70    1.00
  -3  -5  -8    0.60    0.80
  -3  -5  -8    0.00    0.80
  -3   5  -9   23.90    2.30
   3   5   9   26.10    1.80
  -3  -5  -9   23.60    2.00
  -3  -5  -9   23.50    2.10
  -3   5 -10    0.20    1.20
  -3  -5 -10    1.10    0.90
  -3  -5 -10    0.90    0.90
   3   5  11    5.30    0.80
  -3   5 -11    6.40    1.60
  -3  -5 -11    5.60    1.30
  -3  -5 -11    4.60    0.80
  -3   5 -12   -0.60    0.40
   3   5  12    0.40    0.50
  -3  -5 -12   -0.10    0.50
   3   5  13    1.50    0.50
   3   5  13    1.30    0.60
  -3   5 -13    1.60    0.50
  -3  -5 -13    1.80    0.60
  -3  -5 -13    0.90    0.50
   3   5  14   -0.30    0.50
   3   5  14    0.30    0.60
  -3   5 -14    0.40    0.40
  -3  -5 -14    0.20    0.40
  -3   5 -15    6.40    0.70
   3   5  15    6.10    0.90
   3   5  15    7.50    1.00
  -3   5 -16    1.60    0.40
   3   5  16    1.80    0.60
   3   5  16    4.00    0.60
   3   5  17    5.50    0.70
   3   5  17    4.70    0.80
   3   5  18    7.30    0.70
  -3   6  19    1.30    0.40
  -3   6  18    3.80    0.70
  -3   6  17    2.80    0.50
  -3   6  17    3.00    0.60
  -3   6  16   28.20    1.50
  -3   6  16   25.10    1.30
  -3   6  15    2.20    0.50
  -3   6  15    2.70    0.70
  -3   6  14    2.80    0.60
  -3   6  14    2.70    0.70
  -3   6  13    0.90    0.60
  -3   6  13    0.50    0.50
  -3   6  12    0.70    0.60
  -3   6  12    0.30    0.40
  -3   6  11    2.10    0.50
  -3   6  11    1.60    0.60
   3   6 -11    1.90    1.20
   3  -6 -11    0.50    1.00
   3   6 -10   11.80    1.90
  -3   6  10   10.10    1.00
   3  -6 -10   12.10    1.80
   3  -6 -10    8.50    1.60
   3  -6 -10    9.20    1.60
  -3   6   9    7.20    0.90
   3   6  -9    5.80    1.30
   3  -6  -9    4.90    1.10
   3  -6  -9    4.90    1.10
   3  -6  -9    3.60    1.10
   3  -6  -9    2.70    1.00
   3   6  -8   27.80    2.30
  -3   6   8   30.10    1.50
   3  -6  -8   29.80    2.20
   3  -6  -8   26.20    2.10
   3  -6  -8   29.80    2.40
   3  -6  -8   32.90    2.20
   3   6  -7   20.40    1.40
   3   6  -7   20.90    1.90
  -3   6   7   18.80    1.20
   3  -6  -7   17.70    1.80
   3  -6  -7   17.90    1.70
   3  -6  -7   18.70    1.70
   3  -6  -7   18.00    1.80
  -3   6   6   64.09    2.70
   3   6  -6   68.49    2.90
   3  -6  -6   65.59    3.50
   3  -6  -6   68.59    3.20
   3  -6  -6   63.39    3.20
   3  -6  -6   68.59    3.30
   3   6  -5   67.29    2.80
  -3   6   5   60.49    2.60
   3  -6  -5   62.99    3.00
   3  -6  -5   60.29    3.30
   3  -6  -5   68.49    3.10
   3  -6  -5   66.69    3.20
   3   6  -4  319.67   11.20
   3  -6  -4  312.77   10.90
   3  -6  -4  302.27   12.20
   3  -6  -4  299.47   11.00
   3  -6  -4  304.57   11.10
   3   6  -3  260.97    9.10
   3  -6  -3  242.58   10.00
   3  -6  -3  241.68    8.90
   3  -6  -3  241.98    8.90
   3  -6  -3  250.27    9.10
   3   6  -2   24.50    1.40
   3  -6  -2   19.20    1.50
   3  -6  -2   22.90    1.60
   3   6  -1   10.50    1.00
   3   6   0   22.60    1.40
   3   6   1  163.78    6.20
   3   6   2    4.30    0.90
   3   6   3   17.60    1.30
  -3   6  -4    4.10    0.70
   3   6   4    3.30    0.80
   3   6   5    1.30    0.70
   3   6   5    1.10    0.50
  -3   6  -5    1.10    0.40
   3   6   6    2.10    0.50
  -3   6  -6    3.20    0.60
   3   6   6    1.50    0.70
  -3  -6  -6    2.10    0.80
   3   6   7    3.30    0.60
  -3   6  -7    4.70    0.80
   3   6   7    2.30    0.90
  -3  -6  -7    2.30    0.90
   3   6   8   35.20    1.70
   3   6   8   37.60    2.20
  -3  -6  -8   38.80    2.60
  -3  -6  -8   33.50    2.60
   3   6   9    0.40    0.40
   3   6   9   -0.10    0.50
  -3   6  -9    2.40    1.20
  -3  -6  -9    0.70    0.80
   3   6  10    9.60    1.00
  -3   6 -10   10.10    2.00
  -3   6 -10    7.40    0.80
   3   6  10    9.30    0.90
  -3  -6 -10    9.60    1.70
   3   6  11    5.30    0.80
  -3   6 -11    4.20    0.80
   3   6  11    6.00    0.90
  -3  -6 -11    6.40    1.00
   3   6  12    9.40    0.90
   3   6  12    9.90    1.00
  -3   6 -12    9.20    0.80
  -3  -6 -12    9.90    1.00
  -3   6 -13    0.80    0.40
   3   6  13    0.90    0.50
   3   6  13    1.10    0.60
  -3  -6 -13    0.70    0.60
   3   6  14    9.20    0.90
  -3   6 -14    8.70    0.80
   3   6  14    6.50    0.90
  -3  -6 -14    6.90    0.80
  -3  -6 -14    8.00    0.90
   3   6  15    1.40    0.50
  -3   6 -15    1.10    0.40
   3   6  15    0.20    0.50
  -3   6 -16    2.00    0.40
   3   6  16    1.80    0.60
   3   6  16    1.80    0.50
   3   6  17    3.50    0.60
   3   6  18    0.10    0.30
  -3   7  18   20.60    0.90
  -3   7  17    2.80    0.40
  -3   7  16    0.90    0.40
  -3   7  16    1.70    0.60
  -3   7  15    2.50    0.50
  -3   7  15    2.60    0.70
  -3   7  14    5.90    1.00
  -3   7  14    4.00    0.60
  -3   7  13   10.10    0.90
  -3   7  13    9.50    1.10
  -3   7  12    1.10    0.60
  -3   7  12    0.20    0.40
  -3   7  11    0.50    0.60
  -3   7  11    0.90    0.40
  -3   7  11    1.00    0.60
  -3   7  10    6.00    0.70
  -3   7  10    4.70    0.90
  -3   7  10    4.60    0.90
   3  -7 -10    4.20    1.30
  -3   7   9    4.30    0.70
  -3   7   9    4.60    0.80
   3  -7  -9    4.60    1.20
   3  -7  -9    7.10    1.60
  -3   7   8    4.10    0.80
   3  -7  -8    3.80    1.20
   3  -7  -8    3.90    1.20
   3  -7  -8    3.50    1.20
  -3   7   7    5.90    0.80
   3  -7  -7    5.00    1.20
   3  -7  -7    4.80    1.10
   3  -7  -7    6.00    1.40
   3  -7  -7    8.00    1.50
  -3   7   6   16.10    1.10
   3  -7  -6   14.40    1.70
   3  -7  -6   17.90    1.80
   3  -7  -6   16.30    1.80
   3  -7  -6   15.40    1.80
   3   7  -5   19.70    1.40
  -3   7   5   19.60    1.20
   3  -7  -5   23.40    2.00
   3  -7  -5   19.20    1.80
   3  -7  -5   18.50    1.80
   3  -7  -5   17.80    1.80
  -3   7   4   10.50    0.80
   3   7  -4    9.80    1.10
   3  -7  -4    8.90    1.40
   3  -7  -4    8.40    1.40
   3  -7  -4   11.70    1.60
  -3   7   3    5.00    0.80
   3   7  -3    5.50    0.90
   3  -7  -3    4.80    1.20
  -3   7   2   70.49    2.90
   3   7  -2   74.99    3.20
   3  -7  -2   73.69    3.80
  -3   7   1   12.60    1.00
   3   7  -1   14.50    1.20
   3  -7  -1   14.60    1.60
   3   7   0   44.80    2.20
   3   7   0   37.10    1.80
  -3   7   0   42.90    1.90
   3  -7   0   41.80    2.60
   3   7   1    8.40    0.80
   3   7   1   10.20    1.10
  -3   7  -1   10.40    0.80
   3  -7   1    6.50    1.30
  -3   7  -2   18.20    1.10
   3   7   2   18.40    1.10
   3   7   2   22.10    1.50
  -3   7  -3   22.50    1.20
   3   7   3   22.00    1.20
   3   7   3   25.20    1.70
   3   7   4    6.40    0.80
   3   7   4    7.30    1.10
  -3   7  -4    5.20    0.80
  -3   7  -5   12.70    1.00
   3   7   5   12.70    1.00
   3   7   5   12.40    1.30
  -3  -7  -5   14.10    1.60
  -3   7  -6  124.49    4.80
   3   7   6  123.39    4.80
  -3  -7  -6  126.19    5.50
   3   7   7   39.20    1.60
  -3   7  -7   39.80    1.90
   3   7   7   44.10    1.90
  -3  -7  -7   36.30    2.70
  -3   7  -8    5.60    0.80
   3   7   8    7.10    0.90
   3   7   8    8.50    0.70
  -3  -7  -8    5.10    1.20
   3   7   9   -0.30    0.40
  -3   7  -9    0.50    0.40
   3   7   9    0.50    0.60
  -3   7  -9   -0.40    0.40
  -3   7 -10    6.40    0.80
   3   7  10    6.80    1.00
  -3   7 -10    6.20    0.80
   3   7  10    7.00    0.80
  -3   7 -11    1.50    0.50
   3   7  11    1.70    0.50
   3   7  11    1.50    0.60
  -3   7 -11    0.50    0.50
  -3  -7 -11    1.50    0.60
   3   7  12    0.20    0.50
   3   7  12    1.00    0.50
  -3   7 -12    0.70    0.40
  -3  -7 -12    0.30    0.60
  -3   7 -13   -0.50    0.40
   3   7  13    0.20    0.40
   3   7  13   -0.70    0.50
  -3  -7 -13    0.70    0.50
  -3   7 -14    2.30    0.40
   3   7  14    2.00    0.60
   3   7  14    1.00    0.50
  -3  -7 -14    1.90    0.60
  -3  -7 -14    1.80    0.50
   3   7  15   -0.40    0.50
  -3   7 -15   -0.60    0.30
   3   7  15    0.00    0.40
  -3  -7 -15    0.40    0.50
   3   7  16    1.60    0.40
   3   7  17    0.30    0.30
  -3   8  17    3.60    0.50
  -3   8  16    1.00    0.30
  -3   8  15    2.20    0.60
  -3   8  15    1.70    0.40
   3  -8 -15    1.90    0.60
  -3   8  14    0.20    0.40
  -3   8  14   -0.20    0.50
  -3   8  13    1.40    0.40
  -3   8  13    1.50    0.60
  -3   8  12    1.30    0.60
  -3   8  12    2.40    0.70
  -3   8  12    2.20    0.40
  -3   8  11    0.60    0.40
  -3   8  11    0.40    0.50
  -3   8  11   -0.10    0.70
  -3   8  10   16.70    1.50
  -3   8  10   16.10    0.90
  -3   8  10   17.10    1.20
  -3   8   9   27.40    1.30
  -3   8   9   28.90    1.60
  -3   8   9   29.60    2.00
  -3   8   8    2.70    0.60
   3   8  -8    3.10    0.50
  -3   8   8    3.30    0.80
  -3   8   7   10.90    1.10
   3  -8  -7    9.00    1.70
  -3   8   6   -0.30    0.50
   3  -8  -6    0.20    1.10
  -3   8   5    3.20    0.60
   3  -8  -5    3.10    1.20
  -3   8   4    3.70    0.60
   3  -8  -4    4.30    1.30
  -3   8   3    5.80    0.90
   3  -8  -3    6.30    1.30
  -3   8   2   56.09    2.50
   3  -8  -2   59.59    3.50
  -3   8   1    0.00    0.50
   3  -8  -1    0.20    0.90
  -3   8   0    8.00    0.90
   3  -8   0   10.80    1.60
   3   8   1    0.80    0.50
  -3   8  -1    0.60    0.50
   3  -8   1    0.00    0.80
   3   8   2   43.30    1.90
   3   8   2   43.60    2.40
  -3   8  -2   41.20    2.00
   3   8   3    0.60    0.50
  -3   8  -3   -0.10    0.50
  -3   8  -4   37.60    1.80
   3   8   4   35.30    1.70
  -3  -8  -4   32.80    2.60
   3   8   5   10.10    1.00
  -3   8  -5   11.60    1.00
  -3   8  -5   11.70    0.90
  -3  -8  -5   10.60    1.80
   3   8   6    3.00    0.60
  -3   8  -6    3.50    0.60
  -3   8  -6    4.40    0.70
  -3   8  -6    2.40    0.50
   3   8   6    2.90    0.40
   3   8   6    3.80    0.80
  -3  -8  -6    1.00    1.20
  -3   8  -7   -0.10    0.60
  -3   8  -7    0.50    0.50
   3   8   7    0.70    0.70
  -3   8  -7    0.40    0.50
   3   8   7   -0.10    0.50
   3   8   7   -0.40    0.40
   3   8   8    0.30    0.50
  -3   8  -8   -0.70    0.40
   3   8   8    0.00    0.40
   3   8   8   -0.90    0.60
  -3   8  -8   -0.30    0.40
   3   8   9    7.70    0.70
  -3   8  -9    6.70    0.80
  -3   8  -9    7.20    0.80
   3   8   9    6.40    0.90
  -3   8 -10    0.30    0.40
   3   8  10    0.10    0.40
  -3   8 -10    0.50    0.40
   3   8  10   -0.30    0.50
  -3  -8 -10    0.50    0.60
  -3   8 -11    8.70    0.80
  -3   8 -11   10.10    0.80
   3   8  11    8.10    1.00
   3   8  11    8.80    0.80
  -3  -8 -11    8.60    1.00
  -3   8 -12    1.30    0.40
  -3   8 -12    0.90    0.50
   3   8  12    0.60    0.50
   3   8  12    1.50    0.40
  -3  -8 -12    0.70    0.50
   3   8  13    0.10    0.50
   3   8  13    0.30    0.40
  -3   8 -13    1.10    0.40
  -3  -8 -13    0.20    0.50
  -3   8 -14    2.60    0.40
   3   8  14    1.70    0.40
  -3  -8 -14    2.50    0.50
  -3  -8 -14    2.20    0.50
   3   8  15    5.50    0.50
  -3   8 -15    4.60    0.60
  -3  -8 -15    4.10    0.70
   3  -9 -15    2.80    0.50
   3  -9 -14   13.20    1.00
  -3   9  13    4.70    0.80
  -3   9  12   63.89    3.40
  -3   9  12   66.99    2.80
  -3   9  11   10.10    1.00
  -3   9  11    9.80    1.30
  -3   9  10   18.30    1.20
  -3   9  10   16.80    1.60
  -3   9   9    5.20    1.20
  -3   9   9    3.40    0.70
   3   9  -9    4.80    0.80
  -3   9   8    0.60    0.70
   3   9  -8    0.40    0.50
  -3   9   8   -0.30    0.50
  -3   9   7    8.30    1.00
   3   9  -7    9.70    0.90
  -3   9   7    9.40    1.40
  -3   9   6    0.30    0.70
  -3   9   6    0.30    0.50
   3   9  -6    0.60    0.50
  -3   9   5   11.10    1.30
  -3   9   5    9.60    1.00
  -3   9   4    9.40    1.30
  -3   9   4    9.20    1.00
  -3   9   3   14.60    1.20
   3   9  -3   15.90    1.40
  -3   9   3   17.00    1.50
  -3   9   2   83.29    4.30
  -3   9   2   87.79    3.50
   3   9  -2   83.29    4.30
  -3   9   1  101.29    5.20
   3   9  -1  102.79    5.20
  -3   9   1  113.19    4.20
  -3   9   0   77.19    2.90
  -3   9   0   82.69    3.30
   3   9   0   75.79    4.00
  -3   9  -1   13.00    1.00
  -3   9  -1   12.80    1.10
  -3   9  -1   11.80    1.00
   3   9   1   14.90    1.40
  -3   9  -2   -0.30    0.50
   3   9   2   -0.90    0.40
   3   9   2    0.40    0.60
  -3   9  -2   -0.60    0.50
  -3   9  -2   -0.60    0.40
  -3   9  -3    0.20    0.50
   3   9   3    0.60    0.50
  -3   9  -3    0.60    0.50
   3   9   3    0.70    0.70
  -3   9  -3   -0.40    0.50
  -3   9  -4   23.30    1.30
   3   9   4   22.90    1.80
  -3   9  -4   23.00    1.30
   3   9   4   23.30    1.40
  -3   9  -4   25.80    1.40
  -3   9  -5    4.00    0.70
  -3   9  -5    2.40    0.60
  -3   9  -5    3.30    0.60
   3   9   5    3.10    0.80
   3   9   5    3.40    0.60
  -3   9  -6    1.50    0.50
  -3   9  -6    1.40    0.50
   3   9   6    2.50    0.60
  -3   9  -6    2.90    0.70
   3   9   6    1.60    0.70
   3   9   7    1.40    0.60
   3   9   7    2.40    0.80
  -3   9  -7    1.70    0.50
  -3   9  -7    2.50    0.50
   3   9   8    0.40    0.70
  -3   9  -8    1.10    0.50
  -3   9  -8    0.10    0.50
   3   9   8    0.60    0.50
   3   9   9    2.60    0.40
   3   9   9    2.80    0.70
  -3   9  -9    2.70    0.50
  -3   9  -9    3.70    0.60
   3   9   9    3.10    0.60
  -3  -9  -9    3.70    0.70
  -3   9 -10    0.20    0.40
  -3   9 -10    0.60    0.50
   3   9  10    0.70    0.50
   3   9  10    0.90    0.40
  -3  -9 -10    1.40    0.60
  -3   9 -11    0.50    0.40
   3   9  11    0.40    0.30
  -3   9 -11    0.70    0.50
   3   9  11    1.00    0.50
  -3  -9 -11    0.70    0.50
   3   9  12    3.00    0.50
  -3   9 -12    4.10    0.70
  -3  -9 -12    3.00    0.60
  -3   9 -13    2.40    0.40
   3   9  13    2.20    0.30
  -3  -9 -13    1.70    0.40
  -3  -9 -13    2.80    0.50
  -3   9 -14    0.10    0.30
  -3  -9 -14    0.40    0.40
   3 -10 -14   16.40    0.90
   3 -10 -13    7.50    0.80
  -3  10  12    0.40    0.60
  -3  10  11   -1.00    0.40
  -3  10  11   -0.10    0.60
  -3  10  10    0.70    0.50
  -3  10  10    1.20    0.70
  -3  10   9    0.40    0.70
  -3  10   9   -0.10    0.50
  -3  10   8    8.30    0.90
  -3  10   8    5.50    1.20
  -3  10   7   -0.20    0.70
  -3  10   7    0.00    0.50
  -3  10   6   17.80    1.60
  -3  10   6   16.50    1.20
  -3  10   5   -0.30    0.70
  -3  10   5    1.10    0.50
  -3  10   4   27.50    1.80
  -3  10   4   22.70    1.40
   3  10  -3   24.40    1.70
  -3  10   3   26.40    1.50
  -3  10   3   27.00    1.80
   3  10  -2    2.20    0.70
  -3  10   2    1.80    0.60
  -3  10   2    2.00    0.70
  -3  10   1    9.70    1.00
  -3  10   1   12.60    1.30
   3  10  -1    9.70    1.20
  -3  10   0    1.80    0.60
   3  10   0    1.40    0.70
  -3  10  -1    4.90    0.70
   3  10   1    4.70    0.90
  -3  10  -2   12.30    1.10
  -3  10  -2   13.20    1.00
   3  10   2   13.70    1.50
  -3  10  -3    1.30    0.50
   3  10   3   -1.00    0.60
  -3  10  -3   -0.40    0.50
  -3  10  -3   -0.40    0.50
   3  10   4    3.20    0.80
  -3  10  -4    3.10    0.60
  -3  10  -4    3.90    0.70
  -3  10  -4    3.60    0.60
  -3  10  -5   -0.10    0.60
  -3  10  -5    0.80    0.50
   3  10   5    0.60    0.70
  -3  10  -5    2.00    0.50
  -3  10  -6    8.10    0.90
  -3  10  -6    8.00    0.90
   3  10   6    7.00    1.30
  -3  10  -7    8.90    0.90
  -3  10  -7    9.10    0.90
   3  10   7    9.50    1.30
  -3 -10  -7    8.90    1.00
   3  10   8    1.10    0.70
  -3  10  -8    0.10    0.50
  -3 -10  -8   -0.30    0.50
  -3  10  -9   -0.50    0.40
   3  10   9    0.00    0.60
  -3 -10  -9   -0.80    0.50
  -3  10 -10   -0.40    0.40
  -3 -10 -10    0.50    0.50
  -3  10 -11    0.40    0.40
  -3 -10 -11    0.60    0.50
  -3  10 -12    0.60    0.40
  -3 -10 -12    0.20    0.40
   3 -11 -12    0.90    0.40
  -3  11  11    0.70    0.50
   3 -11 -11    1.10    0.50
  -3  11  10   -0.40    0.60
  -3  11   9   -0.50    0.60
  -3  11   8    0.90    0.60
  -3  11   8    1.60    0.50
  -3  11   7    6.50    0.80
  -3  11   7    4.10    1.00
  -3  11   6   11.90    1.20
  -3  11   6   10.20    0.90
  -3  11   5    2.70    0.70
  -3  11   5    2.30    0.60
  -3  11   4    8.60    1.20
  -3  11   4   10.20    0.90
  -3  11   3   11.60    1.30
  -3  11   3   13.10    1.00
  -3  11   2    0.20    0.50
  -3  11   2   -0.30    0.60
   3  11  -2   -0.10    0.60
   3  11  -1    5.70    1.00
  -3  11   1    7.00    0.90
  -3  11   1    8.40    1.10
  -3  11   0    0.80    0.50
   3  11   0    0.00    0.60
   3  11   1   23.20    1.70
  -3  11  -1   28.70    1.50
  -3  11  -2    9.40    0.90
   3  11   2    8.30    1.20
   3  11   3    4.30    0.80
  -3  11  -3    6.20    0.80
   3  11   4    0.40    0.60
  -3  11  -4    0.10    0.60
   3  11   5   -0.50    0.60
  -3 -11  -5    0.40    0.50
   3  11   6   -0.60    0.60
  -3 -11  -6    0.50    0.50
   3  11   7   -0.30    0.50
  -3 -11  -7    0.20    0.40
   3  11   8   -0.10    0.50
  -3 -11  -8   -0.10    0.40
   3  11   9    4.20    0.90
  -3 -11  -9    3.80    0.70
  -3 -11 -10    0.20    0.40
  -3  12   9   12.10    1.00
  -3  12   8    6.40    0.90
   3 -12  -8    5.90    0.70
  -3  12   7    3.60    0.90
  -3  12   6   -0.50    0.50
  -3  12   5    6.70    1.00
  -3  12   4   13.30    1.20
  -3  12   3    3.60    0.70
   3  12  -2   25.70    1.70
  -3  12   2   29.70    1.70
   3  12  -1   -0.80    0.50
   3  12   0   -0.50    0.60
   3  12   1    1.50    0.60
   3  12   2    0.10    0.50
   3  12   3    6.10    1.00
   3  12   4   -0.40    0.50
   3  12   5   -1.30    0.50
   3  12   6   -0.20    0.50
   3  12   7    0.30    0.50
   4   0 -22    5.20    0.50
   4   0 -21    0.50    0.40
   4   0 -20    0.00    0.30
   4   0 -19   -0.60    0.40
   4   0 -18    2.60    0.50
   4   0 -17    0.00    0.40
   4   0 -16    1.00    0.40
   4   0 -15   -0.10    0.40
   4   0 -13    1.00    0.90
  -4   0  13    0.40    0.40
  -4   0  12   -0.40    0.30
   4   0 -12    0.60    0.80
   4   0 -12    0.50    0.70
  -4   0  11    0.30    0.30
   4   0 -11    0.00    0.70
   4   0 -11   -0.20    0.60
   4   0 -11    0.70    0.80
   4   0 -10   20.80    1.50
   4   0 -10   18.60    1.40
   4   0 -10   19.40    1.40
   4   0 -10   19.40    1.60
   4   0  -9   -0.10    0.70
   4   0  -9   -0.70    0.60
   4   0  -9   -0.70    0.50
   4   0  -9   -0.90    0.50
   4   0  -9   -0.10    0.50
   4   0  -8   14.40    1.30
   4   0  -8   15.00    1.10
   4   0  -8   14.50    1.20
  -4   0   8   14.40    1.60
   4   0  -8   15.70    1.20
   4   0  -8   14.40    1.30
   4   0  -8   14.80    1.20
   4   0  -8   16.30    1.20
   4   0  -7    0.30    0.60
  -4   0   7   -0.80    0.50
  -4   0   7   -0.40    0.40
   4   0  -7    0.40    0.50
   4   0  -7    0.70    0.60
   4   0  -7    0.00    0.50
   4   0  -7    0.70    0.50
   4   0  -7    0.10    0.50
   4   0  -7   -0.30    0.50
   4   0  -6  110.29    4.60
   4   0  -6  104.39    4.30
   4   0  -6  107.49    3.90
   4   0  -6  103.89    4.70
   4   0  -6  101.09    3.90
  -4   0   6  107.19    4.80
   4   0  -6  105.99    3.90
  -4   0   6  102.99    4.50
   4   0  -6  113.79    4.30
   4   0  -6  111.49    4.60
  -4   0   6   97.59    4.60
   4   0  -6  101.49    3.80
  -4   0   5   -0.10    0.40
  -4   0   5   -0.90    0.60
   4   0  -5    0.10    0.40
   4   0  -5   -0.30    0.50
   4   0  -5   -0.60    0.50
   4   0  -5    0.70    0.60
  -4   0   5    0.20    0.50
   4   0  -5    0.30    0.50
   4   0  -5    0.80    0.60
   4   0  -5    0.10    0.40
   4   0  -5    0.30    0.50
   4   0  -5    0.10    0.40
   4   0  -4   34.80    1.80
   4   0  -4   32.50    1.50
   4   0  -4   33.40    1.60
   4   0  -4   32.20    1.70
  -4   0   4   31.90    1.80
  -4   0   4   34.60    1.80
   4   0  -4   30.50    2.00
   4   0  -4   32.20    1.80
   4   0  -4   33.00    1.60
  -4   0   4   33.30    2.00
   4   0  -4   32.60    1.80
  -4   0   3    0.10    0.40
   4   0  -3    0.50    0.50
   4   0  -3    0.60    0.50
   4   0  -3   -0.50    0.40
   4   0  -3    0.00    0.40
   4   0  -3    0.40    0.50
   4   0  -3   -0.40    0.40
   4   0  -3   -0.10    0.30
  -4   0   3    0.00    0.50
  -4   0   3    0.10    0.40
   4   0  -2  886.71   35.70
   4   0  -2  979.70   33.10
  -4   0   2  903.21   35.70
   4   0  -2  894.11   35.80
   4   0  -2  846.12   31.50
  -4   0   2  925.51   33.10
   4   0  -2  936.11   30.50
   4   0  -2  948.41   30.10
  -4   0   1    0.00    0.30
  -4   0   1    0.30    0.30
   4   0  -1    0.20    0.20
   4   0  -1   -0.20    0.30
  -4   0   1    0.80    0.40
   4   0  -1    0.00    0.30
   4   0  -1   -0.20    0.30
   4   0  -1    0.10    0.40
  -4   0   1    0.30    0.40
  -4   0   0 1696.93   62.59
   4   0   0 1748.13   57.69
   4   0   0 1747.63   59.69
   4   0   0 1613.44   67.59
  -4   0   0 1708.73   55.29
   4   0   0 1836.12   62.59
   4   0   0 1749.32   67.59
  -4   0   0 1792.82   67.59
  -4   0  -1   -0.20    0.60
  -4   0  -1   -0.50    0.50
   4   0   1   -0.30    0.40
  -4   0  -1    0.20    0.40
  -4   0  -1    0.30    0.30
   4   0   1   -0.40    0.40
   4   0   1   -0.10    0.40
  -4   0  -1   -0.30    0.30
  -4   0  -2  178.78    7.50
  -4   0  -2  191.58    6.40
  -4   0  -2  180.78    7.00
   4   0   2  187.18    7.60
   4   0   2  188.78    7.10
  -4   0  -2  189.18    6.40
   4   0   2  180.78    7.60
  -4   0  -2  168.78    7.10
  -4   0  -2  184.98    7.50
  -4   0  -2  202.18    7.60
  -4   0  -3    0.50    0.60
  -4   0  -3    0.20    0.50
  -4   0  -3   -0.20    0.50
  -4   0  -3   -0.50    0.40
   4   0   3   -0.80    0.50
  -4   0  -3   -0.30    0.50
   4   0   3   -0.30    0.50
   4   0   3   -0.70    0.40
   4   0   4  124.29    5.60
  -4   0  -4  138.99    5.40
   4   0   4  126.99    5.30
  -4   0  -4  127.29    5.40
  -4   0  -4  133.79    5.10
  -4   0  -4  128.89    4.70
   4   0   4  119.69    5.30
  -4   0  -5   -1.20    0.60
  -4   0  -5   -0.50    0.30
   4   0   5    0.30    0.60
  -4   0  -5    0.50    0.60
  -4   0  -6   98.19    4.20
  -4   0  -6  105.89    4.00
  -4   0  -6  106.29    4.40
  -4   0  -7   -0.10    0.70
  -4   0  -7    0.20    0.80
  -4   0  -8   13.80    1.50
  -4   0  -8   13.00    1.40
  -4   0  -9    0.40    0.80
  -4   0  -9    0.70    0.90
  -4   0 -10    4.00    1.20
  -4   0 -10    4.80    1.10
  -4   0 -11   -0.10    0.90
  -4   0 -11   -0.10    1.00
  -4   0 -12    0.80    1.00
  -4   0 -12    1.20    1.20
  -4   0 -13   -0.70    1.10
  -4   0 -13    0.10    1.10
  -4   0 -13    0.80    0.40
  -4   0 -14    0.40    0.40
  -4   0 -14    0.20    0.40
  -4   0 -15   -0.30    0.50
  -4   0 -15   -0.40    0.40
  -4   0 -16   11.30    0.80
  -4   0 -16   12.70    1.00
  -4   0 -17   -0.30    0.40
  -4   0 -18   12.00    0.90
  -4   0 -19   -0.20    0.40
  -4   0 -20    0.80    0.40
   4  -1 -22    0.10    0.30
   4   1 -21   -0.10    0.30
   4  -1 -21    0.30    0.40
   4   1 -20    0.70    0.40
   4  -1 -20    0.70    0.40
   4   1 -19    0.30    0.40
   4  -1 -19   -0.30    0.40
   4   1 -18    0.10    0.40
   4  -1 -18    0.60    0.40
   4   1 -17   31.60    1.40
   4  -1 -17   28.30    1.40
   4   1 -16   12.00    0.90
   4  -1 -16   12.20    0.90
   4   1 -15   21.40    2.30
   4   1 -15   20.90    1.10
   4  -1 -15   20.50    1.20
   4   1 -14    0.90    1.00
  -4  -1  14    0.40    0.40
   4   1 -13  106.69    5.00
   4   1 -13  102.19    4.40
  -4  -1  13  101.99    4.00
   4   1 -12    6.30    1.20
   4   1 -12    7.40    1.20
   4  -1 -12    7.10    1.20
  -4  -1  12    8.20    0.80
   4  -1 -12    6.70    1.10
   4   1 -11   -1.60    0.70
   4   1 -11    0.00    0.70
   4  -1 -11   -0.80    0.50
   4  -1 -11   -0.60    0.60
  -4  -1  11   -0.10    0.30
   4  -1 -11   -0.30    0.60
   4   1 -10    7.70    1.30
   4   1 -10    7.50    1.00
   4   1 -10    7.40    1.10
   4  -1 -10    9.10    1.10
   4  -1 -10    8.90    1.20
   4  -1 -10    9.60    1.20
   4  -1 -10    8.60    1.10
   4   1  -9    4.60    1.00
   4   1  -9    4.70    0.80
   4   1  -9    4.60    0.90
   4  -1  -9    5.20    0.90
   4  -1  -9    4.20    0.80
   4  -1  -9    5.60    1.00
   4  -1  -9    3.90    0.80
   4  -1  -9    5.10    0.90
   4   1  -8    0.50    0.60
   4   1  -8    0.40    0.60
   4   1  -8    1.00    0.50
  -4   1   8   -0.10    0.70
   4   1  -8    0.90    0.60
   4   1  -8    1.50    0.80
   4  -1  -8    1.50    0.60
   4  -1  -8    0.50    0.50
   4  -1  -8    0.70    0.60
   4  -1  -8    1.40    0.70
   4  -1  -8    2.10    0.70
   4  -1  -8    0.30    0.60
   4  -1  -8    0.90    0.60
   4   1  -7   21.10    1.50
  -4   1   7   24.80    1.80
   4   1  -7   19.50    1.20
   4   1  -7   21.30    1.30
   4   1  -7   20.70    1.30
   4   1  -7   21.70    1.30
   4   1  -7   21.80    1.30
   4  -1  -7   21.00    1.30
   4  -1  -7   20.30    1.40
   4  -1  -7   21.80    1.60
   4  -1  -7   24.30    1.40
   4  -1  -7   23.50    1.20
   4  -1  -7   22.60    1.30
  -4  -1   7   22.20    1.60
   4  -1  -7   22.20    1.40
  -4   1   6   17.80    1.40
   4   1  -6   18.70    1.20
  -4   1   6   18.20    1.30
   4   1  -6   19.20    1.30
   4   1  -6   18.70    1.10
   4   1  -6   18.40    1.20
   4   1  -6   17.10    1.20
   4   1  -6   18.50    1.40
  -4   1   6   19.10    1.50
   4  -1  -6   17.70    1.20
   4  -1  -6   20.20    1.30
   4  -1  -6   19.20    1.50
  -4  -1   6   17.80    1.50
   4  -1  -6   18.50    1.20
   4  -1  -6   19.10    1.30
  -4  -1   6   18.10    1.40
   4  -1  -6   19.10    1.00
   4  -1  -6   19.80    1.20
   4  -1  -6   18.60    1.20
  -4   1   5    1.90    0.60
  -4   1   5    2.80    0.70
   4   1  -5    2.80    0.70
  -4   1   5    1.60    0.40
   4   1  -5    1.20    0.50
   4   1  -5    3.10    0.60
   4   1  -5    2.50    0.60
   4   1  -5    3.40    0.60
   4   1  -5    3.40    0.60
   4   1  -5    2.60    0.60
   4   1  -5    3.20    0.50
   4   1  -5    4.10    0.60
   4  -1  -5    3.70    0.60
   4  -1  -5    2.00    0.70
   4  -1  -5    3.40    0.70
   4  -1  -5    2.40    0.70
   4  -1  -5    2.60    0.60
  -4  -1   5    2.00    0.60
  -4  -1   5    3.10    0.70
   4  -1  -5    3.10    0.60
   4  -1  -5    2.80    0.60
  -4  -1   5    3.20    0.80
  -4   1   4   27.40    1.60
   4   1  -4   30.50    1.60
   4   1  -4   27.50    1.60
   4   1  -4   27.80    1.30
   4   1  -4   29.90    1.50
   4   1  -4   25.00    1.50
  -4   1   4   29.80    1.70
   4   1  -4   27.10    1.40
   4   1  -4   27.50    1.40
   4   1  -4   26.00    1.40
   4  -1  -4   29.20    1.70
   4  -1  -4   27.70    1.60
  -4  -1   4   27.90    1.60
  -4  -1   4   26.30    1.60
  -4  -1   4   28.30    1.80
   4  -1  -4   28.20    1.30
   4  -1  -4   29.80    1.50
   4  -1  -4   28.10    1.40
   4  -1  -4   28.50    1.70
   4  -1  -4   28.50    1.40
   4  -1  -4   28.30    1.40
  -4   1   3    1.90    0.40
  -4   1   3    1.50    0.50
   4   1  -3    1.90    0.50
   4   1  -3    2.20    0.60
  -4   1   3    1.10    0.50
   4   1  -3    1.20    0.40
   4   1  -3    2.20    0.50
   4   1  -3    0.80    0.70
   4   1  -3    1.60    0.50
  -4   1   3    2.10    0.60
   4  -1  -3    2.10    0.60
  -4  -1   3    2.00    0.80
  -4  -1   3    0.80    0.50
   4  -1  -3    0.90    0.50
  -4  -1   3    2.50    0.50
   4  -1  -3    1.00    0.50
   4  -1  -3    2.00    0.60
   4  -1  -3    2.00    0.50
   4  -1  -3    2.00    0.60
   4  -1  -3    1.70    0.60
   4  -1  -3    1.10    0.50
   4   1  -2   32.30    1.40
   4   1  -2   29.20    1.50
   4   1  -2   31.40    1.50
  -4   1   2   30.00    1.40
   4   1  -2   31.70    1.50
  -4   1   2   31.20    1.80
   4   1  -2   29.60    1.30
  -4   1   2   30.10    1.50
   4   1  -2   25.00    1.50
  -4   1   2   29.80    1.40
   4  -1  -2   31.90    1.50
  -4  -1   2   30.40    1.70
   4  -1  -2   28.00    1.60
  -4  -1   2   29.20    1.50
   4  -1  -2   31.00    1.40
   4  -1  -2   31.40    1.40
   4  -1  -2   30.60    1.50
   4  -1  -2   32.70    1.40
  -4  -1   2   29.70    1.50
   4  -1  -2   28.10    1.50
   4   1  -1    0.20    0.30
   4   1  -1    0.10    0.20
   4   1  -1    0.30    0.40
   4   1  -1    0.10    0.50
  -4   1   1    0.00    0.40
  -4   1   1   -0.20    0.30
  -4   1   1    0.00    0.40
   4   1  -1    0.40    0.40
  -4   1   1   -0.70    0.40
   4   1  -1    0.10    0.30
  -4  -1   1   -0.10    0.40
   4  -1  -1   -0.10    0.40
  -4  -1   1   -0.10    0.50
   4  -1  -1   -0.20    0.30
   4  -1  -1    0.20    0.40
   4  -1  -1   -0.30    0.30
  -4  -1   1   -0.20    0.40
   4  -1  -1    0.20    0.40
  -4   1   0   10.40    0.90
   4   1   0   11.50    0.90
   4   1   0   11.60    0.70
  -4   1   0   11.50    0.80
   4   1   0   10.40    0.90
   4   1   0   10.60    0.90
  -4   1   0   10.00    1.00
   4   1   0   11.00    0.90
  -4   1   0   10.50    0.90
   4  -1   0   11.20    0.80
   4  -1   0   10.80    0.70
   4  -1   0    9.20    0.70
  -4  -1   0   11.30    1.00
  -4  -1   0   10.30    0.80
   4  -1   0   10.70    0.80
  -4  -1   0   10.30    0.90
  -4  -1   0   11.10    1.00
   4   1   1    1.10    0.50
  -4   1  -1    2.20    0.60
   4   1   1    0.40    0.50
  -4   1  -1    0.60    0.60
   4   1   1    1.80    0.50
   4   1   1    1.60    0.40
  -4   1  -1    0.70    0.40
  -4   1  -1    0.40    0.50
  -4   1  -1    1.10    0.70
   4   1   1    0.70    0.50
  -4  -1  -1    1.00    0.50
  -4  -1  -1    1.40    0.50
   4  -1   1    1.10    0.40
   4  -1   1    0.40    0.40
   4  -1   1    1.20    0.50
   4  -1   1    1.30    0.40
  -4  -1  -1    1.20    0.50
  -4  -1  -1    0.70    0.60
   4   1   2    7.10    0.90
  -4   1  -2    6.00    0.90
  -4   1  -2    5.50    0.70
  -4   1  -2    6.90    1.10
  -4   1  -2    5.70    0.90
  -4   1  -2    5.50    1.00
   4   1   2    6.30    0.90
   4   1   2    7.50    0.90
  -4  -1  -2    7.20    1.00
  -4  -1  -2    4.80    0.90
   4  -1   2    4.90    0.70
   4  -1   2    5.80    0.80
   4  -1   2    5.60    0.80
  -4  -1  -2    6.40    1.00
  -4  -1  -2    6.40    0.80
  -4  -1  -2    7.00    0.90
   4  -1   2    4.80    0.80
  -4   1  -3    9.10    0.90
  -4   1  -3    8.80    1.00
   4   1   3   11.10    1.10
   4   1   3    9.10    1.00
   4   1   3    9.40    0.90
  -4   1  -3    9.10    1.10
   4   1   3   11.70    1.20
   4  -1   3   10.40    1.00
  -4  -1  -3    8.80    1.20
  -4  -1  -3    8.30    1.00
  -4  -1  -3    9.90    1.10
  -4  -1  -3   10.60    1.00
   4  -1   3   10.50    0.90
   4  -1   3    8.90    0.90
   4   1   4    0.40    0.40
   4   1   4    0.30    0.60
  -4   1  -4    0.80    0.60
  -4   1  -4    0.70    0.70
   4   1   4    2.00    0.70
  -4   1  -4    0.40    0.60
  -4  -1  -4    0.80    0.60
   4  -1   4    0.50    0.50
  -4  -1  -4    0.30    0.60
  -4  -1  -4    2.30    0.60
  -4  -1  -4    0.40    0.60
  -4  -1  -4    0.80    0.60
   4  -1   4    1.00    0.40
   4  -1   4    0.60    0.50
  -4   1  -5  110.39    4.50
  -4   1  -5  110.49    4.30
  -4   1  -5  113.59    4.70
   4   1   5  115.39    5.10
  -4  -1  -5  114.39    4.30
  -4  -1  -5  118.79    4.60
   4  -1   5  104.59    4.90
  -4  -1  -5  122.49    5.10
  -4   1  -6   69.89    2.90
  -4   1  -6   69.59    3.20
  -4   1  -6   66.59    3.10
   4   1   6   67.69    3.50
  -4  -1  -6   64.69    2.80
  -4  -1  -6   67.69    3.10
  -4  -1  -6   69.39    3.40
  -4   1  -7   16.30    1.40
  -4   1  -7   16.30    1.60
  -4  -1  -7   14.60    1.40
  -4  -1  -7   13.80    1.30
  -4   1  -8   11.30    1.30
  -4   1  -8   10.80    1.40
  -4  -1  -8   10.10    1.30
  -4  -1  -8    8.60    1.30
  -4   1  -9   19.80    1.80
  -4   1  -9   17.30    1.50
  -4  -1  -9   18.80    1.70
  -4  -1  -9   16.50    1.70
  -4   1 -10    6.10    1.30
  -4   1 -10    6.30    1.20
  -4  -1 -10    9.20    1.30
  -4  -1 -10    6.60    1.30
  -4   1 -11   11.30    1.80
  -4   1 -11   11.20    1.60
  -4  -1 -11   11.50    1.80
  -4  -1 -11   13.10    1.70
  -4   1 -12    1.30    1.00
  -4   1 -12    0.30    1.10
  -4  -1 -12    0.80    1.00
  -4   1 -13    0.30    1.10
  -4   1 -13    2.10    1.20
  -4   1 -13    1.60    0.40
  -4  -1 -13   -0.60    0.90
  -4  -1 -13    1.20    0.50
  -4   1 -14    1.60    0.40
  -4   1 -14    0.70    0.40
  -4  -1 -14    1.10    0.50
  -4  -1 -14    0.90    0.50
  -4   1 -15   52.89    2.10
  -4   1 -15   55.69    2.10
  -4  -1 -15   53.09    2.10
  -4  -1 -15   52.79    2.20
  -4   1 -16   15.40    1.00
  -4   1 -16   15.60    1.00
  -4  -1 -16   18.30    1.10
  -4  -1 -16   15.20    0.90
  -4   1 -17   28.40    1.40
  -4  -1 -17   27.80    1.40
  -4   1 -18    2.50    0.50
  -4  -1 -18    1.90    0.50
  -4   1 -19    1.70    0.40
  -4  -1 -19    2.70    0.50
  -4  -1 -20    1.40    0.40
   4   2 -21    0.20    0.30
   4  -2 -21    0.20    0.40
   4   2 -20    0.50    0.30
  -4   2  20    0.00    0.50
   4  -2 -20    0.10    0.40
   4   2 -19    0.90    0.40
   4  -2 -19    1.10    0.40
   4   2 -18    0.20    0.30
   4  -2 -18    0.50    0.40
   4   2 -17    2.60    0.50
   4  -2 -17    2.90    0.60
   4   2 -16    8.20    0.70
   4  -2 -16    7.20    0.80
   4   2 -15    2.60    0.40
   4   2 -15    1.70    1.30
   4  -2 -15    2.00    0.50
  -4  -2  15    2.40    0.60
   4   2 -14    4.90    1.40
  -4  -2  14    4.80    0.80
   4   2 -13    0.00    1.00
  -4  -2  13    0.00    0.40
   4  -2 -13    1.00    0.90
   4  -2 -13    0.30    0.80
   4   2 -12   10.80    1.60
   4  -2 -12    8.00    1.30
   4  -2 -12    8.30    1.30
  -4  -2  12    9.70    0.80
   4  -2 -12    7.30    1.10
   4   2 -11    6.20    1.30
   4  -2 -11    7.30    1.10
   4  -2 -11    7.30    1.10
  -4  -2  11    5.20    0.70
   4  -2 -11    5.80    1.00
   4   2 -10   -0.50    0.70
   4  -2 -10   -0.20    0.60
   4  -2 -10   -0.50    0.70
   4  -2 -10    0.50    0.60
   4   2  -9   -0.20    0.80
   4  -2  -9    0.20    0.70
   4  -2  -9   -0.10    0.50
   4  -2  -9   -0.70    0.60
   4  -2  -9   -0.10    0.60
   4   2  -8   -0.20    0.50
   4   2  -8    0.50    0.80
   4  -2  -8    0.70    0.60
   4  -2  -8    0.10    0.60
   4  -2  -8   -0.20    0.60
   4  -2  -8   -0.20    0.60
   4   2  -7   41.50    2.20
  -4   2   7   35.90    2.30
   4   2  -7   38.50    1.80
  -4   2   7   40.40    2.20
   4   2  -7   38.80    1.80
   4  -2  -7   37.90    1.90
   4  -2  -7   37.30    1.90
   4  -2  -7   36.60    1.90
  -4  -2   7   35.60    2.30
   4  -2  -7   37.30    2.00
   4   2  -6    4.60    0.60
   4   2  -6    4.60    0.70
  -4   2   6    4.60    1.00
   4   2  -6    4.30    0.80
  -4   2   6    5.00    0.80
   4   2  -6    4.50    0.90
  -4   2   6    4.90    1.00
   4   2  -6    4.50    0.90
   4  -2  -6    5.20    0.90
  -4  -2   6    4.30    0.80
   4  -2  -6    5.20    0.90
   4  -2  -6    4.00    0.80
   4  -2  -6    4.20    0.70
   4  -2  -6    5.20    0.90
   4   2  -5   33.40    1.50
   4   2  -5   31.20    1.80
   4   2  -5   31.90    1.70
   4   2  -5   32.40    1.60
   4   2  -5   32.50    1.70
   4   2  -5   29.60    1.50
  -4   2   5   32.40    1.80
  -4   2   5   32.60    2.10
   4  -2  -5   31.70    1.80
  -4  -2   5   34.50    1.60
   4  -2  -5   34.00    1.70
   4  -2  -5   32.80    1.50
   4  -2  -5   32.70    1.60
  -4  -2   5   33.00    1.80
   4  -2  -5   32.50    1.60
  -4  -2   5   30.70    1.90
   4  -2  -5   33.60    1.80
  -4   2   4    2.10    0.50
  -4   2   4    1.90    0.60
  -4   2   4    2.60    0.60
   4   2  -4    1.50    0.50
   4   2  -4    1.90    0.70
   4   2  -4    2.60    0.60
   4   2  -4    2.90    0.50
   4   2  -4    1.90    0.50
   4  -2  -4    3.00    0.70
   4  -2  -4    2.60    0.60
   4  -2  -4    1.80    0.50
   4  -2  -4    1.80    0.50
  -4  -2   4    2.00    0.50
  -4  -2   4    1.80    0.60
   4  -2  -4    3.00    0.60
   4  -2  -4    1.40    0.60
   4  -2  -4    2.40    0.50
  -4   2   3  205.38    7.80
  -4   2   3  216.58    9.40
   4   2  -3  220.88    7.70
  -4   2   3  219.68    7.50
   4   2  -3  223.68    7.90
  -4   2   3  213.58    8.30
   4   2  -3  235.98    8.40
   4   2  -3  216.68    7.70
   4  -2  -3  229.08    7.70
   4  -2  -3  236.08    8.50
   4  -2  -3  240.98    8.50
   4  -2  -3  226.68    7.80
  -4  -2   3  204.98    9.00
   4  -2  -3  221.38    8.90
   4  -2  -3  227.58    7.70
  -4  -2   3  225.28    8.40
   4  -2  -3  220.48    7.80
  -4   2   2   26.70    1.60
   4   2  -2   30.60    1.50
   4   2  -2   28.00    1.30
   4   2  -2   25.90    1.30
  -4   2   2   27.00    1.30
  -4   2   2   25.70    1.80
  -4   2   2   25.90    1.40
   4  -2  -2   31.40    1.50
  -4  -2   2   26.70    1.50
   4  -2  -2   26.70    1.50
   4  -2  -2   28.80    1.50
  -4  -2   2   26.80    1.50
  -4  -2   2   27.90    1.60
   4  -2  -2   28.20    1.40
   4  -2  -2   29.90    1.40
   4  -2  -2   25.60    1.30
  -4   2   1  869.31   29.50
   4   2  -1  891.31   30.50
  -4   2   1  879.41   35.10
   4   2  -1  911.91   32.00
  -4   2   1  849.81   28.30
   4   2  -1  897.61   29.60
  -4  -2   1  833.82   34.50
   4  -2  -1  882.81   35.00
   4  -2  -1  955.50   31.90
  -4  -2   1  838.92   32.00
   4  -2  -1  871.21   29.40
   4  -2  -1  887.91   32.30
   4  -2  -1  878.31   29.50
   4  -2  -1  893.11   29.10
  -4  -2   1  880.91   34.50
   4   2   0   42.10    1.80
   4   2   0   44.30    1.90
   4   2   0   45.60    2.00
  -4   2   0   42.40    2.00
  -4   2   0   40.00    2.30
  -4   2   0   43.60    2.10
   4  -2   0   42.80    1.70
  -4  -2   0   43.80    2.10
   4  -2   0   43.60    1.70
  -4  -2   0   40.40    2.10
   4  -2   0   43.00    2.00
  -4  -2   0   42.60    2.10
   4  -2   0   41.70    2.30
   4  -2   0   43.20    1.90
   4  -2   0   42.80    1.80
   4   2   1   20.00    1.20
  -4   2  -1   17.90    1.50
  -4   2  -1   15.90    1.00
  -4   2  -1   16.40    1.10
  -4   2  -1   18.00    1.40
  -4   2  -1   21.30    1.40
   4   2   1   18.50    1.00
   4   2   1   17.40    1.10
   4   2   1   20.40    1.30
   4  -2   1   22.30    1.00
   4  -2   1   18.60    1.10
   4  -2   1   19.70    1.00
  -4  -2  -1   18.60    1.30
  -4  -2  -1   18.20    0.90
  -4  -2  -1   19.40    1.30
  -4  -2  -1   17.30    1.30
   4  -2   1   19.40    1.40
  -4   2  -2    0.50    0.60
  -4   2  -2    0.80    0.50
   4   2   2    0.10    0.50
  -4   2  -2    1.60    0.80
  -4   2  -2    1.00    0.60
   4   2   2    0.30    0.40
   4   2   2    1.10    0.60
   4   2   2    0.50    0.40
   4   2   2    0.60    0.40
  -4   2  -2    1.90    0.70
  -4  -2  -2    1.40    0.50
  -4  -2  -2    0.50    0.50
   4  -2   2   -0.20    0.40
  -4  -2  -2    0.40    0.50
   4  -2   2    1.10    0.40
  -4  -2  -2    0.30    0.50
  -4  -2  -2    0.00    0.40
   4   2   3    7.20    1.00
  -4   2  -3    7.90    1.10
   4   2   3    9.10    1.10
   4   2   3    7.80    0.80
  -4   2  -3    8.60    0.90
   4   2   3   10.40    1.20
  -4   2  -3    8.70    1.10
  -4  -2  -3    7.10    0.70
   4  -2   3    8.90    1.00
  -4  -2  -3    7.40    1.20
  -4  -2  -3    9.00    0.90
  -4  -2  -3    8.00    1.00
   4  -2   3    8.20    0.90
  -4  -2  -3    8.20    1.00
  -4   2  -4  129.69    5.00
   4   2   4  116.99    5.30
  -4   2  -4  126.19    5.10
  -4   2  -4  125.49    4.60
   4   2   4  134.29    5.50
   4  -2   4  118.19    5.00
  -4  -2  -4  126.49    4.90
   4  -2   4  120.19    5.50
  -4  -2  -4  129.09    5.50
  -4   2  -5  183.38    6.50
   4   2   5  184.88    7.70
  -4   2  -5  177.68    6.80
  -4   2  -5  191.58    7.20
  -4  -2  -5  176.18    7.00
  -4  -2  -5  182.78    7.70
  -4  -2  -5  175.88    6.50
   4  -2   5  169.68    7.20
  -4   2  -6    1.00    0.70
  -4   2  -6    2.40    0.80
   4   2   6    1.30    0.70
  -4   2  -6    2.70    0.90
  -4  -2  -6    1.50    0.70
  -4  -2  -6    1.60    0.80
  -4  -2  -6    2.00    0.80
  -4   2  -7    0.90    0.80
  -4   2  -7    1.10    0.80
  -4  -2  -7   -0.10    0.60
  -4  -2  -7    0.50    0.70
  -4  -2  -7    0.50    0.70
  -4   2  -8    7.90    1.30
  -4   2  -8    8.10    1.50
  -4  -2  -8    6.40    1.20
  -4  -2  -8    6.10    1.10
  -4  -2  -8    7.70    1.10
  -4   2  -9    0.10    1.00
  -4   2  -9    0.30    0.80
  -4  -2  -9    1.10    0.80
  -4  -2  -9    0.50    0.90
  -4   2 -10    6.60    1.30
  -4   2 -10    5.50    1.30
  -4  -2 -10    6.00    1.20
  -4   2 -11    0.40    0.90
  -4   2 -11    2.50    1.20
  -4  -2 -11    2.40    1.00
  -4   2 -12    0.10    1.00
  -4   2 -12   -0.70    1.00
  -4  -2 -12    0.30    1.10
  -4   2 -13    0.60    1.20
  -4   2 -13    0.50    0.40
  -4  -2 -13    0.70    0.50
  -4   2 -14    0.50    0.40
  -4   2 -14    0.60    0.40
  -4  -2 -14    0.30    0.50
  -4  -2 -14    1.10    0.50
  -4   2 -15    6.00    0.70
  -4   2 -15    4.20    0.80
  -4  -2 -15    5.20    0.90
  -4  -2 -15    6.20    0.70
  -4   2 -16    3.70    0.50
  -4   2 -16    5.80    0.80
  -4  -2 -16    4.90    0.90
  -4  -2 -16    4.70    0.70
  -4   2 -17    8.50    0.80
  -4  -2 -17    7.30    0.90
  -4   2 -18    3.00    0.50
  -4  -2 -18    2.50    0.60
  -4  -2 -19    6.40    0.80
   4  -3 -21    4.00    0.60
   4  -3 -20    0.30    0.40
   4   3 -19    0.40    0.30
  -4   3  19    2.30    0.60
   4  -3 -19    0.90    0.40
   4   3 -18    8.00    0.70
  -4   3  18    8.30    0.90
   4  -3 -18    8.30    0.80
  -4   3  17    2.50    0.60
   4   3 -17    3.60    0.60
   4   3 -16   18.40    1.00
  -4   3  16   18.50    1.20
   4   3 -15    9.20    0.70
  -4   3  15    6.50    0.90
  -4  -3  15   10.60    1.00
   4   3 -14   11.00    0.70
  -4   3  14   11.20    0.90
   4   3 -14   10.70    2.00
  -4  -3  14   12.40    1.00
   4  -3 -14    8.40    1.50
   4   3 -13    0.90    1.10
   4  -3 -13    1.40    0.90
   4  -3 -13    1.20    1.00
   4  -3 -13    0.80    0.90
  -4  -3  13    1.10    0.50
   4   3 -12    1.80    1.00
   4  -3 -12    1.00    0.80
   4  -3 -12    0.70    0.80
   4  -3 -12    1.50    1.00
   4   3 -11   97.39    4.50
   4  -3 -11   89.09    4.00
   4  -3 -11   80.99    3.90
   4  -3 -11   94.19    4.00
   4   3 -10    3.90    1.00
   4  -3 -10    4.90    0.90
   4  -3 -10    3.40    0.90
   4  -3 -10    2.90    0.90
   4   3  -9   12.70    1.50
   4  -3  -9   12.70    1.40
   4  -3  -9   15.40    1.40
   4  -3  -9   15.80    1.40
   4  -3  -9   16.70    1.40
   4   3  -8    4.70    1.00
   4  -3  -8    6.20    1.10
   4  -3  -8    5.20    1.10
   4  -3  -8    4.50    0.90
   4  -3  -8    6.50    1.10
   4   3  -7   10.60    0.90
   4   3  -7   10.90    1.00
   4   3  -7    9.30    1.30
   4  -3  -7    9.80    1.20
   4  -3  -7    9.90    1.20
   4  -3  -7   12.50    1.20
   4  -3  -7   10.60    1.10
   4   3  -6    0.20    0.40
   4   3  -6    0.60    0.70
  -4   3   6    0.30    0.50
   4  -3  -6   -0.70    0.50
   4  -3  -6    0.50    0.60
  -4  -3   6   -0.30    0.50
   4  -3  -6    0.20    0.50
   4  -3  -6    1.00    0.60
  -4   3   5    2.70    0.70
   4   3  -5    3.80    0.60
  -4   3   5    3.70    0.70
  -4   3   5    2.10    0.80
  -4   3   5    2.30    0.60
   4   3  -5    2.70    0.80
   4   3  -5    2.30    0.50
   4  -3  -5    2.00    0.60
   4  -3  -5    2.80    0.60
   4  -3  -5    3.30    0.70
   4  -3  -5    2.40    0.70
  -4  -3   5    3.50    0.70
  -4   3   4   62.39    2.50
   4   3  -4   58.99    2.50
  -4   3   4   63.79    2.70
   4   3  -4   60.09    2.80
  -4   3   4   57.59    2.60
   4   3  -4   59.79    2.50
  -4   3   4   58.79    3.30
   4  -3  -4   63.59    2.60
   4  -3  -4   60.79    2.50
  -4  -3   4   61.59    2.80
   4  -3  -4   58.59    2.50
   4  -3  -4   65.69    2.90
   4  -3  -4   65.79    2.80
  -4   3   3   76.19    3.10
  -4   3   3   75.39    3.00
  -4   3   3   77.39    4.00
  -4   3   3   79.39    3.00
   4   3  -3   76.79    3.00
   4   3  -3   78.89    3.10
   4   3  -3   81.39    3.00
   4  -3  -3   78.99    3.10
  -4  -3   3   77.39    3.30
   4  -3  -3   82.59    3.40
   4  -3  -3   91.09    3.50
  -4  -3   3   73.79    3.40
   4  -3  -3   75.69    3.40
   4  -3  -3   75.49    3.00
   4  -3  -3   79.99    3.10
  -4   3   2   60.09    2.30
   4   3  -2   62.39    2.50
  -4   3   2   60.69    3.30
  -4   3   2   65.19    2.90
   4   3  -2   65.79    2.50
  -4   3   2   60.39    2.60
   4   3  -2   65.79    2.60
   4  -3  -2   69.39    2.80
  -4  -3   2   59.99    2.80
  -4  -3   2   64.59    2.80
   4  -3  -2   63.99    2.50
   4  -3  -2   61.89    2.50
   4  -3  -2   60.29    2.50
   4  -3  -2   64.19    2.80
  -4   3   1  141.99    5.50
  -4   3   1  148.99    6.50
   4   3  -1  149.59    5.20
   4   3  -1  147.89    5.30
   4   3  -1  149.09    5.50
   4   3  -1  135.09    5.60
  -4   3   1  141.79    5.10
  -4   3   1  137.69    5.10
   4  -3  -1  144.19    5.10
   4  -3  -1  144.49    5.10
   4  -3  -1  142.29    5.10
   4  -3  -1  148.79    5.50
  -4  -3   1  140.89    5.70
   4  -3  -1  144.49    5.70
  -4  -3   1  141.99    6.00
   4   3   0  327.47   11.50
  -4   3   0  320.67   11.00
  -4   3   0  308.47   13.60
  -4   3   0  333.47   11.50
   4   3   0  323.67   12.10
   4   3   0  313.97   12.10
   4  -3   0  330.07   12.20
   4  -3   0  319.27   11.00
   4  -3   0  331.97   11.90
  -4  -3   0  321.27   12.20
  -4  -3   0  326.17   13.00
   4  -3   0  342.97   10.90
  -4   3  -1   60.29    2.70
   4   3   1   56.09    2.70
  -4   3  -1   57.39    3.20
  -4   3  -1   51.29    2.50
   4   3   1   57.59    2.60
  -4   3  -1   66.09    2.90
   4   3   1   61.29    2.40
   4  -3   1   62.69    2.60
  -4  -3  -1   60.89    2.80
  -4  -3  -1   65.59    3.10
  -4  -3  -1   57.49    2.10
   4  -3   1   59.69    2.20
  -4  -3  -1   59.69    2.80
   4  -3   1   56.29    2.40
   4   3   2    0.30    0.60
   4   3   2   -0.80    0.40
   4   3   2    0.10    0.40
  -4   3  -2    0.00    0.60
  -4   3  -2    0.10    0.70
  -4   3  -2    0.10    0.50
  -4  -3  -2   -0.10    0.50
   4  -3   2    0.00    0.40
  -4  -3  -2   -0.10    0.50
   4   3   3   86.29    3.30
  -4   3  -3   86.69    3.30
  -4   3  -3   85.79    3.80
  -4   3  -3   83.59    3.60
   4   3   3   83.99    3.90
  -4  -3  -3   82.79    3.40
  -4   3  -4    4.20    1.00
   4   3   4    1.60    0.50
  -4   3  -4    3.10    0.80
  -4   3  -4    2.10    0.80
   4   3   5    0.10    0.50
  -4   3  -5   -0.30    0.70
  -4   3  -5    0.40    0.70
  -4   3  -6   24.40    1.80
  -4   3  -6   22.30    1.60
  -4  -3  -6   24.20    1.50
  -4   3  -7   18.70    1.50
  -4   3  -7   17.30    1.80
  -4  -3  -7   18.40    1.40
  -4  -3  -7   18.30    1.40
  -4   3  -8    5.80    1.20
  -4   3  -8    6.80    1.20
  -4  -3  -8    6.10    1.00
  -4  -3  -8    6.60    1.20
  -4   3  -9   31.60    2.40
  -4   3  -9   26.90    2.00
  -4  -3  -9   24.50    1.80
  -4  -3  -9   32.20    2.00
  -4   3 -10   20.40    2.10
  -4   3 -10   23.50    1.90
  -4  -3 -10   20.40    1.90
  -4  -3 -10   21.20    1.80
  -4   3 -11    8.40    1.60
  -4   3 -11    6.90    1.50
  -4  -3 -11    6.80    1.40
  -4   3 -12    2.50    1.10
  -4   3 -12    1.10    0.40
  -4   3 -12    3.00    1.40
  -4  -3 -12    0.20    1.10
  -4   3 -13    6.00    0.70
  -4   3 -13    5.90    0.80
  -4  -3 -13    5.10    0.60
  -4  -3 -13    6.60    0.90
  -4   3 -14    0.00    0.40
  -4   3 -14    0.40    0.40
  -4  -3 -14   -1.00    0.50
  -4  -3 -14    0.30    0.40
  -4   3 -15    0.70    0.40
  -4   3 -15    0.40    0.40
  -4  -3 -15    1.20    0.60
  -4  -3 -15    0.00    0.40
  -4   3 -16    8.30    0.80
  -4  -3 -16    7.70    1.00
  -4  -3 -16    7.80    0.70
  -4   3 -17    7.70    0.80
  -4  -3 -17    8.80    1.00
  -4  -3 -18   11.50    1.00
  -4  -3 -19    0.20    0.50
  -4   4  20    6.40    0.70
  -4   4  19    0.40    0.40
  -4   4  19    0.30    0.50
  -4   4  18    0.10    0.50
  -4   4  18    0.30    0.50
  -4   4  17    2.00    0.50
   4   4 -17    2.00    0.40
  -4   4  17    2.80    0.70
  -4   4  16    4.40    0.60
  -4   4  16    5.10    1.00
   4   4 -16    5.20    0.60
  -4  -4  16    4.30    0.70
  -4   4  15   22.00    1.30
   4   4 -15   23.20    1.10
   4   4 -14    5.90    1.60
  -4   4  14    4.60    0.60
   4   4 -14    5.50    0.60
   4  -4 -14    5.60    1.40
   4   4 -13   -0.50    1.00
   4  -4 -13    0.60    1.00
   4   4 -12    0.90    1.00
   4  -4 -12    0.00    0.80
   4  -4 -12   -0.10    0.80
   4  -4 -12    0.70    0.90
   4   4 -11    1.40    1.00
   4  -4 -11    3.40    1.10
   4  -4 -11    1.60    0.90
   4  -4 -11    1.70    0.90
   4   4 -10    9.30    1.50
   4  -4 -10    6.50    1.30
   4  -4 -10    7.90    1.40
   4  -4 -10    6.90    1.30
   4  -4 -10    6.90    1.20
   4   4  -9    5.20    1.10
   4  -4  -9    5.10    1.00
   4  -4  -9    6.50    1.20
   4  -4  -9    2.60    0.80
   4  -4  -9    4.40    1.00
   4   4  -8   61.39    3.20
   4  -4  -8   60.69    3.10
   4  -4  -8   59.99    2.90
   4  -4  -8   60.69    2.90
   4  -4  -8   62.39    2.90
   4   4  -7   12.40    1.50
   4   4  -7   13.90    1.10
   4  -4  -7   12.90    1.30
   4  -4  -7   11.40    1.30
   4  -4  -7   11.30    1.30
   4  -4  -7   13.50    1.30
   4   4  -6   54.99    2.40
   4   4  -6   58.69    2.90
   4  -4  -6   53.79    2.50
   4  -4  -6   51.79    2.80
   4  -4  -6   56.89    2.60
   4  -4  -6   51.89    2.50
   4   4  -5    0.10    0.80
   4   4  -5    0.50    0.40
   4  -4  -5   -0.60    0.60
   4  -4  -5   -0.10    0.60
   4  -4  -5    0.00    0.60
   4  -4  -5   -0.20    0.60
  -4   4   4   13.20    0.90
   4   4  -4   13.00    1.00
   4   4  -4   15.00    1.10
   4  -4  -4   14.10    1.20
   4  -4  -4   14.10    1.30
   4  -4  -4   13.50    1.20
   4  -4  -4   14.00    1.20
   4   4  -3   20.70    1.20
  -4   4   3   19.90    1.30
   4  -4  -3   22.30    1.40
   4  -4  -3   21.40    1.50
   4  -4  -3   20.40    1.30
   4  -4  -3   21.20    1.40
  -4   4   2  120.79    4.50
   4   4  -2  116.79    4.60
   4  -4  -2  123.29    5.00
   4  -4  -2  129.79    4.50
  -4  -4   2  121.39    5.00
   4  -4  -2  122.79    4.50
   4  -4  -2  114.89    4.50
  -4   4   1    3.40    0.90
   4   4  -1    3.40    0.60
   4  -4  -1    4.80    0.70
  -4  -4   1    2.40    0.70
   4  -4  -1    3.00    0.70
   4  -4  -1    5.20    0.80
   4  -4  -1    4.60    0.80
   4   4   0   20.00    1.20
  -4   4   0   22.90    1.80
   4  -4   0   20.70    1.40
  -4  -4   0   22.10    1.60
   4  -4   0   26.00    1.20
   4   4   1   87.79    3.50
  -4  -4  -1   89.49    4.10
   4  -4   1   92.59    3.80
  -4   4  -2   26.70    1.80
   4  -4   2   32.00    1.60
   4   4   3   33.30    1.70
  -4   4  -3   33.70    2.00
  -4   4  -4    8.80    1.40
   4   4   4    7.30    0.90
   4   4   5   -0.40    0.60
  -4   4  -5    0.00    0.70
  -4   4  -5   -0.20    0.80
   4   4   6  106.39    4.30
  -4   4  -6  103.99    4.30
  -4   4  -6  104.29    4.70
   4   4   7   26.60    1.60
  -4   4  -7   20.10    1.70
  -4   4  -7   24.50    2.10
  -4  -4  -7   21.80    1.60
   4   4   8    0.10    0.60
  -4   4  -8    1.00    0.80
  -4   4  -8    0.00    0.90
  -4  -4  -8   -0.70    0.70
  -4  -4  -8    0.20    0.70
   4   4   9    0.30    0.70
  -4   4  -9    0.40    0.80
  -4   4  -9   -0.90    0.90
  -4  -4  -9    0.80    0.80
  -4  -4  -9   -0.10    0.80
  -4  -4  -9    0.30    0.80
  -4   4 -10    1.30    1.10
  -4   4 -10    3.50    1.30
   4   4  10    2.20    0.80
  -4  -4 -10    1.40    0.90
  -4  -4 -10    2.20    1.10
  -4  -4 -10    1.40    0.90
  -4  -4 -10    2.40    1.10
  -4   4 -11    3.60    1.30
  -4   4 -11    3.70    1.20
  -4  -4 -11    3.00    1.20
  -4  -4 -11    2.30    1.00
   4   4  12    1.60    0.50
  -4   4 -12    2.40    0.50
  -4   4 -12   -0.70    1.20
   4   4  13    4.00    0.60
  -4   4 -13    4.30    0.70
  -4  -4 -13    3.70    0.60
   4   4  14    1.70    0.50
  -4   4 -14    0.90    0.40
  -4  -4 -14    0.80    0.50
  -4   4 -15    1.20    0.40
   4   4  15    0.50    0.50
  -4  -4 -15    1.40    0.50
   4   4  16    0.60    0.50
  -4   4 -16    0.80    0.40
  -4  -4 -16    0.40    0.40
   4   4  17    1.60    0.60
   4   4  17    1.30    0.50
  -4   4 -17    2.00    0.40
  -4  -4 -17    2.60    0.60
  -4  -4 -18    0.70    0.50
  -4   5  20   12.80    0.80
  -4   5  19    2.30    0.50
  -4   5  18    1.40    0.50
  -4   5  18    0.90    0.60
  -4   5  17    0.70    0.60
  -4   5  17    0.70    0.50
  -4   5  16    2.30    0.50
  -4   5  16    2.90    0.70
  -4   5  15    1.50    0.60
  -4   5  15    0.50    0.50
  -4   5  14   32.20    1.80
  -4   5  14   36.20    1.60
  -4   5  13   11.30    1.10
   4   5 -13   12.80    2.10
  -4   5  13   12.60    0.90
   4  -5 -13   11.20    1.90
  -4   5  12    5.30    0.90
  -4   5  12    5.80    0.80
   4   5 -12    4.80    1.40
   4  -5 -12    4.00    1.30
  -4   5  11   22.30    1.30
   4   5 -11   17.60    2.10
   4  -5 -11   20.40    1.90
   4  -5 -11   20.10    2.00
   4  -5 -11   20.00    1.90
  -4   5  10   14.60    1.00
   4   5 -10   14.70    1.80
   4  -5 -10   12.10    1.70
   4  -5 -10   11.80    1.60
   4  -5 -10   13.40    1.60
   4  -5 -10   15.30    1.70
  -4   5   9    1.40    0.50
   4   5  -9    1.60    1.00
   4  -5  -9    0.60    0.70
   4  -5  -9    3.00    0.90
   4  -5  -9    0.50    0.80
   4  -5  -9    1.40    0.90
  -4   5   8    0.80    0.40
   4   5  -8   -0.60    0.80
   4   5  -8    1.20    0.60
   4  -5  -8    0.60    0.80
   4  -5  -8    1.70    0.90
   4  -5  -8    0.50    0.70
   4  -5  -8    0.60    0.70
   4   5  -7    1.10    0.60
   4   5  -7    1.10    0.90
   4  -5  -7    0.80    0.70
   4  -5  -7    0.70    0.70
   4  -5  -7    0.80    0.70
   4  -5  -7   -0.30    0.70
   4   5  -6   20.40    1.30
   4  -5  -6   19.40    1.60
   4  -5  -6   18.50    1.60
   4  -5  -6   17.40    1.60
   4  -5  -6   17.20    1.50
   4   5  -5  181.48    6.50
   4  -5  -5  160.98    7.10
   4  -5  -5  171.58    6.50
   4  -5  -5  168.48    6.50
   4  -5  -5  181.88    6.50
   4   5  -4  294.77   10.30
   4  -5  -4  272.77   11.10
   4  -5  -4  283.87   10.00
   4  -5  -4  274.87   10.10
   4  -5  -4  292.47   10.10
   4   5  -3   92.29    3.60
   4  -5  -3   90.09    3.70
   4  -5  -3   87.69    4.10
   4  -5  -3   94.89    3.70
   4  -5  -3   85.19    3.60
   4   5  -2   28.90    1.50
   4  -5  -2   26.20    1.60
   4  -5  -2   27.10    1.60
   4  -5  -2   28.30    1.80
   4  -5  -2   25.40    1.60
   4   5  -1    6.80    0.80
   4  -5  -1    5.50    1.00
   4  -5  -1    6.40    0.90
   4   5   0    2.90    0.70
   4  -5   0    0.50    0.60
   4   5   1    1.00    0.60
   4  -5   1    1.30    0.50
   4   5   2    5.50    0.90
   4  -5   2    5.20    0.90
   4   5   3   63.49    2.80
   4   5   4   19.20    1.40
   4   5   5    1.80    0.70
  -4   5  -5    1.00    0.80
  -4   5  -6    5.50    1.20
  -4   5  -6    4.50    0.80
   4   5   6    4.70    0.90
   4   5   7    3.60    0.90
  -4   5  -7    2.00    1.00
   4   5   7    2.60    0.50
  -4  -5  -7    1.30    0.80
  -4  -5  -7    1.90    0.90
   4   5   8    1.60    0.80
  -4   5  -8    3.00    1.20
  -4  -5  -8    3.00    1.00
  -4  -5  -8    2.90    1.00
  -4   5  -9   -0.40    1.00
   4   5   9    0.10    0.80
  -4  -5  -9    0.70    0.90
  -4  -5  -9   -1.30    0.80
  -4  -5  -9    0.00    0.90
   4   5  10    9.20    0.80
  -4   5 -10    8.50    1.70
  -4  -5 -10    8.00    1.40
  -4   5 -11    0.80    0.40
   4   5  11    1.10    0.50
  -4   5 -11    1.80    1.30
  -4  -5 -11    0.60    0.90
  -4  -5 -11    1.50    0.60
  -4   5 -12   -0.70    0.40
   4   5  12    1.60    0.50
  -4  -5 -12    0.70    0.60
  -4   5 -13    4.20    0.80
   4   5  13    4.90    0.90
   4   5  13    3.80    0.60
  -4  -5 -13    2.90    0.60
  -4  -5 -13    3.70    0.70
  -4   5 -14   23.30    1.20
   4   5  14   26.90    1.50
   4   5  14   25.50    1.30
  -4  -5 -14   21.30    1.20
   4   5  15   16.10    1.10
  -4   5 -15   13.30    0.90
   4   5  15   15.10    1.00
  -4  -5 -15   11.90    0.90
   4   5  16   11.10    1.00
   4   5  16   11.40    0.90
  -4   5 -16   10.10    0.80
   4   5  17    1.70    0.50
   4   5  18    5.90    0.60
  -4   6  19    5.90    0.60
  -4   6  18    2.60    0.50
  -4   6  17    0.50    0.40
  -4   6  17    0.40    0.50
  -4   6  16   13.80    1.10
  -4   6  16   14.10    1.00
  -4   6  15    0.90    0.60
  -4   6  15   -0.30    0.40
  -4   6  14   29.10    1.70
  -4   6  14   27.10    1.40
  -4   6  13   46.30    2.20
  -4   6  13   47.90    1.90
  -4   6  12   13.40    1.00
  -4   6  12   11.40    1.10
  -4   6  11    3.20    0.50
  -4   6  11    3.50    0.70
   4  -6 -11    2.00    1.10
  -4   6  10   39.50    1.90
   4  -6 -10   38.40    2.60
   4  -6 -10   34.30    2.70
   4  -6 -10   39.50    2.60
  -4   6   9   35.80    1.70
   4  -6  -9   37.70    2.40
   4  -6  -9   33.60    2.50
   4  -6  -9   33.60    2.40
   4  -6  -9   35.00    2.40
  -4   6   8    0.20    0.40
   4   6  -8   -0.10    0.60
   4  -6  -8    0.80    0.90
   4  -6  -8   -0.40    0.70
   4  -6  -8    0.30    0.80
   4  -6  -8    0.00    0.70
  -4   6   7    3.30    0.70
   4   6  -7    3.90    0.80
   4  -6  -7    3.60    1.00
   4  -6  -7    2.80    0.90
   4  -6  -7    3.70    1.10
   4  -6  -7    5.10    1.10
   4   6  -6    1.20    0.60
  -4   6   6    0.80    0.40
   4  -6  -6    1.80    0.90
   4  -6  -6    0.80    0.80
   4  -6  -6    0.00    0.70
   4  -6  -6   -0.70    0.60
   4   6  -5   34.00    1.80
  -4   6   5   28.00    1.40
   4  -6  -5   30.70    2.00
   4  -6  -5   31.40    2.20
   4  -6  -5   31.60    2.00
   4  -6  -5   32.00    2.00
   4   6  -4    8.80    1.00
   4  -6  -4    6.70    1.20
   4  -6  -4    8.10    1.40
   4  -6  -4    9.30    1.20
   4  -6  -4    8.50    1.20
   4   6  -3    1.60    0.60
   4  -6  -3    0.90    0.80
   4  -6  -3    1.70    0.70
   4  -6  -3    0.60    0.70
   4  -6  -3    1.90    0.80
   4   6  -2    2.00    0.70
   4  -6  -2    2.00    0.80
   4   6  -1   34.20    1.80
   4  -6  -1   34.50    2.20
   4   6   0  156.38    5.80
   4  -6   0  144.09    6.30
   4   6   1   19.70    1.30
   4  -6   1   17.40    1.50
   4   6   2   35.30    2.00
   4   6   3    0.00    0.60
  -4   6  -3    1.00    0.40
  -4   6  -4   18.20    1.10
   4   6   4   17.20    1.40
   4   6   5   42.70    1.90
   4   6   5   41.20    2.30
  -4   6  -5   42.90    1.90
  -4   6  -6   46.70    2.10
   4   6   6   49.30    2.60
   4   6   6   47.20    2.10
   4   6   7   15.40    1.00
   4   6   7   14.70    1.50
  -4   6  -7   16.40    1.10
  -4  -6  -7   13.00    1.70
   4   6   8   14.50    1.00
  -4  -6  -8   12.10    1.80
   4   6   9    0.70    0.50
  -4   6  -9    0.00    1.20
   4   6   9    0.20    0.40
  -4  -6  -9    1.50    1.10
  -4   6 -10    0.50    0.50
   4   6  10    0.90    0.50
   4   6  10    0.70    0.60
  -4   6 -10    0.10    0.40
  -4  -6 -10    0.80    0.60
   4   6  11    0.20    0.50
  -4   6 -11    0.80    0.50
   4   6  11    0.50    0.60
  -4  -6 -11    0.50    0.60
   4   6  12    2.70    0.60
  -4   6 -12    1.90    0.50
   4   6  12    2.40    0.60
  -4  -6 -12    1.60    0.60
   4   6  13   -0.10    0.50
   4   6  13    1.10    0.60
  -4   6 -13    0.40    0.40
  -4  -6 -13   -0.40    0.50
  -4  -6 -13    0.50    0.50
  -4   6 -14    0.20    0.40
   4   6  14    0.80    0.60
   4   6  14    0.70    0.50
  -4  -6 -14    0.20    0.50
  -4  -6 -14    0.70    0.40
  -4   6 -15    2.40    0.40
   4   6  15    2.30    0.50
   4   6  15    3.10    0.60
  -4  -6 -15    2.40    0.50
   4   6  16   12.00    0.80
  -4   6 -16   10.20    0.80
   4   6  17    0.30    0.40
  -4   7  18    0.40    0.30
  -4   7  17    2.50    0.40
  -4   7  16    1.20    0.40
  -4   7  16    0.60    0.50
  -4   7  15   15.10    1.10
  -4   7  15   13.50    0.90
  -4   7  14   37.10    1.90
  -4   7  14   35.10    1.60
  -4   7  13   13.90    1.00
  -4   7  13   12.50    1.20
  -4   7  12    0.60    0.40
  -4   7  12    0.80    0.60
  -4   7  11    0.60    0.70
  -4   7  11    1.30    0.60
  -4   7  11    1.00    0.40
  -4   7  10   13.20    1.10
  -4   7  10   12.90    0.80
  -4   7  10   10.30    1.40
   4  -7 -10    8.00    1.50
  -4   7   9   -0.20    0.50
  -4   7   9   -0.20    0.40
   4  -7  -9    0.50    0.90
   4  -7  -9   -0.30    1.00
  -4   7   8   21.90    1.30
   4  -7  -8   21.30    2.10
   4  -7  -8   19.30    2.00
   4  -7  -8   21.40    2.00
  -4   7   7    4.70    0.80
   4   7  -7    5.90    1.00
   4  -7  -7    5.30    1.20
   4  -7  -7    2.80    1.00
   4  -7  -7    3.00    1.00
   4  -7  -7    4.30    1.10
  -4   7   6    5.80    0.80
   4   7  -6    5.00    0.90
   4  -7  -6    3.60    1.00
   4  -7  -6    4.10    1.20
   4  -7  -6    4.10    1.00
   4  -7  -6    5.00    1.10
  -4   7   5    1.60    0.50
   4   7  -5    0.20    0.50
   4  -7  -5   -0.20    0.80
   4  -7  -5    0.90    0.90
   4  -7  -5    0.50    0.80
   4  -7  -5    0.30    0.80
  -4   7   4    3.60    0.70
   4   7  -4    2.70    0.70
   4  -7  -4    3.20    0.90
   4  -7  -4    4.60    1.10
  -4   7   3   32.50    1.60
   4   7  -3   33.40    1.90
   4  -7  -3   30.10    2.30
   4   7  -2   11.80    1.10
  -4   7   2   11.70    0.90
   4  -7  -2   10.90    1.50
   4   7  -1    1.00    0.60
  -4   7   1    0.70    0.40
   4  -7  -1    1.40    0.90
   4   7   0   68.69    3.10
  -4   7   0   66.59    2.70
   4  -7   0   65.29    3.50
   4   7   1    0.30    0.60
  -4   7  -1    0.10    0.40
   4  -7   1    0.30    0.70
   4   7   2   20.60    1.50
  -4   7  -2   19.00    1.10
   4   7   3   -0.50    0.60
  -4   7  -3   -0.20    0.40
  -4   7  -4    2.70    0.60
   4   7   4    1.70    0.80
   4   7   4    1.60    0.50
   4   7   5   -0.10    0.70
   4   7   5    0.30    0.50
  -4   7  -5    0.00    0.40
   4   7   6    2.60    0.60
  -4   7  -7    0.60    0.60
   4   7   7    0.30    0.40
   4   7   7   -0.10    0.50
  -4  -7  -7   -1.40    1.00
   4   7   8   19.50    1.30
  -4   7  -8   17.30    1.10
   4   7   8   18.80    1.00
  -4   7  -8   19.80    1.10
  -4  -7  -8   15.90    2.10
  -4   7  -9   14.90    1.00
  -4   7  -9   15.10    1.00
   4   7   9   14.40    1.20
   4   7   9   15.60    1.00
   4   7  10    1.20    0.50
   4   7  10    1.50    0.60
  -4   7 -10    0.70    0.50
  -4   7 -10    1.60    0.50
  -4  -7 -10    1.40    0.60
   4   7  11   -0.30    0.50
  -4   7 -11    0.50    0.40
  -4   7 -11    0.90    0.50
   4   7  11    0.40    0.40
  -4  -7 -11    0.30    0.60
   4   7  12    1.20    0.50
   4   7  12    1.50    0.60
  -4   7 -12    2.10    0.50
  -4  -7 -12    2.40    0.60
  -4   7 -13    3.00    0.50
   4   7  13    2.90    0.50
   4   7  13    4.50    0.80
  -4  -7 -13    2.60    0.60
   4   7  14    5.80    0.70
   4   7  14    5.60    0.80
  -4   7 -14    6.50    0.70
  -4  -7 -14    6.30    0.90
  -4  -7 -14    4.70    0.70
   4   7  15    8.50    0.70
  -4   7 -15    8.60    0.70
  -4  -7 -15    9.70    0.90
  -4  -7 -15    7.70    0.70
   4   7  16    0.10    0.30
  -4   7 -16   -0.20    0.30
  -4   8  17    0.70    0.30
  -4   8  16    0.00    0.30
  -4   8  15    4.10    0.60
  -4   8  15    1.60    0.60
  -4   8  14   40.40    1.60
  -4   8  14   41.80    2.00
  -4   8  13   10.40    0.80
  -4   8  13   11.70    1.10
  -4   8  12    0.00    0.70
  -4   8  12    0.40    0.40
  -4   8  12    0.10    0.60
  -4   8  11   -0.40    0.60
  -4   8  11   -0.70    0.30
  -4   8  11    0.10    0.60
  -4   8  10    4.60    0.60
  -4   8  10    5.50    1.20
  -4   8  10    3.20    0.70
  -4   8   9   20.90    1.70
  -4   8   9   20.60    1.30
  -4   8   8    6.50    1.30
  -4   8   8    5.90    0.90
  -4   8   7   45.50    2.70
  -4   8   7   46.10    2.10
   4  -8  -7   36.60    2.80
  -4   8   6    8.40    1.00
   4  -8  -6    9.20    1.80
  -4   8   5    0.30    0.50
   4  -8  -5    1.50    1.10
  -4   8   4   11.60    1.00
   4  -8  -4   11.00    1.80
  -4   8   3   15.40    1.10
   4  -8  -3   11.70    1.80
  -4   8   2   49.80    2.20
   4   8  -2   45.40    2.60
   4  -8  -2   46.40    3.10
   4   8  -1   -0.30    0.60
  -4   8   1    1.00    0.50
   4  -8  -1    0.50    1.00
   4   8   0    1.00    0.70
  -4   8   0    0.80    0.50
   4  -8   0    0.20    0.90
  -4   8  -1    4.30    0.80
   4   8   1    3.20    0.90
  -4   8  -2   13.40    1.00
  -4   8  -3    4.60    0.90
  -4   8  -4   -0.30    0.50
  -4   8  -4   -0.60    0.50
   4   8   5    6.70    0.90
  -4   8  -5    7.10    0.80
   4   8   5    7.00    0.60
  -4   8  -5    5.60    1.00
  -4   8  -5    6.30    0.80
  -4  -8  -5    5.80    1.50
  -4   8  -6    1.70    0.50
   4   8   6    1.40    0.70
   4   8   6    0.70    0.50
  -4   8  -6    2.40    0.70
  -4   8  -6    1.20    0.50
   4   8   6    3.10    0.60
  -4   8  -7    2.70    0.50
   4   8   7    3.50    0.50
   4   8   7    2.40    0.60
   4   8   7    2.60    0.70
  -4   8  -7    3.70    0.60
  -4   8  -8    1.10    0.50
   4   8   8    0.90    0.40
   4   8   8    0.90    0.50
  -4   8  -8    1.30    0.50
   4   8   8    1.30    0.80
   4   8   9    0.70    0.40
   4   8   9    1.50    0.60
  -4   8  -9    1.40    0.50
  -4   8  -9    1.60    0.50
  -4  -8  -9    0.80    0.60
  -4   8 -10    5.10    0.80
   4   8  10    3.50    0.60
   4   8  10    3.80    0.50
  -4   8 -10    5.10    0.80
  -4  -8 -10    3.60    0.70
   4   8  11    6.90    0.70
  -4   8 -11    6.60    0.80
  -4   8 -11    7.70    0.80
   4   8  11    8.50    0.90
  -4  -8 -11    7.90    0.90
   4   8  12   15.40    0.90
   4   8  12   16.40    1.10
  -4   8 -12   16.40    1.00
  -4   8 -12   14.70    0.90
  -4  -8 -12   14.00    1.10
   4   8  13    2.90    0.40
  -4   8 -13    3.90    0.70
   4   8  13    2.50    0.50
  -4  -8 -13    2.10    0.50
  -4  -8 -13    2.40    0.60
   4   8  14   -0.10    0.30
  -4   8 -14    0.00    0.40
  -4  -8 -14    0.90    0.50
  -4  -8 -14    1.10    0.40
   4   8  15    1.00    0.30
  -4   8 -15    1.00    0.30
  -4  -8 -15    1.80    0.40
   4  -9 -15   13.00    0.90
  -4   9  13   37.70    1.80
  -4   9  13   36.10    2.10
  -4   9  12    0.40    0.50
  -4   9  12    0.80    0.60
  -4   9  11    0.00    0.50
  -4   9  11    0.90    0.70
  -4   9  10   21.40    1.30
  -4   9  10   19.30    1.70
  -4   9   9   15.60    1.50
  -4   9   9   15.00    1.20
  -4   9   8    0.70    0.50
  -4   9   8   -0.20    0.70
   4   9  -8    0.60    0.50
  -4   9   7   17.00    1.20
  -4   9   7   19.50    1.60
  -4   9   6    2.30    0.60
  -4   9   6    0.70    0.70
  -4   9   5   46.50    2.20
  -4   9   5   47.70    2.70
  -4   9   4   96.59    4.90
  -4   9   4   99.09    3.90
  -4   9   3    1.20    0.60
   4   9  -3    1.10    0.60
  -4   9   3    1.00    0.70
  -4   9   2   19.50    1.30
  -4   9   2   18.40    1.50
   4   9  -2   19.00    1.60
  -4   9   1    3.90    0.80
   4   9  -1    5.70    0.90
  -4   9   1    5.90    0.90
  -4   9   0    6.20    0.90
  -4   9   0    4.20    0.70
  -4   9   0    5.10    0.80
   4   9   0    6.50    1.20
  -4   9  -1   48.50    2.10
  -4   9  -1   55.99    2.10
  -4   9  -1   55.09    2.40
   4   9   1   50.69    2.90
  -4   9  -2    5.70    0.80
  -4   9  -2    5.00    0.90
  -4   9  -2    5.50    0.70
   4   9   2    7.00    1.20
  -4   9  -3    3.40    0.60
  -4   9  -3    2.00    0.60
   4   9   3    2.80    0.80
  -4   9  -3    2.50    0.60
  -4   9  -4    0.50    0.50
  -4   9  -4    0.80    0.50
   4   9   4    0.20    0.70
  -4   9  -4    0.80    0.50
  -4   9  -5    0.20    0.60
  -4   9  -5   -0.20    0.50
   4   9   5    0.30    0.70
  -4   9  -5    0.40    0.50
  -4   9  -6    1.30    0.50
   4   9   6    2.00    0.80
  -4   9  -6    2.40    0.70
  -4   9  -6    1.60    0.50
  -4   9  -7    1.10    0.50
  -4   9  -7    1.60    0.50
   4   9   7    1.30    0.70
   4   9   8    6.10    0.60
  -4   9  -8    5.80    0.80
  -4   9  -8    6.30    0.80
   4   9   8    7.60    0.90
   4   9   8    7.00    1.20
  -4  -9  -8    5.20    1.00
  -4   9  -9   -0.70    0.40
  -4   9  -9    0.20    0.40
   4   9   9    0.00    0.30
   4   9   9    0.00    0.50
  -4  -9  -9    0.50    0.60
   4   9  10    1.30    0.50
   4   9  10    2.50    0.40
  -4   9 -10    2.70    0.50
  -4   9 -10    1.70    0.50
  -4  -9 -10    2.60    0.60
  -4   9 -11    4.80    0.70
   4   9  11    5.10    0.60
  -4   9 -11    4.30    0.70
  -4  -9 -11    6.80    0.80
   4   9  12    0.60    0.30
  -4   9 -12    1.40    0.40
  -4  -9 -12    1.50    0.50
  -4   9 -13    1.00    0.40
   4   9  13    1.00    0.30
  -4  -9 -13    1.60    0.40
  -4  -9 -13    1.00    0.50
  -4   9 -14    1.60    0.40
  -4  -9 -14    1.10    0.40
   4 -10 -14    4.40    0.70
  -4  10  13   15.10    1.20
  -4  10  12   26.00    1.60
  -4  10  11    5.80    0.80
  -4  10  11    6.20    1.10
  -4  10  10    4.10    0.80
  -4  10  10    3.20    0.80
  -4  10   9   -0.30    0.60
  -4  10   9    0.30    0.50
  -4  10   8    1.10    0.70
  -4  10   8    1.00    0.60
  -4  10   7   11.00    1.00
  -4  10   7    8.90    1.30
  -4  10   6    2.50    0.60
  -4  10   6    1.90    0.80
  -4  10   5    0.40    0.60
  -4  10   5    0.60    0.70
  -4  10   4    0.50    0.50
  -4  10   4    2.40    0.70
  -4  10   3    2.40    0.60
  -4  10   3    2.20    0.70
   4  10  -3    2.80    0.70
  -4  10   2   19.10    1.20
  -4  10   2   18.40    1.50
   4  10  -2   17.00    1.50
   4  10  -1    1.50    0.60
  -4  10   1    0.50    0.60
  -4  10   1    0.70    0.70
   4  10   0    0.40    0.60
  -4  10   0    0.90    0.50
   4  10   1    6.90    1.20
  -4  10  -1    7.00    0.90
  -4  10  -1    5.70    0.90
  -4  10  -2   11.30    0.90
  -4  10  -2   11.00    1.00
   4  10   2   10.70    1.40
  -4  10  -2   10.80    1.10
   4  10   3    2.60    0.80
  -4  10  -3    2.80    0.60
  -4  10  -3    3.60    0.70
  -4  10  -3    3.40    0.60
  -4  10  -4    0.80    0.50
   4  10   4    1.10    0.70
  -4  10  -4    0.70    0.50
  -4  10  -4    1.30    0.70
  -4  10  -5   24.50    1.50
   4  10   5   25.90    1.80
  -4  10  -5   23.80    1.30
  -4  10  -5   24.30    1.30
  -4 -10  -5   24.40    1.40
  -4  10  -6   15.50    1.00
   4  10   6   13.60    1.40
  -4  10  -6   14.90    1.00
  -4 -10  -6   13.60    1.10
   4  10   7    1.10    0.70
  -4  10  -7    1.00    0.50
  -4  10  -7    0.30    0.50
  -4 -10  -7    1.00    0.60
   4  10   8    4.90    1.10
  -4  10  -8    4.90    0.60
  -4  10  -8    4.00    0.60
  -4 -10  -8    4.70    0.80
  -4  10  -9    5.70    0.70
   4  10   9    5.00    0.90
  -4 -10  -9    4.80    0.80
  -4  10 -10    1.40    0.50
  -4 -10 -10    1.60    0.50
  -4  10 -11    0.70    0.40
  -4 -10 -11    0.60    0.50
  -4  10 -12    0.20    0.30
  -4 -10 -12    0.50    0.40
  -4 -10 -12   -0.40    0.40
  -4  11  12    1.10    0.50
   4 -11 -12    1.00    0.40
  -4  11  11    2.10    0.60
  -4  11  10    9.50    1.10
  -4  11   9    2.00    0.70
  -4  11   8    3.30    0.70
  -4  11   8    2.90    0.60
  -4  11   7    3.30    0.60
  -4  11   7    2.80    0.70
  -4  11   6    0.50    0.60
  -4  11   6    0.60    0.50
  -4  11   5    4.10    1.00
  -4  11   5    4.40    0.80
  -4  11   4    0.70    0.50
  -4  11   4    0.50    0.60
   4  11  -3    9.20    1.20
  -4  11   3   11.50    1.20
  -4  11   3   12.00    1.00
  -4  11   2   10.30    0.90
  -4  11   2    9.90    1.20
   4  11  -2    6.60    1.10
  -4  11   1   -0.30    0.50
   4  11  -1    0.00    0.60
   4  11   0   -0.30    0.60
  -4  11   0    0.10    0.50
  -4  11  -1    1.30    0.50
   4  11   1   -0.40    0.60
  -4  11  -2    3.70    0.70
   4  11   2    2.70    0.70
   4  11   3   -0.60    0.60
  -4  11  -3    1.00    0.60
  -4  11  -4   11.70    1.00
   4  11   4    8.00    1.10
   4  11   5    0.20    0.60
   4  11   6   -0.30    0.60
  -4 -11  -6   -0.10    0.40
   4  11   7    2.50    0.60
  -4 -11  -7    2.00    0.50
   4  11   8    1.60    0.60
  -4 -11  -8    1.30    0.50
   4  11   9    4.50    0.80
  -4 -11  -9    2.90    0.50
  -4 -11 -10    1.60    0.40
  -4  12   9   -0.40    0.50
  -4  12   8   -0.90    0.50
  -4  12   7   -0.60    0.50
  -4  12   6    9.40    1.10
  -4  12   5    1.10    0.60
  -4  12   4   -0.30    0.60
  -4  12   3    4.80    0.90
   4  12  -2    8.60    1.10
  -4  12   2    8.70    1.00
   4  12  -1   40.10    2.20
   4  12   0   -0.60    0.60
   4  12   1   -0.70    0.60
   4  12   2   -0.80    0.60
   4  12   3    0.90    0.60
   4  12   4    6.60    1.00
   4  12   5   -1.30    0.50
   4  12   6    2.40    0.60
   4  12   7    0.30    0.50
   5   0 -22    1.80    0.40
   5   0 -21    0.10    0.30
   5   0 -20    5.90    0.70
   5   0 -19    0.00    0.40
   5   0 -18    0.00    0.40
   5   0 -17    0.00    0.40
   5   0 -16  322.07   10.90
   5   0 -15    0.20    0.40
   5   0 -13   -0.20    0.80
  -5   0  13    0.10    0.40
   5   0 -12  179.98    7.30
   5   0 -12  170.48    6.60
  -5   0  12  169.98    6.40
   5   0 -11   -0.10    0.60
   5   0 -11   -1.20    0.70
  -5   0  11    0.00    0.30
   5   0 -11   -1.30    0.60
   5   0 -11    0.50    0.70
   5   0 -10   17.90    1.40
   5   0 -10   16.40    1.40
   5   0 -10   16.90    1.30
   5   0 -10   17.40    1.50
   5   0 -10   15.90    1.30
   5   0  -9    0.60    0.60
   5   0  -9   -1.30    0.60
   5   0  -9    0.50    0.60
   5   0  -9   -0.10    0.60
   5   0  -9   -0.60    0.60
   5   0  -8   29.00    1.90
   5   0  -8   31.60    1.70
   5   0  -8   31.80    1.80
  -5   0   8   34.80    2.30
   5   0  -8   33.30    1.90
   5   0  -8   29.20    1.70
   5   0  -8   30.20    1.50
   5   0  -8   31.30    1.70
   5   0  -7    0.40    0.70
   5   0  -7   -0.40    0.50
   5   0  -7   -0.70    0.50
   5   0  -7   -0.50    0.50
   5   0  -7    0.40    0.60
   5   0  -7    0.60    0.50
  -5   0   7   -0.30    0.60
   5   0  -7   -0.10    0.50
  -5   0   6   16.30    1.50
   5   0  -6   15.40    1.40
   5   0  -6   18.10    1.30
   5   0  -6   15.90    1.10
   5   0  -6   16.70    1.30
  -5   0   6   15.40    1.30
  -5   0   6   15.70    1.30
   5   0  -6   16.70    1.20
   5   0  -6   17.40    1.20
   5   0  -6   18.20    1.10
   5   0  -5   -0.90    0.40
  -5   0   5   -0.60    0.40
  -5   0   5   -0.50    0.50
   5   0  -5   -0.40    0.40
  -5   0   5   -0.20    0.60
   5   0  -5    0.30    0.50
   5   0  -5   -0.30    0.50
   5   0  -5   -0.30    0.50
   5   0  -5   -0.90    0.50
   5   0  -5   -0.20    0.60
   5   0  -4   -0.10    0.70
  -5   0   4    0.30    0.60
   5   0  -4    0.00    0.50
   5   0  -4    1.20    0.60
   5   0  -4    1.60    0.60
   5   0  -4    0.10    0.50
   5   0  -4    0.80    0.50
  -5   0   4    0.90    0.50
   5   0  -4    2.20    0.70
  -5   0   4    0.40    0.50
   5   0  -3    0.30    0.50
   5   0  -3    0.20    0.50
  -5   0   3    0.30    0.60
  -5   0   3   -0.20    0.50
  -5   0   3   -0.50    0.40
   5   0  -3   -0.50    0.40
   5   0  -3   -0.70    0.70
   5   0  -3    0.20    0.30
   5   0  -3    0.40    0.50
   5   0  -3   -0.50    0.50
   5   0  -3    0.40    0.60
   5   0  -2    2.80    0.70
   5   0  -2    3.20    0.60
  -5   0   2    4.20    0.80
   5   0  -2    2.80    0.60
  -5   0   2    4.00    0.80
   5   0  -2    4.60    1.00
   5   0  -2    3.10    0.40
   5   0  -2    3.80    0.60
   5   0  -2    2.70    0.60
   5   0  -2    3.10    0.60
   5   0  -1    0.40    0.50
  -5   0   1   -0.70    0.40
  -5   0   1   -0.90    0.60
   5   0  -1   -0.50    0.40
   5   0  -1   -0.10    0.60
  -5   0   1    0.70    0.50
   5   0  -1   -0.20    0.30
   5   0  -1   -0.10    0.60
   5   0  -1   -0.10    0.40
  -5   0   1   -0.10    0.20
  -5   0   0    0.00    0.30
  -5   0   0   -0.10    0.60
  -5   0   0   -0.20    0.60
   5   0   0    1.80    0.60
   5   0   0    0.80    0.50
  -5   0   0    0.60    0.50
   5   0   0    0.00    0.50
   5   0   0    1.10    0.50
   5   0   0   -0.40    0.50
   5   0   0    0.50    0.30
  -5   0  -1   -0.90    0.70
   5   0   1   -1.20    0.30
   5   0   1   -1.20    0.50
  -5   0  -1   -1.80    0.40
   5   0   1   -1.10    0.50
  -5   0  -1   -1.00    0.50
   5   0   1   -1.00    0.50
  -5   0  -1   -1.10    0.60
  -5   0  -1   -1.30    0.40
  -5   0  -2    2.60    0.60
  -5   0  -2    2.20    0.40
   5   0   2    3.00    0.60
  -5   0  -2    2.30    0.60
   5   0   2    2.80    0.60
  -5   0  -2    2.90    0.80
   5   0   2    2.90    0.60
  -5   0  -2    1.70    0.60
   5   0   2    3.70    0.70
  -5   0  -2    3.80    0.70
  -5   0  -2    4.50    0.80
  -5   0  -3   -0.10    0.50
  -5   0  -3    0.20    0.50
  -5   0  -3   -0.20    0.70
  -5   0  -3    0.10    0.60
  -5   0  -3   -0.40    0.50
   5   0   3    1.10    0.60
  -5   0  -3    0.10    0.50
   5   0   3   -0.40    0.40
   5   0   3    0.30    0.50
  -5   0  -4    0.00    0.50
  -5   0  -4    0.10    0.60
  -5   0  -4   -1.00    0.60
   5   0   4   -0.80    0.50
  -5   0  -5   -0.60    0.60
  -5   0  -5    0.00    0.70
  -5   0  -6   96.89    4.20
  -5   0  -6   96.99    3.90
  -5   0  -6   99.39    4.10
  -5   0  -7    0.00    0.80
  -5   0  -7   -0.80    0.80
  -5   0  -8   50.39    2.70
  -5   0  -8   47.00    2.50
  -5   0  -9    0.60    0.90
  -5   0  -9   -0.50    0.80
  -5   0 -10   30.60    2.40
  -5   0 -10   34.80    2.20
  -5   0 -11   -0.40    1.00
  -5   0 -11   -0.70    0.80
  -5   0 -12   15.50    1.80
  -5   0 -12   11.80    2.00
  -5   0 -13    0.10    0.50
  -5   0 -13   -0.80    1.20
  -5   0 -14   29.20    1.40
  -5   0 -14   29.80    1.50
  -5   0 -15    0.30    0.50
  -5   0 -15    0.60    0.40
  -5   0 -16    1.20    0.50
  -5   0 -16    1.20    0.40
  -5   0 -17    0.40    0.50
  -5   0 -17   -0.50    0.40
  -5   0 -18    6.20    0.80
  -5   0 -19    0.10    0.40
   5   1 -22    0.40    0.30
   5  -1 -22    1.20    0.40
   5   1 -21    0.80    0.40
   5  -1 -21    0.00    0.40
   5   1 -20    3.10    0.60
   5  -1 -20    3.60    0.60
   5   1 -19    0.30    0.40
   5  -1 -19   -0.40    0.40
   5   1 -18    3.20    0.50
   5  -1 -18    5.10    0.80
   5   1 -17   -0.20    0.40
   5  -1 -17   -0.30    0.40
   5   1 -16    8.30    0.80
   5  -1 -16    9.60    0.80
   5   1 -15   19.20    2.20
   5   1 -15   19.30    1.10
   5  -1 -15   19.90    1.10
  -5  -1  15   19.10    1.20
   5   1 -14    7.80    1.50
  -5  -1  14   10.30    0.90
   5   1 -13    1.10    1.00
   5  -1 -13    2.80    0.90
  -5  -1  13    1.30    0.40
   5   1 -12    9.00    1.50
  -5  -1  12    8.30    0.80
   5  -1 -12    7.90    1.20
   5  -1 -12    7.30    1.30
  -5   1  11    2.30    0.40
   5   1 -11    2.90    1.00
  -5  -1  11    3.00    0.50
   5  -1 -11    3.60    0.90
   5  -1 -11    1.70    0.80
   5  -1 -11    1.90    0.80
   5   1 -10   -0.40    0.70
   5   1 -10    0.80    0.60
   5  -1 -10    0.20    0.70
   5  -1 -10   -0.10    0.60
   5  -1 -10   -0.50    0.70
   5  -1 -10    0.90    0.60
   5   1  -9   11.60    1.20
   5   1  -9   11.10    1.30
   5   1  -9   13.00    1.20
   5  -1  -9   11.00    1.20
   5  -1  -9   11.20    1.20
   5  -1  -9   12.00    1.30
   5  -1  -9   12.30    1.40
   5  -1  -9    9.60    1.20
  -5   1   8   17.70    1.70
   5   1  -8   16.40    1.40
   5   1  -8   15.80    1.20
   5   1  -8   17.30    1.30
   5   1  -8   15.90    1.30
   5   1  -8   15.30    1.30
   5  -1  -8   14.50    1.50
   5  -1  -8   19.00    1.40
   5  -1  -8   14.70    1.20
   5  -1  -8   14.70    1.30
   5  -1  -8   15.70    1.30
   5  -1  -8   18.20    1.40
  -5   1   7   71.59    3.40
   5   1  -7   59.99    2.60
   5   1  -7   59.99    2.60
   5   1  -7   62.19    2.60
   5   1  -7   64.19    3.00
   5  -1  -7   60.39    2.70
   5  -1  -7   65.29    2.80
   5  -1  -7   60.59    2.60
   5  -1  -7   62.29    2.70
   5  -1  -7   64.29    2.90
   5  -1  -7   65.79    3.10
   5   1  -6   16.80    1.30
   5   1  -6   19.70    1.30
  -5   1   6   16.40    1.40
   5   1  -6   19.20    1.10
   5   1  -6   20.60    1.50
   5   1  -6   18.80    1.40
   5   1  -6   16.70    1.20
   5   1  -6   18.10    1.10
  -5   1   6   21.60    1.60
   5   1  -6   17.00    1.20
   5  -1  -6   17.80    1.20
   5  -1  -6   19.90    1.30
  -5  -1   6   16.30    1.40
   5  -1  -6   21.20    1.40
   5  -1  -6   18.50    1.00
   5  -1  -6   18.60    1.30
   5  -1  -6   18.20    1.30
   5  -1  -6   16.10    1.50
  -5  -1   6   18.60    1.60
  -5   1   5    7.70    1.00
   5   1  -5    6.00    0.90
   5   1  -5    6.10    0.60
   5   1  -5    6.10    0.90
   5   1  -5    6.00    0.90
   5   1  -5    6.10    1.00
   5   1  -5    6.50    0.80
   5   1  -5    8.20    1.00
  -5   1   5    6.00    1.00
   5   1  -5    7.40    0.80
   5   1  -5    5.90    0.80
   5  -1  -5    6.50    0.90
   5  -1  -5    6.50    0.90
   5  -1  -5    6.60    1.00
   5  -1  -5    5.80    0.90
   5  -1  -5    5.70    0.90
   5  -1  -5    7.40    1.10
   5  -1  -5    6.60    0.90
  -5  -1   5    4.60    0.80
   5   1  -4   29.80    1.50
   5   1  -4   28.50    1.30
   5   1  -4   28.70    1.50
  -5   1   4   28.70    1.50
   5   1  -4   28.40    1.60
   5   1  -4   27.10    1.60
  -5   1   4   28.80    1.40
   5   1  -4   29.30    1.50
  -5   1   4   26.70    1.60
  -5   1   4   31.50    1.70
   5  -1  -4   29.00    1.50
   5  -1  -4   29.90    1.70
  -5  -1   4   28.00    1.60
   5  -1  -4   26.30    1.80
   5  -1  -4   31.50    1.50
   5  -1  -4   28.70    1.60
   5  -1  -4   31.70    1.50
   5  -1  -4   29.00    1.60
  -5  -1   4   26.50    1.80
  -5  -1   4   28.20    1.60
   5   1  -3   61.79    2.80
   5   1  -3   59.29    2.40
   5   1  -3   63.89    2.50
   5   1  -3   61.29    2.80
  -5   1   3   59.19    2.70
  -5   1   3   60.69    2.70
   5   1  -3   63.39    2.50
  -5   1   3   64.79    2.80
  -5   1   3   58.69    2.50
   5   1  -3   56.29    2.70
   5  -1  -3   63.29    2.80
   5  -1  -3   65.59    2.50
   5  -1  -3   60.29    3.00
  -5  -1   3   60.19    2.80
   5  -1  -3   65.69    2.80
  -5  -1   3   60.09    2.80
   5  -1  -3   63.09    2.70
   5  -1  -3   63.89    2.50
  -5  -1   3   55.59    3.00
   5  -1  -3   63.19    2.50
  -5   1   2  247.78    8.60
   5   1  -2  275.77   10.30
   5   1  -2  258.17    9.70
   5   1  -2  248.48    9.00
  -5   1   2  255.57   10.60
  -5   1   2  248.58    8.80
   5   1  -2  260.17    8.80
   5   1  -2  266.27    8.80
  -5   1   2  253.57    9.60
   5   1  -2  264.97    9.60
   5  -1  -2  250.97    8.80
   5  -1  -2  265.47    9.60
   5  -1  -2  258.87   10.30
   5  -1  -2  253.17    9.60
   5  -1  -2  255.97    8.80
   5  -1  -2  261.27    8.70
  -5  -1   2  253.27   10.30
  -5  -1   2  238.28   10.40
  -5  -1   2  252.67    9.70
   5   1  -1   26.00    1.30
   5   1  -1   25.00    1.50
  -5   1   1   26.80    1.40
  -5   1   1   25.10    1.60
   5   1  -1   28.40    1.40
   5   1  -1   23.90    1.40
   5   1  -1   25.60    1.20
  -5   1   1   24.60    1.40
   5   1  -1   26.20    1.50
  -5   1   1   27.40    1.50
   5   1  -1   24.10    1.50
  -5  -1   1   25.10    1.50
   5  -1  -1   24.10    1.50
   5  -1  -1   23.90    1.20
   5  -1  -1   27.10    1.40
  -5  -1   1   25.30    1.50
   5  -1  -1   25.40    1.40
   5  -1  -1   25.70    1.30
  -5  -1   1   22.30    1.60
   5  -1  -1   28.10    1.50
  -5   1   0   30.10    1.50
  -5   1   0   30.20    1.70
   5   1   0   30.10    1.30
   5   1   0   30.50    1.70
   5   1   0   30.80    1.60
   5   1   0   32.10    1.70
  -5   1   0   30.00    1.60
   5   1   0   28.30    1.70
   5   1   0   31.20    1.50
  -5   1   0   30.20    1.80
   5  -1   0   28.30    1.50
   5  -1   0   32.20    1.60
  -5  -1   0   29.80    1.70
   5  -1   0   31.60    1.30
  -5  -1   0   28.60    1.40
  -5  -1   0   29.80    1.80
   5  -1   0   30.20    1.40
  -5  -1   0   31.10    1.70
   5  -1   0   29.60    1.70
   5  -1   0   29.10    1.50
   5   1   1   30.50    1.50
  -5   1  -1   29.10    1.70
  -5   1  -1   28.80    1.50
   5   1   1   28.70    1.60
   5   1   1   30.40    1.70
  -5   1  -1   30.70    1.60
  -5   1  -1   28.10    1.50
   5   1   1   28.70    1.30
  -5   1  -1   31.40    1.70
  -5   1  -1   26.30    1.30
   5   1   1   29.70    1.70
  -5  -1  -1   27.70    1.70
  -5  -1  -1   30.00    1.50
  -5  -1  -1   29.20    1.70
   5  -1   1   31.00    1.60
  -5  -1  -1   31.10    1.80
   5  -1   1   26.60    1.50
   5  -1   1   31.80    1.20
   5   1   2   25.20    1.50
  -5   1  -2   22.40    1.20
   5   1   2   22.00    1.10
  -5   1  -2   22.20    1.50
   5   1   2   21.70    1.40
   5   1   2   21.20    1.50
  -5   1  -2   22.40    1.40
  -5   1  -2   21.00    1.40
  -5   1  -2   23.40    1.50
  -5  -1  -2   22.10    1.50
   5  -1   2   25.30    1.40
   5  -1   2   21.80    1.40
  -5  -1  -2   21.90    1.50
  -5  -1  -2   20.00    1.40
  -5  -1  -2   23.30    1.30
  -5  -1  -2   24.50    1.40
   5   1   3   16.90    1.30
  -5   1  -3   15.90    1.10
  -5   1  -3   16.00    1.30
  -5   1  -3   16.60    1.30
  -5   1  -3   16.40    1.40
  -5   1  -3   14.70    1.20
   5   1   3   17.00    1.20
  -5  -1  -3   14.30    1.10
  -5  -1  -3   14.40    1.40
  -5  -1  -3   14.30    1.20
  -5  -1  -3   16.00    1.10
   5  -1   3   15.00    1.20
  -5  -1  -3   15.30    1.30
   5  -1   3   12.80    1.10
  -5   1  -4   29.30    1.60
  -5   1  -4   26.70    1.60
   5   1   4   25.30    1.70
  -5   1  -4   28.60    1.80
  -5  -1  -4   28.20    1.60
  -5  -1  -4   28.30    1.50
  -5  -1  -4   30.00    1.80
  -5  -1  -4   24.60    1.80
  -5   1  -5   27.90    1.80
  -5   1  -5   26.10    1.80
   5   1   5   29.30    1.90
  -5   1  -5   25.30    1.60
  -5  -1  -5   28.30    1.70
  -5  -1  -5   30.70    1.90
  -5  -1  -5   25.20    1.60
  -5   1  -6   18.30    1.60
  -5   1  -6   22.40    1.70
  -5   1  -6   20.90    1.50
  -5  -1  -6   18.10    1.50
  -5  -1  -6   18.90    1.50
  -5   1  -7   11.60    1.50
  -5   1  -7   10.90    1.40
  -5  -1  -7   10.00    1.30
  -5  -1  -7   12.00    1.30
  -5   1  -8    3.00    1.10
  -5   1  -8    0.80    0.80
  -5  -1  -8    3.00    1.00
  -5  -1  -8    0.80    0.80
  -5   1  -9    0.70    1.00
  -5   1  -9    1.40    0.90
  -5  -1  -9    1.80    1.00
  -5  -1  -9    1.50    1.00
  -5   1 -10    1.30    1.00
  -5   1 -10    0.00    1.00
  -5  -1 -10    2.10    1.00
  -5  -1 -10    2.80    1.00
  -5   1 -11   -0.50    0.90
  -5   1 -11    1.20    1.20
  -5  -1 -11    1.20    1.10
  -5  -1 -11   -0.50    1.00
  -5   1 -12   -0.70    1.10
  -5   1 -12   -0.40    1.00
  -5  -1 -12    0.20    1.00
  -5   1 -13   -1.00    1.10
  -5   1 -13    1.00    0.50
  -5  -1 -13    0.60    0.50
  -5   1 -14    0.10    0.50
  -5   1 -14   -0.10    0.40
  -5  -1 -14    0.30    0.40
  -5  -1 -14    0.50    0.50
  -5   1 -15    1.80    0.50
  -5   1 -15    2.00    0.50
  -5  -1 -15    1.00    0.50
  -5  -1 -15    0.90    0.40
  -5   1 -16    0.80    0.50
  -5   1 -16    0.80    0.40
  -5  -1 -16    0.60    0.50
  -5  -1 -16   -0.10    0.40
  -5   1 -17   -0.10    0.50
  -5   1 -17    0.50    0.40
  -5  -1 -17    0.10    0.40
  -5  -1 -17    0.10    0.50
  -5   1 -18   -0.50    0.40
  -5  -1 -18    0.30    0.50
  -5   1 -19   -0.50    0.30
  -5  -1 -19   -0.10    0.40
   5   2 -21    5.50    0.50
   5  -2 -21    7.40    0.70
   5   2 -20    0.00    0.30
  -5   2  20    1.00    0.60
   5  -2 -20   -0.10    0.40
   5   2 -19    3.50    0.50
   5  -2 -19    5.30    0.70
   5   2 -18   21.00    1.10
   5  -2 -18   23.50    1.20
   5   2 -17   27.10    1.30
   5  -2 -17   27.60    1.40
   5   2 -16  103.59    3.70
   5  -2 -16  101.59    3.70
   5   2 -15  179.18    8.10
   5   2 -15  180.18    6.20
  -5  -2  15  179.18    6.70
   5   2 -14    4.40    1.40
  -5  -2  14    4.10    0.80
   5  -2 -14    2.50    1.10
   5   2 -13   17.90    1.90
   5  -2 -13   16.40    1.70
   5  -2 -13   17.40    1.70
  -5  -2  13   16.80    1.10
   5   2 -12   -0.60    0.80
   5  -2 -12   -0.20    0.70
   5  -2 -12    0.10    0.70
  -5  -2  12    0.60    0.40
   5  -2 -12    0.80    0.80
   5   2 -11   10.00    1.40
   5  -2 -11    8.00    1.30
   5  -2 -11    7.10    1.20
  -5  -2  11    8.00    0.80
   5  -2 -11    6.50    1.20
   5   2 -10    0.70    0.80
   5  -2 -10    0.90    0.70
   5  -2 -10    1.20    0.70
   5  -2 -10    0.90    0.70
   5   2  -9   13.50    1.50
   5   2  -9   14.30    1.20
   5  -2  -9   16.70    1.40
   5  -2  -9   12.00    1.30
   5  -2  -9   12.30    1.20
   5  -2  -9   14.60    1.40
   5   2  -8    0.90    0.60
   5   2  -8    1.20    0.80
   5  -2  -8    1.20    0.60
   5  -2  -8    1.10    0.70
   5  -2  -8    1.20    0.70
   5  -2  -8    1.30    0.60
   5   2  -7   44.20    2.40
   5   2  -7   43.70    2.10
   5   2  -7   46.10    2.10
   5   2  -7   44.80    2.20
  -5   2   7   49.00    2.40
   5  -2  -7   46.00    2.20
   5  -2  -7   41.90    2.10
   5  -2  -7   47.30    2.30
   5  -2  -7   40.80    2.10
   5   2  -6    7.20    0.90
   5   2  -6    7.50    0.70
  -5   2   6   10.90    1.20
   5   2  -6    8.50    1.10
   5   2  -6    7.30    0.90
  -5   2   6    8.10    1.10
   5   2  -6    6.90    1.10
   5   2  -6    8.60    1.10
  -5   2   6    9.00    0.90
   5  -2  -6    8.90    1.10
   5  -2  -6    6.70    1.00
   5  -2  -6    7.80    1.00
  -5  -2   6    7.40    1.10
   5  -2  -6    8.40    1.10
   5   2  -5   11.00    1.00
   5   2  -5    9.50    0.80
   5   2  -5   10.90    1.00
   5   2  -5   10.70    1.10
  -5   2   5    8.60    1.20
  -5   2   5    8.60    1.00
   5   2  -5    9.60    0.90
   5   2  -5   11.00    1.10
   5  -2  -5   10.30    1.00
   5  -2  -5    9.20    1.00
   5  -2  -5   11.40    1.10
  -5  -2   5    9.80    1.10
   5  -2  -5   10.40    1.00
   5  -2  -5   11.40    0.90
   5  -2  -5   10.60    1.00
  -5   2   4   60.89    2.60
   5   2  -4   63.89    2.70
  -5   2   4   59.79    2.50
  -5   2   4   58.79    3.20
   5   2  -4   62.49    2.50
   5   2  -4   62.09    2.50
   5   2  -4   59.89    2.40
   5   2  -4   60.59    2.70
  -5   2   4   57.89    2.70
  -5  -2   4   57.29    2.80
   5  -2  -4   64.89    2.90
   5  -2  -4   62.19    2.80
   5  -2  -4   61.09    2.50
   5  -2  -4   60.59    2.50
   5  -2  -4   59.29    2.50
   5  -2  -4   61.19    2.50
  -5  -2   4   57.79    3.00
   5  -2  -4   61.19    2.80
  -5   2   3   -0.10    0.50
   5   2  -3    0.70    0.50
  -5   2   3   -0.10    0.50
   5   2  -3    0.70    0.50
   5   2  -3   -0.30    0.60
   5   2  -3    0.30    0.50
  -5   2   3   -0.20    0.40
  -5   2   3    0.70    0.50
   5   2  -3    0.20    0.40
   5  -2  -3    0.90    0.50
  -5  -2   3    0.20    0.40
   5  -2  -3    0.50    0.60
  -5  -2   3   -0.10    0.50
   5  -2  -3    0.40    0.50
   5  -2  -3    0.40    0.50
   5  -2  -3   -0.10    0.40
   5  -2  -3   -0.40    0.50
   5  -2  -3    0.30    0.50
   5   2  -2   34.40    1.70
   5   2  -2   33.00    1.50
  -5   2   2   33.20    2.10
   5   2  -2   35.50    1.60
  -5   2   2   35.20    1.80
  -5   2   2   32.20    1.70
  -5   2   2   30.40    1.50
   5  -2  -2   34.80    1.60
   5  -2  -2   31.40    1.60
   5  -2  -2   32.30    1.70
   5  -2  -2   35.20    1.70
   5  -2  -2   37.60    1.70
   5  -2  -2   36.90    1.60
   5  -2  -2   34.30    1.50
  -5  -2   2   34.20    1.80
  -5  -2   2   32.00    1.80
  -5  -2   2   32.70    1.80
   5   2  -1    3.30    0.60
   5   2  -1    2.60    0.50
   5   2  -1    3.40    0.60
   5  -2  -1    3.60    0.60
   5  -2  -1    3.50    0.60
  -5  -2   1    4.10    0.80
  -5  -2   1    4.20    0.90
   5  -2  -1    3.50    0.60
  -5  -2   1    2.70    0.60
   5   2   0    9.40    0.70
   5   2   0    9.00    0.80
  -5   2   0    7.20    1.20
   5   2   0    8.20    1.00
   5   2   0    8.00    0.90
  -5   2   0    8.90    1.10
  -5   2   0    7.20    1.00
  -5   2   0    7.60    0.80
   5   2   0    8.70    0.80
   5  -2   0   10.10    0.80
  -5  -2   0    7.90    1.00
   5  -2   0    9.00    0.70
  -5  -2   0    6.60    1.00
  -5  -2   0    7.50    0.80
  -5  -2   0    8.60    1.10
   5  -2   0    9.60    0.80
   5  -2   0    8.30    0.80
   5  -2   0    6.40    1.00
  -5   2  -1    0.00    0.60
  -5   2  -1    0.20    0.40
   5   2   1    0.20    0.40
   5   2   1    0.50    0.60
  -5   2  -1   -0.90    0.70
  -5   2  -1   -0.20    0.60
  -5   2  -1   -0.10    0.50
   5   2   1    0.20    0.40
   5   2   1    0.30    0.40
   5   2   1    0.20    0.50
  -5  -2  -1   -0.20    0.40
  -5  -2  -1    0.20    0.50
   5  -2   1   -0.30    0.40
  -5  -2  -1    0.30    0.50
   5  -2   1   -0.20    0.50
   5  -2   1    0.00    0.40
   5  -2   1    0.50    0.30
  -5  -2  -1    0.40    0.50
   5  -2   1    0.50    0.40
   5   2   2   23.40    1.20
   5   2   2   23.30    1.60
  -5   2  -2   23.90    1.70
  -5   2  -2   23.40    1.30
   5   2   2   23.30    1.40
  -5   2  -2   21.80    1.40
  -5   2  -2   22.20    1.60
  -5   2  -2   22.70    1.60
  -5  -2  -2   22.50    1.60
  -5  -2  -2   22.70    1.20
   5  -2   2   22.50    1.20
   5  -2   2   23.30    1.30
   5  -2   2   23.10    1.60
  -5  -2  -2   22.00    1.60
  -5  -2  -2   24.30    1.60
   5   2   3    0.60    0.50
  -5   2  -3   -0.10    0.60
  -5   2  -3    0.80    0.60
  -5   2  -3    1.10    0.70
   5   2   3    1.10    0.60
   5   2   3    0.00    0.60
   5  -2   3    0.60    0.50
  -5  -2  -3    0.60    0.60
  -5  -2  -3    1.00    0.60
  -5  -2  -3    1.00    0.60
  -5  -2  -3    1.60    0.70
   5  -2   3    1.10    0.50
  -5   2  -4   53.59    2.70
   5   2   4   55.79    2.90
  -5   2  -4   56.09    2.40
  -5   2  -4   55.29    2.70
  -5  -2  -4   53.49    2.50
   5  -2   4   53.09    2.60
  -5  -2  -4   59.39    2.90
  -5   2  -5   53.79    2.70
  -5   2  -5   53.89    2.50
  -5   2  -5   60.39    2.80
   5   2   5   55.99    2.90
  -5  -2  -5   53.99    2.90
   5  -2   5   50.29    2.80
  -5  -2  -5   49.80    2.40
  -5  -2  -5   52.79    2.50
  -5   2  -6   28.00    2.00
  -5   2  -6   27.00    1.70
  -5  -2  -6   27.80    1.70
  -5  -2  -6   28.40    1.80
  -5   2  -7   95.09    3.90
  -5   2  -7   91.49    4.30
  -5  -2  -7   91.29    3.70
  -5  -2  -7   92.89    4.10
  -5  -2  -7   96.19    3.90
  -5   2  -8   13.40    1.60
  -5   2  -8   12.10    1.40
  -5  -2  -8   11.20    1.50
  -5  -2  -8   13.00    1.40
  -5   2  -9   -1.70    0.70
  -5   2  -9    1.00    1.00
  -5  -2  -9    1.10    0.90
  -5   2 -10    0.60    0.90
  -5   2 -10    0.90    1.10
  -5  -2 -10   -0.80    1.00
  -5   2 -11   38.40    2.90
  -5   2 -11   34.40    2.50
  -5  -2 -11   38.40    2.50
  -5   2 -12   -1.10    1.10
  -5   2 -12   -0.60    0.40
  -5   2 -12    2.00    1.10
  -5  -2 -12    0.80    1.10
  -5  -2 -12    0.30    0.40
  -5   2 -13    0.40    0.40
  -5   2 -13    0.30    0.40
  -5  -2 -13   -1.00    0.50
  -5  -2 -13   -0.40    0.40
  -5   2 -14    6.90    0.80
  -5   2 -14    5.90    0.80
  -5  -2 -14    5.30    0.80
  -5  -2 -14    6.30    0.90
  -5   2 -15   15.90    1.00
  -5   2 -15   16.80    1.00
  -5  -2 -15   15.20    1.20
  -5  -2 -15   15.30    1.00
  -5   2 -16    0.60    0.50
  -5   2 -16    1.00    0.40
  -5  -2 -16    1.50    0.60
  -5  -2 -16    1.90    0.40
  -5   2 -17   -0.50    0.40
  -5   2 -17    0.30    0.40
  -5  -2 -17    0.10    0.50
  -5  -2 -17   -0.40    0.30
  -5  -2 -18   12.40    1.00
  -5  -2 -19    0.90    0.40
   5  -3 -21    1.10    0.40
   5   3 -20    1.60    0.30
   5  -3 -20    1.40    0.40
  -5   3  19   -0.10    0.40
  -5   3  19    0.10    0.50
   5   3 -19    0.30    0.30
   5  -3 -19    0.50    0.40
  -5   3  18    0.80    0.50
  -5   3  18    0.90    0.60
   5   3 -18    0.10    0.30
   5   3 -17    7.60    0.70
  -5   3  17    6.90    0.80
   5   3 -16   37.70    1.50
  -5   3  16   35.50    1.70
  -5  -3  16   36.30    1.80
  -5   3  15   16.30    1.10
   5   3 -15   18.10    1.00
  -5  -3  15   17.70    1.20
   5   3 -14    2.30    0.40
   5   3 -14    3.40    1.30
  -5   3  14    2.60    0.50
   5  -3 -14    1.00    1.10
  -5  -3  14    1.50    0.50
   5   3 -13   10.20    1.70
  -5  -3  13   11.80    1.00
   5  -3 -13    7.60    1.30
   5  -3 -13    9.20    1.50
   5  -3 -13   10.80    1.60
   5   3 -12    0.80    1.00
  -5  -3  12   -0.10    0.40
   5  -3 -12    0.00    0.80
   5  -3 -12   -0.10    0.70
   5  -3 -12   -0.40    0.80
   5   3 -11   13.40    1.70
   5  -3 -11   13.00    1.40
   5  -3 -11   11.40    1.50
   5  -3 -11   11.70    1.50
   5   3 -10    0.40    0.80
   5  -3 -10    1.10    0.70
   5  -3 -10    0.40    0.80
   5  -3 -10    0.60    0.70
   5  -3 -10    0.70    0.80
   5   3  -9    7.90    1.30
   5  -3  -9   10.60    1.30
   5  -3  -9    9.90    1.20
   5  -3  -9    8.60    1.20
   5  -3  -9    7.00    1.20
   5   3  -8   14.90    1.20
   5   3  -8   14.30    1.50
   5  -3  -8   13.60    1.40
   5  -3  -8   13.80    1.30
   5  -3  -8   13.60    1.30
   5  -3  -8   11.00    1.20
   5   3  -7    0.00    0.40
   5   3  -7    0.90    0.80
   5   3  -7    0.50    0.60
   5  -3  -7    0.50    0.60
   5  -3  -7    0.50    0.60
   5  -3  -7    0.70    0.60
   5  -3  -7    0.00    0.60
   5   3  -6    6.90    0.90
  -5   3   6    7.50    1.00
   5   3  -6    7.20    1.20
   5   3  -6    8.60    1.00
   5   3  -6    6.90    0.80
  -5   3   6    9.10    0.90
   5  -3  -6    7.20    1.10
   5  -3  -6    7.30    1.00
   5  -3  -6    6.60    1.00
  -5  -3   6    7.50    1.10
   5  -3  -6   10.90    1.20
   5   3  -5  115.99    4.30
  -5   3   5  107.99    4.20
  -5   3   5  114.29    4.70
   5   3  -5  113.79    4.40
  -5  -3   5  113.79    4.80
   5  -3  -5  120.29    4.80
   5  -3  -5  125.09    4.40
   5  -3  -5  112.99    4.30
   5  -3  -5  111.19    4.40
  -5   3   4    6.50    0.90
   5   3  -4    7.10    0.70
  -5   3   4    6.50    0.80
   5   3  -4    7.90    0.90
   5  -3  -4    6.40    1.10
   5  -3  -4    5.00    1.00
   5  -3  -4    7.40    0.90
   5  -3  -4    6.00    1.00
  -5  -3   4    8.50    1.00
   5  -3  -4    7.60    1.00
  -5   3   3  211.78    9.50
   5   3  -3  212.38    7.80
  -5   3   3  205.28    7.50
   5   3  -3  219.48    7.70
  -5   3   3  222.88    7.90
   5   3  -3  218.08    8.20
   5  -3  -3  237.38    8.40
  -5  -3   3  213.38    8.40
   5  -3  -3  230.18    7.70
   5  -3  -3  210.58    7.60
   5  -3  -3  217.68    7.60
   5  -3  -3  217.08    8.40
  -5   3   2   32.90    1.90
  -5   3   2   31.80    2.20
   5   3  -2   32.10    1.70
   5   3  -2   33.30    1.50
   5   3  -2   32.20    1.60
  -5   3   2   31.70    1.70
   5  -3  -2   31.10    1.60
   5  -3  -2   32.20    1.60
   5  -3  -2   36.30    1.70
   5  -3  -2   32.70    1.80
  -5  -3   2   32.60    1.90
   5  -3  -2   31.40    1.60
  -5   3   1  174.48    7.90
  -5   3   1  170.48    6.30
   5   3  -1  183.78    6.30
   5   3  -1  174.08    6.80
  -5   3   1  177.08    6.60
   5   3  -1  175.28    6.40
   5  -3  -1  175.98    6.90
   5  -3  -1  166.98    6.20
   5  -3  -1  188.38    6.70
  -5  -3   1  169.68    7.00
   5  -3  -1  181.58    6.20
   5  -3  -1  180.38    6.20
  -5   3   0   15.00    1.70
   5   3   0   17.20    1.40
  -5   3   0   16.80    1.40
  -5   3   0   18.80    1.50
  -5   3   0   15.30    1.10
   5   3   0   16.80    1.20
   5  -3   0   17.90    1.10
  -5  -3   0   14.30    1.30
   5  -3   0   18.80    0.90
   5  -3   0   21.00    1.10
   5  -3   0   17.90    1.10
  -5   3  -1    4.10    0.90
  -5   3  -1    4.10    0.70
   5   3   1    3.60    0.70
   5   3   1    3.30    0.70
  -5   3  -1    2.10    0.90
  -5   3  -1    3.90    0.60
   5   3   1    2.90    0.70
  -5   3  -1    2.40    0.90
  -5  -3  -1    2.70    0.80
   5  -3   1    3.50    0.60
  -5  -3  -1    6.50    1.10
   5  -3   1    5.30    0.70
   5  -3   1    3.40    0.70
   5   3   2    3.50    0.80
  -5   3  -2    4.70    0.90
   5   3   2    4.20    0.70
  -5   3  -2    3.70    0.80
  -5   3  -2    4.60    1.00
  -5   3  -2    4.70    0.80
   5  -3   2    4.20    0.70
  -5   3  -3   66.29    3.20
   5   3   3   65.49    2.70
  -5   3  -3   67.79    3.00
  -5   3  -3   67.29    2.80
  -5  -3  -3   64.59    2.80
   5   3   4   61.69    2.60
  -5   3  -4   58.69    2.90
  -5   3  -4   64.89    2.70
  -5  -3  -4   62.69    2.80
   5   3   5   17.40    1.30
  -5   3  -5   21.30    1.70
  -5   3  -5   19.90    1.40
   5   3   6   27.20    1.60
  -5   3  -6   30.60    2.10
  -5   3  -6   25.30    1.70
  -5  -3  -6   25.80    1.70
   5   3   7   58.69    2.80
  -5   3  -7   57.69    3.20
  -5   3  -7   63.29    2.90
  -5  -3  -7   63.59    2.90
  -5   3  -8    2.20    0.90
  -5   3  -8    0.40    1.00
  -5  -3  -8    1.40    0.80
  -5  -3  -8    1.10    0.70
  -5   3  -9   10.40    1.80
  -5   3  -9    8.20    1.40
  -5  -3  -9    8.90    1.40
  -5   3 -10   -1.20    1.00
  -5   3 -10    0.20    0.90
  -5  -3 -10   -1.20    0.70
  -5  -3 -10   -0.50    0.80
  -5   3 -11    1.00    1.00
  -5   3 -11    0.10    1.10
  -5  -3 -11   -0.50    1.00
  -5   3 -12    2.10    1.30
  -5   3 -12    0.80    0.40
  -5  -3 -12    0.40    1.00
  -5   3 -13    0.10    0.40
  -5   3 -13    0.20    0.40
  -5  -3 -13   -1.20    0.50
  -5  -3 -13    0.30    0.50
  -5   3 -14    1.50    0.50
  -5   3 -14    0.90    0.40
  -5  -3 -14    1.30    0.60
  -5  -3 -14    2.10    0.50
  -5   3 -15    6.90    0.80
  -5  -3 -15    8.80    0.80
  -5  -3 -15    8.50    1.00
  -5   3 -16    3.20    0.50
  -5  -3 -16    3.60    0.70
  -5  -3 -16    2.20    0.50
  -5   3 -17    3.50    0.60
  -5  -3 -17    4.50    0.90
  -5  -3 -17    2.70    0.40
  -5  -3 -18    1.10    0.50
  -5  -3 -19   -0.50    0.40
  -5   4  20    4.90    0.70
  -5   4  19    0.10    0.50
  -5   4  19    0.10    0.40
  -5   4  18   16.10    1.10
  -5   4  18   18.80    1.20
   5   4 -17   15.40    0.80
  -5   4  17   15.60    1.20
  -5   4  17   16.30    1.10
  -5   4  16    2.50    0.50
   5   4 -16    2.90    0.40
  -5   4  16    2.70    0.70
  -5  -4  16    2.90    0.60
  -5   4  15   97.99    4.10
  -5   4  15  104.69    3.70
   5   4 -15  101.19    3.60
  -5  -4  15  102.59    4.10
  -5   4  14   36.20    1.90
   5   4 -14   40.60    3.00
  -5   4  14   36.90    1.70
   5   4 -14   39.00    1.50
   5  -4 -14   31.20    2.50
   5   4 -13    3.30    1.30
   5  -4 -13   -0.80    1.00
   5   4 -12   21.80    2.30
   5  -4 -12   20.90    1.90
   5  -4 -12   22.90    2.00
   5  -4 -12   16.10    1.80
  -5   4  11   16.70    1.10
   5   4 -11   19.00    2.00
   5  -4 -11   16.30    1.70
   5  -4 -11   16.60    1.70
   5  -4 -11   16.00    1.70
   5   4 -10    3.40    1.10
  -5   4  10    3.10    0.60
   5  -4 -10    2.20    0.90
   5  -4 -10    2.20    0.90
   5  -4 -10    2.20    0.90
   5  -4 -10    2.10    0.90
   5   4  -9   -0.10    0.80
   5  -4  -9   -0.40    0.70
   5  -4  -9    0.50    0.70
   5  -4  -9   -0.20    0.70
   5  -4  -9    0.40    0.70
   5   4  -8    3.60    1.00
   5   4  -8    4.30    0.90
   5  -4  -8    3.70    0.90
   5  -4  -8    5.70    1.10
   5  -4  -8    3.90    0.90
   5  -4  -8    5.30    0.90
   5   4  -7    2.30    0.60
   5   4  -7    2.30    0.90
   5  -4  -7    2.20    0.80
   5  -4  -7    2.00    0.70
   5  -4  -7    1.60    0.70
   5  -4  -7    2.20    0.80
   5   4  -6   24.80    1.40
   5  -4  -6   25.50    1.70
   5  -4  -6   22.30    1.70
   5  -4  -6   24.70    1.60
   5  -4  -6   26.10    1.60
   5   4  -5   32.50    1.60
   5  -4  -5   33.10    2.00
   5  -4  -5   30.70    1.80
   5  -4  -5   31.60    1.80
   5  -4  -5   31.50    1.80
   5   4  -4    0.20    0.40
   5   4  -4   -0.70    0.60
   5  -4  -4   -0.60    0.60
   5  -4  -4    0.80    0.60
   5  -4  -4   -0.30    0.60
   5  -4  -4   -0.20    0.60
   5   4  -3   69.09    2.80
   5   4  -3   64.69    2.70
  -5   4   3   67.39    2.90
   5  -4  -3   62.29    2.70
   5  -4  -3   65.99    3.10
   5  -4  -3   61.89    2.80
   5  -4  -3   70.09    2.80
  -5  -4   3   69.39    3.20
  -5   4   2    5.10    1.00
   5   4  -2    4.50    0.70
   5  -4  -2    4.50    0.80
   5  -4  -2    3.40    0.60
   5  -4  -2    4.30    0.70
  -5  -4   2    3.60    0.80
   5  -4  -2    4.10    0.80
  -5   4   1    4.90    1.10
  -5   4   1    4.00    0.90
   5   4  -1    4.00    0.70
   5  -4  -1    4.80    0.90
   5  -4  -1    6.60    0.90
   5  -4  -1    5.60    0.80
  -5  -4   1    3.30    0.80
   5  -4  -1    3.90    0.70
   5   4   0   30.20    1.60
   5  -4   0   32.90    1.70
  -5  -4   0   31.70    2.00
   5   4   1    0.50    0.50
   5  -4   1    0.10    0.50
   5   4   2    0.60    0.50
  -5   4  -2    0.00    0.60
   5  -4   2   -0.10    0.50
  -5   4  -3    8.00    1.20
   5   4   3    6.40    0.90
  -5   4  -4    9.10    1.10
   5   4   4   11.10    1.00
  -5   4  -4   10.70    1.40
   5   4   5    0.00    0.60
  -5   4  -5   -0.50    0.80
  -5   4  -5   -0.40    0.70
  -5   4  -6   12.60    1.40
   5   4   6   15.20    1.30
  -5   4  -6   14.00    1.70
  -5  -4  -6   14.50    1.40
  -5   4  -7    6.60    1.20
   5   4   7    7.80    1.10
  -5   4  -7    4.50    1.20
  -5  -4  -7    7.10    1.20
  -5   4  -8    8.60    1.80
  -5   4  -8   10.10    1.50
   5   4   8   11.40    1.30
  -5  -4  -8    8.40    1.40
  -5  -4  -8   10.10    1.40
   5   4   9   10.40    1.30
  -5   4  -9    9.10    1.50
  -5   4  -9   14.70    1.90
  -5  -4  -9    8.80    1.50
  -5  -4  -9   11.50    1.50
  -5   4 -10   10.30    1.90
  -5   4 -10    6.70    1.40
  -5  -4 -10    7.60    1.40
  -5  -4 -10    8.70    1.60
  -5   4 -11    2.60    1.20
  -5   4 -11    0.10    1.20
   5   4  11    1.40    0.50
  -5  -4 -11    1.70    1.10
  -5  -4 -11    1.70    1.00
   5   4  12    1.50    0.50
  -5   4 -12    2.30    0.50
  -5  -4 -12    2.50    0.60
  -5  -4 -12    0.80    0.60
   5   4  13   10.10    1.00
  -5   4 -13    9.80    0.80
  -5  -4 -13    8.00    0.90
   5   4  14   20.80    1.20
  -5   4 -14   18.50    1.10
  -5  -4 -14   17.90    1.10
  -5   4 -15   35.80    1.50
   5   4  15   35.80    1.60
  -5  -4 -15   32.00    1.50
   5   4  16    6.20    0.80
  -5   4 -16    6.70    0.70
   5   4  16    5.60    0.90
  -5  -4 -16    5.90    0.90
  -5  -4 -16    5.50    0.70
  -5   4 -17    9.00    0.70
  -5  -4 -17    9.20    1.00
  -5  -4 -18    1.50    0.50
  -5   5  20    0.50    0.40
  -5   5  19   13.40    0.90
  -5   5  18   18.70    1.20
  -5   5  18   19.80    1.10
  -5   5  17    3.10    0.60
  -5   5  17    3.20    0.70
  -5   5  16    0.40    0.60
  -5   5  16    1.10    0.50
  -5   5  15    2.10    0.70
  -5   5  15    1.70    0.50
  -5   5  14   46.80    1.90
  -5   5  14   44.80    2.20
   5   5 -13    1.00    1.20
  -5   5  13    1.10    0.60
  -5   5  13   -0.10    0.40
   5  -5 -13    0.80    1.10
   5   5 -12   16.20    2.00
  -5   5  12   18.40    1.00
  -5   5  12   18.40    1.20
   5  -5 -12   17.90    2.00
   5   5 -11    8.80    1.80
  -5   5  11    8.50    0.90
   5  -5 -11    8.40    1.60
   5  -5 -11    9.30    1.60
   5  -5 -11    6.70    1.30
   5   5 -10    3.70    1.10
  -5   5  10    3.80    0.60
   5  -5 -10    3.20    1.00
   5  -5 -10    2.70    1.00
   5  -5 -10    3.20    1.10
   5  -5 -10    5.20    1.20
   5   5  -9    1.00    0.90
  -5   5   9    0.70    0.40
   5  -5  -9    1.30    0.90
   5  -5  -9    1.00    0.90
   5  -5  -9    1.30    0.90
   5  -5  -9    0.70    0.80
   5   5  -8    5.90    0.90
  -5   5   8    6.40    0.70
   5  -5  -8    7.20    1.30
   5  -5  -8    6.80    1.20
   5  -5  -8   10.50    1.40
   5  -5  -8    4.10    1.10
   5   5  -7   15.30    1.20
   5  -5  -7   13.50    1.40
   5  -5  -7   13.90    1.40
   5  -5  -7   13.10    1.50
   5  -5  -7   12.70    1.40
   5   5  -6   55.79    2.50
   5  -5  -6   54.49    2.70
   5  -5  -6   55.09    2.70
   5  -5  -6   56.79    2.70
   5  -5  -6   50.69    2.90
   5   5  -5   22.40    1.40
   5  -5  -5   21.20    1.50
   5  -5  -5   18.50    1.60
   5  -5  -5   22.00    1.60
   5  -5  -5   20.20    1.60
   5   5  -4    0.90    0.50
   5  -5  -4    0.00    0.70
   5  -5  -4    0.00    0.60
   5  -5  -4    0.00    0.60
   5  -5  -4   -0.40    0.60
   5   5  -3   60.19    2.60
   5  -5  -3   58.99    3.00
   5  -5  -3   61.89    2.70
   5  -5  -3   55.49    2.60
   5  -5  -3   61.99    2.70
   5   5  -2   82.29    3.20
   5  -5  -2   75.69    3.20
   5  -5  -2   76.59    3.60
   5  -5  -2   73.89    3.10
   5   5  -1   61.19    2.60
   5  -5  -1   56.89    2.90
   5   5   0    0.70    0.60
   5  -5   0    0.50    0.60
   5   5   1    6.60    0.90
   5  -5   1    6.70    0.90
   5   5   2    1.60    0.60
   5   5   3    1.50    0.60
   5   5   4  139.09    5.50
  -5   5  -5    9.10    1.50
  -5   5  -5   12.20    0.90
   5   5   5   13.00    1.20
  -5   5  -6    3.70    0.60
   5   5   6    3.60    0.80
   5   5   6    3.80    0.70
  -5   5  -6    3.00    1.10
   5   5   7    8.50    0.80
   5   5   7    7.20    1.20
  -5   5  -7    7.60    1.50
  -5  -5  -7    8.20    1.30
  -5   5  -8    0.50    1.00
   5   5   8    0.00    0.70
  -5  -5  -8   -0.30    0.80
  -5  -5  -8    0.40    0.80
  -5   5  -9   -0.40    1.10
  -5  -5  -9    1.50    1.00
  -5  -5  -9    0.40    0.90
   5   5  10    5.20    0.80
  -5   5 -10    4.50    1.40
  -5  -5 -10    8.60    1.60
  -5  -5 -10    7.70    1.00
  -5  -5 -10    4.60    1.30
  -5   5 -11   14.10    1.00
   5   5  11   15.20    1.00
  -5  -5 -11   14.00    1.10
   5   5  12    8.30    1.00
  -5   5 -12    8.80    0.80
   5   5  12   10.80    1.00
  -5  -5 -12    6.70    1.00
  -5   5 -13    0.40    0.40
   5   5  13    0.80    0.50
   5   5  13    0.00    0.50
  -5  -5 -13    0.30    0.50
  -5  -5 -13    0.70    0.50
   5   5  14    1.20    0.50
   5   5  14    0.70    0.60
  -5   5 -14    0.80    0.40
  -5  -5 -14    1.20    0.50
  -5   5 -15    1.20    0.40
   5   5  15    0.60    0.50
   5   5  15    0.90    0.50
  -5  -5 -15    0.90    0.40
  -5   5 -16    0.80    0.40
   5   5  16   -0.10    0.40
   5   5  16   -0.10    0.40
  -5  -5 -16    0.20    0.40
  -5   5 -17    3.20    0.60
   5   5  17    3.70    0.70
  -5   6  19    1.30    0.40
  -5   6  18   19.00    1.00
  -5   6  17    4.40    0.90
  -5   6  17    2.40    0.50
  -5   6  16   21.60    1.40
  -5   6  16   21.30    1.20
  -5   6  15  213.28    8.00
  -5   6  15  212.98    7.30
  -5   6  14  209.58    7.80
  -5   6  14  206.48    7.10
  -5   6  13   63.79    2.80
  -5   6  13   64.39    2.50
  -5   6  12    0.70    0.40
  -5   6  12    0.60    0.60
  -5   6  11    2.00    0.50
  -5   6  11    1.90    0.60
   5  -6 -11    2.40    1.20
   5  -6 -11   -1.50    0.90
  -5   6  10   27.90    1.50
   5  -6 -10   31.80    2.30
   5  -6 -10   24.70    2.30
   5  -6 -10   25.60    2.20
  -5   6   9    4.10    0.70
   5  -6  -9    4.10    1.10
   5  -6  -9    5.00    1.30
   5  -6  -9    3.10    1.10
   5  -6  -9    4.10    1.10
  -5   6   8    2.50    0.50
   5   6  -8    4.10    0.80
   5  -6  -8    1.50    0.90
   5  -6  -8    1.40    1.00
   5  -6  -8    2.00    0.90
   5  -6  -8    3.20    1.00
   5   6  -7   13.20    1.20
  -5   6   7    9.40    0.80
   5  -6  -7    9.50    1.50
   5  -6  -7   10.30    1.50
   5  -6  -7   11.50    1.50
   5  -6  -7   11.70    1.50
   5   6  -6   15.70    1.20
  -5   6   6   11.20    0.90
   5  -6  -6   14.80    1.50
   5  -6  -6   11.80    1.40
   5  -6  -6   14.30    1.60
   5  -6  -6   13.70    1.50
  -5   6   5    0.30    0.40
   5   6  -5   -0.30    0.50
   5  -6  -5    1.60    0.90
   5  -6  -5    0.10    0.70
   5  -6  -5    0.00    0.70
   5  -6  -5   -0.60    0.70
   5   6  -4   52.69    2.40
   5  -6  -4   48.90    2.50
   5  -6  -4   50.39    2.60
   5  -6  -4   49.10    2.90
   5  -6  -4   50.59    2.60
   5   6  -3   39.00    2.00
   5  -6  -3   36.00    2.10
   5  -6  -3   35.80    2.30
   5   6  -2   10.10    1.00
   5  -6  -2    9.10    1.30
   5   6  -1   27.00    1.60
   5  -6  -1   25.80    1.90
   5   6   0  209.28    7.70
   5  -6   0  200.58    8.30
   5   6   1    6.00    1.00
   5  -6   1    4.00    0.90
   5   6   2    1.80    0.70
  -5   6  -2    2.30    0.50
   5   6   3    4.80    0.90
  -5   6  -3    3.90    0.70
   5   6   4    7.50    1.10
  -5   6  -4    6.20    0.80
  -5   6  -5   -0.10    0.50
   5   6   5    0.10    0.70
  -5   6  -6    4.80    0.70
   5   6   6    4.50    0.70
   5   6   6    6.00    1.10
   5   6   7    7.20    1.30
   5   6   7    6.50    0.80
  -5  -6  -7    6.40    1.20
   5   6   8    4.10    0.70
   5   6   8    3.30    0.60
   5   6   9   24.50    1.40
  -5   6  -9   23.20    1.20
   5   6   9   23.50    1.20
  -5  -6  -9   20.80    2.20
  -5  -6  -9   23.60    1.40
   5   6  10   16.30    1.00
   5   6  10   16.50    1.20
  -5   6 -10   15.30    1.00
  -5   6 -10   16.50    1.00
  -5  -6 -10   15.90    1.20
   5   6  11    0.30    0.50
   5   6  11    0.10    0.50
  -5   6 -11    0.60    0.40
  -5  -6 -11    0.00    0.50
   5   6  12    2.60    0.60
  -5   6 -12    2.00    0.50
   5   6  12    1.00    0.50
  -5  -6 -12    2.10    0.60
   5   6  13    2.10    0.50
   5   6  13    2.10    0.60
  -5   6 -13    2.00    0.50
  -5  -6 -13    1.40    0.60
  -5  -6 -13    1.40    0.50
  -5   6 -14    1.00    0.40
   5   6  14    0.80    0.50
   5   6  14    0.00    0.50
  -5  -6 -14    1.30    0.50
  -5  -6 -14    1.00    0.50
  -5   6 -15    0.60    0.40
   5   6  15    0.30    0.40
   5   6  15    0.80    0.50
  -5  -6 -15    0.80    0.40
   5   6  16    1.50    0.40
  -5   6 -16    2.10    0.40
  -5  -6 -16    1.90    0.40
  -5   6 -17   22.20    1.00
   5   6  17   22.50    1.00
  -5   7  18   13.00    0.80
  -5   7  17    1.40    0.40
  -5   7  16   11.70    0.80
  -5   7  16   11.20    1.00
  -5   7  15   19.20    1.00
  -5   7  15   17.50    1.30
  -5   7  14   20.00    1.10
  -5   7  14   23.00    1.40
  -5   7  13   13.60    0.90
  -5   7  13   13.60    1.20
  -5   7  12    5.10    0.90
  -5   7  12    5.50    0.70
  -5   7  12    5.70    0.90
  -5   7  11    4.30    0.90
  -5   7  11    4.70    0.90
  -5   7  11    4.10    0.70
  -5   7  10   11.60    1.40
  -5   7  10   10.90    0.80
  -5   7  10    9.70    1.00
   5  -7 -10    7.30    1.60
  -5   7   9    8.40    0.70
  -5   7   9    6.90    0.90
   5  -7  -9    5.90    1.40
   5  -7  -9    6.50    1.60
  -5   7   8   35.80    1.70
   5  -7  -8   31.00    2.40
   5  -7  -8   28.80    2.60
  -5   7   7    1.40    0.50
   5   7  -7    1.00    0.70
   5  -7  -7    1.20    0.90
   5  -7  -7    0.70    0.90
   5  -7  -7    1.90    1.10
   5  -7  -7    1.60    1.00
   5   7  -6    2.70    0.80
  -5   7   6    1.70    0.50
   5  -7  -6    2.30    0.90
   5  -7  -6    0.60    0.90
   5  -7  -6    0.50    0.90
   5  -7  -6    2.70    1.10
   5   7  -5    1.70    0.70
  -5   7   5    1.20    0.50
   5  -7  -5    2.00    0.90
   5  -7  -5    0.50    1.00
   5   7  -4    8.30    1.00
  -5   7   4    7.30    0.80
   5  -7  -4    7.30    1.50
  -5   7   3    9.80    0.90
   5   7  -3   12.90    1.20
   5  -7  -3   13.20    1.60
   5   7  -2    0.90    0.60
  -5   7   2    0.90    0.50
   5  -7  -2    0.30    0.80
   5   7  -1    3.60    0.80
  -5   7   1    3.70    0.70
   5  -7  -1    5.20    1.10
  -5   7   0    1.50    0.50
   5   7   0    2.10    0.80
   5  -7   0    1.30    0.80
  -5   7  -1    1.40    0.50
   5   7   1    2.80    0.80
   5   7   2   44.20    2.30
  -5   7  -2   40.10    1.90
   5   7   3   10.00    1.20
  -5   7  -3   10.10    0.90
   5   7   4    0.50    0.70
  -5   7  -4    1.10    0.50
  -5   7  -5   22.10    1.40
  -5   7  -6   12.10    1.10
   5   7   6   12.30    0.80
   5   7   7    0.70    0.50
  -5   7  -7    1.10    0.50
   5   7   7    0.50    0.40
   5   7   8    6.90    0.90
  -5   7  -8    4.80    0.60
   5   7   8    7.10    0.80
  -5   7  -8    7.00    0.90
  -5   7  -9    1.50    0.50
   5   7   9    0.80    0.50
   5   7   9    1.40    0.60
  -5   7  -9    1.60    0.50
  -5  -7  -9    0.60    0.60
   5   7  10   -0.10    0.50
  -5   7 -10   -0.30    0.40
   5   7  10    0.60    0.50
  -5   7 -10   -0.30    0.40
  -5  -7 -10    0.50    0.60
  -5   7 -11    2.10    0.50
  -5   7 -11    1.70    0.50
   5   7  11    1.50    0.60
   5   7  11    1.90    0.50
  -5  -7 -11    1.50    0.60
  -5   7 -12    1.50    0.50
   5   7  12    0.80    0.60
   5   7  12    0.70    0.50
  -5  -7 -12    0.50    0.50
  -5   7 -13    3.70    0.70
   5   7  13    3.30    0.50
  -5  -7 -13    2.10    0.50
  -5  -7 -13    5.90    0.90
   5   7  14    1.30    0.40
  -5   7 -14    1.00    0.40
   5   7  14    0.90    0.50
  -5  -7 -14    1.20    0.40
  -5  -7 -14    0.60    0.50
  -5   7 -15   -0.10    0.30
   5   7  15    0.00    0.40
  -5  -7 -15    0.00    0.40
  -5  -7 -15    0.50    0.50
   5   7  16    1.90    0.40
  -5   7 -16    1.70    0.40
  -5   8  17    6.50    0.50
  -5   8  16   12.60    0.70
  -5   8  15    0.50    0.40
  -5   8  15    0.70    0.50
  -5   8  14   21.30    1.00
  -5   8  14   21.80    1.30
  -5   8  13    6.80    1.20
  -5   8  13    8.20    0.70
  -5   8  13    6.80    1.00
  -5   8  12   23.00    1.40
  -5   8  12   20.70    1.60
  -5   8  12   20.80    1.00
  -5   8  11    3.00    0.70
  -5   8  11    3.10    0.80
  -5   8  11    3.40    0.60
  -5   8  10   11.20    1.40
  -5   8  10   10.90    1.10
  -5   8   9   44.40    2.10
  -5   8   9   45.10    2.70
  -5   8   8    0.30    0.70
  -5   8   8    0.10    0.50
  -5   8   7   33.80    2.20
  -5   8   7   32.70    1.70
  -5   8   6   29.00    1.50
   5  -8  -6   23.00    2.50
  -5   8   5    1.00    0.50
   5  -8  -5    2.00    1.10
  -5   8   4   11.60    1.00
   5  -8  -4   14.90    2.00
  -5   8   3   96.89    3.80
   5  -8  -3   94.89    4.90
  -5   8   2   22.70    1.30
   5  -8  -2   15.50    2.00
  -5   8   1    1.50    0.50
   5  -8  -1    1.10    1.00
  -5   8   0    5.20    0.90
   5  -8   0    5.20    1.30
  -5   8  -1    1.40    0.60
  -5   8  -2   30.40    1.60
  -5   8  -3    4.50    0.80
   5   8   4    2.70    0.40
  -5   8  -4    2.70    0.60
  -5   8  -4    3.00    0.60
  -5   8  -5    0.30    0.50
   5   8   5    0.60    0.70
  -5   8  -5    1.00    0.50
  -5   8  -5    1.20    0.60
   5   8   5    1.70    0.40
  -5   8  -6   21.70    1.20
  -5   8  -6   21.30    1.40
   5   8   6   20.00    1.00
   5   8   6   21.10    1.70
  -5   8  -6   21.50    1.20
   5   8   7    0.40    0.70
  -5   8  -7   -0.10    0.50
   5   8   7   -0.10    0.40
  -5   8  -7    0.20    0.50
  -5   8  -8    2.20    0.50
  -5   8  -8    1.40    0.50
   5   8   8    2.90    0.50
  -5  -8  -8    2.50    0.70
  -5   8  -9    0.90    0.50
   5   8   9    0.90    0.40
  -5   8  -9    0.80    0.50
  -5  -8  -9    1.30    0.60
  -5   8 -10   35.00    1.50
  -5   8 -10   32.10    1.50
   5   8  10   26.70    1.70
   5   8  10   32.70    1.40
  -5  -8 -10   33.10    1.60
   5   8  11   11.80    0.80
   5   8  11   11.20    1.00
  -5   8 -11   11.70    0.90
  -5   8 -11   12.10    0.90
  -5  -8 -11   11.00    1.00
  -5   8 -12    1.60    0.50
  -5   8 -12    3.10    0.50
   5   8  12    2.70    0.40
  -5  -8 -12    1.10    0.60
   5   8  13    9.70    0.70
  -5   8 -13    8.40    0.80
  -5  -8 -13    8.50    0.80
  -5  -8 -13    8.70    0.90
  -5   8 -14   32.70    1.30
   5   8  14   32.40    1.30
  -5  -8 -14   31.00    1.40
  -5  -8 -14   29.80    1.30
   5   8  15    1.10    0.30
  -5   8 -15    0.90    0.30
  -5  -8 -15    0.70    0.40
  -5  -8 -15    1.00    0.40
   5  -9 -15    4.70    0.70
  -5   9  13    4.80    1.00
  -5   9  13    7.00    0.80
  -5   9  12    3.00    0.60
  -5   9  12    1.40    0.70
  -5   9  11   12.10    1.10
  -5   9  11   12.80    1.40
  -5   9  10   -0.10    0.70
  -5   9  10    1.60    0.60
  -5   9   9    2.70    0.60
  -5   9   9    1.10    0.70
  -5   9   8    1.10    0.60
  -5   9   8    3.20    0.80
  -5   9   7    8.10    1.00
  -5   9   7   10.60    1.30
  -5   9   6   62.09    2.70
  -5   9   6   65.09    3.40
  -5   9   5    0.40    0.60
  -5   9   5   -0.30    0.60
  -5   9   4    0.20    0.50
  -5   9   4   -0.60    0.60
   5   9  -4    0.80    0.60
  -5   9   3   10.00    1.30
   5   9  -3    9.10    1.20
  -5   9   3    9.50    1.00
  -5   9   2   20.10    1.60
   5   9  -2   20.90    1.60
  -5   9   2   20.70    1.30
  -5   9   1    9.60    1.00
   5   9  -1    7.90    1.20
  -5   9   0    6.50    0.90
  -5   9   0    6.30    0.90
   5   9   0    9.10    1.20
  -5   9   0    7.60    0.80
  -5   9  -1    3.00    0.60
  -5   9  -1    2.50    0.50
  -5   9  -1    1.50    0.60
   5   9   1    3.60    0.80
  -5   9  -2   13.40    1.10
  -5   9  -2   12.30    1.00
   5   9   2   12.60    1.50
  -5   9  -2   11.70    1.00
  -5   9  -3    0.00    0.50
  -5   9  -3    0.70    0.50
  -5   9  -3   -0.40    0.50
   5   9   3   -0.50    0.70
   5   9   4   10.90    1.50
  -5   9  -4   10.20    0.90
  -5   9  -4    9.10    1.10
  -5   9  -4   10.20    1.00
  -5   9  -5    4.60    0.60
  -5   9  -5    5.30    0.90
   5   9   5    7.80    1.30
  -5   9  -5    4.30    0.80
  -5   9  -6    6.60    0.90
   5   9   6    8.40    1.30
  -5   9  -6    7.40    0.90
  -5   9  -6    7.60    1.00
  -5  -9  -6    7.60    1.00
  -5   9  -7   29.20    1.40
   5   9   7   30.20    2.00
  -5   9  -7   29.60    1.50
  -5  -9  -7   30.50    1.60
  -5   9  -8    0.90    0.50
   5   9   8    1.50    0.40
   5   9   8    5.40    1.20
  -5   9  -8    0.90    0.50
  -5  -9  -8    2.80    0.60
   5   9   9   -0.20    0.30
  -5   9  -9   -0.70    0.40
  -5   9  -9   -0.20    0.40
  -5  -9  -9   -0.10    0.50
  -5   9 -10    0.40    0.40
   5   9  10   -0.50    0.30
  -5   9 -10    0.20    0.40
  -5  -9 -10   -0.50    0.50
   5   9  11   -0.40    0.30
  -5   9 -11    0.50    0.40
  -5   9 -11    0.50    0.40
  -5  -9 -11    0.50    0.50
  -5   9 -12    0.00    0.40
   5   9  12   -0.30    0.30
  -5  -9 -12    0.50    0.50
   5   9  13    1.60    0.30
  -5   9 -13    1.00    0.40
  -5  -9 -13    1.20    0.40
  -5  -9 -13    1.80    0.50
   5 -10 -14    7.80    0.70
  -5  10  13   21.40    1.40
  -5  10  12   18.90    1.40
  -5  10  11    3.40    0.60
  -5  10  11    3.80    0.70
  -5  10  10   13.30    1.00
  -5  10  10   12.50    1.30
  -5  10   9   -0.30    0.60
  -5  10   9    0.50    0.50
  -5  10   8    2.00    0.60
  -5  10   8    1.50    0.70
  -5  10   7    9.60    1.30
  -5  10   7    9.30    1.00
  -5  10   6    0.80    0.50
  -5  10   6    2.00    0.70
  -5  10   5    0.20    0.50
  -5  10   5    1.20    0.70
  -5  10   4   14.90    1.40
   5  10  -4   12.90    1.40
  -5  10   4   15.80    1.10
   5  10  -3    0.00    0.60
  -5  10   3   -0.50    0.60
  -5  10   3    0.50    0.50
  -5  10   2    8.60    1.20
  -5  10   2    9.80    1.00
   5  10  -2    9.20    1.20
   5  10  -1    3.70    0.80
  -5  10   1    4.10    0.70
   5  10   0    2.50    0.70
  -5  10   0    1.80    0.60
  -5  10  -1    0.10    0.50
  -5  10  -1    0.30    0.50
   5  10   1    0.10    0.60
  -5  10  -2    2.90    0.70
  -5  10  -2    3.20    0.60
  -5  10  -2    3.80    0.60
   5  10   2    2.10    0.80
  -5  10  -3    3.60    0.70
   5  10   3    3.40    0.80
  -5  10  -3    2.90    0.60
  -5  10  -3    3.30    0.60
   5  10   4    0.60    0.70
  -5  10  -4    0.50    0.50
  -5  10  -4    0.30    0.60
  -5  10  -4   -0.10    0.50
  -5 -10  -4    0.20    0.60
   5  10   5    1.20    0.70
  -5  10  -5    0.10    0.60
  -5  10  -5    0.30    0.50
  -5  10  -5    0.30    0.50
  -5 -10  -5   -0.50    0.50
   5  10   6    1.90    0.70
  -5  10  -6    2.30    0.50
  -5  10  -6    0.80    0.50
  -5 -10  -6    1.90    0.60
   5  10   7   12.60    1.30
  -5  10  -7   10.10    0.90
  -5  10  -7    9.00    0.90
  -5 -10  -7    9.90    0.90
   5  10   8    5.00    1.10
  -5  10  -8    3.80    0.60
  -5  10  -8    2.60    0.50
  -5 -10  -8    4.30    0.80
  -5  10  -9    2.20    0.50
  -5  10  -9    1.30    0.50
  -5 -10  -9    2.40    0.50
  -5  10 -10    6.30    0.70
  -5 -10 -10    6.50    0.80
  -5  10 -11   -0.40    0.40
  -5 -10 -11    0.60    0.40
  -5  10 -12    0.10    0.30
  -5 -10 -12    0.60    0.40
  -5 -10 -12    0.30    0.40
  -5  11  12    3.80    0.80
   5 -11 -12    4.50    0.60
  -5  11  11   -0.20    0.50
  -5  11  10   10.20    1.10
  -5  11   9    2.00    0.60
  -5  11   8    0.60    0.60
  -5  11   8    0.10    0.40
  -5  11   7    2.60    0.70
  -5  11   7    2.20    0.50
  -5  11   6    5.60    0.80
  -5  11   6    5.10    1.10
  -5  11   5   18.50    1.50
  -5  11   5   18.10    1.20
  -5  11   4    0.30    0.50
  -5  11   4    0.40    0.60
  -5  11   3   26.20    1.40
  -5  11   3   22.30    1.60
   5  11  -3   21.00    1.60
  -5  11   2    0.10    0.50
   5  11  -2   -0.60    0.60
  -5  11   2    0.00    0.60
   5  11  -1    4.00    0.70
  -5  11   1    5.10    0.90
  -5  11   0    1.20    0.60
   5  11   0    1.30    0.60
  -5  11  -1    1.20    0.60
   5  11   1    0.90    0.60
  -5  11  -2    1.20    0.60
   5  11   2    0.50    0.60
   5  11   3    0.50    0.60
  -5  11  -3    0.90    0.60
  -5  11  -4    1.90    0.60
   5  11   4    1.90    0.60
   5  11   5    0.20    0.60
   5  11   6    2.70    0.70
  -5 -11  -6    4.50    0.70
   5  11   7    4.70    0.90
  -5 -11  -7    6.10    0.80
   5  11   8    0.50    0.50
  -5 -11  -8    1.00    0.40
  -5 -11  -9    0.10    0.40
  -5  12   9   -0.10    0.50
  -5  12   8    0.80    0.50
  -5  12   7    1.20    0.60
  -5  12   6    1.30    0.60
  -5  12   5    8.80    1.00
  -5  12   4   15.10    1.20
  -5  12   3    1.30    0.60
   5  12  -3    1.00    0.70
   5  12  -2   12.00    1.30
   5  12  -1   -0.50    0.60
   5  12   0   12.50    1.20
   5  12   1    0.40    0.60
   5  12   2   -0.60    0.60
   5  12   3    5.60    1.00
   5  12   4    1.70    0.60
   5  12   5    3.80    0.90
   5  12   6    0.00    0.50
   6   0 -22    0.80    0.30
   6   0 -21   -0.40    0.30
   6   0 -20    1.40    0.40
   6   0 -19    0.10    0.40
   6   0 -18   16.90    1.00
   6   0 -17    0.20    0.40
   6   0 -16  116.69    4.20
   6   0 -15    0.40    0.40
  -6   0  14    9.70    0.90
  -6   0  13    0.00    0.30
   6   0 -13    1.20    0.90
   6   0 -12    9.90    1.30
  -6   0  12   10.20    0.80
   6   0 -12   10.90    1.50
   6   0 -11   -0.60    0.80
   6   0 -11   -0.80    0.60
  -6   0  11    0.40    0.30
   6   0 -11   -1.20    0.60
   6   0 -10    5.30    1.00
   6   0 -10    6.60    1.10
   6   0 -10    6.30    1.20
   6   0 -10    4.20    0.90
   6   0  -9    0.20    0.60
   6   0  -9    1.20    0.70
   6   0  -9    0.70    0.60
   6   0  -9   -0.30    0.60
   6   0  -9    0.90    0.70
   6   0  -8  139.69    5.30
  -6   0   8  148.39    6.50
   6   0  -8  139.09    5.20
   6   0  -8  140.29    5.70
   6   0  -8  143.49    5.80
   6   0  -8  144.39    6.10
   6   0  -8  131.49    5.30
   6   0  -7   -0.30    0.60
  -6   0   7    0.40    0.80
   6   0  -7    0.40    0.50
   6   0  -7    0.10    0.60
   6   0  -7   -0.50    0.60
   6   0  -7    0.10    0.50
  -6   0   6  168.58    6.80
  -6   0   6  182.48    7.40
   6   0  -6  166.68    6.70
   6   0  -6  161.88    6.10
   6   0  -6  164.98    6.00
   6   0  -6  169.08    6.10
   6   0  -6  173.98    7.10
   6   0  -5    0.20    0.50
  -6   0   5   -0.10    0.40
   6   0  -5    0.00    0.50
  -6   0   5    0.00    0.40
   6   0  -5    0.60    0.60
   6   0  -5    0.10    0.50
   6   0  -5    0.20    0.70
  -6   0   5    0.80    0.70
   6   0  -5    0.10    0.40
   6   0  -5    0.10    0.60
   6   0  -4  119.29    4.80
   6   0  -4  112.89    4.10
   6   0  -4  117.39    4.70
   6   0  -4  107.09    4.10
  -6   0   4  107.69    4.80
   6   0  -4  106.89    5.00
  -6   0   4  108.19    4.60
  -6   0   4  117.79    5.00
   6   0  -4  114.69    4.60
   6   0  -4  119.29    4.20
   6   0  -4  111.69    4.20
  -6   0   4  106.99    4.00
   6   0  -3    0.10    0.40
   6   0  -3    0.40    0.70
   6   0  -3    0.70    0.70
   6   0  -3    0.00    0.50
   6   0  -3   -0.10    0.30
  -6   0   3    0.20    0.60
   6   0  -3    0.50    0.60
   6   0  -3   -0.10    0.50
  -6   0   3   -0.30    0.50
   6   0  -3    0.70    0.50
  -6   0   3    0.30    0.50
   6   0  -2   26.30    1.10
   6   0  -2   24.50    1.80
  -6   0   2   27.60    1.60
   6   0  -2   31.20    1.70
   6   0  -2   30.40    1.40
  -6   0   2   25.10    1.60
   6   0  -2   25.00    1.50
  -6   0   2   26.60    1.50
   6   0  -2   30.00    1.40
   6   0  -2   30.60    1.60
   6   0  -1   -1.10    0.40
   6   0  -1   -1.00    0.60
  -6   0   1   -1.20    0.50
   6   0  -1   -0.80    0.50
  -6   0   1   -0.10    0.60
  -6   0   1   -1.80    0.60
   6   0  -1   -1.00    0.40
   6   0  -1   -0.70    0.30
  -6   0   1   -0.70    0.10
   6   0  -1   -0.60    0.50
   6   0  -1    0.60    0.70
   6   0   0   75.79    3.10
   6   0   0   77.19    2.90
  -6   0   0   83.79    3.50
   6   0   0   76.59    3.40
   6   0   0   79.69    2.80
   6   0   0   76.19    3.20
   6   0   0   73.69    2.70
  -6   0   0   68.29    3.30
   6   0   0   70.89    3.40
  -6   0   0   69.89    2.90
  -6   0   0   67.99    3.20
  -6   0  -1    0.10    0.40
  -6   0  -1    0.00    0.60
   6   0   1    0.00    0.50
  -6   0  -1   -0.20    0.40
   6   0   1   -0.60    0.50
   6   0   1   -0.10    0.50
   6   0   1    0.30    0.30
  -6   0  -1    0.60    0.50
  -6   0  -1   -1.00    0.60
   6   0   1    0.20    0.60
   6   0   1    0.20    0.50
  -6   0  -2   26.70    1.60
   6   0   2   27.60    1.20
   6   0   2   26.50    1.70
   6   0   2   31.20    1.40
  -6   0  -2   26.80    1.40
  -6   0  -2   29.20    1.60
   6   0   2   27.60    1.70
  -6   0  -2   28.10    1.60
   6   0   2   28.10    1.70
  -6   0  -2   27.60    1.50
  -6   0  -2   25.10    1.70
   6   0   2   26.80    1.40
  -6   0  -2   32.00    1.80
   6   0   3    0.30    0.50
  -6   0  -3    0.10    0.60
  -6   0  -3   -0.60    0.40
  -6   0  -3    0.20    0.60
  -6   0  -3    1.50    0.60
  -6   0  -3   -0.90    0.60
  -6   0  -3   -0.70    0.60
  -6   0  -4   61.89    2.90
  -6   0  -4   63.19    2.70
  -6   0  -5   -0.20    0.70
  -6   0  -5    0.80    0.70
  -6   0  -5    0.00    0.80
  -6   0  -6   95.09    3.90
  -6   0  -6   96.79    4.20
  -6   0  -7    0.90    0.80
  -6   0  -7   -0.60    0.70
  -6   0  -8   17.00    1.50
  -6   0  -8   12.80    1.70
  -6   0  -9   -0.70    0.90
  -6   0  -9   -1.80    0.70
  -6   0 -10    0.80    1.00
  -6   0 -10    0.10    0.90
  -6   0 -11    2.00    1.20
  -6   0 -11    0.00    0.90
  -6   0 -12   -0.50    1.10
  -6   0 -12    1.60    1.10
  -6   0 -12   -0.40    0.50
  -6   0 -13    0.10    0.40
  -6   0 -13    0.30    0.50
  -6   0 -14    4.00    0.60
  -6   0 -14    3.90    0.50
  -6   0 -15    0.40    0.50
  -6   0 -15   -0.20    0.40
  -6   0 -16    6.50    0.80
  -6   0 -16    3.80    0.50
  -6   0 -17    0.10    0.40
  -6   0 -17   -0.20    0.50
  -6   0 -18   -0.50    0.40
  -6   0 -18    0.10    0.30
  -6   0 -19   -0.50    0.30
   6   1 -22    0.70    0.30
   6  -1 -22    0.40    0.30
   6   1 -21    2.90    0.50
   6  -1 -21    3.70    0.60
   6   1 -20    7.10    0.70
   6  -1 -20    6.50    0.70
   6   1 -19   53.89    2.20
   6  -1 -19   56.59    2.20
   6   1 -18    3.90    0.70
   6  -1 -18    4.10    0.60
   6   1 -17   33.50    1.50
   6  -1 -17   35.40    1.60
   6   1 -16  309.17   10.40
   6  -1 -16  304.47   10.40
   6   1 -15    8.20    0.70
   6   1 -15    9.60    1.80
  -6  -1  15    7.40    0.90
   6  -1 -15    6.80    0.80
   6   1 -14   24.10    2.20
  -6  -1  14   21.60    1.30
   6   1 -13   72.29    3.60
   6  -1 -13   56.09    3.10
  -6  -1  13   63.39    2.60
   6  -1 -13   62.39    3.20
  -6   1  12   55.39    2.30
   6   1 -12   60.39    3.20
   6  -1 -12   53.19    2.80
   6  -1 -12   59.89    2.90
  -6  -1  12   56.49    2.40
   6   1 -11    0.20    0.70
   6   1 -11    0.20    0.80
  -6   1  11    0.70    0.30
   6  -1 -11    0.40    0.70
  -6  -1  11    0.30    0.30
   6  -1 -11   -1.00    0.60
   6  -1 -11   -0.10    0.70
   6   1 -10   -0.50    0.80
   6   1 -10   -0.20    0.60
   6   1 -10    0.90    0.70
   6  -1 -10    0.40    0.60
   6  -1 -10    0.40    0.70
   6  -1 -10   -0.70    0.60
   6   1  -9   23.90    1.60
   6   1  -9   25.20    1.50
   6   1  -9   23.10    1.40
   6   1  -9   25.00    1.80
   6  -1  -9   27.80    1.90
   6  -1  -9   24.00    1.60
   6  -1  -9   21.30    1.60
   6  -1  -9   20.90    1.50
   6   1  -8   23.80    1.80
  -6   1   8   26.90    2.00
   6   1  -8   26.50    1.50
   6   1  -8   22.00    1.60
   6   1  -8   25.10    1.50
   6   1  -8   23.50    1.50
   6  -1  -8   25.90    1.80
   6  -1  -8   23.30    1.50
   6  -1  -8   22.70    1.50
   6  -1  -8   25.90    1.80
   6  -1  -8   24.90    1.60
   6   1  -7    0.40    0.40
   6   1  -7    0.70    0.70
   6   1  -7    0.60    0.60
   6   1  -7    0.60    0.60
   6   1  -7    0.90    0.60
  -6   1   7    0.90    0.80
   6   1  -7    0.10    0.60
   6  -1  -7    0.30    0.50
   6  -1  -7   -0.10    0.60
   6  -1  -7    0.90    0.70
   6  -1  -7    1.40    0.70
   6  -1  -7    1.10    0.60
  -6   1   6    2.80    0.70
   6   1  -6    3.00    0.60
  -6   1   6    4.80    0.90
   6   1  -6    3.50    0.70
   6   1  -6    3.50    0.70
   6   1  -6    4.30    0.80
   6   1  -6    3.40    0.70
   6  -1  -6    4.20    0.80
   6  -1  -6    3.50    0.70
   6  -1  -6    3.30    0.70
   6  -1  -6    3.00    0.80
  -6  -1   6    4.30    0.80
  -6  -1   6    2.70    0.80
   6  -1  -6    3.80    0.70
  -6   1   5   20.10    1.40
   6   1  -5   21.90    1.50
   6   1  -5   21.90    1.10
   6   1  -5   23.90    1.30
   6   1  -5   22.50    1.30
   6   1  -5   22.20    1.40
  -6   1   5   21.70    1.40
  -6   1   5   25.80    1.60
   6   1  -5   21.90    1.30
   6   1  -5   19.60    1.50
  -6   1   5   18.90    1.20
  -6  -1   5   22.10    1.40
   6  -1  -5   21.20    1.40
   6  -1  -5   21.40    1.40
  -6  -1   5   21.20    1.50
   6  -1  -5   22.40    1.30
   6  -1  -5   23.60    1.40
   6  -1  -5   22.70    1.30
  -6   1   4    2.70    0.50
   6   1  -4    1.90    0.60
   6   1  -4    1.30    0.60
  -6   1   4    2.20    0.60
   6   1  -4    2.70    0.60
   6   1  -4    1.40    0.40
  -6   1   4    2.20    0.50
  -6   1   4    1.80    0.60
   6   1  -4    0.30    0.30
   6   1  -4    2.10    0.60
   6   1  -4    2.30    0.70
  -6  -1   4    1.50    0.50
   6  -1  -4    2.00    0.60
  -6  -1   4    1.50    0.50
   6  -1  -4    2.40    0.60
  -6  -1   4    1.80    0.70
   6  -1  -4    2.70    0.70
   6  -1  -4    2.90    0.60
   6  -1  -4    1.60    0.70
   6  -1  -4    1.40    0.50
   6  -1  -4    1.80    0.60
   6   1  -3    3.10    0.50
  -6   1   3    2.30    0.60
  -6   1   3    2.50    0.50
  -6   1   3    2.50    0.60
   6   1  -3    3.20    0.60
  -6   1   3    3.00    0.70
   6   1  -3    4.20    0.80
  -6   1   3    2.30    0.50
   6   1  -3    2.70    0.80
   6   1  -3    2.20    0.60
   6   1  -3    4.40    0.80
  -6  -1   3    2.70    0.60
   6  -1  -3    2.60    0.50
   6  -1  -3    2.90    0.70
  -6  -1   3    2.80    0.80
   6  -1  -3    2.30    0.60
  -6  -1   3    2.10    0.60
   6  -1  -3    2.40    0.60
   6  -1  -3    3.80    0.80
   6  -1  -3    2.90    0.70
   6  -1  -3    2.60    0.70
   6   1  -2    1.70    0.60
  -6   1   2    1.70    0.50
   6   1  -2    2.40    0.60
  -6   1   2    1.60    0.70
  -6   1   2    2.00    0.60
   6   1  -2    0.80    0.70
   6   1  -2    1.20    0.40
   6   1  -2    1.50    0.50
   6   1  -2    1.10    0.50
  -6   1   2    1.10    0.60
   6   1  -2    1.40    0.50
   6  -1  -2    1.40    0.50
   6  -1  -2    1.30    0.60
  -6  -1   2    1.50    0.60
   6  -1  -2    1.80    0.60
  -6  -1   2    1.00    0.50
   6  -1  -2    2.50    0.60
  -6  -1   2    1.60    0.80
   6  -1  -2    2.10    0.50
   6  -1  -2    2.60    0.70
   6  -1  -2    2.40    0.60
   6   1  -1    3.80    0.70
   6   1  -1    2.80    0.60
  -6   1   1    3.00    0.80
   6   1  -1    2.80    0.60
   6   1  -1    2.00    0.70
  -6   1   1    0.90    0.60
  -6   1   1    3.10    0.60
  -6   1   1    2.10    0.60
   6   1  -1    3.10    0.60
   6   1  -1    2.80    0.50
   6  -1  -1    2.50    0.50
   6  -1  -1    3.00    0.70
   6  -1  -1    3.60    0.80
  -6  -1   1    2.60    0.70
   6  -1  -1    1.90    0.60
   6  -1  -1    2.50    0.60
   6  -1  -1    2.60    0.70
  -6  -1   1    3.00    0.70
  -6  -1   1    3.30    0.80
   6  -1  -1    2.50    0.60
  -6  -1   1    2.10    0.60
  -6   1   0    2.60    0.70
  -6   1   0    1.30    0.40
   6   1   0    0.70    0.50
   6   1   0    1.50    0.40
   6   1   0    0.00    0.60
   6   1   0    1.80    0.60
  -6   1   0    1.80    0.60
  -6   1   0    1.10    0.50
   6   1   0    0.60    0.50
   6   1   0    0.90    0.60
  -6   1   0    0.90    0.50
   6  -1   0    0.80    0.40
   6  -1   0    1.00    0.50
   6  -1   0    2.40    0.60
  -6  -1   0    0.80    0.50
   6  -1   0    1.40    0.50
  -6  -1   0    1.70    0.60
  -6  -1   0    1.10    0.50
   6  -1   0    1.60    0.50
  -6  -1   0    1.30    0.70
  -6   1  -1    3.50    0.60
   6   1   1    4.50    0.90
  -6   1  -1    5.10    0.80
  -6   1  -1    4.10    0.90
   6   1   1    6.10    0.80
  -6   1  -1    5.60    1.00
   6   1   1    3.30    0.70
  -6   1  -1    4.70    0.70
   6   1   1    5.10    0.60
   6   1   1    3.40    0.70
  -6   1  -1    5.00    0.90
  -6  -1  -1    2.80    0.70
   6  -1   1    4.30    0.80
  -6  -1  -1    2.70    0.60
  -6  -1  -1    5.60    1.10
   6  -1   1    4.50    0.80
  -6  -1  -1    4.20    0.70
   6  -1   1    4.40    0.70
   6  -1   1    4.50    0.40
   6   1   2    1.90    0.60
   6   1   2    3.00    0.50
   6   1   2    1.60    0.60
   6   1   2    2.20    0.60
  -6   1  -2    2.90    0.70
  -6   1  -2    1.90    0.60
  -6   1  -2    1.00    0.50
  -6   1  -2    2.50    0.70
  -6   1  -2    2.30    0.60
  -6   1  -2    2.40    0.90
  -6  -1  -2    2.30    0.70
  -6  -1  -2    1.40    0.60
  -6  -1  -2    1.10    0.50
  -6  -1  -2    1.30    0.60
  -6  -1  -2    2.20    0.70
   6  -1   2    1.70    0.50
   6  -1   2    4.00    0.70
   6  -1   2    1.70    0.60
  -6   1  -3   53.19    2.70
   6   1   3   54.69    2.80
  -6   1  -3   52.29    2.60
  -6   1  -3   53.69    2.50
  -6   1  -3   50.39    2.60
  -6   1  -3   53.99    2.30
   6   1   3   51.79    2.20
  -6  -1  -3   60.39    2.90
  -6  -1  -3   49.90    2.80
  -6  -1  -3   56.49    2.50
  -6  -1  -3   56.69    2.50
  -6   1  -4    3.50    0.90
  -6   1  -4    4.10    0.80
   6   1   4    4.00    0.90
  -6   1  -4    5.20    0.90
  -6  -1  -4    5.00    0.90
  -6  -1  -4    5.00    0.90
  -6  -1  -4    3.60    0.80
  -6   1  -5    4.30    0.90
  -6   1  -5    5.20    0.90
  -6   1  -5    5.40    1.00
  -6  -1  -5    2.50    0.90
  -6  -1  -5    5.50    0.90
  -6   1  -6   17.40    1.40
  -6   1  -6   15.70    1.60
  -6  -1  -6   16.90    1.50
  -6  -1  -6   18.20    1.50
  -6   1  -7    4.00    1.00
  -6   1  -7    2.80    1.00
  -6  -1  -7    2.70    0.90
  -6  -1  -7    3.70    1.00
  -6   1  -8   17.10    1.50
  -6   1  -8   17.00    1.80
  -6  -1  -8   18.30    1.80
  -6  -1  -8   17.40    1.60
  -6   1  -9   -0.80    0.80
  -6   1  -9   -0.10    0.90
  -6  -1  -9   -0.80    0.90
  -6  -1  -9    0.30    0.90
  -6   1 -10   16.20    1.80
  -6   1 -10   18.60    2.10
  -6  -1 -10   15.50    1.70
  -6  -1 -10   15.10    1.90
  -6   1 -11   13.00    2.00
  -6   1 -11   12.30    1.70
  -6  -1 -11   14.60    2.10
  -6  -1 -11   13.50    1.80
  -6   1 -12    2.60    1.40
  -6   1 -12    1.40    1.10
  -6   1 -12    2.40    0.50
  -6  -1 -12    0.50    1.10
  -6  -1 -12    1.30    0.50
  -6   1 -13    0.40    0.40
  -6   1 -13    0.00    0.50
  -6  -1 -13    0.00    0.50
  -6  -1 -13    0.20    0.40
  -6   1 -14    3.70    0.70
  -6   1 -14    4.50    0.80
  -6  -1 -14    3.80    0.60
  -6  -1 -14    2.70    0.60
  -6   1 -15    5.00    0.80
  -6   1 -15    3.40    0.50
  -6  -1 -15    2.70    0.60
  -6  -1 -15    2.20    0.50
  -6   1 -16   10.90    0.90
  -6   1 -16    9.90    0.80
  -6  -1 -16    8.30    0.70
  -6  -1 -16   10.30    1.00
  -6   1 -17    1.40    0.40
  -6   1 -17    1.00    0.50
  -6  -1 -17    1.30    0.40
  -6  -1 -17    0.90    0.50
  -6   1 -18    0.90    0.30
  -6   1 -18    1.00    0.40
  -6  -1 -18    0.50    0.30
  -6  -1 -18    2.00    0.50
  -6  -1 -19    0.20    0.40
   6  -2 -22    0.00    0.30
   6   2 -21    1.20    0.30
   6  -2 -21    1.50    0.40
   6   2 -20    0.40    0.30
   6  -2 -20    0.10    0.40
   6   2 -19   11.30    0.80
   6  -2 -19   10.90    0.90
   6   2 -18    4.30    0.70
   6  -2 -18    5.50    0.80
   6   2 -17    1.00    0.40
   6  -2 -17    1.20    0.50
   6   2 -16   -0.20    0.40
  -6  -2  16    0.20    0.40
   6  -2 -16   -0.30    0.40
   6   2 -15    3.60    1.40
   6   2 -15    3.40    0.60
  -6  -2  15    3.10    0.60
   6   2 -14   -0.70    1.00
   6  -2 -14    0.00    0.80
  -6  -2  14    0.00    0.40
   6   2 -13   -0.30    0.90
   6  -2 -13   -0.70    0.70
  -6  -2  13    0.40    0.40
   6  -2 -13   -0.40    0.80
   6   2 -12   23.40    2.00
   6  -2 -12   23.40    1.80
  -6  -2  12   22.60    1.30
   6  -2 -12   25.10    1.90
   6  -2 -12   22.10    1.80
   6   2 -11    0.80    0.90
   6  -2 -11    1.10    0.70
   6  -2 -11    1.50    0.80
   6  -2 -11    1.20    0.80
  -6  -2  11    1.60    0.40
   6   2 -10    1.20    0.70
   6   2 -10    3.40    1.00
   6  -2 -10    2.30    0.80
   6  -2 -10    4.50    1.00
   6  -2 -10    3.10    0.80
   6  -2 -10    0.70    0.70
   6   2  -9   22.10    1.50
   6   2  -9   21.60    1.70
   6  -2  -9   20.40    1.60
   6  -2  -9   21.90    1.60
   6  -2  -9   25.50    1.70
   6  -2  -9   22.10    1.70
   6   2  -8    0.40    0.60
   6   2  -8    1.20    0.60
   6   2  -8   -0.10    0.70
   6   2  -8    0.30    0.60
   6  -2  -8   -0.20    0.70
   6  -2  -8   -0.40    0.60
   6  -2  -8    0.50    0.60
   6  -2  -8    0.40    0.70
   6   2  -7   28.20    1.60
   6   2  -7   28.20    1.50
   6   2  -7   26.70    1.60
   6   2  -7   28.60    1.90
   6   2  -7   26.80    1.70
   6  -2  -7   28.30    1.60
   6  -2  -7   26.40    1.60
   6  -2  -7   31.40    1.80
   6  -2  -7   29.90    1.80
   6   2  -6   29.70    1.60
   6   2  -6   29.40    1.80
  -6   2   6   28.80    1.80
   6   2  -6   32.40    1.80
   6   2  -6   29.20    1.50
   6   2  -6   30.00    1.60
   6  -2  -6   29.70    1.60
   6  -2  -6   31.50    1.80
   6  -2  -6   28.20    1.70
   6  -2  -6   32.50    1.70
   6   2  -5    1.60    0.60
   6   2  -5    0.10    0.60
  -6   2   5   -0.90    0.50
   6   2  -5    0.10    0.50
  -6   2   5    0.00    0.50
   6   2  -5    0.80    0.50
  -6   2   5    1.10    0.60
   6   2  -5   -0.30    0.40
  -6   2   5   -0.90    0.50
   6  -2  -5    0.10    0.60
   6  -2  -5    0.00    0.50
   6  -2  -5    0.20    0.60
   6  -2  -5   -0.40    0.50
   6  -2  -5   -0.40    0.60
  -6  -2   5    0.30    0.50
   6   2  -4   12.50    1.20
  -6   2   4   12.00    1.40
   6   2  -4   12.80    0.90
   6   2  -4   12.10    1.10
  -6   2   4   12.80    1.10
   6   2  -4   14.90    1.10
   6   2  -4   13.90    1.10
  -6   2   4   13.60    1.10
  -6   2   4   13.80    1.20
  -6  -2   4   12.20    1.20
  -6  -2   4   11.30    1.40
   6  -2  -4   13.50    1.20
   6  -2  -4   14.80    1.10
   6  -2  -4   13.50    1.10
   6  -2  -4   14.20    1.10
   6  -2  -4   14.30    1.30
   6  -2  -4   13.20    1.10
   6  -2  -4   14.20    1.10
   6   2  -3    2.30    0.60
  -6   2   3    2.20    0.50
   6   2  -3    0.90    0.50
  -6   2   3    2.00    0.70
   6   2  -3    2.30    0.70
   6   2  -3    2.10    0.60
  -6   2   3    1.70    0.70
   6   2  -3    2.80    0.50
  -6   2   3    2.40    0.70
   6  -2  -3    2.50    0.70
   6  -2  -3    2.10    0.60
   6  -2  -3    1.90    0.50
   6  -2  -3    2.30    0.60
  -6  -2   3    2.20    0.60
   6  -2  -3    1.10    0.60
   6  -2  -3    3.10    0.60
  -6  -2   3    2.40    0.80
  -6   2   2    2.00    0.70
  -6   2   2    1.40    0.40
   6   2  -2    1.40    0.40
  -6   2   2    1.90    0.70
   6   2  -2    2.50    0.60
  -6   2   2    0.80    0.60
   6   2  -2    1.80    0.40
   6   2  -2    1.40    0.40
   6   2  -2    1.40    0.50
   6  -2  -2    2.10    0.50
   6  -2  -2    2.20    0.60
   6  -2  -2    1.20    0.50
  -6  -2   2    2.20    0.70
   6  -2  -2    2.30    0.60
   6  -2  -2    1.80    0.50
   6  -2  -2    1.80    0.60
  -6  -2   2    1.60    0.60
  -6   2   1   28.80    1.60
   6   2  -1   34.10    1.80
   6   2  -1   33.00    1.70
   6   2  -1   35.30    1.70
   6   2  -1   33.70    1.60
  -6   2   1   33.50    1.80
  -6   2   1   31.80    1.50
   6   2  -1   34.20    1.50
  -6   2   1   35.30    2.10
  -6   2   1   32.30    1.90
   6  -2  -1   34.60    1.50
   6  -2  -1   35.10    1.60
   6  -2  -1   34.90    1.70
   6  -2  -1   29.40    1.70
   6  -2  -1   36.40    1.60
  -6  -2   1   33.70    2.00
   6  -2  -1   37.10    1.80
  -6  -2   1   32.60    1.90
  -6  -2   1   34.80    1.90
   6   2   0   24.00    1.40
  -6   2   0   23.40    1.10
  -6   2   0   24.30    1.70
  -6   2   0   23.30    1.60
   6   2   0   23.40    1.50
   6   2   0   24.80    1.20
   6   2   0   22.10    1.40
   6   2   0   26.50    1.40
  -6   2   0   22.20    1.30
  -6   2   0   22.20    1.70
   6  -2   0   24.60    1.10
  -6  -2   0   24.20    1.60
  -6  -2   0   22.80    1.60
   6  -2   0   24.30    1.30
   6  -2   0   24.30    1.30
   6  -2   0   25.50    1.40
  -6  -2   0   24.20    1.30
   6  -2   0   23.20    1.20
  -6  -2   0   25.60    1.60
  -6   2  -1    3.20    0.80
  -6   2  -1    3.80    0.90
  -6   2  -1    3.00    0.80
   6   2   1    4.60    0.90
  -6   2  -1    3.20    0.70
  -6   2  -1    2.40    0.50
   6   2   1    3.30    0.60
   6   2   1    3.40    0.50
  -6  -2  -1    3.40    0.60
   6  -2   1    2.90    0.60
   6  -2   1    2.70    0.50
  -6  -2  -1    2.90    0.70
  -6  -2  -1    3.80    0.80
  -6  -2  -1    3.10    0.70
  -6   2  -2   14.00    1.40
  -6   2  -2    8.30    0.90
  -6   2  -2   10.40    1.30
  -6   2  -2   10.70    1.30
   6   2   2    9.90    0.90
   6   2   2   11.70    1.10
  -6   2  -2   11.20    1.10
   6  -2   2   10.70    1.00
  -6  -2  -2   11.60    1.30
   6  -2   2   10.30    1.10
   6  -2   2    9.30    0.80
  -6  -2  -2    9.20    1.30
  -6  -2  -2   10.40    0.90
  -6   2  -3   49.40    2.90
   6   2   3   59.79    2.80
  -6   2  -3   57.99    2.80
  -6   2  -3   56.19    2.30
  -6   2  -3   55.59    2.60
   6   2   3   52.19    2.30
  -6  -2  -3   57.49    2.50
   6  -2   3   52.59    2.60
   6  -2   3   45.80    2.80
  -6  -2  -3   58.19    3.00
   6   2   4    4.40    0.90
  -6   2  -4    5.90    1.10
  -6   2  -4    3.90    0.80
   6   2   4    4.50    0.70
  -6   2  -4    5.90    1.10
  -6  -2  -4    7.30    1.30
  -6  -2  -4    5.10    1.00
  -6   2  -5   -0.60    0.70
  -6   2  -5    0.70    0.80
   6   2   5    0.70    0.50
  -6  -2  -5   -0.80    0.70
  -6  -2  -5    0.30    0.70
  -6   2  -6    1.10    0.90
  -6   2  -6    1.70    0.80
  -6  -2  -6    1.80    0.80
  -6  -2  -6    1.30    0.70
  -6   2  -7   35.60    2.10
  -6   2  -7   37.90    2.40
  -6  -2  -7   37.00    2.20
  -6  -2  -7   37.50    2.10
  -6   2  -8    6.80    1.20
  -6   2  -8    5.30    1.20
  -6  -2  -8    8.00    1.40
  -6  -2  -8    7.80    1.30
  -6   2  -9    0.00    1.00
  -6   2  -9    0.90    0.90
  -6  -2  -9    0.50    0.90
  -6   2 -10   20.70    2.20
  -6   2 -10   20.80    1.90
  -6  -2 -10   19.50    2.00
  -6   2 -11    2.40    1.20
  -6   2 -11    3.20    1.30
  -6  -2 -11    1.90    1.10
  -6   2 -12    1.20    0.50
  -6   2 -12   -1.10    1.10
  -6  -2 -12    1.60    0.60
  -6  -2 -12   -1.00    1.20
  -6   2 -13    0.70    0.50
  -6   2 -13    0.00    0.40
  -6  -2 -13   -0.30    0.50
  -6  -2 -13   -0.10    0.40
  -6   2 -14    1.20    0.40
  -6   2 -14    1.50    0.50
  -6  -2 -14    0.80    0.50
  -6  -2 -14    0.90    0.60
  -6   2 -15    0.30    0.50
  -6   2 -15    0.60    0.40
  -6  -2 -15    1.20    0.60
  -6  -2 -15    0.50    0.40
  -6   2 -16    0.00    0.40
  -6   2 -16    0.10    0.50
  -6  -2 -16    0.50    0.40
  -6  -2 -16    1.50    0.60
  -6   2 -17    0.10    0.40
  -6   2 -17    0.40    0.40
  -6  -2 -17   -0.40    0.30
  -6  -2 -17   -0.10    0.50
  -6   2 -18   -0.20    0.30
  -6  -2 -18   -1.00    0.50
  -6  -2 -18   -0.20    0.30
  -6  -2 -19    1.60    0.40
   6  -3 -21    0.90    0.40
   6   3 -20    2.00    0.30
  -6   3  20    1.40    0.50
   6  -3 -20    1.60    0.40
   6   3 -19    0.60    0.30
  -6   3  19    0.60    0.40
  -6   3  19    0.80    0.50
   6   3 -18    9.00    0.70
  -6   3  18    8.30    0.90
  -6   3  18    8.30    0.90
   6   3 -17   27.50    1.20
  -6   3  17   24.80    1.50
  -6   3  17   27.50    1.40
  -6  -3  17   28.10    1.50
  -6   3  16  525.85   18.00
   6   3 -16  558.04   17.90
  -6  -3  16  538.15   19.40
   6   3 -15  592.34   19.00
  -6   3  15  566.54   19.10
   6  -3 -15  533.95   20.60
  -6  -3  15  588.74   20.50
   6   3 -14  133.69    4.70
   6   3 -14  148.69    6.50
  -6   3  14  131.69    4.80
   6  -3 -14  124.19    5.70
  -6  -3  14  142.69    5.20
   6   3 -13   -1.00    0.90
   6  -3 -13   -0.10    0.90
   6  -3 -13   -1.00    0.70
  -6  -3  13    0.50    0.40
   6  -3 -13   -0.60    0.80
   6   3 -12    1.40    1.00
  -6  -3  12    2.80    0.60
   6  -3 -12    1.50    0.90
   6  -3 -12    3.00    1.00
   6  -3 -12    2.80    1.00
   6   3 -11    2.70    1.10
  -6  -3  11    3.20    0.50
   6  -3 -11    1.20    0.80
   6  -3 -11    2.20    0.80
   6  -3 -11    3.40    1.00
   6   3 -10    5.70    1.20
   6  -3 -10    6.80    1.10
   6  -3 -10    6.80    1.20
   6  -3 -10    4.90    1.00
   6  -3 -10    4.90    1.10
   6   3  -9   17.00    1.70
   6  -3  -9   22.30    1.60
   6  -3  -9   18.00    1.60
   6  -3  -9   18.90    1.50
   6  -3  -9   18.40    1.60
   6   3  -8   90.09    3.60
   6   3  -8   80.89    4.00
   6   3  -8   89.39    3.60
   6  -3  -8   89.29    3.70
   6  -3  -8   90.89    4.10
   6  -3  -8   86.99    3.70
   6  -3  -8   84.29    3.60
   6   3  -7   29.70    2.00
   6   3  -7   33.90    1.80
   6   3  -7   29.70    1.60
   6  -3  -7   31.80    1.80
   6  -3  -7   33.10    2.00
   6  -3  -7   29.50    1.80
   6  -3  -7   30.30    1.80
   6   3  -6   -0.40    0.50
   6   3  -6    0.20    0.40
  -6   3   6   -0.60    0.50
   6   3  -6   -0.50    0.50
   6  -3  -6    0.40    0.60
   6  -3  -6   -0.70    0.60
   6  -3  -6    0.20    0.60
   6  -3  -6    0.00    0.60
   6   3  -5    5.50    0.70
   6   3  -5    5.10    0.80
  -6   3   5    5.30    1.00
  -6  -3   5    4.50    0.80
   6  -3  -5    4.30    0.80
   6  -3  -5    6.00    0.90
   6  -3  -5    5.20    1.00
   6  -3  -5    5.40    1.00
   6   3  -4    9.10    1.00
  -6   3   4    9.80    1.10
   6   3  -4    8.20    0.80
  -6   3   4    7.40    1.20
   6  -3  -4   11.00    1.10
   6  -3  -4    9.10    1.10
   6  -3  -4    8.50    1.00
  -6  -3   4   10.20    1.20
   6  -3  -4   10.00    1.10
   6   3  -3   16.30    1.20
  -6   3   3   17.90    1.50
  -6   3   3   13.90    1.30
   6   3  -3   17.20    1.10
   6   3  -3   16.80    1.20
   6  -3  -3   17.20    1.40
   6  -3  -3   19.00    1.40
  -6  -3   3   17.10    1.40
   6  -3  -3   19.30    1.30
   6  -3  -3   16.40    1.20
   6  -3  -3   16.90    1.20
   6   3  -2    1.20    0.50
  -6   3   2    1.30    0.70
   6   3  -2    0.90    0.50
   6   3  -2    1.90    0.60
  -6   3   2    1.40    0.70
   6  -3  -2    1.70    0.60
   6  -3  -2    0.70    0.60
  -6  -3   2    0.70    0.60
   6  -3  -2    1.20    0.50
   6  -3  -2    1.20    0.50
   6  -3  -2    2.50    0.60
  -6   3   1    2.80    0.80
  -6   3   1    3.60    0.90
   6   3  -1    2.80    0.70
   6   3  -1    3.60    0.60
  -6   3   1    2.50    0.80
   6   3  -1    2.00    0.60
  -6   3   1    2.90    0.60
   6  -3  -1    4.30    0.70
  -6  -3   1    3.10    0.70
   6  -3  -1    3.30    0.60
   6  -3  -1    5.20    0.80
   6  -3  -1    3.50    0.60
   6  -3  -1    3.40    0.60
  -6   3   0    0.00    0.70
   6   3   0    0.10    0.50
  -6   3   0    0.10    0.80
  -6   3   0    0.10    0.60
   6   3   0   -0.40    0.40
  -6   3   0    0.50    0.50
  -6  -3   0   -0.10    0.40
   6  -3   0    0.30    0.50
  -6  -3   0    0.50    0.60
   6  -3   0   -0.20    0.40
   6  -3   0   -0.10    0.40
   6   3   1    0.90    0.70
   6   3   1    1.40    0.50
  -6   3  -1    1.00    0.80
  -6   3  -1    1.50    0.70
  -6   3  -1    0.10    0.80
  -6   3  -1    1.40    0.80
   6  -3   1    0.80    0.50
  -6   3  -2    1.20    0.80
  -6   3  -2    0.70    0.80
   6   3   2    0.80    0.50
  -6   3  -2    0.20    0.70
  -6   3  -2    2.50    0.70
  -6   3  -3    8.90    1.20
   6   3   3    8.50    0.90
  -6   3  -3   11.10    1.10
  -6  -3  -3   10.30    1.10
  -6   3  -4    2.00    0.90
  -6   3  -4    1.30    0.70
   6   3   4    1.80    0.60
  -6  -3  -4    2.10    0.70
  -6   3  -5    0.00    0.70
  -6   3  -5   -0.10    0.70
   6   3   5    0.70    0.60
  -6  -3  -5    0.40    0.70
  -6   3  -6   71.59    3.60
   6   3   6   74.19    3.20
  -6   3  -6   72.59    3.20
  -6  -3  -6   71.79    3.20
  -6   3  -7    1.10    1.00
   6   3   7    0.90    0.60
  -6   3  -7    2.50    0.90
  -6  -3  -7    1.80    0.80
  -6   3  -8   35.80    2.20
  -6   3  -8   35.40    2.60
   6   3   8   37.80    2.10
  -6  -3  -8   34.70    2.20
   6   3   9   17.00    1.50
  -6   3  -9   18.90    1.80
  -6   3  -9   20.50    2.20
  -6  -3  -9   16.50    1.70
  -6   3 -10    6.50    1.60
  -6   3 -10    4.20    1.20
   6   3  10    7.00    1.20
  -6  -3 -10    5.90    1.30
  -6   3 -11    4.20    1.40
  -6   3 -11    2.90    1.20
  -6  -3 -11    2.40    1.30
  -6   3 -12   -0.20    0.40
  -6   3 -12    1.00    0.40
  -6  -3 -12    1.40    0.60
  -6  -3 -12    0.70    0.50
  -6   3 -13   15.00    1.00
  -6   3 -13   14.10    1.00
  -6  -3 -13   15.40    1.20
  -6  -3 -13   15.10    1.10
  -6   3 -14   15.70    1.00
  -6   3 -14   14.50    1.00
  -6  -3 -14   17.00    1.20
  -6  -3 -14   13.60    1.00
  -6   3 -15    4.50    0.70
  -6  -3 -15    4.20    0.70
  -6  -3 -15    4.40    0.70
  -6   3 -16    9.10    0.70
  -6  -3 -16   10.10    0.80
  -6  -3 -16    6.70    1.00
  -6   3 -17   11.60    0.70
  -6  -3 -17   11.20    1.00
  -6  -3 -17   10.00    0.70
  -6   3 -18    0.80    0.30
  -6  -3 -18    0.70    0.50
  -6   4  21    2.20    0.40
  -6   4  20    1.20    0.40
  -6   4  19    0.40    0.40
  -6   4  19    0.50    0.50
   6   4 -18    0.90    0.30
  -6   4  18    0.70    0.50
  -6   4  18    1.50    0.60
  -6   4  17   41.00    1.90
  -6   4  17   40.10    1.80
   6   4 -17   37.80    1.60
  -6  -4  17   41.40    2.00
  -6   4  16   17.00    1.20
  -6   4  16   19.40    1.20
   6   4 -16   18.10    0.90
  -6  -4  16   16.70    1.20
   6   4 -15   19.40    0.90
  -6   4  15   19.20    1.20
  -6   4  15   16.90    1.20
  -6  -4  15   17.60    1.30
   6   4 -14    0.80    0.30
  -6   4  14    0.40    0.50
  -6   4  14    0.80    0.40
   6  -4 -14   -1.20    0.90
  -6  -4  14    0.30    0.50
   6   4 -13    2.60    1.20
  -6   4  13    3.70    0.70
   6  -4 -13    2.40    1.10
  -6   4  12    3.60    0.60
   6   4 -12    4.00    1.20
   6  -4 -12    5.40    1.30
   6  -4 -12    3.10    1.10
   6  -4 -12    1.50    1.00
  -6   4  11    5.40    0.80
   6   4 -11    4.70    1.30
   6  -4 -11    4.60    1.10
   6  -4 -11    5.00    1.30
   6  -4 -11    3.40    1.10
   6  -4 -11    3.60    1.00
   6   4 -10    1.70    1.00
  -6   4  10    1.50    0.50
   6  -4 -10    2.30    0.90
   6  -4 -10    2.00    0.80
   6  -4 -10    3.20    1.00
   6  -4 -10    2.50    0.90
   6   4  -9    0.40    0.80
   6  -4  -9    0.30    0.70
   6  -4  -9    1.80    0.80
   6  -4  -9    1.20    0.80
   6  -4  -9    1.40    0.80
   6   4  -8    1.50    0.60
   6  -4  -8    0.60    0.70
   6  -4  -8    0.80    0.70
   6  -4  -8    2.80    0.80
   6  -4  -8    1.20    0.80
   6   4  -7   55.69    2.50
   6  -4  -7   55.29    2.70
   6  -4  -7   55.79    2.70
   6  -4  -7   52.39    2.90
   6  -4  -7   57.49    2.70
   6   4  -6   39.20    1.90
   6  -4  -6   40.10    2.10
   6  -4  -6   39.00    2.30
   6  -4  -6   44.20    2.20
   6  -4  -6   41.10    2.10
   6   4  -5    6.60    1.00
   6   4  -5    7.50    0.80
   6  -4  -5    7.10    1.20
   6  -4  -5    8.00    1.10
   6  -4  -5    6.60    1.10
   6  -4  -5    7.50    1.10
   6   4  -4   20.40    1.30
   6   4  -4   15.80    1.10
   6  -4  -4   16.30    1.30
   6  -4  -4   17.90    1.30
   6  -4  -4   16.50    1.50
   6  -4  -4   15.90    1.40
   6   4  -3  120.39    4.70
  -6   4   3  120.19    4.70
   6   4  -3  126.49    4.70
   6  -4  -3  121.79    5.10
   6  -4  -3  120.09    4.60
   6  -4  -3  122.39    4.60
   6  -4  -3  121.49    4.60
  -6   4   2    4.90    1.10
   6   4  -2    4.90    0.70
   6  -4  -2    5.60    0.90
   6  -4  -2    4.90    0.80
   6  -4  -2    4.10    0.80
   6  -4  -2    6.70    1.00
   6   4  -1    0.30    0.50
  -6   4   1    0.50    0.80
   6  -4  -1    0.00    0.60
   6  -4  -1   -0.70    0.50
  -6   4   0   13.20    1.50
   6   4   0   12.10    1.00
   6  -4   0   14.30    1.20
   6   4   1   18.40    1.20
   6  -4   1   20.30    1.40
   6   4   2    0.30    0.50
  -6   4  -2    0.60    0.70
   6   4   3    5.50    0.90
  -6   4  -3    8.50    1.30
   6   4   4    7.30    1.00
  -6   4  -4    5.70    1.00
  -6   4  -4    6.50    1.10
  -6   4  -5   22.40    1.60
  -6   4  -5   20.50    1.90
   6   4   5   24.80    1.50
  -6   4  -6    4.00    1.20
  -6   4  -6    6.00    1.10
   6   4   6    5.20    1.00
  -6  -4  -6    5.10    1.10
   6   4   7   17.70    1.40
  -6   4  -7   13.50    1.80
  -6   4  -7   12.00    1.50
  -6  -4  -7   15.80    1.50
   6   4   8    1.90    0.80
  -6   4  -8    2.30    1.10
  -6   4  -8    2.30    1.00
  -6  -4  -8    1.50    0.90
  -6  -4  -8    1.70    0.80
   6   4   9   18.60    1.60
  -6   4  -9   16.30    1.80
  -6   4  -9   21.40    2.40
  -6  -4  -9   17.10    1.80
  -6   4 -10    0.30    0.90
  -6   4 -10    1.60    1.20
  -6  -4 -10   -0.60    1.00
  -6  -4 -10   -0.20    0.90
  -6   4 -11    0.70    0.40
  -6   4 -11   -0.90    1.20
   6   4  11    0.30    0.50
  -6  -4 -11   -0.50    0.50
   6   4  12    0.80    0.50
  -6   4 -12    0.90    0.40
  -6  -4 -12    0.20    0.50
  -6  -4 -12    0.40    0.50
  -6   4 -13    9.20    0.80
   6   4  13   10.80    0.90
  -6  -4 -13    6.90    0.90
   6   4  14    0.40    0.50
  -6   4 -14    0.20    0.40
  -6  -4 -14    0.10    0.40
  -6   4 -15    0.30    0.40
   6   4  15    1.00    0.50
  -6  -4 -15    0.30    0.60
  -6  -4 -15    0.10    0.40
   6   4  16    2.40    0.60
  -6   4 -16    2.40    0.40
  -6  -4 -16    1.90    0.40
  -6  -4 -16    2.00    0.60
  -6   4 -17    7.10    0.60
  -6  -4 -17    7.90    0.90
  -6  -4 -17    6.40    0.60
  -6   4 -18   -0.20    0.30
  -6  -4 -18    1.00    0.50
  -6   5  20    1.20    0.40
  -6   5  19    3.30    0.50
  -6   5  18   56.39    2.20
  -6   5  18   59.49    2.50
  -6   5  17    0.20    0.60
  -6   5  17    0.40    0.40
  -6  -5  17   -0.40    0.40
  -6   5  16   19.40    1.20
  -6   5  16   20.60    1.30
  -6   5  15   86.19    3.20
  -6   5  15   87.69    3.60
  -6   5  14   14.10    1.10
  -6   5  14   14.90    1.00
  -6   5  13    3.90    0.70
  -6   5  13    5.50    0.80
   6  -5 -13    3.70    1.30
  -6   5  12   60.79    2.30
  -6   5  12   60.49    2.60
   6  -5 -12   62.19    3.50
  -6   5  11   17.10    1.10
   6  -5 -11   12.50    1.80
   6  -5 -11   21.30    2.10
   6  -5 -11   16.70    1.80
   6  -5 -11   18.30    1.90
  -6   5  10   30.70    1.50
   6  -5 -10   29.30    2.10
   6  -5 -10   31.00    2.30
   6  -5 -10   28.60    2.30
   6  -5 -10   32.90    2.30
  -6   5   9    0.60    0.50
   6  -5  -9    1.10    0.90
   6  -5  -9    0.20    0.80
   6  -5  -9   -0.60    0.70
   6  -5  -9   -0.10    0.80
  -6   5   8    3.50    0.60
   6   5  -8    5.70    0.90
   6  -5  -8    4.10    1.00
   6  -5  -8    4.20    1.00
   6  -5  -8    4.10    1.10
   6  -5  -8    7.60    1.30
   6   5  -7    6.50    0.90
   6  -5  -7    5.60    1.10
   6  -5  -7    7.90    1.30
   6  -5  -7    7.80    1.20
   6  -5  -7    6.80    1.30
   6   5  -6   15.90    1.20
   6  -5  -6   15.20    1.40
   6  -5  -6   14.90    1.40
   6  -5  -6   14.70    1.50
   6  -5  -6   14.20    1.60
   6   5  -5   17.20    1.20
   6  -5  -5   14.10    1.30
   6  -5  -5   15.40    1.40
   6  -5  -5   14.80    1.50
   6  -5  -5   16.30    1.40
   6   5  -4    4.30    0.80
   6  -5  -4    5.20    1.00
   6  -5  -4    4.30    1.00
   6  -5  -4    5.80    1.00
   6  -5  -4    4.40    0.80
   6   5  -3    6.00    0.80
   6  -5  -3    5.40    0.90
   6  -5  -3    6.90    1.20
   6  -5  -3    5.20    1.00
   6  -5  -3    5.80    1.10
   6   5  -2   25.00    1.40
   6  -5  -2   23.80    1.80
   6  -5  -2   23.80    1.50
   6   5  -1    0.50    0.50
   6  -5  -1    0.40    0.60
   6   5   0    0.80    0.60
   6  -5   0    1.50    0.60
   6   5   1   12.70    1.10
   6  -5   1   11.50    1.20
   6   5   2    7.10    0.90
   6   5   3    3.30    0.80
   6   5   4    1.60    0.60
   6   5   5   19.70    1.50
  -6   5  -5   18.80    1.90
  -6   5  -5   20.00    1.20
  -6   5  -6    5.10    0.80
   6   5   6    6.00    1.10
  -6   5  -6    5.20    1.30
   6   5   7   27.20    1.50
  -6   5  -7   28.80    2.30
   6   5   7   33.70    2.00
  -6  -5  -7   31.60    2.10
   6   5   8    2.00    0.60
   6   5   8    0.60    0.80
  -6   5  -8    1.40    1.10
  -6  -5  -8    0.60    0.90
  -6  -5  -8    2.00    0.90
   6   5   9   10.60    0.90
  -6   5  -9   10.20    2.00
   6   5   9   12.40    1.00
  -6  -5  -9   12.40    1.70
  -6   5 -10    4.70    1.60
   6   5  10    4.70    0.80
   6   5  10    5.10    0.90
  -6   5 -10    5.70    0.70
  -6  -5 -10    4.70    0.90
  -6  -5 -10    5.80    1.40
  -6   5 -11   11.40    0.90
   6   5  11    9.80    1.00
   6   5  11   11.10    1.00
  -6  -5 -11   10.30    1.10
   6   5  12    0.50    0.60
  -6   5 -12    0.10    0.40
   6   5  12    0.20    0.50
  -6  -5 -12    0.10    0.50
  -6  -5 -12   -0.20    0.60
  -6   5 -13    1.60    0.50
   6   5  13    2.10    0.50
   6   5  13    2.20    0.60
  -6  -5 -13    1.40    0.60
  -6  -5 -13    1.50    0.50
  -6   5 -14   35.70    1.50
   6   5  14   37.50    1.80
   6   5  14   34.70    1.60
  -6  -5 -14   32.70    1.50
  -6  -5 -14   33.80    1.70
  -6   5 -15    0.00    0.40
   6   5  15    0.60    0.40
   6   5  15    0.00    0.50
  -6  -5 -15    0.90    0.40
   6   5  16    0.40    0.40
  -6   5 -16    0.20    0.40
  -6  -5 -16    1.60    0.40
  -6   5 -17   -0.10    0.30
   6   5  17    0.00    0.40
  -6  -5 -17   -0.10    0.30
  -6   6  19    0.40    0.40
  -6   6  18   39.70    1.60
  -6   6  17   36.80    1.50
  -6   6  17   34.70    1.80
  -6   6  16    0.60    0.50
  -6   6  16    0.60    0.60
  -6   6  15   26.30    1.60
  -6   6  15   33.00    1.40
  -6   6  14    2.70    0.50
  -6   6  14    2.90    0.70
  -6   6  13    0.70    0.50
  -6   6  13   -0.20    0.60
  -6   6  12   19.70    1.70
  -6   6  12   19.30    1.10
  -6   6  12   17.90    1.30
  -6   6  11    0.20    0.40
  -6   6  11    0.40    0.50
   6  -6 -11    0.60    1.10
   6  -6 -11    0.00    1.10
  -6   6  10    9.30    1.00
   6  -6 -10    8.20    1.70
   6  -6 -10    9.90    1.70
  -6   6   9   27.70    1.50
   6  -6  -9   26.10    2.20
   6  -6  -9   30.50    2.30
   6  -6  -9   29.50    2.40
   6  -6  -9   26.60    2.20
  -6   6   8   11.40    0.90
   6   6  -8   14.10    1.30
   6  -6  -8   12.10    1.70
   6  -6  -8   12.10    1.70
   6  -6  -8    9.20    1.60
   6  -6  -8   10.60    1.60
  -6   6   7   10.50    0.90
   6   6  -7   13.30    1.20
   6  -6  -7   12.60    1.50
   6  -6  -7    9.80    1.50
   6  -6  -7    9.30    1.50
   6  -6  -7   11.20    1.60
   6   6  -6  242.38    8.60
  -6   6   6  215.58    8.30
   6  -6  -6  216.98    9.40
   6  -6  -6  226.28    8.50
   6  -6  -6  234.18    8.50
   6  -6  -6  231.78    8.60
  -6   6   5   24.40    1.30
   6   6  -5   30.00    1.70
   6  -6  -5   31.20    2.00
   6  -6  -5   25.70    1.90
   6  -6  -5   27.70    1.90
   6  -6  -5   28.60    2.10
  -6   6   4    6.10    0.70
   6   6  -4    8.00    1.00
   6  -6  -4    8.70    1.40
   6  -6  -4    6.80    1.10
   6   6  -3   86.39    3.60
   6  -6  -3   79.69    4.00
   6   6  -2   61.69    2.70
   6  -6  -2   56.39    3.10
   6   6  -1   48.20    2.30
   6  -6  -1   45.80    2.70
   6   6   0   23.70    1.50
   6  -6   0   22.30    1.80
   6   6   1    4.00    0.80
  -6   6  -1    4.10    0.70
  -6   6  -2   14.20    0.90
   6   6   2   13.90    1.30
  -6   6  -3    8.00    0.80
   6   6   3    9.30    1.20
   6   6   4    7.60    1.10
  -6   6  -4    9.40    0.90
   6   6   5    2.00    0.80
   6   6   6   22.10    1.70
  -6   6  -6   20.80    1.30
  -6  -6  -7   11.00    1.60
   6   6   8    0.50    0.50
   6   6   8    0.20    0.40
  -6  -6  -8    0.60    0.50
  -6  -6  -8    0.70    1.00
   6   6   9    0.60    0.40
  -6   6  -9    0.40    0.40
   6   6   9   -0.20    0.50
  -6   6  -9   -0.20    0.40
  -6  -6  -9    0.10    0.50
   6   6  10    6.70    0.80
  -6   6 -10    4.90    0.80
   6   6  10    5.80    0.90
  -6   6 -10    6.20    0.80
  -6  -6 -10    5.80    0.90
   6   6  11   16.70    1.10
   6   6  11   16.50    1.20
  -6   6 -11   15.60    1.00
  -6  -6 -11   14.60    1.20
   6   6  12   12.40    1.00
  -6   6 -12   12.30    0.90
   6   6  12   12.10    1.00
  -6  -6 -12   11.90    1.10
  -6   6 -13    1.10    0.40
   6   6  13    0.50    0.50
   6   6  13    0.70    0.50
  -6  -6 -13    0.80    0.50
  -6  -6 -13    1.80    0.60
   6   6  14   -0.10    0.40
  -6   6 -14    0.40    0.40
   6   6  14    0.00    0.50
  -6  -6 -14   -0.10    0.50
  -6  -6 -14   -0.10    0.40
  -6   6 -15    9.10    0.70
   6   6  15    9.50    0.80
  -6  -6 -15    7.60    0.70
  -6   6 -16    6.10    0.60
   6   6  16    6.70    0.60
  -6  -6 -16    5.10    0.60
  -6   7  18    0.10    0.30
  -6   7  17    6.60    0.60
  -6   7  16   -0.30    0.50
  -6   7  16   -0.10    0.40
  -6   7  15   35.40    1.70
  -6   7  15   31.40    1.40
  -6   7  14   58.79    2.60
  -6   7  14   57.79    2.20
  -6   7  13   21.30    1.70
  -6   7  13   24.90    1.50
  -6   7  13   21.80    1.10
  -6   7  12   12.80    0.90
  -6   7  12   12.60    1.10
  -6   7  12   13.70    1.40
  -6   7  11   16.90    1.00
  -6   7  11   16.10    1.20
  -6   7  11   20.60    1.60
  -6   7  10    0.80    0.40
  -6   7  10    0.90    0.70
  -6   7  10    0.60    0.50
  -6   7   9    4.20    0.70
  -6   7   9    3.80    0.60
   6  -7  -9    2.60    1.10
   6  -7  -9    3.30    1.30
  -6   7   8   13.60    1.10
   6  -7  -8   10.60    1.90
   6  -7  -8   11.50    1.80
   6   7  -7    0.80    0.70
  -6   7   7   -0.10    0.50
   6  -7  -7    0.60    0.90
   6  -7  -7    1.30    1.10
   6  -7  -7   -0.30    1.00
   6  -7  -7   -0.90    0.90
  -6   7   6    4.90    0.80
   6   7  -6    5.50    1.00
   6  -7  -6    3.10    1.10
   6  -7  -6    5.20    1.20
   6  -7  -6    5.10    1.20
   6  -7  -6    3.10    1.10
  -6   7   5    0.90    0.50
   6   7  -5    1.60    0.70
   6  -7  -5   -0.30    0.80
   6  -7  -5    0.30    0.90
   6   7  -4   18.90    1.40
  -6   7   4   16.90    1.10
   6  -7  -4   14.90    1.80
   6   7  -3    3.70    0.80
  -6   7   3    2.90    0.60
   6  -7  -3    1.50    0.90
  -6   7   2    4.60    0.80
   6   7  -2    5.10    1.00
   6  -7  -2    5.70    1.20
  -6   7   1    4.60    0.70
   6   7  -1    4.20    0.90
   6  -7  -1    4.40    1.10
  -6   7   0   -0.20    0.40
   6   7   0    0.30    0.60
   6  -7   0    0.40    0.80
   6   7   1    1.00    0.70
  -6   7  -1    0.60    0.50
   6   7   2    2.60    0.80
  -6   7  -2    1.00    0.50
   6   7   3    7.70    1.20
  -6   7  -3    6.10    0.80
  -6   7  -4    9.90    0.90
  -6   7  -5   17.00    1.20
  -6   7  -6    8.20    1.00
  -6   7  -6    8.90    0.90
   6   7   6    9.80    0.80
   6   7   7    0.10    0.40
  -6   7  -7    0.80    0.50
  -6   7  -7    0.30    0.50
  -6  -7  -7    1.30    0.60
  -6   7  -8    3.60    0.60
   6   7   8    2.70    0.50
  -6   7  -8    2.60    0.50
  -6  -7  -8    5.10    0.90
  -6   7  -9    6.20    0.80
  -6   7  -9    6.20    0.80
   6   7   9    6.50    0.80
  -6  -7  -9    6.70    0.90
  -6   7 -10    2.40    0.50
  -6   7 -10    2.70    0.50
   6   7  10    2.10    0.50
  -6  -7 -10    1.00    0.60
  -6   7 -11    0.30    0.40
   6   7  11    0.20    0.50
  -6   7 -11    0.50    0.40
  -6  -7 -11    0.90    0.60
  -6   7 -12   15.30    1.00
   6   7  12   16.30    1.00
  -6  -7 -12   14.10    1.10
   6   7  13    7.80    0.80
  -6   7 -13    5.50    0.70
  -6  -7 -13    7.20    0.90
  -6  -7 -13    7.40    0.80
  -6   7 -14   -0.60    0.30
   6   7  14    0.60    0.40
  -6  -7 -14    0.10    0.40
  -6  -7 -14    0.00    0.50
   6   7  15   34.50    1.40
  -6   7 -15   36.00    1.40
  -6  -7 -15   32.10    1.40
  -6  -7 -15   33.70    1.50
  -6   8  17    0.10    0.30
  -6   8  16   -0.20    0.30
  -6   8  15    5.50    0.60
  -6   8  15    5.40    0.90
  -6   8  14    3.00    0.70
  -6   8  14    3.30    0.60
  -6   8  13    1.60    0.70
  -6   8  13    0.80    0.40
  -6   8  13    0.60    0.60
  -6   8  12    0.60    0.60
  -6   8  12    0.40    0.60
  -6   8  12   -0.20    0.40
  -6   8  11    3.90    0.70
  -6   8  11    2.80    0.80
  -6   8  11    3.30    0.40
  -6   8  10    3.30    0.80
  -6   8  10    4.20    0.70
  -6   8   9    0.40    0.70
  -6   8   9    0.90    0.60
  -6   8   8   17.10    1.50
  -6   8   8   16.00    1.20
  -6   8   7   10.70    1.30
  -6   8   7    8.60    1.00
  -6   8   6  131.09    5.10
  -6   8   5   26.60    1.50
   6  -8  -5   26.80    2.50
  -6   8   4   10.70    1.00
   6  -8  -4    8.80    1.70
  -6   8   3    1.20    0.50
   6  -8  -3    1.00    1.00
  -6   8   2    9.50    1.00
   6  -8  -2    7.50    1.50
  -6   8   1    2.80    0.60
   6  -8  -1    3.10    1.10
  -6   8   0    0.60    0.50
  -6   8  -1    2.70    0.60
  -6   8  -2   11.00    1.00
  -6   8  -3   13.60    1.10
  -6   8  -3   12.00    1.00
  -6   8  -4   -0.80    0.50
  -6   8  -4    0.50    0.60
   6   8   4    0.60    0.70
  -6   8  -4   -0.10    0.50
   6   8   4    0.00    0.40
   6   8   5    0.70    0.40
  -6   8  -5    1.00    0.50
  -6   8  -5    0.80    0.50
   6   8   5    1.10    0.80
  -6   8  -5    0.80    0.60
   6   8   6    7.80    1.30
  -6   8  -6    7.10    1.00
  -6   8  -6    5.50    0.90
   6   8   6    5.40    0.70
  -6   8  -6    6.10    0.90
  -6  -8  -6    5.50    1.00
   6   8   7    6.20    0.70
  -6   8  -7    5.60    0.80
  -6   8  -7    5.00    0.80
  -6  -8  -7    5.40    1.00
   6   8   8    5.30    0.70
  -6   8  -8    4.80    0.60
  -6   8  -8    3.70    0.60
  -6  -8  -8    3.80    0.70
   6   8   9   16.90    1.00
  -6   8  -9   17.30    1.00
  -6   8  -9   16.30    1.10
  -6  -8  -9   15.20    1.20
   6   8  10    9.10    0.80
  -6   8 -10    9.90    0.80
  -6   8 -10    8.90    0.80
  -6  -8 -10    9.60    1.00
  -6   8 -11    0.60    0.40
  -6   8 -11   -0.40    0.40
   6   8  11    0.10    0.40
  -6  -8 -11   -0.30    0.50
  -6   8 -12   14.80    0.90
   6   8  12   15.90    0.90
  -6   8 -12   14.20    0.90
  -6  -8 -12   15.00    1.10
   6   8  13    6.70    0.60
  -6   8 -13    6.40    0.70
  -6  -8 -13    5.60    0.80
  -6  -8 -13    6.70    0.70
   6   8  14    6.50    0.60
  -6   8 -14    6.60    0.60
  -6  -8 -14    5.70    0.60
  -6  -8 -14    5.70    0.70
  -6   9  14    8.50    1.10
  -6   9  13   13.20    1.00
  -6   9  13   13.90    1.30
  -6   9  12   15.80    1.40
  -6   9  12   13.90    1.10
  -6   9  11    4.90    0.90
  -6   9  11    2.90    0.80
  -6   9  10    0.30    0.70
  -6   9  10    0.40    0.60
  -6   9   9    0.70    0.70
  -6   9   9    0.20    0.50
  -6   9   8    1.50    0.70
  -6   9   8    2.10    0.70
  -6   9   7    3.70    0.70
  -6   9   7    5.00    1.20
  -6   9   6   -0.20    0.60
  -6   9   6   -0.70    0.50
  -6   9   5    3.10    0.80
  -6   9   5    2.90    0.60
   6   9  -5    4.10    0.80
  -6   9   4    0.40    0.50
  -6   9   4    0.10    0.60
   6   9  -4    0.30    0.60
  -6   9   3    0.30    0.60
  -6   9   3    1.00    0.60
   6   9  -3    0.80    0.60
   6   9  -2    2.40    0.70
  -6   9   2    2.40    0.60
  -6   9   2    2.30    0.70
   6   9  -1   11.90    1.40
  -6   9   1   13.50    1.10
  -6   9   0    6.80    0.90
  -6   9   0    7.80    0.90
   6   9   0    6.90    1.30
  -6   9   0    5.30    0.90
   6   9   1   -0.10    0.60
  -6   9  -1    0.20    0.50
  -6   9  -1   -0.10    0.50
  -6   9  -1   -0.20    0.50
  -6   9  -2    0.80    0.60
  -6   9  -2    0.70    0.50
   6   9   2    0.40    0.70
  -6   9  -2    1.20    0.50
  -6   9  -3   16.20    1.10
  -6   9  -3   15.00    1.20
  -6   9  -3   16.00    1.00
   6   9   3   14.20    1.50
  -6   9  -4    1.00    0.60
  -6   9  -4    0.80    0.50
  -6   9  -4    1.90    0.50
   6   9   4    1.90    0.80
  -6  -9  -4   -0.10    0.50
  -6   9  -5    0.30    0.60
  -6   9  -5    0.90    0.50
  -6   9  -5   -0.10    0.50
   6   9   5    0.40    0.70
  -6  -9  -5   -0.10    0.60
   6   9   6    1.60    0.70
  -6   9  -6    0.00    0.50
  -6   9  -6    0.90    0.50
  -6  -9  -6    0.50    0.60
  -6   9  -7   16.90    1.10
   6   9   7   18.40    1.50
  -6   9  -7   14.70    1.00
   6   9   7   14.60    0.80
  -6  -9  -7   16.50    1.20
   6   9   8    7.00    0.60
  -6   9  -8    7.00    0.80
  -6   9  -8    6.50    0.80
  -6  -9  -8    6.80    0.90
  -6   9  -9   -0.40    0.40
  -6   9  -9    0.20    0.40
   6   9   9   -0.70    0.30
  -6  -9  -9    0.50    0.50
   6   9  10    5.20    0.60
  -6   9 -10    5.40    0.70
  -6   9 -10    6.00    0.70
  -6  -9 -10    5.40    0.80
  -6   9 -11    5.90    0.70
   6   9  11    6.60    0.50
  -6   9 -11    5.30    0.70
  -6  -9 -11    4.60    0.80
  -6   9 -12    7.30    0.70
   6   9  12    5.60    0.50
  -6  -9 -12    5.70    0.80
  -6  -9 -12    4.90    0.70
  -6   9 -13    0.40    0.30
  -6  -9 -13    0.60    0.40
  -6  -9 -13    0.70    0.40
  -6  10  14    0.30    0.50
  -6  10  13    1.30    0.60
  -6  10  12    0.60    0.60
  -6  10  11   10.20    0.90
  -6  10  11   11.30    1.20
  -6  10  10    0.00    0.60
  -6  10  10    0.20    0.50
  -6  10   9    8.90    1.20
  -6  10   9    7.70    0.90
  -6  10   8    1.40    0.70
  -6  10   8    0.00    0.50
  -6  10   7    1.70    0.70
  -6  10   7    1.50    0.60
  -6  10   6   12.50    1.30
  -6  10   6   11.40    1.00
  -6  10   5   20.80    1.60
  -6  10   5   21.10    1.30
   6  10  -4    0.60    0.60
  -6  10   4    0.10    0.50
  -6  10   4    0.40    0.70
  -6  10   3   11.00    1.30
   6  10  -3    8.10    1.20
  -6  10   3    9.80    1.00
  -6  10   2   18.00    1.20
  -6  10   2   15.50    1.50
   6  10  -2   15.00    1.40
   6  10  -1    8.90    1.30
  -6  10   1   10.00    1.00
   6  10   0    0.60    0.60
  -6  10   0    0.20    0.50
  -6  10  -1   -0.50    0.50
   6  10   1    0.00    0.70
  -6  10  -1    0.10    0.40
   6  10   2    2.90    0.80
  -6  10  -2    2.70    0.70
  -6  10  -2    2.40    0.60
  -6  10  -2    2.60    0.50
  -6  10  -3    5.40    1.00
  -6  10  -3    6.00    0.80
  -6  10  -3    5.80    0.80
   6  10   3    5.70    1.20
  -6  10  -4    0.60    0.50
  -6  10  -4    0.10    0.50
  -6  10  -4    0.60    0.60
   6  10   4   -0.90    0.60
  -6  10  -5    2.10    0.50
   6  10   5    2.10    0.70
  -6  10  -5    2.40    0.60
  -6 -10  -5    3.10    0.60
   6  10   6    4.60    1.10
  -6  10  -6    3.10    0.50
  -6  10  -6    3.40    0.60
  -6 -10  -6    4.40    0.80
  -6  10  -7    1.20    0.50
  -6  10  -7    1.60    0.50
   6  10   7    1.40    0.60
  -6 -10  -7    0.90    0.50
   6  10   8    1.20    0.60
  -6  10  -8    0.80    0.40
  -6  10  -8    0.30    0.40
  -6 -10  -8    0.20    0.50
  -6  10  -9   -0.20    0.40
  -6  10  -9    0.20    0.40
  -6 -10  -9    0.00    0.50
  -6  10 -10    0.60    0.40
  -6 -10 -10    0.00    0.50
  -6  10 -11    0.70    0.40
  -6 -10 -11    0.60    0.40
  -6 -10 -11    0.40    0.40
  -6  11  12    3.90    0.80
  -6  11  11   -0.10    0.50
  -6  11  10   -0.20    0.60
  -6  11   9   36.70    2.10
  -6  11   8    1.00    0.50
  -6  11   8    0.60    0.60
  -6  11   7    7.80    1.20
  -6  11   7    7.80    0.80
  -6  11   6    0.20    0.50
  -6  11   6    0.00    0.60
  -6  11   5    0.80    0.70
  -6  11   5    0.70    0.50
  -6  11   4    2.90    0.60
  -6  11   4    4.10    1.00
   6  11  -4    1.80    0.80
  -6  11   3   26.50    1.40
  -6  11   3   26.90    1.70
   6  11  -3   24.70    1.80
   6  11  -2   -0.60    0.60
  -6  11   2   -0.30    0.50
   6  11  -1   -0.70    0.60
  -6  11   1   -0.40    0.50
   6  11   0   -1.10    0.60
  -6  11   0   -0.30    0.50
  -6  11  -1    5.10    0.90
   6  11   1    2.70    0.70
   6  11   2    3.50    0.70
  -6  11  -2    5.40    1.00
   6  11   3    4.20    1.00
  -6  11  -3    5.60    0.90
   6  11   4    4.80    1.00
   6  11   5    4.30    1.00
   6  11   6    0.20    0.60
  -6 -11  -6    0.30    0.40
   6  11   7    0.50    0.60
  -6 -11  -7    0.50    0.50
   6  11   8    3.30    0.80
  -6 -11  -8    2.30    0.50
  -6  12   9    8.00    0.90
  -6  12   8    9.50    1.00
  -6  12   7    9.60    1.00
  -6  12   6   15.00    1.20
  -6  12   5    3.00    0.60
  -6  12   4    1.80    0.60
  -6  12   3    0.00    0.60
   6  12  -3   -0.30    0.70
   6  12  -2    0.40    0.70
   6  12  -1   -0.60    0.60
   6  12   0    4.10    0.70
   6  12   1   -0.40    0.60
   6  12   2    4.20    1.00
   6  12   3    1.70    0.60
   6  12   4    3.90    0.90
   6  12   5    0.50    0.50
   7   0 -22    1.70    0.40
   7   0 -21   -0.30    0.30
   7   0 -20   16.10    0.90
   7   0 -19   -0.20    0.40
   7   0 -18   12.90    0.90
   7   0 -17    0.40    0.40
   7   0 -16 1754.72   57.59
   7   0 -15    1.20    0.40
  -7   0  14  138.49    5.20
  -7   0  13    0.20    0.40
   7   0 -13    1.10    0.80
   7   0 -12   62.59    3.00
  -7   0  12   63.19    2.60
   7   0 -12   63.39    3.10
   7   0 -11   -0.70    0.60
   7   0 -11    0.90    0.70
  -7   0  11    0.10    0.30
   7   0 -11    0.20    0.70
   7   0 -10   47.00    2.40
   7   0 -10   47.40    2.30
   7   0 -10   48.40    2.40
   7   0  -9   -0.20    0.60
   7   0  -9   -1.00    0.60
   7   0  -9    0.00    0.60
   7   0  -9    0.60    0.70
   7   0  -8  309.67   10.90
   7   0  -8  321.67   11.20
  -7   0   8  325.17   13.30
   7   0  -8  299.57   11.10
   7   0  -8  323.67   12.10
   7   0  -7    0.20    0.50
   7   0  -7    0.10    0.60
  -7   0   7   -0.30    0.80
   7   0  -7   -0.20    0.50
   7   0  -7   -0.30    0.70
   7   0  -7   -0.50    0.50
   7   0  -6    2.80    0.70
   7   0  -6    2.00    0.70
   7   0  -6    1.50    0.60
  -7   0   6    1.40    0.80
   7   0  -6    2.10    0.80
   7   0  -6    0.90    0.60
   7   0  -5    0.10    0.60
   7   0  -5    0.00    0.50
   7   0  -5    0.60    0.70
   7   0  -5    0.00    0.50
   7   0  -5   -1.20    0.60
  -7   0   5    0.00    0.50
  -7   0   5    0.50    0.40
  -7   0   5   -1.00    0.60
   7   0  -5   -0.10    0.40
   7   0  -4   54.69    2.60
   7   0  -4   54.89    2.30
   7   0  -4   57.49    2.70
   7   0  -4   51.89    2.10
  -7   0   4   49.99    2.60
   7   0  -4   54.59    2.30
  -7   0   4   54.79    2.60
   7   0  -4   55.89    2.30
  -7   0   4   57.29    2.90
   7   0  -4   52.59    2.90
  -7   0   3    0.30    0.60
   7   0  -3   -0.20    0.50
   7   0  -3   -0.40    0.60
   7   0  -3    0.60    0.60
  -7   0   3    0.50    0.50
   7   0  -3   -0.10    0.40
  -7   0   3    0.60    0.50
   7   0  -3    0.70    0.50
   7   0  -3    0.60    0.50
   7   0  -3    0.40    0.30
   7   0  -3   -0.10    0.60
   7   0  -2   -0.10    0.50
   7   0  -2   -0.30    0.60
  -7   0   2   -0.60    0.40
  -7   0   2   -0.10    0.30
   7   0  -2   -0.20    0.30
   7   0  -2   -0.20    0.40
   7   0  -2    0.20    0.50
   7   0  -2    0.40    0.60
  -7   0   2    0.20    0.60
   7   0  -1   -0.10    0.50
  -7   0   1   -0.50    0.50
   7   0  -1    0.70    0.50
   7   0  -1    0.40    0.50
   7   0  -1   -0.20    0.50
  -7   0   1    0.20    0.70
  -7   0   1   -0.80    0.40
   7   0  -1   -0.30    0.30
  -7   0   1   -0.20    0.40
   7   0  -1    0.00    0.50
   7   0  -1    0.40    0.60
  -7   0   0    1.40    0.60
   7   0   0    2.20    0.40
   7   0   0    1.80    0.60
  -7   0   0    1.80    0.70
   7   0   0    2.50    0.60
  -7   0   0    2.10    0.70
   7   0   0    1.40    0.60
   7   0   0    2.80    0.60
   7   0   0    1.80    0.60
  -7   0   0    1.50    0.50
   7   0   1    0.00    0.50
  -7   0  -1    0.40    0.40
  -7   0  -1   -0.50    0.40
  -7   0  -1   -0.80    0.50
  -7   0  -1   -0.30    0.70
  -7   0  -1   -0.60    0.50
   7   0   1   -0.20    0.50
   7   0   1    0.60    0.30
   7   0   1    0.40    0.50
   7   0   1    0.10    0.60
  -7   0  -2   37.60    2.00
  -7   0  -2   36.30    2.10
  -7   0  -2   38.40    2.00
   7   0   2   34.30    2.00
   7   0   2   37.70    1.70
  -7   0  -2   36.00    1.70
  -7   0  -2   35.80    1.90
   7   0   2   35.60    1.50
   7   0   2   35.50    1.70
  -7   0  -2   32.20    1.80
  -7   0  -3   -1.00    0.70
  -7   0  -3   -0.90    0.60
   7   0   3   -0.20    0.40
  -7   0  -3   -1.10    0.80
  -7   0  -3   -0.70    0.60
  -7   0  -4   12.30    1.20
  -7   0  -4   12.70    1.30
  -7   0  -5   -0.40    0.80
  -7   0  -5    1.30    0.70
  -7   0  -6   51.89    2.50
  -7   0  -6   49.50    2.70
  -7   0  -7   -1.10    0.80
  -7   0  -7    0.60    0.80
  -7   0  -8   70.29    3.40
  -7   0  -8   75.59    3.70
  -7   0  -9   -1.90    0.80
  -7   0  -9    1.00    1.00
  -7   0 -10   14.70    2.00
  -7   0 -10   13.80    1.70
  -7   0 -11   -0.90    0.90
  -7   0 -11    0.30    1.30
  -7   0 -12   -0.20    0.50
  -7   0 -12   -0.70    1.30
  -7   0 -13    0.40    0.50
  -7   0 -13   -0.10    0.40
  -7   0 -14   31.60    1.60
  -7   0 -15    0.40    0.50
  -7   0 -15   -0.10    0.40
  -7   0 -16   65.79    2.50
  -7   0 -16   63.29    2.40
  -7   0 -17   -0.30    0.30
  -7   0 -17    0.50    0.50
  -7   0 -18    1.50    0.40
  -7   0 -18    1.20    0.30
   7   1 -22    0.60    0.30
   7  -1 -22    0.40    0.30
   7   1 -21    0.80    0.30
   7  -1 -21    0.90    0.40
   7   1 -20   -0.20    0.30
   7  -1 -20    0.00    0.40
   7   1 -19   15.70    1.00
   7  -1 -19   16.00    1.00
   7   1 -18    7.60    0.80
   7  -1 -18    7.90    0.80
   7   1 -17   26.60    1.30
   7  -1 -17   25.70    1.30
   7   1 -16   40.50    1.70
   7  -1 -16   41.60    1.80
  -7  -1  16   41.20    2.00
   7   1 -15    2.20    0.50
  -7  -1  15    2.50    0.50
   7  -1 -15    4.00    0.70
  -7  -1  14    5.30    0.80
   7  -1 -14    6.30    1.20
   7   1 -13    6.00    1.30
  -7  -1  13    3.80    0.70
   7  -1 -13    5.50    1.10
   7  -1 -13    1.40    0.90
  -7   1  12    1.20    0.40
   7   1 -12    1.50    0.80
   7   1 -12    2.50    1.00
  -7  -1  12    1.80    0.40
   7  -1 -12    0.80    0.80
   7  -1 -12    1.30    0.70
   7  -1 -12    0.70    0.80
  -7   1  11    5.50    0.60
   7   1 -11    4.70    1.10
   7   1 -11    6.80    1.20
  -7  -1  11    4.30    0.50
   7  -1 -11    5.60    1.00
   7  -1 -11    3.70    0.90
   7  -1 -11    5.10    1.10
   7   1 -10   -0.50    0.60
   7   1 -10    1.40    0.80
   7   1 -10    0.20    0.60
   7  -1 -10    0.20    0.70
   7  -1 -10   -0.50    0.70
   7  -1 -10   -0.40    0.60
   7  -1 -10   -0.80    0.60
   7   1  -9    5.30    0.90
   7   1  -9    6.40    1.10
   7   1  -9    4.80    0.90
   7   1  -9    6.60    1.00
   7  -1  -9    5.90    0.90
   7  -1  -9    4.80    1.00
   7  -1  -9    4.40    0.90
   7  -1  -9    4.80    0.90
   7   1  -8   19.90    1.40
   7   1  -8   22.10    1.60
   7   1  -8   22.30    1.50
   7   1  -8   21.60    1.50
   7  -1  -8   19.90    1.50
   7  -1  -8   23.10    1.50
   7  -1  -8   23.50    1.70
   7  -1  -8   22.00    1.70
   7  -1  -8   20.00    1.50
   7   1  -7   21.60    1.50
   7   1  -7   22.30    1.40
   7   1  -7   21.70    1.50
   7   1  -7   23.10    1.50
  -7   1   7   22.80    1.90
   7  -1  -7   21.90    1.50
   7  -1  -7   24.40    1.70
   7  -1  -7   21.10    1.50
   7  -1  -7   23.50    1.70
   7  -1  -7   20.90    1.50
  -7   1   6   16.50    1.50
   7   1  -6   14.50    1.00
   7   1  -6   16.50    1.20
[truncated: 562,711 more chars]
