# Supplementary material for: Switching the Conformation of 3,2′:6′,3″-tpy Domains in 4′-(4-n-Alkyloxyphenyl)-3,2′:6′,3″-Terpyridines
Source: Molecules. 2020 Jul 10;25(14):3162. doi: 10.3390/molecules25143162 (PMC7397000; doi:10.3390/molecules25143162)
Supplement: Supplementary file 1 [file molecules-25-03162-s001.zip › molecules-855758-supplementary-proof - ORIGINAL/ROD049_130K_0m.cif]

data_rod049_130k_0m
_audit_creation_date               2019-10-15
_audit_creation_method
;
Olex2 1.2
(compiled May 18 2018 14:05:52 for OlexSys, GUI svn.r5506)
;
_shelx_SHELXL_version_number       '2014/7'
loop_
  _audit_author_name
  _audit_author_email
  _audit_author_address
 'Prescimone, A.' alessandro.prescimone@unibas.ch
;

University of Basel
Department of Chemistry
Basel
Switzerland
;

_audit_contact_author_address
;
University of Basel
Department of Chemistry
Basel
Switzerland
;
_audit_contact_author_email        alessandro.prescimone@unibas.ch
_audit_contact_author_name         'Prescimone, A.'
_audit_contact_author_phone        ''
_publ_contact_author_id_orcid      https://orcid.org/0000-0002-3631-5210
_publ_section_references
;
Dolomanov, O.V., Bourhis, L.J., Gildea, R.J, Howard, J.A.K. & Puschmann, H.
 (2009), J. Appl. Cryst. 42, 339-341.

Sheldrick, G.M. (2015). Acta Cryst. A71, 3-8.

Sheldrick, G.M. (2015). Acta Cryst. C71, 3-8.
;
_chemical_name_common              ?
_chemical_name_systematic          ?
_chemical_formula_moiety           'C29 H31 N3 O'
_chemical_formula_sum              'C29 H31 N3 O'
_chemical_formula_weight           437.57
_chemical_melting_point            ?
loop_
  _atom_type_symbol
  _atom_type_description
  _atom_type_scat_dispersion_real
  _atom_type_scat_dispersion_imag
  _atom_type_scat_source
 'C' 'C' 0.0181 0.0091 'International Tables Vol C Tables 4.2.6.8 and 6.1.1.4'
 'H' 'H' 0.0000 0.0000 'International Tables Vol C Tables 4.2.6.8 and 6.1.1.4'
 'N' 'N' 0.0311 0.0180 'International Tables Vol C Tables 4.2.6.8 and 6.1.1.4'
 'O' 'O' 0.0492 0.0322 'International Tables Vol C Tables 4.2.6.8 and 6.1.1.4'

_shelx_space_group_comment
;
The symmetry employed for this shelxl refinement is uniquely defined
by the following loop, which should always be used as a source of
symmetry information in preference to the above space-group names.
They are only intended as comments.
;
_space_group_crystal_system        'monoclinic'
_space_group_IT_number             14
_space_group_name_H-M_alt          'P 1 21/c 1'
_space_group_name_Hall             '-P 2ybc'
loop_
  _space_group_symop_operation_xyz
 'x, y, z'
 '-x, y+1/2, -z+1/2'
 '-x, -y, -z'
 'x, -y-1/2, z-1/2'

_cell_length_a                     13.8447(15)
_cell_length_b                     14.1626(16)
_cell_length_c                     24.757(3)
_cell_angle_alpha                  90
_cell_angle_beta                   102.213(4)
_cell_angle_gamma                  90
_cell_volume                       4744.4(9)
_cell_formula_units_Z              8
_cell_measurement_reflns_used      9939
_cell_measurement_temperature      130
_cell_measurement_theta_max        70.252
_cell_measurement_theta_min        3.616
_shelx_estimated_absorpt_T_max     0.918
_shelx_estimated_absorpt_T_min     0.868
_exptl_absorpt_coefficient_mu      0.582
_exptl_absorpt_correction_T_max    0.7533
_exptl_absorpt_correction_T_min    0.6830
_exptl_absorpt_correction_type     multi-scan
_exptl_absorpt_process_details
;
SADABS-2012/1 (Bruker,2012) was used for absorption correction.
wR2(int) was 0.0686 before and 0.0384 after correction.
The Ratio of minimum to maximum transmission is 0.9067.
The \l/2 correction factor is 0.0015.
;
_exptl_absorpt_special_details     ?
_exptl_crystal_colour              colourless
_exptl_crystal_colour_primary      colourless
_exptl_crystal_density_diffrn      1.225
_exptl_crystal_density_meas        ?
_exptl_crystal_density_method      ?
_exptl_crystal_description         'block'
_exptl_crystal_F_000               1872
_exptl_crystal_recrystallization_method 
 'The material was recrystallised from ethanol by slow evaporation'
_exptl_crystal_size_max            0.25
_exptl_crystal_size_mid            0.2
_exptl_crystal_size_min            0.15
_exptl_transmission_factor_max     ?
_exptl_transmission_factor_min     ?
_diffrn_reflns_av_R_equivalents    0.0286
_diffrn_reflns_av_unetI/netI       0.0196
_diffrn_reflns_Laue_measured_fraction_full  0.988
_diffrn_reflns_Laue_measured_fraction_max  0.952
_diffrn_reflns_limit_h_max         16
_diffrn_reflns_limit_h_min         -16
_diffrn_reflns_limit_k_max         16
_diffrn_reflns_limit_k_min         -17
_diffrn_reflns_limit_l_max         28
_diffrn_reflns_limit_l_min         -29
_diffrn_reflns_number              31983
_diffrn_reflns_point_group_measured_fraction_full  0.988
_diffrn_reflns_point_group_measured_fraction_max  0.952
_diffrn_reflns_theta_full          67.679
_diffrn_reflns_theta_max           70.260
_diffrn_reflns_theta_min           3.266
_diffrn_ambient_temperature        130
_diffrn_detector_area_resol_mean   ?
_diffrn_measured_fraction_theta_full  0.988
_diffrn_measured_fraction_theta_max  0.952
_diffrn_measurement_device         Area
_diffrn_measurement_device_type    'Bruker APEX-II CCD'
_diffrn_measurement_method         '\f & \w scans'
_diffrn_radiation_monochromator    graphite
_diffrn_radiation_probe            x-ray
_diffrn_radiation_type             CuK\a
_diffrn_radiation_wavelength       1.54178
_diffrn_source                     ?
_diffrn_special_details            ?
_diffrn_standards_number           0
_reflns_Friedel_coverage           0.000
_reflns_Friedel_fraction_full      .
_reflns_Friedel_fraction_max       .
_reflns_number_gt                  7947
_reflns_number_total               8603
_reflns_special_details
;
 Reflections were merged by SHELXL according to the crystal
 class for the calculation of statistics and refinement.
 
 _reflns_Friedel_fraction is defined as the number of unique
 Friedel pairs measured divided by the number that would be
 possible theoretically, ignoring centric projections and
 systematic absences.
;
_reflns_threshold_expression       'I > 2\s(I)'
_computing_cell_refinement         'SAINT v8.34A (Bruker, 2013)'
_computing_data_collection         'Apex2 (Bruker AXS, 2006)'
_computing_data_reduction          'SAINT v8.34A (Bruker, 2013)'
_computing_molecular_graphics      'Olex2 (Dolomanov et al., 2009)'
_computing_publication_material    'Olex2 (Dolomanov et al., 2009)'
_computing_structure_refinement    'ShelXL (Sheldrick, 2015)'
_computing_structure_solution      'ShelXT (Sheldrick, 2015)'
_refine_diff_density_max           0.214
_refine_diff_density_min           -0.168
_refine_diff_density_rms           0.035
_refine_ls_extinction_coef         .
_refine_ls_extinction_method       none
_refine_ls_goodness_of_fit_ref     1.035
_refine_ls_hydrogen_treatment      constr
_refine_ls_matrix_type             full
_refine_ls_number_parameters       597
_refine_ls_number_reflns           8603
_refine_ls_number_restraints       0
_refine_ls_R_factor_all            0.0407
_refine_ls_R_factor_gt             0.0378
_refine_ls_restrained_S_all        1.035
_refine_ls_shift/su_max            0.001
_refine_ls_shift/su_mean           0.000
_refine_ls_structure_factor_coef   Fsqd
_refine_ls_weighting_details      
 'w=1/[\s^2^(Fo^2^)+(0.0552P)^2^+1.1795P] where P=(Fo^2^+2Fc^2^)/3'
_refine_ls_weighting_scheme        calc
_refine_ls_wR_factor_gt            0.1038
_refine_ls_wR_factor_ref           0.1067
_refine_special_details            ?
_olex2_refinement_description
;
1. Fixed Uiso
 At 1.2 times of:
  All C(H) groups, All C(H,H) groups
 At 1.5 times of:
  All C(H,H,H) groups
2.a Secondary CH2 refined with riding coordinates:
 C53(H53A,H53B), C51(H51A,H51B), C52(H52A,H52B), C54(H54A,H54B), C55(H55A,
 H55B), C56(H56A,H56B), C43(H43A,H43B), C45(H45A,H45B), C47(H47A,H47B),
 C44(H44A,H44B), C48(H48A,H48B), C46(H46A,H46B), C49(H49A,H49B), C57(H57A,H57B)
2.b Aromatic/amide H refined with riding coordinates:
 C27(H27), C6(H6), C8(H8), C35(H35), C30(H30), C24(H24), C34(H34), C33(H33),
 C11(H11), C16(H16), C17(H17), C38(H38), C19(H19), C3(H3), C23(H23), C41(H41),
 C12(H12), C20(H20), C31(H31), C21(H21), C39(H39), C1(H1), C42(H42), C2(H2),
 C22(H22), C14(H14), C13(H13), C40(H40)
2.c Idealised Me refined as rotating group:
 C50(H50A,H50B,H50C), C58(H58A,H58B,H58C)
;
_atom_sites_solution_hydrogens     geom
_atom_sites_solution_primary       dual
_atom_sites_solution_secondary     ?
loop_
  _atom_site_label
  _atom_site_type_symbol
  _atom_site_fract_x
  _atom_site_fract_y
  _atom_site_fract_z
  _atom_site_U_iso_or_equiv
  _atom_site_adp_type
  _atom_site_occupancy
  _atom_site_site_symmetry_order
  _atom_site_calc_flag
  _atom_site_refinement_flags_posn
  _atom_site_refinement_flags_adp
  _atom_site_refinement_flags_occupancy
  _atom_site_disorder_assembly
  _atom_site_disorder_group
 O2 O 0.82919(5) 0.59644(6) 0.81236(3) 0.03314(19) Uani 1 1 d . . . . .
 O1 O 0.32525(5) 0.37642(6) 0.56112(3) 0.03188(19) Uani 1 1 d . . . . .
 N5 N 0.40019(6) 0.61687(6) 1.00917(4) 0.0252(2) Uani 1 1 d . . . . .
 N2 N -0.09950(6) 0.35436(6) 0.76130(4) 0.0250(2) Uani 1 1 d . . . . .
 N3 N 0.14961(7) 0.35941(8) 0.93048(4) 0.0357(2) Uani 1 1 d . . . . .
 N6 N 0.64613(7) 0.60988(9) 1.17897(4) 0.0392(3) Uani 1 1 d . . . . .
 N1 N -0.39896(7) 0.39357(8) 0.69397(4) 0.0373(2) Uani 1 1 d . . . . .
 N4 N 0.10020(7) 0.64375(9) 0.94123(4) 0.0398(3) Uani 1 1 d . . . . .
 C26 C 0.37409(8) 0.61601(7) 0.95377(4) 0.0243(2) Uani 1 1 d . . . . .
 C5 C -0.12639(8) 0.35418(7) 0.70594(4) 0.0242(2) Uani 1 1 d . . . . .
 C36 C 0.49740(8) 0.61879(7) 1.03266(4) 0.0243(2) Uani 1 1 d . . . . .
 C7 C 0.04276(8) 0.35384(7) 0.69518(4) 0.0248(2) Uani 1 1 d . . . . .
 C37 C 0.52180(8) 0.61518(7) 1.09409(4) 0.0252(2) Uani 1 1 d . . . . .
 C9 C -0.00190(8) 0.35629(7) 0.78437(4) 0.0242(2) Uani 1 1 d . . . . .
 C27 C 0.44297(8) 0.61786(8) 0.92025(4) 0.0252(2) Uani 1 1 d . . . . .
 H27 H 0.4215 0.6171 0.8812 0.030 Uiso 1 1 calc R . . . .
 C4 C -0.23415(8) 0.35844(7) 0.68141(4) 0.0246(2) Uani 1 1 d . . . . .
 C6 C -0.05813(8) 0.35426(8) 0.67196(4) 0.0247(2) Uani 1 1 d . . . . .
 H6 H -0.0803 0.3546 0.6329 0.030 Uiso 1 1 calc R . . . .
 C28 C 0.54366(8) 0.62085(8) 0.94413(4) 0.0251(2) Uani 1 1 d . . . . .
 C8 C 0.07025(8) 0.35582(7) 0.75270(4) 0.0250(2) Uani 1 1 d . . . . .
 H8 H 0.1382 0.3568 0.7703 0.030 Uiso 1 1 calc R . . . .
 C10 C 0.02386(8) 0.36038(7) 0.84582(4) 0.0255(2) Uani 1 1 d . . . . .
 C25 C 0.26619(8) 0.61324(8) 0.92927(4) 0.0251(2) Uani 1 1 d . . . . .
 C29 C 0.61848(8) 0.61953(8) 0.90933(4) 0.0255(2) Uani 1 1 d . . . . .
 C15 C 0.11647(8) 0.35515(8) 0.65944(4) 0.0250(2) Uani 1 1 d . . . . .
 C35 C 0.57031(8) 0.62164(8) 1.00161(4) 0.0254(2) Uani 1 1 d . . . . .
 H35 H 0.6381 0.6241 1.0196 0.031 Uiso 1 1 calc R . . . .
 C30 C 0.71174(8) 0.57921(8) 0.92904(4) 0.0283(2) Uani 1 1 d . . . . .
 H30 H 0.7285 0.5560 0.9658 0.034 Uiso 1 1 calc R . . . .
 C18 C 0.25349(8) 0.36610(8) 0.59083(4) 0.0270(2) Uani 1 1 d . . . . .
 C24 C 0.22881(8) 0.58669(8) 0.87483(4) 0.0285(2) Uani 1 1 d . . . . .
 H24 H 0.2721 0.5667 0.8520 0.034 Uiso 1 1 calc R . . . .
 C34 C 0.59736(8) 0.65389(8) 0.85544(5) 0.0285(2) Uani 1 1 d . . . . .
 H34 H 0.5349 0.6824 0.8416 0.034 Uiso 1 1 calc R . . . .
 C53 C 0.89782(8) 0.61249(8) 0.67434(5) 0.0287(2) Uani 1 1 d . . . . .
 H53A H 0.8642 0.6721 0.6604 0.034 Uiso 1 1 calc R . . . .
 H53B H 0.8575 0.5593 0.6558 0.034 Uiso 1 1 calc R . . . .
 C33 C 0.66464(8) 0.64775(8) 0.82127(5) 0.0291(2) Uani 1 1 d . . . . .
 H33 H 0.6482 0.6713 0.7845 0.035 Uiso 1 1 calc R . . . .
 C11 C 0.12130(8) 0.35552(8) 0.87546(5) 0.0304(2) Uani 1 1 d . . . . .
 H11 H 0.1716 0.3489 0.8549 0.037 Uiso 1 1 calc R . . . .
 C16 C 0.21285(8) 0.38737(8) 0.67984(5) 0.0273(2) Uani 1 1 d . . . . .
 H16 H 0.2322 0.4059 0.7175 0.033 Uiso 1 1 calc R . . . .
 C32 C 0.75657(8) 0.60673(8) 0.84147(5) 0.0276(2) Uani 1 1 d . . . . .
 C17 C 0.28013(8) 0.39254(8) 0.64604(5) 0.0290(2) Uani 1 1 d . . . . .
 H17 H 0.3453 0.4144 0.6606 0.035 Uiso 1 1 calc R . . . .
 C38 C 0.44788(8) 0.60805(8) 1.12428(5) 0.0299(2) Uani 1 1 d . . . . .
 H38 H 0.3803 0.6076 1.1059 0.036 Uiso 1 1 calc R . . . .
 C19 C 0.15876(8) 0.33232(9) 0.56986(5) 0.0306(2) Uani 1 1 d . . . . .
 H19 H 0.1400 0.3131 0.5323 0.037 Uiso 1 1 calc R . . . .
 C51 C 0.80980(8) 0.62178(8) 0.75502(4) 0.0282(2) Uani 1 1 d . . . . .
 H51A H 0.7894 0.6888 0.7500 0.034 Uiso 1 1 calc R . . . .
 H51B H 0.7567 0.5818 0.7335 0.034 Uiso 1 1 calc R . . . .
 C3 C -0.27229(8) 0.33744(8) 0.62634(5) 0.0305(2) Uani 1 1 d . . . . .
 H3 H -0.2297 0.3172 0.6031 0.037 Uiso 1 1 calc R . . . .
 C23 C 0.12776(8) 0.58968(9) 0.85431(5) 0.0322(3) Uani 1 1 d . . . . .
 H23 H 0.1008 0.5720 0.8172 0.039 Uiso 1 1 calc R . . . .
 C52 C 0.90572(8) 0.60582(8) 0.73656(4) 0.0274(2) Uani 1 1 d . . . . .
 H52A H 0.9313 0.5425 0.7492 0.033 Uiso 1 1 calc R . . . .
 H52B H 0.9546 0.6529 0.7550 0.033 Uiso 1 1 calc R . . . .
 C54 C 0.99995(8) 0.60960(8) 0.66033(5) 0.0290(2) Uani 1 1 d . . . . .
 H54A H 1.0382 0.6649 0.6776 0.035 Uiso 1 1 calc R . . . .
 H54B H 1.0346 0.5522 0.6771 0.035 Uiso 1 1 calc R . . . .
 C41 C 0.61904(8) 0.61538(9) 1.12402(5) 0.0323(3) Uani 1 1 d . . . . .
 H41 H 0.6700 0.6198 1.1038 0.039 Uiso 1 1 calc R . . . .
 C12 C -0.04899(9) 0.37034(9) 0.87647(5) 0.0326(3) Uani 1 1 d . . . . .
 H12 H -0.1166 0.3744 0.8585 0.039 Uiso 1 1 calc R . . . .
 C20 C 0.09199(8) 0.32701(8) 0.60424(5) 0.0304(2) Uani 1 1 d . . . . .
 H20 H 0.0275 0.3034 0.5898 0.036 Uiso 1 1 calc R . . . .
 C55 C 1.00019(9) 0.60962(9) 0.59889(5) 0.0333(3) Uani 1 1 d . . . . .
 H55A H 0.9632 0.6654 0.5813 0.040 Uiso 1 1 calc R . . . .
 H55B H 0.9659 0.5524 0.5816 0.040 Uiso 1 1 calc R . . . .
 C31 C 0.77969(8) 0.57289(8) 0.89551(4) 0.0297(2) Uani 1 1 d . . . . .
 H31 H 0.8426 0.5453 0.9094 0.036 Uiso 1 1 calc R . . . .
 C56 C 1.10454(9) 0.61186(9) 0.58827(5) 0.0336(3) Uani 1 1 d . . . . .
 H56A H 1.1383 0.6691 0.6059 0.040 Uiso 1 1 calc R . . . .
 H56B H 1.1411 0.5564 0.6065 0.040 Uiso 1 1 calc R . . . .
 C43 C 0.30160(8) 0.35900(9) 0.50271(4) 0.0304(2) Uani 1 1 d . . . . .
 H43A H 0.2471 0.4007 0.4842 0.036 Uiso 1 1 calc R . . . .
 H43B H 0.2814 0.2925 0.4950 0.036 Uiso 1 1 calc R . . . .
 C21 C -0.30137(8) 0.38606(9) 0.71319(5) 0.0318(3) Uani 1 1 d . . . . .
 H21 H -0.2761 0.4005 0.7510 0.038 Uiso 1 1 calc R . . . .
 C39 C 0.47382(9) 0.60161(9) 1.18102(5) 0.0339(3) Uani 1 1 d . . . . .
 H39 H 0.4245 0.5962 1.2023 0.041 Uiso 1 1 calc R . . . .
 C45 C 0.38669(8) 0.36904(9) 0.42082(5) 0.0321(3) Uani 1 1 d . . . . .
 H45A H 0.3443 0.4199 0.4011 0.039 Uiso 1 1 calc R . . . .
 H45B H 0.3551 0.3077 0.4086 0.039 Uiso 1 1 calc R . . . .
 C47 C 0.48840(9) 0.36141(9) 0.34514(5) 0.0321(3) Uani 1 1 d . . . . .
 H47A H 0.4528 0.3026 0.3315 0.038 Uiso 1 1 calc R . . . .
 H47B H 0.4526 0.4149 0.3242 0.038 Uiso 1 1 calc R . . . .
 C44 C 0.39496(8) 0.38011(9) 0.48283(5) 0.0331(3) Uani 1 1 d . . . . .
 H44A H 0.4478 0.3377 0.5023 0.040 Uiso 1 1 calc R . . . .
 H44B H 0.4154 0.4457 0.4933 0.040 Uiso 1 1 calc R . . . .
 C1 C -0.43287(8) 0.37388(9) 0.64048(5) 0.0350(3) Uani 1 1 d . . . . .
 H1 H -0.5018 0.3793 0.6259 0.042 Uiso 1 1 calc R . . . .
 C42 C 0.19799(8) 0.64024(9) 0.96051(5) 0.0325(3) Uani 1 1 d . . . . .
 H42 H 0.2226 0.6573 0.9980 0.039 Uiso 1 1 calc R . . . .
 C2 C -0.37276(9) 0.34614(9) 0.60542(5) 0.0356(3) Uani 1 1 d . . . . .
 H2 H -0.3999 0.3332 0.5676 0.043 Uiso 1 1 calc R . . . .
 C22 C 0.06689(8) 0.61863(9) 0.88851(5) 0.0357(3) Uani 1 1 d . . . . .
 H22 H -0.0023 0.6209 0.8739 0.043 Uiso 1 1 calc R . . . .
 C14 C 0.07726(9) 0.36870(9) 0.95852(5) 0.0359(3) Uani 1 1 d . . . . .
 H14 H 0.0950 0.3716 0.9977 0.043 Uiso 1 1 calc R . . . .
 C13 C -0.02158(9) 0.37431(10) 0.93352(5) 0.0380(3) Uani 1 1 d . . . . .
 H13 H -0.0702 0.3808 0.9552 0.046 Uiso 1 1 calc R . . . .
 C48 C 0.59238(9) 0.35701(9) 0.33445(5) 0.0340(3) Uani 1 1 d . . . . .
 H48A H 0.6275 0.3029 0.3552 0.041 Uiso 1 1 calc R . . . .
 H48B H 0.6281 0.4152 0.3491 0.041 Uiso 1 1 calc R . . . .
 C46 C 0.48827(8) 0.37346(9) 0.40630(5) 0.0315(3) Uani 1 1 d . . . . .
 H46A H 0.5188 0.4351 0.4187 0.038 Uiso 1 1 calc R . . . .
 H46B H 0.5304 0.3236 0.4273 0.038 Uiso 1 1 calc R . . . .
 C40 C 0.57253(9) 0.60311(10) 1.20644(5) 0.0374(3) Uani 1 1 d . . . . .
 H40 H 0.5894 0.5991 1.2456 0.045 Uiso 1 1 calc R . . . .
 C49 C 0.59647(10) 0.34675(9) 0.27370(5) 0.0378(3) Uani 1 1 d . . . . .
 H49A H 0.5626 0.2876 0.2591 0.045 Uiso 1 1 calc R . . . .
 H49B H 0.5604 0.4000 0.2527 0.045 Uiso 1 1 calc R . . . .
 C57 C 1.11050(10) 0.61153(11) 0.52772(5) 0.0451(3) Uani 1 1 d . . . . .
 H57A H 1.0760 0.5550 0.5097 0.054 Uiso 1 1 calc R . . . .
 H57B H 1.0759 0.6679 0.5094 0.054 Uiso 1 1 calc R . . . .
 C50 C 0.70160(11) 0.34505(11) 0.26455(6) 0.0490(4) Uani 1 1 d . . . . .
 H50A H 0.7003 0.3355 0.2252 0.074 Uiso 1 1 calc GR . . . .
 H50B H 0.7382 0.2933 0.2860 0.074 Uiso 1 1 calc GR . . . .
 H50C H 0.7341 0.4052 0.2766 0.074 Uiso 1 1 calc GR . . . .
 C58 C 1.21610(11) 0.61146(12) 0.51967(6) 0.0510(4) Uani 1 1 d . . . . .
 H58A H 1.2160 0.6061 0.4802 0.076 Uiso 1 1 calc GR . . . .
 H58B H 1.2518 0.5578 0.5395 0.076 Uiso 1 1 calc GR . . . .
 H58C H 1.2487 0.6704 0.5341 0.076 Uiso 1 1 calc GR . . . .

loop_
  _atom_site_aniso_label
  _atom_site_aniso_U_11
  _atom_site_aniso_U_22
  _atom_site_aniso_U_33
  _atom_site_aniso_U_23
  _atom_site_aniso_U_13
  _atom_site_aniso_U_12
 O2 0.0239(4) 0.0522(5) 0.0253(4) 0.0005(4) 0.0096(3) 0.0027(3)
 O1 0.0229(4) 0.0503(5) 0.0235(4) -0.0024(3) 0.0073(3) -0.0026(3)
 N5 0.0216(4) 0.0293(5) 0.0253(5) -0.0009(4) 0.0061(4) 0.0005(4)
 N2 0.0244(4) 0.0263(5) 0.0249(5) -0.0002(4) 0.0066(4) -0.0018(4)
 N3 0.0328(5) 0.0460(6) 0.0269(5) -0.0019(4) 0.0033(4) -0.0047(4)
 N6 0.0306(5) 0.0608(7) 0.0254(5) 0.0013(5) 0.0041(4) 0.0111(5)
 N1 0.0264(5) 0.0488(6) 0.0385(6) 0.0043(5) 0.0113(4) 0.0044(4)
 N4 0.0226(5) 0.0607(7) 0.0373(6) -0.0008(5) 0.0089(4) 0.0026(5)
 C26 0.0215(5) 0.0265(5) 0.0251(5) -0.0004(4) 0.0051(4) -0.0002(4)
 C5 0.0239(5) 0.0238(5) 0.0252(5) 0.0000(4) 0.0061(4) -0.0017(4)
 C36 0.0219(5) 0.0249(5) 0.0260(5) -0.0026(4) 0.0050(4) -0.0002(4)
 C7 0.0245(5) 0.0235(5) 0.0268(5) 0.0014(4) 0.0063(4) -0.0008(4)
 C37 0.0253(5) 0.0259(5) 0.0249(5) -0.0030(4) 0.0065(4) 0.0009(4)
 C9 0.0241(5) 0.0216(5) 0.0267(5) 0.0014(4) 0.0051(4) -0.0002(4)
 C27 0.0225(5) 0.0308(6) 0.0223(5) -0.0010(4) 0.0050(4) -0.0004(4)
 C4 0.0232(5) 0.0253(5) 0.0261(5) 0.0017(4) 0.0071(4) -0.0021(4)
 C6 0.0236(5) 0.0287(5) 0.0222(5) 0.0004(4) 0.0057(4) -0.0017(4)
 C28 0.0225(5) 0.0263(5) 0.0264(5) -0.0020(4) 0.0049(4) -0.0009(4)
 C8 0.0215(5) 0.0265(5) 0.0269(5) 0.0020(4) 0.0047(4) 0.0003(4)
 C10 0.0271(5) 0.0244(5) 0.0253(5) 0.0007(4) 0.0062(4) -0.0023(4)
 C25 0.0212(5) 0.0284(5) 0.0261(5) 0.0025(4) 0.0060(4) -0.0006(4)
 C29 0.0222(5) 0.0295(5) 0.0250(5) -0.0047(4) 0.0056(4) -0.0032(4)
 C15 0.0237(5) 0.0265(5) 0.0252(5) 0.0027(4) 0.0060(4) 0.0009(4)
 C35 0.0197(5) 0.0304(5) 0.0260(5) -0.0033(4) 0.0043(4) -0.0011(4)
 C30 0.0236(5) 0.0377(6) 0.0234(5) -0.0008(5) 0.0045(4) -0.0008(5)
 C18 0.0235(5) 0.0322(6) 0.0263(6) 0.0020(4) 0.0076(4) 0.0022(4)
 C24 0.0252(5) 0.0327(6) 0.0279(6) -0.0004(4) 0.0061(4) 0.0006(4)
 C34 0.0227(5) 0.0348(6) 0.0279(6) -0.0015(5) 0.0051(4) 0.0019(4)
 C53 0.0287(6) 0.0312(6) 0.0278(6) 0.0007(4) 0.0096(4) 0.0010(4)
 C33 0.0263(5) 0.0372(6) 0.0244(5) 0.0007(5) 0.0065(4) 0.0002(5)
 C11 0.0271(5) 0.0371(6) 0.0272(6) -0.0013(5) 0.0059(4) -0.0036(5)
 C16 0.0239(5) 0.0349(6) 0.0230(5) -0.0006(4) 0.0043(4) 0.0009(4)
 C32 0.0230(5) 0.0348(6) 0.0266(6) -0.0050(4) 0.0089(4) -0.0037(4)
 C17 0.0202(5) 0.0397(6) 0.0263(6) 0.0005(5) 0.0034(4) -0.0010(4)
 C38 0.0255(5) 0.0354(6) 0.0302(6) -0.0060(5) 0.0086(4) -0.0036(5)
 C19 0.0284(6) 0.0405(6) 0.0229(5) -0.0042(5) 0.0053(4) -0.0047(5)
 C51 0.0273(5) 0.0340(6) 0.0248(5) 0.0000(4) 0.0085(4) -0.0015(4)
 C3 0.0257(5) 0.0374(6) 0.0294(6) -0.0038(5) 0.0079(4) -0.0020(5)
 C23 0.0280(6) 0.0358(6) 0.0299(6) -0.0002(5) -0.0004(5) -0.0016(5)
 C52 0.0257(5) 0.0299(6) 0.0281(6) -0.0007(4) 0.0093(4) 0.0004(4)
 C54 0.0300(6) 0.0305(6) 0.0285(6) 0.0008(4) 0.0109(4) 0.0028(4)
 C41 0.0256(6) 0.0459(7) 0.0258(6) -0.0003(5) 0.0064(4) 0.0060(5)
 C12 0.0278(6) 0.0409(6) 0.0296(6) 0.0009(5) 0.0075(5) 0.0019(5)
 C20 0.0242(5) 0.0390(6) 0.0277(6) -0.0017(5) 0.0048(4) -0.0064(5)
 C55 0.0339(6) 0.0400(7) 0.0277(6) -0.0008(5) 0.0106(5) -0.0002(5)
 C31 0.0208(5) 0.0403(6) 0.0276(5) -0.0017(5) 0.0042(4) 0.0018(5)
 C56 0.0351(6) 0.0402(7) 0.0280(6) 0.0030(5) 0.0121(5) 0.0062(5)
 C43 0.0272(5) 0.0401(6) 0.0242(5) -0.0037(5) 0.0066(4) -0.0006(5)
 C21 0.0268(6) 0.0407(7) 0.0296(6) 0.0017(5) 0.0096(5) 0.0018(5)
 C39 0.0353(6) 0.0403(6) 0.0295(6) -0.0035(5) 0.0147(5) -0.0022(5)
 C45 0.0298(6) 0.0402(6) 0.0269(6) -0.0027(5) 0.0074(5) 0.0002(5)
 C47 0.0359(6) 0.0348(6) 0.0269(6) -0.0004(5) 0.0098(5) 0.0004(5)
 C44 0.0282(6) 0.0446(7) 0.0278(6) -0.0051(5) 0.0090(5) -0.0046(5)
 C1 0.0210(5) 0.0411(7) 0.0425(7) 0.0055(5) 0.0059(5) -0.0003(5)
 C42 0.0226(5) 0.0470(7) 0.0285(6) -0.0007(5) 0.0067(4) 0.0004(5)
 C2 0.0286(6) 0.0435(7) 0.0322(6) -0.0035(5) 0.0004(5) -0.0039(5)
 C22 0.0198(5) 0.0453(7) 0.0405(7) 0.0032(5) 0.0034(5) 0.0000(5)
 C14 0.0421(7) 0.0415(7) 0.0238(6) -0.0016(5) 0.0061(5) -0.0027(5)
 C13 0.0393(7) 0.0474(7) 0.0309(6) -0.0003(5) 0.0152(5) 0.0020(6)
 C48 0.0387(6) 0.0377(6) 0.0284(6) -0.0034(5) 0.0133(5) -0.0069(5)
 C46 0.0317(6) 0.0386(6) 0.0258(6) -0.0033(5) 0.0096(5) -0.0030(5)
 C40 0.0399(7) 0.0497(7) 0.0229(6) 0.0017(5) 0.0070(5) 0.0074(6)
 C49 0.0504(7) 0.0379(7) 0.0290(6) 0.0011(5) 0.0166(5) -0.0017(6)
 C57 0.0462(8) 0.0638(9) 0.0292(6) 0.0011(6) 0.0168(5) -0.0014(6)
 C50 0.0616(9) 0.0503(8) 0.0448(8) -0.0074(6) 0.0328(7) -0.0102(7)
 C58 0.0548(8) 0.0625(9) 0.0438(8) 0.0107(7) 0.0288(7) 0.0101(7)

_geom_special_details
;
 All esds (except the esd in the dihedral angle between two l.s. planes)
 are estimated using the full covariance matrix.  The cell esds are taken
 into account individually in the estimation of esds in distances, angles
 and torsion angles; correlations between esds in cell parameters are only
 used when they are defined by crystal symmetry.  An approximate (isotropic)
 treatment of cell esds is used for estimating esds involving l.s. planes.
;
loop_
  _geom_bond_atom_site_label_1
  _geom_bond_atom_site_label_2
  _geom_bond_distance
  _geom_bond_site_symmetry_2
  _geom_bond_publ_flag
 O2 C32 1.3630(13) . ?
 O2 C51 1.4334(13) . ?
 O1 C18 1.3633(13) . ?
 O1 C43 1.4349(13) . ?
 N5 C26 1.3426(14) . ?
 N5 C36 1.3487(13) . ?
 N2 C5 1.3420(14) . ?
 N2 C9 1.3514(14) . ?
 N3 C11 1.3365(15) . ?
 N3 C14 1.3405(16) . ?
 N6 C41 1.3347(15) . ?
 N6 C40 1.3428(16) . ?
 N1 C21 1.3384(15) . ?
 N1 C1 1.3375(16) . ?
 N4 C42 1.3378(15) . ?
 N4 C22 1.3372(16) . ?
 C26 C27 1.3904(15) . ?
 C26 C25 1.4891(14) . ?
 C5 C4 1.4882(14) . ?
 C5 C6 1.3918(15) . ?
 C36 C37 1.4873(15) . ?
 C36 C35 1.3928(15) . ?
 C7 C6 1.3935(15) . ?
 C7 C8 1.3942(15) . ?
 C7 C15 1.4856(15) . ?
 C37 C38 1.3927(15) . ?
 C37 C41 1.3926(15) . ?
 C9 C8 1.3943(15) . ?
 C9 C10 1.4883(15) . ?
 C27 H27 0.9500 . ?
 C27 C28 1.3951(15) . ?
 C4 C3 1.3861(15) . ?
 C4 C21 1.3957(15) . ?
 C6 H6 0.9500 . ?
 C28 C29 1.4810(15) . ?
 C28 C35 1.3924(15) . ?
 C8 H8 0.9500 . ?
 C10 C11 1.3943(15) . ?
 C10 C12 1.3917(16) . ?
 C25 C24 1.3896(15) . ?
 C25 C42 1.3945(15) . ?
 C29 C30 1.4017(15) . ?
 C29 C34 1.3918(16) . ?
 C15 C16 1.3995(15) . ?
 C15 C20 1.3946(15) . ?
 C35 H35 0.9500 . ?
 C30 H30 0.9500 . ?
 C30 C31 1.3829(15) . ?
 C18 C17 1.3897(16) . ?
 C18 C19 1.3893(15) . ?
 C24 H24 0.9500 . ?
 C24 C23 1.3843(15) . ?
 C34 H34 0.9500 . ?
 C34 C33 1.3873(15) . ?
 C53 H53A 0.9900 . ?
 C53 H53B 0.9900 . ?
 C53 C52 1.5239(15) . ?
 C53 C54 1.5261(15) . ?
 C33 H33 0.9500 . ?
 C33 C32 1.3922(16) . ?
 C11 H11 0.9500 . ?
 C16 H16 0.9500 . ?
 C16 C17 1.3796(15) . ?
 C32 C31 1.3931(16) . ?
 C17 H17 0.9500 . ?
 C38 H38 0.9500 . ?
 C38 C39 1.3773(16) . ?
 C19 H19 0.9500 . ?
 C19 C20 1.3847(15) . ?
 C51 H51A 0.9900 . ?
 C51 H51B 0.9900 . ?
 C51 C52 1.5101(15) . ?
 C3 H3 0.9500 . ?
 C3 C2 1.3833(16) . ?
 C23 H23 0.9500 . ?
 C23 C22 1.3771(17) . ?
 C52 H52A 0.9900 . ?
 C52 H52B 0.9900 . ?
 C54 H54A 0.9900 . ?
 C54 H54B 0.9900 . ?
 C54 C55 1.5219(15) . ?
 C41 H41 0.9500 . ?
 C12 H12 0.9500 . ?
 C12 C13 1.3838(17) . ?
 C20 H20 0.9500 . ?
 C55 H55A 0.9900 . ?
 C55 H55B 0.9900 . ?
 C55 C56 1.5225(16) . ?
 C31 H31 0.9500 . ?
 C56 H56A 0.9900 . ?
 C56 H56B 0.9900 . ?
 C56 C57 1.5185(16) . ?
 C43 H43A 0.9900 . ?
 C43 H43B 0.9900 . ?
 C43 C44 1.5071(15) . ?
 C21 H21 0.9500 . ?
 C39 H39 0.9500 . ?
 C39 C40 1.3784(17) . ?
 C45 H45A 0.9900 . ?
 C45 H45B 0.9900 . ?
 C45 C44 1.5232(15) . ?
 C45 C46 1.5247(16) . ?
 C47 H47A 0.9900 . ?
 C47 H47B 0.9900 . ?
 C47 C48 1.5191(16) . ?
 C47 C46 1.5243(15) . ?
 C44 H44A 0.9900 . ?
 C44 H44B 0.9900 . ?
 C1 H1 0.9500 . ?
 C1 C2 1.3806(17) . ?
 C42 H42 0.9500 . ?
 C2 H2 0.9500 . ?
 C22 H22 0.9500 . ?
 C14 H14 0.9500 . ?
 C14 C13 1.3797(18) . ?
 C13 H13 0.9500 . ?
 C48 H48A 0.9900 . ?
 C48 H48B 0.9900 . ?
 C48 C49 1.5239(16) . ?
 C46 H46A 0.9900 . ?
 C46 H46B 0.9900 . ?
 C40 H40 0.9500 . ?
 C49 H49A 0.9900 . ?
 C49 H49B 0.9900 . ?
 C49 C50 1.5199(18) . ?
 C57 H57A 0.9900 . ?
 C57 H57B 0.9900 . ?
 C57 C58 1.5166(19) . ?
 C50 H50A 0.9800 . ?
 C50 H50B 0.9800 . ?
 C50 H50C 0.9800 . ?
 C58 H58A 0.9800 . ?
 C58 H58B 0.9800 . ?
 C58 H58C 0.9800 . ?

loop_
  _geom_angle_atom_site_label_1
  _geom_angle_atom_site_label_2
  _geom_angle_atom_site_label_3
  _geom_angle
  _geom_angle_site_symmetry_1
  _geom_angle_site_symmetry_3
  _geom_angle_publ_flag
 C32 O2 C51 119.49(8) . . ?
 C18 O1 C43 119.23(8) . . ?
 C26 N5 C36 117.98(9) . . ?
 C5 N2 C9 117.93(9) . . ?
 C11 N3 C14 116.21(10) . . ?
 C41 N6 C40 116.15(10) . . ?
 C1 N1 C21 116.87(10) . . ?
 C22 N4 C42 116.89(10) . . ?
 N5 C26 C27 122.63(9) . . ?
 N5 C26 C25 116.50(9) . . ?
 C27 C26 C25 120.87(10) . . ?
 N2 C5 C4 117.02(9) . . ?
 N2 C5 C6 122.69(10) . . ?
 C6 C5 C4 120.24(9) . . ?
 N5 C36 C37 115.48(9) . . ?
 N5 C36 C35 122.42(10) . . ?
 C35 C36 C37 122.08(9) . . ?
 C6 C7 C8 117.03(10) . . ?
 C6 C7 C15 120.60(10) . . ?
 C8 C7 C15 122.32(9) . . ?
 C38 C37 C36 121.17(10) . . ?
 C41 C37 C36 121.92(10) . . ?
 C41 C37 C38 116.87(10) . . ?
 N2 C9 C8 122.23(10) . . ?
 N2 C9 C10 115.78(9) . . ?
 C8 C9 C10 121.99(9) . . ?
 C26 C27 H27 120.1 . . ?
 C26 C27 C28 119.84(10) . . ?
 C28 C27 H27 120.1 . . ?
 C3 C4 C5 122.21(10) . . ?
 C3 C4 C21 116.99(10) . . ?
 C21 C4 C5 120.78(10) . . ?
 C5 C6 C7 120.01(10) . . ?
 C5 C6 H6 120.0 . . ?
 C7 C6 H6 120.0 . . ?
 C27 C28 C29 120.81(10) . . ?
 C35 C28 C27 117.28(10) . . ?
 C35 C28 C29 121.86(9) . . ?
 C7 C8 H8 120.0 . . ?
 C9 C8 C7 120.08(10) . . ?
 C9 C8 H8 120.0 . . ?
 C11 C10 C9 122.13(10) . . ?
 C12 C10 C9 121.11(10) . . ?
 C12 C10 C11 116.75(10) . . ?
 C24 C25 C26 122.53(10) . . ?
 C24 C25 C42 117.07(10) . . ?
 C42 C25 C26 120.38(10) . . ?
 C30 C29 C28 120.58(10) . . ?
 C34 C29 C28 121.48(10) . . ?
 C34 C29 C30 117.86(10) . . ?
 C16 C15 C7 120.78(10) . . ?
 C20 C15 C7 121.67(10) . . ?
 C20 C15 C16 117.53(10) . . ?
 C36 C35 H35 120.1 . . ?
 C28 C35 C36 119.84(10) . . ?
 C28 C35 H35 120.1 . . ?
 C29 C30 H30 119.6 . . ?
 C31 C30 C29 120.73(10) . . ?
 C31 C30 H30 119.6 . . ?
 O1 C18 C17 115.44(9) . . ?
 O1 C18 C19 124.99(10) . . ?
 C19 C18 C17 119.57(10) . . ?
 C25 C24 H24 120.4 . . ?
 C23 C24 C25 119.19(10) . . ?
 C23 C24 H24 120.4 . . ?
 C29 C34 H34 119.0 . . ?
 C33 C34 C29 122.05(10) . . ?
 C33 C34 H34 119.0 . . ?
 H53A C53 H53B 108.1 . . ?
 C52 C53 H53A 109.5 . . ?
 C52 C53 H53B 109.5 . . ?
 C52 C53 C54 110.87(9) . . ?
 C54 C53 H53A 109.5 . . ?
 C54 C53 H53B 109.5 . . ?
 C34 C33 H33 120.4 . . ?
 C34 C33 C32 119.20(10) . . ?
 C32 C33 H33 120.4 . . ?
 N3 C11 C10 125.23(11) . . ?
 N3 C11 H11 117.4 . . ?
 C10 C11 H11 117.4 . . ?
 C15 C16 H16 119.6 . . ?
 C17 C16 C15 120.86(10) . . ?
 C17 C16 H16 119.6 . . ?
 O2 C32 C33 125.11(10) . . ?
 O2 C32 C31 115.19(9) . . ?
 C33 C32 C31 119.69(10) . . ?
 C18 C17 H17 119.7 . . ?
 C16 C17 C18 120.63(10) . . ?
 C16 C17 H17 119.7 . . ?
 C37 C38 H38 120.3 . . ?
 C39 C38 C37 119.31(10) . . ?
 C39 C38 H38 120.3 . . ?
 C18 C19 H19 120.4 . . ?
 C20 C19 C18 119.29(10) . . ?
 C20 C19 H19 120.4 . . ?
 O2 C51 H51A 110.6 . . ?
 O2 C51 H51B 110.6 . . ?
 O2 C51 C52 105.65(9) . . ?
 H51A C51 H51B 108.7 . . ?
 C52 C51 H51A 110.6 . . ?
 C52 C51 H51B 110.6 . . ?
 C4 C3 H3 120.2 . . ?
 C2 C3 C4 119.53(11) . . ?
 C2 C3 H3 120.2 . . ?
 C24 C23 H23 120.5 . . ?
 C22 C23 C24 119.07(11) . . ?
 C22 C23 H23 120.5 . . ?
 C53 C52 H52A 108.6 . . ?
 C53 C52 H52B 108.6 . . ?
 C51 C52 C53 114.64(9) . . ?
 C51 C52 H52A 108.6 . . ?
 C51 C52 H52B 108.6 . . ?
 H52A C52 H52B 107.6 . . ?
 C53 C54 H54A 108.5 . . ?
 C53 C54 H54B 108.5 . . ?
 H54A C54 H54B 107.5 . . ?
 C55 C54 C53 115.16(9) . . ?
 C55 C54 H54A 108.5 . . ?
 C55 C54 H54B 108.5 . . ?
 N6 C41 C37 125.01(11) . . ?
 N6 C41 H41 117.5 . . ?
 C37 C41 H41 117.5 . . ?
 C10 C12 H12 120.4 . . ?
 C13 C12 C10 119.13(11) . . ?
 C13 C12 H12 120.4 . . ?
 C15 C20 H20 119.0 . . ?
 C19 C20 C15 122.09(10) . . ?
 C19 C20 H20 119.0 . . ?
 C54 C55 H55A 109.2 . . ?
 C54 C55 H55B 109.2 . . ?
 C54 C55 C56 112.05(10) . . ?
 H55A C55 H55B 107.9 . . ?
 C56 C55 H55A 109.2 . . ?
 C56 C55 H55B 109.2 . . ?
 C30 C31 C32 120.46(10) . . ?
 C30 C31 H31 119.8 . . ?
 C32 C31 H31 119.8 . . ?
 C55 C56 H56A 108.5 . . ?
 C55 C56 H56B 108.5 . . ?
 H56A C56 H56B 107.5 . . ?
 C57 C56 C55 114.97(10) . . ?
 C57 C56 H56A 108.5 . . ?
 C57 C56 H56B 108.5 . . ?
 O1 C43 H43A 110.7 . . ?
 O1 C43 H43B 110.7 . . ?
 O1 C43 C44 105.45(9) . . ?
 H43A C43 H43B 108.8 . . ?
 C44 C43 H43A 110.7 . . ?
 C44 C43 H43B 110.7 . . ?
 N1 C21 C4 124.42(11) . . ?
 N1 C21 H21 117.8 . . ?
 C4 C21 H21 117.8 . . ?
 C38 C39 H39 120.5 . . ?
 C38 C39 C40 118.95(11) . . ?
 C40 C39 H39 120.5 . . ?
 H45A C45 H45B 108.0 . . ?
 C44 C45 H45A 109.5 . . ?
 C44 C45 H45B 109.5 . . ?
 C44 C45 C46 110.90(9) . . ?
 C46 C45 H45A 109.5 . . ?
 C46 C45 H45B 109.5 . . ?
 H47A C47 H47B 107.9 . . ?
 C48 C47 H47A 109.2 . . ?
 C48 C47 H47B 109.2 . . ?
 C48 C47 C46 112.20(10) . . ?
 C46 C47 H47A 109.2 . . ?
 C46 C47 H47B 109.2 . . ?
 C43 C44 C45 114.95(9) . . ?
 C43 C44 H44A 108.5 . . ?
 C43 C44 H44B 108.5 . . ?
 C45 C44 H44A 108.5 . . ?
 C45 C44 H44B 108.5 . . ?
 H44A C44 H44B 107.5 . . ?
 N1 C1 H1 118.3 . . ?
 N1 C1 C2 123.36(11) . . ?
 C2 C1 H1 118.3 . . ?
 N4 C42 C25 124.42(11) . . ?
 N4 C42 H42 117.8 . . ?
 C25 C42 H42 117.8 . . ?
 C3 C2 H2 120.6 . . ?
 C1 C2 C3 118.82(11) . . ?
 C1 C2 H2 120.6 . . ?
 N4 C22 C23 123.35(10) . . ?
 N4 C22 H22 118.3 . . ?
 C23 C22 H22 118.3 . . ?
 N3 C14 H14 118.2 . . ?
 N3 C14 C13 123.51(11) . . ?
 C13 C14 H14 118.2 . . ?
 C12 C13 H13 120.4 . . ?
 C14 C13 C12 119.16(11) . . ?
 C14 C13 H13 120.4 . . ?
 C47 C48 H48A 108.7 . . ?
 C47 C48 H48B 108.7 . . ?
 C47 C48 C49 114.21(10) . . ?
 H48A C48 H48B 107.6 . . ?
 C49 C48 H48A 108.7 . . ?
 C49 C48 H48B 108.7 . . ?
 C45 C46 H46A 108.5 . . ?
 C45 C46 H46B 108.5 . . ?
 C47 C46 C45 115.11(10) . . ?
 C47 C46 H46A 108.5 . . ?
 C47 C46 H46B 108.5 . . ?
 H46A C46 H46B 107.5 . . ?
 N6 C40 C39 123.72(11) . . ?
 N6 C40 H40 118.1 . . ?
 C39 C40 H40 118.1 . . ?
 C48 C49 H49A 109.1 . . ?
 C48 C49 H49B 109.1 . . ?
 H49A C49 H49B 107.8 . . ?
 C50 C49 C48 112.66(11) . . ?
 C50 C49 H49A 109.1 . . ?
 C50 C49 H49B 109.1 . . ?
 C56 C57 H57A 109.1 . . ?
 C56 C57 H57B 109.1 . . ?
 H57A C57 H57B 107.8 . . ?
 C58 C57 C56 112.64(11) . . ?
 C58 C57 H57A 109.1 . . ?
 C58 C57 H57B 109.1 . . ?
 C49 C50 H50A 109.5 . . ?
 C49 C50 H50B 109.5 . . ?
 C49 C50 H50C 109.5 . . ?
 H50A C50 H50B 109.5 . . ?
 H50A C50 H50C 109.5 . . ?
 H50B C50 H50C 109.5 . . ?
 C57 C58 H58A 109.5 . . ?
 C57 C58 H58B 109.5 . . ?
 C57 C58 H58C 109.5 . . ?
 H58A C58 H58B 109.5 . . ?
 H58A C58 H58C 109.5 . . ?
 H58B C58 H58C 109.5 . . ?

_shelx_res_file
;
    rod049_130k_0m.res created by SHELXL-2014/7

TITL rod049_130k_0m_a.res in P2(1)/c
REM Old TITL ROD049_130K_0m in P2(1)/c
REM SHELXT solution in P2(1)/c
REM R1 0.144, Rweak 0.002, Alpha 0.041, Orientation as input
REM Formula found by SHELXT: C59 N5 O2
CELL 1.54178 13.8447 14.1626 24.7568 90 102.213 90
ZERR 8 0.0015 0.0016 0.0027 0 0.004 0
LATT 1
SYMM -X,0.5+Y,0.5-Z
SFAC C H N O
UNIT 232 248 24 8

L.S. 10
PLAN  20
SIZE 0.15 0.2 0.25
TEMP -143.15
BOND $H
list 4
fmap 2 53
ACTA
REM <olex2.extras>
REM <HklSrc "%./ROD049_130K_0m.hkl">
REM </olex2.extras>

WGHT    0.055200    1.179500
FVAR       0.30234
O2    4    0.829186    0.596437    0.812358    11.00000    0.02395    0.05215 =
         0.02528    0.00052    0.00964    0.00272
O1    4    0.325249    0.376419    0.561116    11.00000    0.02292    0.05030 =
         0.02348   -0.00236    0.00728   -0.00261
N5    3    0.400194    0.616869    1.009171    11.00000    0.02159    0.02932 =
         0.02532   -0.00090    0.00615    0.00047
N2    3   -0.099497    0.354363    0.761295    11.00000    0.02442    0.02631 =
         0.02485   -0.00022    0.00656   -0.00184
N3    3    0.149608    0.359411    0.930477    11.00000    0.03281    0.04599 =
         0.02693   -0.00191    0.00330   -0.00468
N6    3    0.646127    0.609877    1.178966    11.00000    0.03061    0.06084 =
         0.02540    0.00135    0.00407    0.01107
N1    3   -0.398963    0.393565    0.693970    11.00000    0.02641    0.04881 =
         0.03853    0.00432    0.01132    0.00443
N4    3    0.100199    0.643753    0.941228    11.00000    0.02258    0.06074 =
         0.03727   -0.00076    0.00885    0.00257
C26   1    0.374092    0.616010    0.953766    11.00000    0.02146    0.02646 =
         0.02510   -0.00037    0.00509   -0.00021
C5    1   -0.126391    0.354178    0.705937    11.00000    0.02391    0.02380 =
         0.02521   -0.00002    0.00614   -0.00167
C36   1    0.497402    0.618792    1.032662    11.00000    0.02188    0.02492 =
         0.02599   -0.00259    0.00504   -0.00024
C7    1    0.042761    0.353839    0.695183    11.00000    0.02449    0.02350 =
         0.02684    0.00142    0.00627   -0.00076
C37   1    0.521797    0.615179    1.094089    11.00000    0.02531    0.02590 =
         0.02495   -0.00297    0.00651    0.00086
C9    1   -0.001900    0.356287    0.784374    11.00000    0.02409    0.02159 =
         0.02668    0.00144    0.00507   -0.00019
C27   1    0.442966    0.617862    0.920247    11.00000    0.02254    0.03079 =
         0.02225   -0.00102    0.00496   -0.00036
AFIX  43
H27   2    0.421504    0.617096    0.881174    11.00000   -1.20000
AFIX   0

C4    1   -0.234146    0.358444    0.681409    11.00000    0.02323    0.02529 =
         0.02613    0.00170    0.00713   -0.00213
C6    1   -0.058129    0.354259    0.671960    11.00000    0.02358    0.02870 =
         0.02216    0.00038    0.00574   -0.00168
AFIX  43
H6    2   -0.080319    0.354600    0.632929    11.00000   -1.20000
AFIX   0

C28   1    0.543661    0.620847    0.944133    11.00000    0.02247    0.02626 =
         0.02639   -0.00196    0.00494   -0.00088
C8    1    0.070248    0.355816    0.752698    11.00000    0.02155    0.02650 =
         0.02690    0.00199    0.00471    0.00032
AFIX  43
H8    2    0.138219    0.356844    0.770329    11.00000   -1.20000
AFIX   0
C10   1    0.023859    0.360375    0.845820    11.00000    0.02712    0.02436 =
         0.02532    0.00067    0.00622   -0.00226

C25   1    0.266194    0.613239    0.929275    11.00000    0.02117    0.02843 =
         0.02613    0.00252    0.00598   -0.00063
C29   1    0.618481    0.619528    0.909331    11.00000    0.02223    0.02952 =
         0.02499   -0.00469    0.00556   -0.00321
C15   1    0.116468    0.355150    0.659436    11.00000    0.02369    0.02650 =
         0.02523    0.00270    0.00602    0.00093
C35   1    0.570310    0.621643    1.001609    11.00000    0.01974    0.03036 =
         0.02599   -0.00334    0.00431   -0.00108
AFIX  43
H35   2    0.638054    0.624124    1.019598    11.00000   -1.20000
AFIX   0

C30   1    0.711741    0.579209    0.929038    11.00000    0.02360    0.03770 =
         0.02335   -0.00085    0.00455   -0.00083
AFIX  43
H30   2    0.728457    0.555969    0.965833    11.00000   -1.20000
AFIX   0

C18   1    0.253487    0.366097    0.590827    11.00000    0.02346    0.03218 =
         0.02632    0.00198    0.00763    0.00223
C24   1    0.228807    0.586686    0.874830    11.00000    0.02519    0.03274 =
         0.02785   -0.00043    0.00609    0.00061
AFIX  43
H24   2    0.272067    0.566721    0.851966    11.00000   -1.20000
AFIX   0

C34   1    0.597359    0.653889    0.855444    11.00000    0.02269    0.03476 =
         0.02791   -0.00152    0.00512    0.00187
AFIX  43
H34   2    0.534922    0.682433    0.841634    11.00000   -1.20000
AFIX   0

C53   1    0.897821    0.612495    0.674344    11.00000    0.02873    0.03125 =
         0.02777    0.00071    0.00961    0.00095
AFIX  23
H53A  2    0.864225    0.672097    0.660403    11.00000   -1.20000
H53B  2    0.857502    0.559329    0.655846    11.00000   -1.20000
AFIX   0

C33   1    0.664643    0.647753    0.821268    11.00000    0.02635    0.03717 =
         0.02438    0.00069    0.00645    0.00022
AFIX  43
H33   2    0.648189    0.671264    0.784526    11.00000   -1.20000
AFIX   0

C11   1    0.121295    0.355523    0.875457    11.00000    0.02709    0.03706 =
         0.02721   -0.00126    0.00588   -0.00362
AFIX  43
H11   2    0.171582    0.348926    0.854895    11.00000   -1.20000
AFIX   0
C16   1    0.212848    0.387372    0.679837    11.00000    0.02389    0.03489 =
         0.02296   -0.00061    0.00428    0.00087
AFIX  43
H16   2    0.232187    0.405930    0.717453    11.00000   -1.20000
AFIX   0

C32   1    0.756569    0.606726    0.841467    11.00000    0.02305    0.03478 =
         0.02663   -0.00503    0.00891   -0.00365
C17   1    0.280135    0.392539    0.646036    11.00000    0.02024    0.03973 =
         0.02633    0.00045    0.00344   -0.00096
AFIX  43
H17   2    0.345306    0.414381    0.660642    11.00000   -1.20000
AFIX   0

C38   1    0.447883    0.608055    1.124282    11.00000    0.02545    0.03543 =
         0.03016   -0.00598    0.00861   -0.00361
AFIX  43
H38   2    0.380280    0.607642    1.105933    11.00000   -1.20000
AFIX   0

C19   1    0.158759    0.332323    0.569862    11.00000    0.02844    0.04050 =
         0.02288   -0.00418    0.00535   -0.00469
AFIX  43
H19   2    0.139994    0.313080    0.532341    11.00000   -1.20000
AFIX   0

C51   1    0.809795    0.621780    0.755021    11.00000    0.02728    0.03400 =
         0.02480   -0.00002    0.00853   -0.00148
AFIX  23
H51A  2    0.789373    0.688754    0.750040    11.00000   -1.20000
H51B  2    0.756683    0.581767    0.733492    11.00000   -1.20000
AFIX   0

C3    1   -0.272285    0.337436    0.626345    11.00000    0.02575    0.03738 =
         0.02940   -0.00379    0.00788   -0.00202
AFIX  43
H3    2   -0.229727    0.317207    0.603139    11.00000   -1.20000
AFIX   0

C23   1    0.127762    0.589681    0.854315    11.00000    0.02797    0.03581 =
         0.02995   -0.00019   -0.00043   -0.00156
AFIX  43
H23   2    0.100782    0.572014    0.817169    11.00000   -1.20000
AFIX   0

C52   1    0.905722    0.605819    0.736562    11.00000    0.02573    0.02992 =
         0.02808   -0.00071    0.00934    0.00042
AFIX  23
H52A  2    0.931291    0.542498    0.749159    11.00000   -1.20000
H52B  2    0.954584    0.652946    0.754954    11.00000   -1.20000
AFIX   0

C54   1    0.999952    0.609595    0.660333    11.00000    0.02998    0.03048 =
         0.02850    0.00084    0.01086    0.00280
AFIX  23
H54A  2    1.038167    0.664898    0.677580    11.00000   -1.20000
H54B  2    1.034647    0.552202    0.677147    11.00000   -1.20000
AFIX   0

C41   1    0.619039    0.615381    1.124017    11.00000    0.02562    0.04592 =
         0.02577   -0.00034    0.00638    0.00599
AFIX  43
H41   2    0.669999    0.619772    1.103770    11.00000   -1.20000
AFIX   0

C12   1   -0.048987    0.370337    0.876473    11.00000    0.02779    0.04089 =
         0.02961    0.00089    0.00747    0.00193
AFIX  43
H12   2   -0.116639    0.374357    0.858471    11.00000   -1.20000
AFIX   0
C20   1    0.091991    0.327009    0.604240    11.00000    0.02415    0.03900 =
         0.02768   -0.00172    0.00482   -0.00639
AFIX  43
H20   2    0.027459    0.303446    0.589768    11.00000   -1.20000
AFIX   0

C55   1    1.000186    0.609618    0.598888    11.00000    0.03392    0.03996 =
         0.02774   -0.00081    0.01059   -0.00017
AFIX  23
H55A  2    0.963215    0.665361    0.581327    11.00000   -1.20000
H55B  2    0.965864    0.552357    0.581630    11.00000   -1.20000
AFIX   0

C31   1    0.779687    0.572888    0.895506    11.00000    0.02080    0.04026 =
         0.02759   -0.00170    0.00417    0.00179
AFIX  43
H31   2    0.842566    0.545279    0.909419    11.00000   -1.20000
AFIX   0

C56   1    1.104535    0.611858    0.588266    11.00000    0.03514    0.04018 =
         0.02801    0.00304    0.01207    0.00621
AFIX  23
H56A  2    1.138279    0.669140    0.605864    11.00000   -1.20000
H56B  2    1.141135    0.556411    0.606482    11.00000   -1.20000
AFIX   0

C43   1    0.301599    0.359000    0.502705    11.00000    0.02725    0.04013 =
         0.02419   -0.00370    0.00658   -0.00064
AFIX  23
H43A  2    0.247137    0.400654    0.484213    11.00000   -1.20000
H43B  2    0.281408    0.292457    0.495004    11.00000   -1.20000
AFIX   0
C21   1   -0.301367    0.386065    0.713189    11.00000    0.02676    0.04069 =
         0.02956    0.00169    0.00956    0.00175
AFIX  43
H21   2   -0.276146    0.400518    0.751017    11.00000   -1.20000
AFIX   0

C39   1    0.473824    0.601614    1.181019    11.00000    0.03534    0.04028 =
         0.02948   -0.00346    0.01466   -0.00221
AFIX  43
H39   2    0.424473    0.596225    1.202299    11.00000   -1.20000
AFIX   0

C45   1    0.386686    0.369035    0.420817    11.00000    0.02980    0.04023 =
         0.02691   -0.00268    0.00745    0.00021
AFIX  23
H45A  2    0.344340    0.419888    0.401072    11.00000   -1.20000
H45B  2    0.355136    0.307747    0.408572    11.00000   -1.20000
AFIX   0
C47   1    0.488395    0.361408    0.345138    11.00000    0.03590    0.03478 =
         0.02687   -0.00043    0.00976    0.00035
AFIX  23
H47A  2    0.452755    0.302635    0.331478    11.00000   -1.20000
H47B  2    0.452597    0.414941    0.324217    11.00000   -1.20000
AFIX   0
C44   1    0.394960    0.380110    0.482828    11.00000    0.02820    0.04455 =
         0.02783   -0.00514    0.00895   -0.00459
AFIX  23
H44A  2    0.447841    0.337661    0.502275    11.00000   -1.20000
H44B  2    0.415415    0.445719    0.493335    11.00000   -1.20000
AFIX   0
C1    1   -0.432868    0.373880    0.640478    11.00000    0.02096    0.04106 =
         0.04246    0.00553    0.00586   -0.00030
AFIX  43
H1    2   -0.501844    0.379266    0.625860    11.00000   -1.20000
AFIX   0

C42   1    0.197986    0.640236    0.960506    11.00000    0.02260    0.04695 =
         0.02847   -0.00072    0.00674    0.00036
AFIX  43
H42   2    0.222624    0.657283    0.998005    11.00000   -1.20000
AFIX   0

C2    1   -0.372759    0.346136    0.605418    11.00000    0.02855    0.04352 =
         0.03215   -0.00351    0.00042   -0.00391
AFIX  43
H2    2   -0.399912    0.333248    0.567595    11.00000   -1.20000
AFIX   0

C22   1    0.066895    0.618628    0.888507    11.00000    0.01982    0.04527 =
         0.04054    0.00323    0.00340    0.00000
AFIX  43
H22   2   -0.002280    0.620860    0.873894    11.00000   -1.20000
AFIX   0

C14   1    0.077256    0.368700    0.958522    11.00000    0.04213    0.04148 =
         0.02378   -0.00164    0.00607   -0.00267
AFIX  43
H14   2    0.094987    0.371574    0.997713    11.00000   -1.20000
AFIX   0
C13   1   -0.021582    0.374309    0.933519    11.00000    0.03925    0.04739 =
         0.03086   -0.00027    0.01520    0.00199
AFIX  43
H13   2   -0.070210    0.380817    0.955192    11.00000   -1.20000
AFIX   0
C48   1    0.592385    0.357012    0.334453    11.00000    0.03868    0.03769 =
         0.02838   -0.00336    0.01334   -0.00694
AFIX  23
H48A  2    0.627456    0.302918    0.355156    11.00000   -1.20000
H48B  2    0.628112    0.415236    0.349090    11.00000   -1.20000
AFIX   0
C46   1    0.488272    0.373464    0.406305    11.00000    0.03169    0.03857 =
         0.02585   -0.00330    0.00958   -0.00298
AFIX  23
H46A  2    0.518768    0.435111    0.418719    11.00000   -1.20000
H46B  2    0.530385    0.323617    0.427291    11.00000   -1.20000
AFIX   0

C40   1    0.572530    0.603110    1.206438    11.00000    0.03988    0.04971 =
         0.02286    0.00168    0.00696    0.00744
AFIX  43
H40   2    0.589449    0.599127    1.245612    11.00000   -1.20000
AFIX   0

C49   1    0.596468    0.346755    0.273703    11.00000    0.05036    0.03786 =
         0.02896    0.00106    0.01664   -0.00168
AFIX  23
H49A  2    0.562633    0.287589    0.259141    11.00000   -1.20000
H49B  2    0.560362    0.400021    0.252664    11.00000   -1.20000
AFIX   0

C57   1    1.110504    0.611530    0.527721    11.00000    0.04621    0.06377 =
         0.02923    0.00114    0.01677   -0.00138
AFIX  23
H57A  2    1.075990    0.554952    0.509651    11.00000   -1.20000
H57B  2    1.075939    0.667928    0.509446    11.00000   -1.20000
AFIX   0

C50   1    0.701605    0.345051    0.264553    11.00000    0.06157    0.05029 =
         0.04483   -0.00739    0.03281   -0.01019
AFIX 137
H50A  2    0.700285    0.335501    0.225198    11.00000   -1.50000
H50B  2    0.738217    0.293347    0.285963    11.00000   -1.50000
H50C  2    0.734102    0.405205    0.276600    11.00000   -1.50000
AFIX   0

C58   1    1.216096    0.611463    0.519674    11.00000    0.05479    0.06247 =
         0.04381    0.01067    0.02885    0.01014
AFIX 137
H58A  2    1.216020    0.606096    0.480199    11.00000   -1.50000
H58B  2    1.251842    0.557817    0.539504    11.00000   -1.50000
H58C  2    1.248659    0.670433    0.534117    11.00000   -1.50000
AFIX   0
HKLF 4

REM  rod049_130k_0m_a.res in P2(1)/c
REM R1 =  0.0378 for    7947 Fo > 4sig(Fo)  and  0.0407 for all    8603 data
REM    597 parameters refined using      0 restraints

END

WGHT      0.0552      1.1804

REM Highest difference peak  0.214,  deepest hole -0.168,  1-sigma level  0.035
Q1    1   0.3164  0.6207  0.9415  11.00000  0.05    0.21
Q2    1   0.0787  0.3581  0.6776  11.00000  0.05    0.19
Q3    1   0.4095  0.6384  0.9394  11.00000  0.05    0.18
Q4    1   0.8597  0.6156  0.7414  11.00000  0.05    0.16
Q5    1  -0.1565  0.3481  0.7819  11.00000  0.05    0.16
Q6    1  -0.2612  0.3633  0.6985  11.00000  0.05    0.16
Q7    1   0.6004  0.6089  0.8789  11.00000  0.05    0.16
Q8    1   0.3546  0.6186  1.0378  11.00000  0.05    0.16
Q9    1  -0.0893  0.3486  0.6855  11.00000  0.05    0.15
Q10   1   0.0150  0.3766  0.8218  11.00000  0.05    0.15
Q11   1   0.5377  0.6328  1.0163  11.00000  0.05    0.15
Q12   1   0.5965  0.3568  0.3027  11.00000  0.05    0.15
Q13   1   0.5148  0.6160  1.0646  11.00000  0.05    0.15
Q14   1   0.0925  0.3738  0.6251  11.00000  0.05    0.14
Q15   1  -0.3997  0.3775  0.6199  11.00000  0.05    0.14
Q16   1   0.5576  0.5989  0.9778  11.00000  0.05    0.14
Q17   1   0.2401  0.6395  0.9413  11.00000  0.05    0.14
Q18   1   0.5031  0.6218  0.9337  11.00000  0.05    0.14
Q19   1   0.1163  0.3446  0.9406  11.00000  0.05    0.14
Q20   1   0.2556  0.3646  0.6623  11.00000  0.05    0.14
;
_shelx_res_checksum                75389
_shelx_hkl_file
;
   1   0   0   -2.10    0.10
   1   0   0   -2.00    0.10
   1   0   0   -2.00    0.10
   1   0   0   -2.10    0.10
   1   0   0   -2.10    0.10
  -1   0   0   -2.00    0.10
  -1   0   0   -1.90    0.10
  -1   0   0   -1.90    0.10
   2   0   0 1372.16   54.59
  -2   0   0 1387.76   58.19
  -2   0   0 1342.77   66.99
  -2   0   0 1347.97   54.69
   2   0   0 1310.77   66.99
   2   0   0 1384.06   55.19
   2   0   0 1426.66   58.09
  -2   0   0 1470.15   58.09
   2   0   0 1335.97   58.39
   3   0   0    0.20    0.40
   3   0   0   -0.60    0.40
   3   0   0   -0.40    0.20
   3   0   0   -0.50    0.20
  -3   0   0   -0.20    0.30
  -3   0   0    0.40    0.40
  -3   0   0   -0.30    0.30
  -3   0   0   -0.50    0.30
   4   0   0  500.15   16.70
   4   0   0  482.55   19.50
   4   0   0  505.15   23.70
  -4   0   0  437.86   20.50
  -4   0   0  497.75   20.60
  -4   0   0  495.95   23.70
   4   0   0  495.65   21.50
   4   0   0  464.85   20.50
  -4   0   0  485.85   19.40
   5   0   0    0.40    0.20
  -5   0   0    0.30    0.30
   5   0   0    0.70    0.20
   5   0   0    0.70    0.30
  -5   0   0    0.40    0.30
   5   0   0    0.90    0.40
   5   0   0    0.30    0.30
   6   0   0 1484.45   51.39
   6   0   0 1520.75   55.49
  -6   0   0 1500.95   59.19
   6   0   0 1468.85   65.79
   7   0   0    8.20    0.60
   7   0   0    8.30    0.40
  -7   0   0    9.00    0.80
   7   0   0    7.50    0.50
   7   0   0    7.70    0.80
   7   0   0    8.90    0.60
   8   0   0  437.16   16.60
   8   0   0  459.75   19.90
   8   0   0  421.66   15.00
   8   0   0  443.96   14.00
   8   0   0  448.46   17.70
   9   0   0    2.70    0.30
   9   0   0    2.60    0.40
   9   0   0    2.10    0.40
   9   0   0    2.50    0.60
   9   0   0    2.30    0.30
  10   0   0  413.76   13.10
  10   0   0  427.66   15.50
  10   0   0  403.46   13.90
  10   0   0  396.26   16.50
  11   0   0    0.90    0.20
  11   0   0    0.60    0.30
  11   0   0    0.40    0.20
  11   0   0    0.40    0.30
  11   0   0    0.50    0.40
  11   0   0    0.60    0.10
  11   0   0    0.60    0.10
  12   0   0    0.00    0.20
  12   0   0   -0.20    0.20
 -12   0   0    0.20    0.20
  12   0   0   -0.10    0.20
  12   0   0    0.10    0.30
  13   0   0   15.00    0.70
 -13   0   0   16.20    0.60
  13   0   0   13.60    0.70
  13   0   0   14.10    0.60
  14   0   0    3.30    0.30
 -14   0   0    3.70    0.30
  14   0   0    3.70    0.30
 -15   0   0    1.90    0.20
 -16   0   0    5.40    0.30
   0  -1   0    0.00    0.10
   0  -1   0    0.00    0.10
   0  -1   0    0.00    0.10
   0   1   0    0.00    0.10
   0   1   0    0.00    0.10
   0   1   0    0.00    0.10
   0   1   0    0.20    0.10
   1  -1   0  300.37   13.30
   1  -1   0  314.77   12.60
  -1  -1   0  303.67   12.60
   1  -1   0  322.47   13.30
   1  -1   0  319.37   12.50
   1   1   0  286.27   12.60
  -1   1   0  322.47   12.50
   1   1   0  320.57   13.40
  -1   1   0  323.67   15.30
  -1   1   0  318.87   13.30
   1   1   0  333.17   13.90
   2  -1   0    9.50    0.50
  -2  -1   0   10.00    0.50
   2  -1   0    9.40    0.50
  -2  -1   0    9.50    0.50
  -2  -1   0    9.50    0.60
   2  -1   0    9.90    0.50
  -2  -1   0    9.80    0.50
  -2   1   0    9.20    0.50
  -2   1   0    9.40    0.50
   2   1   0   10.10    0.40
  -2   1   0   10.30    0.70
  -2   1   0    9.50    0.50
   2   1   0    9.60    0.60
   2   1   0   10.00    0.60
  -3  -1   0    0.10    0.30
   3  -1   0    0.60    0.40
   3  -1   0    0.60    0.20
  -3  -1   0    0.60    0.20
   3  -1   0    0.50    0.20
  -3  -1   0    0.80    0.30
   3  -1   0    0.80    0.30
  -3  -1   0    0.50    0.20
   3   1   0    0.50    0.10
   3   1   0    0.60    0.10
  -3   1   0    0.40    0.40
  -3   1   0    0.50    0.30
   3   1   0    0.70    0.30
   3   1   0    0.80    0.30
  -3   1   0    0.40    0.20
  -3   1   0    0.20    0.20
   4  -1   0    2.60    0.50
  -4  -1   0    1.90    0.20
  -4  -1   0    2.00    0.30
  -4  -1   0    2.10    0.40
   4  -1   0    1.50    0.20
  -4  -1   0    2.00    0.30
   4  -1   0    2.50    0.30
   4  -1   0    2.10    0.30
   4   1   0    2.30    0.30
   4   1   0    1.90    0.20
   4   1   0    1.70    0.20
  -4   1   0    2.10    0.30
  -4   1   0    1.90    0.30
  -4   1   0    2.10    0.40
   4   1   0    1.90    0.30
  -4   1   0    2.20    0.30
   4   1   0    1.60    0.30
   5  -1   0  610.64   21.80
  -5  -1   0  586.74   24.70
   5  -1   0  569.04   23.50
   5  -1   0  607.94   20.10
   5  -1   0  571.24   25.90
  -5  -1   0  609.44   23.30
  -5  -1   0  531.05   28.50
   5   1   0  626.24   21.80
   5   1   0  570.84   25.90
  -5   1   0  604.34   24.80
  -5   1   0  532.05   24.70
   5   1   0  571.14   24.90
  -5   1   0  602.44   23.30
   6  -1   0    0.30    0.30
  -6  -1   0    0.50    0.30
   6  -1   0    0.60    0.20
   6  -1   0    0.40    0.30
  -6   1   0    0.20    0.30
   6   1   0    0.30    0.40
   6   1   0    0.40    0.20
  -6   1   0    0.50    0.30
  -7  -1   0  391.76   15.20
   7  -1   0  370.36   15.00
   7  -1   0  376.86   16.80
   7  -1   0  342.37   13.00
   7  -1   0  385.16   14.00
   7  -1   0  370.36   11.90
   7   1   0  364.36   15.00
   7   1   0  396.66   14.00
   7   1   0  365.16   16.80
  -7   1   0  373.46   15.20
   7   1   0  369.26   11.90
   8  -1   0    7.20    0.80
   8  -1   0    7.50    0.40
   8  -1   0    6.70    0.50
   8  -1   0    6.20    0.50
   8  -1   0    7.00    0.60
   8   1   0    7.90    0.60
   8   1   0    7.90    0.90
   8   1   0    6.70    0.40
   8   1   0    6.50    0.50
   8   1   0    7.10    0.40
   9  -1   0   30.40    1.30
   9  -1   0   31.70    1.50
   9  -1   0   31.20    1.20
   9  -1   0   32.60    1.50
   9  -1   0   32.50    2.00
   9  -1   0   31.70    1.60
   9   1   0   34.20    1.20
   9   1   0   32.40    1.50
   9   1   0   33.40    1.60
   9   1   0   32.50    1.20
   9   1   0   32.80    1.20
  10  -1   0   21.80    1.10
  10  -1   0   19.70    0.80
  10  -1   0   21.30    0.90
  10  -1   0   20.00    1.10
  10   1   0   19.40    0.90
  10   1   0   19.50    0.70
  10   1   0   19.90    1.10
  10   1   0   20.70    0.80
  10   1   0   19.20    0.80
  10   1   0   20.70    1.10
  11  -1   0   17.20    1.00
  11  -1   0   16.00    0.70
  11  -1   0   15.70    0.60
  11  -1   0   15.00    0.70
  11  -1   0   14.90    1.00
  11   1   0   15.90    0.60
  11   1   0   14.70    0.70
  11   1   0   15.50    1.00
  11   1   0   15.40    0.70
  12  -1   0    7.60    0.70
  12  -1   0    8.30    0.50
  12  -1   0    8.20    0.40
 -12  -1   0    7.40    0.40
  12  -1   0    8.60    0.80
  12  -1   0    7.80    0.50
  12  -1   0    7.70    0.30
  12   1   0    7.60    0.50
  12   1   0    6.90    0.70
  12   1   0    7.40    0.50
  12   1   0    8.10    0.40
 -12   1   0    7.80    0.50
  13  -1   0   47.80    1.80
  13  -1   0   46.10    2.30
 -13  -1   0   48.00    1.50
  13  -1   0   47.90    1.70
  13  -1   0   46.80    1.50
  13   1   0   46.80    1.40
 -13   1   0   48.40    1.50
  13   1   0   48.40    1.70
  14  -1   0    2.00    0.20
  14  -1   0    2.20    0.30
 -14  -1   0    2.70    0.30
 -14   1   0    2.20    0.20
 -15  -1   0   14.90    0.60
  15  -1   0   14.50    0.50
  15  -1   0   14.00    0.70
 -15   1   0   14.20    0.60
 -16  -1   0    0.90    0.20
 -16   1   0    0.80    0.10
   0  -2   0    5.70    0.30
   0  -2   0    5.10    0.30
   0  -2   0    5.60    0.30
   0   2   0    5.70    0.30
   0   2   0    6.00    0.30
   0   2   0    5.60    0.30
   1  -2   0   92.79    4.80
  -1  -2   0   94.19    3.90
  -1  -2   0   93.49    3.80
   1  -2   0   92.09    3.90
   1  -2   0   93.19    4.10
   1  -2   0   92.69    3.90
  -1   2   0   88.89    3.90
  -1   2   0   93.29    4.10
   1   2   0  101.99    4.30
   1   2   0   94.69    4.20
  -2  -2   0   73.69    3.00
  -2  -2   0   73.59    3.10
   2  -2   0   68.89    3.70
   2  -2   0   69.39    3.00
   2  -2   0   74.79    3.20
   2  -2   0   69.99    3.20
   2   2   0   76.99    3.30
   2   2   0   79.39    3.40
  -2   2   0   69.69    3.70
   2   2   0   69.79    3.00
  -2   2   0   74.19    3.20
  -2   2   0   69.99    3.00
   3  -2   0   34.30    1.70
  -3  -2   0   34.50    1.60
   3  -2   0   33.40    1.60
   3  -2   0   34.10    1.70
   3  -2   0   37.00    1.40
  -3  -2   0   35.00    1.60
  -3  -2   0   35.30    1.90
  -3  -2   0   38.10    1.60
  -3   2   0   34.50    1.70
   3   2   0   36.20    1.80
   3   2   0   33.50    1.70
  -3   2   0   34.20    2.00
   3   2   0   34.30    1.50
  -3   2   0   33.50    1.60
   4  -2   0  126.49    5.20
   4  -2   0  123.89    4.60
  -4  -2   0  114.99    4.90
   4  -2   0  118.09    6.10
  -4  -2   0  120.79    5.10
  -4  -2   0  128.69    5.20
  -4  -2   0  118.39    6.00
   4  -2   0  113.59    4.20
   4  -2   0  114.29    4.90
   4   2   0  118.59    5.50
  -4   2   0  116.59    6.10
  -4   2   0  122.49    5.30
  -4   2   0  109.59    5.20
  -4   2   0  123.49    5.00
   4   2   0  114.59    5.30
   4   2   0  119.89    4.50
   5  -2   0   32.40    1.30
  -5  -2   0   30.10    1.50
   5  -2   0   30.60    1.50
  -5  -2   0   29.40    1.50
  -5  -2   0   28.70    1.80
   5  -2   0   31.90    1.30
   5   2   0   31.10    1.70
  -5   2   0   31.10    1.60
   5   2   0   30.70    1.30
  -5   2   0   33.90    1.60
   5   2   0   29.90    1.70
  -6  -2   0    0.70    0.30
   6  -2   0    0.40    0.30
   6  -2   0    0.50    0.30
   6  -2   0    1.00    0.30
   6  -2   0    0.50    0.20
   6  -2   0    0.80    0.30
   6   2   0    0.30    0.20
  -6   2   0    0.50    0.30
  -6   2   0    0.30    0.30
   6   2   0    0.80    0.40
   6   2   0    0.60    0.40
   7  -2   0    0.20    0.40
   7  -2   0    0.50    0.30
  -7  -2   0    0.90    0.40
   7  -2   0    0.50    0.20
   7  -2   0    0.40    0.30
   7   2   0    0.60    0.20
   7   2   0    1.10    0.20
   7   2   0    0.50    0.10
   7   2   0    0.50    0.30
   7   2   0    0.40    0.40
   8  -2   0    0.40    0.30
   8  -2   0    1.20    0.20
   8  -2   0    0.60    0.30
   8  -2   0    0.80    0.30
   8  -2   0    0.90    0.40
   8   2   0    0.40    0.10
   8   2   0    0.40    0.30
   8   2   0    0.60    0.30
   8   2   0    0.90    0.20
   8   2   0    0.50    0.10
   8   2   0    0.50    0.40
   9  -2   0    5.80    0.40
   9  -2   0    6.30    0.60
   9  -2   0    5.80    0.60
   9  -2   0    5.10    0.50
   9  -2   0    6.20    0.80
   9   2   0    6.10    0.40
   9   2   0    4.80    0.50
  10  -2   0    0.40    0.20
  10  -2   0    0.50    0.30
  10  -2   0    0.30    0.30
  10  -2   0    0.00    0.30
  10   2   0    0.40    0.30
  11  -2   0    0.60    0.40
  11  -2   0    0.60    0.20
  11  -2   0    0.80    0.30
  11  -2   0    0.90    0.20
  11  -2   0    0.80    0.40
  11   2   0    0.30    0.20
  11   2   0    0.60    0.20
  11   2   0    0.60    0.40
  12  -2   0    1.80    0.30
  12  -2   0    2.10    0.50
  12  -2   0    2.30    0.20
  12  -2   0    1.90    0.20
 -12  -2   0    2.00    0.30
  12  -2   0    2.50    0.40
  12  -2   0    2.30    0.50
 -12   2   0    2.20    0.30
  12   2   0    2.10    0.20
 -13  -2   0    2.40    0.30
  13  -2   0    3.00    0.50
  13  -2   0    2.10    0.20
  13  -2   0    2.40    0.30
  13  -2   0    1.90    0.30
 -13   2   0    2.40    0.30
  14  -2   0    3.10    0.30
 -14  -2   0    3.40    0.30
  14  -2   0    2.70    0.20
 -14   2   0    3.30    0.30
  15  -2   0    1.30    0.10
  15  -2   0    1.30    0.20
 -15  -2   0    1.10    0.20
 -15   2   0    1.30    0.20
 -16  -2   0    0.00    0.10
 -16   2   0   -0.10    0.10
   0  -3   0    0.00    0.20
   0  -3   0    0.50    0.20
   0   3   0    0.10    0.30
   0   3   0    0.00    0.20
   0   3   0    0.30    0.20
   1  -3   0  484.65   20.30
  -1  -3   0  520.75   21.30
   1  -3   0  486.05   24.70
  -1  -3   0  506.35   20.00
  -1  -3   0  506.35   20.30
   1  -3   0  531.75   21.40
  -1   3   0  507.15   21.30
   1   3   0  494.25   21.50
  -1   3   0  492.25   20.10
   1   3   0  489.25   20.00
   1   3   0  547.95   22.30
  -2  -3   0  135.99    5.70
   2  -3   0  134.79    5.90
   2  -3   0  125.09    5.60
  -2  -3   0  138.29    5.50
  -2  -3   0  135.49    5.70
   2  -3   0  141.49    5.90
   2  -3   0  135.99    6.80
  -2   3   0  132.09    5.80
   2   3   0  134.89    5.90
  -2   3   0  134.49    5.50
   2   3   0  137.69    6.10
   3  -3   0  259.67   11.00
   3  -3   0  274.37    8.90
   3  -3   0  235.58   12.60
  -3  -3   0  247.78   10.80
  -3  -3   0  256.47   10.20
   3  -3   0  255.67   10.40
  -3  -3   0  266.77   10.80
   3  -3   0  266.87   10.90
   3   3   0  237.18   11.00
  -3   3   0  241.88   12.60
   3   3   0  246.08   11.40
  -3   3   0  269.27   10.30
  -4  -3   0    0.30    0.20
   4  -3   0    0.20    0.20
   4  -3   0    0.20    0.20
  -4  -3   0    0.30    0.20
   4  -3   0    0.50    0.20
   4  -3   0    0.40    0.20
  -4  -3   0    0.50    0.20
   4   3   0    0.60    0.30
  -4   3   0    0.50    0.30
   4   3   0    0.50    0.30
  -5  -3   0  220.68    9.40
  -5  -3   0  196.68   10.80
   5  -3   0  220.98    9.00
   5  -3   0  229.68    8.30
  -5  -3   0  211.78    8.90
   5  -3   0  228.88    7.70
   5   3   0  216.78    9.90
  -5   3   0  224.48    9.00
   5   3   0  216.38    9.60
   6  -3   0   20.60    0.80
  -6  -3   0   22.30    1.20
   6  -3   0   21.50    1.20
   6  -3   0   21.70    1.00
   6  -3   0   20.00    1.30
   6  -3   0   21.00    1.00
   6   3   0   21.60    1.40
   6   3   0   21.50    1.40
  -6   3   0   19.00    1.30
   7  -3   0  108.59    4.20
  -7  -3   0  119.89    4.90
   7  -3   0  110.89    5.30
   7  -3   0  117.29    4.40
   7  -3   0  111.29    3.70
   7   3   0  119.89    5.30
   7   3   0  111.99    3.70
   7   3   0  107.49    4.70
   7   3   0  108.89    5.40
   8  -3   0    4.30    0.50
   8  -3   0    4.10    0.50
   8  -3   0    4.60    0.70
   8  -3   0    4.10    0.40
   8   3   0    4.00    0.70
   8   3   0    4.60    0.30
   8   3   0    3.90    0.50
   9  -3   0    1.40    0.40
   9  -3   0    1.80    0.40
   9  -3   0    2.00    0.30
   9  -3   0    1.70    0.40
   9   3   0    1.90    0.20
   9   3   0    1.70    0.40
  10  -3   0   52.39    2.40
  10  -3   0   52.39    1.90
  10  -3   0   52.19    2.30
  10  -3   0   53.29    2.30
  10   3   0   52.29    2.40
  10   3   0   51.49    1.80
  11  -3   0    5.60    0.70
  11  -3   0    5.40    0.60
  11  -3   0    5.80    0.50
  11  -3   0    6.00    0.70
  11  -3   0    5.40    0.40
 -11   3   0    6.10    0.40
  12  -3   0    0.20    0.20
  12  -3   0    0.30    0.20
  12  -3   0    0.10    0.30
  12  -3   0    0.00    0.20
  12  -3   0   -0.20    0.40
  12  -3   0   -0.10    0.20
 -12   3   0   -0.20    0.20
  13  -3   0   17.70    0.70
  13  -3   0   18.20    1.10
  13  -3   0   16.70    0.80
 -13  -3   0   17.30    0.70
  13  -3   0   18.00    0.80
  13  -3   0   16.20    0.70
 -13   3   0   18.40    0.70
  14  -3   0    2.00    0.30
  14  -3   0    1.80    0.20
 -14  -3   0    2.40    0.20
 -14   3   0    2.10    0.20
  15  -3   0   16.60    0.70
  15  -3   0   17.20    0.60
 -15  -3   0   17.40    0.60
 -15   3   0   16.50    0.60
 -16  -3   0    0.70    0.10
 -16   3   0    0.90    0.10
   1  -4   0   39.00    2.10
   1  -4   0   43.50    2.10
  -1  -4   0   49.40    2.10
  -1  -4   0   48.00    2.10
   1  -4   0   42.50    2.50
  -1   4   0   41.90    2.00
   1   4   0   51.49    2.20
   1   4   0   48.50    2.00
   1   4   0   49.70    2.30
   2  -4   0 1210.08   49.10
   2  -4   0 1224.48   51.59
  -2  -4   0 1287.47   51.69
   2  -4   0 1244.28   59.59
  -2  -4   0 1208.08   49.20
  -2   4   0 1246.98   48.50
   2   4   0 1183.08   53.89
   2   4   0 1206.68   51.89
  -3  -4   0   18.90    0.90
   3  -4   0   16.70    1.30
  -3  -4   0   17.10    0.80
  -3  -4   0   17.10    0.90
   3  -4   0   18.40    1.00
   3  -4   0   17.90    1.00
   3   4   0   17.80    1.10
   3   4   0   18.50    1.10
  -3   4   0   19.30    1.00
  -4  -4   0  286.07   11.80
  -4  -4   0  250.57   11.10
   4  -4   0  280.87   11.30
   4  -4   0  272.87   11.90
   4  -4   0  292.37   10.40
   4   4   0  283.37   12.00
  -4   4   0  280.97   11.30
   4   4   0  267.67   12.40
   5  -4   0    1.80    0.30
   5  -4   0    1.30    0.30
  -5  -4   0    1.60    0.40
   5  -4   0    1.50    0.40
  -5   4   0    1.90    0.40
   5   4   0    2.10    0.50
   5   4   0    1.80    0.40
   6  -4   0  560.14   21.90
   6  -4   0  560.34   20.20
   6  -4   0  550.44   18.70
   6  -4   0  532.35   17.10
   6   4   0  547.15   24.10
  -6   4   0  519.35   17.10
   6   4   0  511.05   21.60
  -6   4   0  527.05   21.70
   6   4   0  548.95   23.20
   7  -4   0    0.10    0.20
   7  -4   0    0.20    0.30
   7  -4   0    0.10    0.20
   7   4   0    0.20    0.40
   7   4   0    0.20    0.10
   7   4   0    0.10    0.20
  -7   4   0   -0.10    0.20
   7   4   0   -0.10    0.30
   8  -4   0  214.28    7.60
   8  -4   0  216.18    6.80
   8  -4   0  203.38    8.10
   8   4   0  205.98    8.60
   8   4   0  217.78    9.90
   9  -4   0    2.60    0.50
   9  -4   0    4.20    0.40
   9  -4   0    3.20    0.50
   9   4   0    3.10    0.50
  10  -4   0  300.77   11.70
  10  -4   0  297.17    9.90
  10  -4   0  312.07   11.00
  10  -4   0  311.67   12.50
  10  -4   0  309.37    8.70
  11  -4   0    0.30    0.40
  11  -4   0    0.30    0.20
  11  -4   0   -0.20    0.30
  11  -4   0    0.00    0.20
  11  -4   0   -0.20    0.30
 -11   4   0    0.30    0.20
  12  -4   0    0.80    0.30
  12  -4   0    0.20    0.20
  12  -4   0    0.50    0.30
  12  -4   0    0.20    0.40
 -12   4   0   -0.30    0.20
  13  -4   0    4.80    0.60
  13  -4   0    5.00    0.40
  13  -4   0    5.00    0.30
  13  -4   0    4.50    0.30
  13  -4   0    5.00    0.50
 -13   4   0    4.30    0.40
 -14  -4   0    7.20    0.40
  14  -4   0    7.70    0.50
  14  -4   0    7.00    0.40
 -14   4   0    7.00    0.40
 -15  -4   0    0.10    0.10
  15  -4   0    0.00    0.20
  15  -4   0    0.10    0.10
 -15   4   0   -0.10    0.10
   0  -5   0    0.80    0.30
   0  -5   0    0.70    0.20
   0  -5   0    0.20    0.30
   0   5   0    1.50    0.40
   0   5   0    1.40    0.20
  -1  -5   0    2.20    0.30
   1  -5   0    2.10    0.40
   1  -5   0    2.50    0.30
  -1  -5   0    2.50    0.30
   1  -5   0    1.90    0.40
  -1   5   0    3.40    0.40
   1   5   0    2.20    0.30
   1   5   0    2.40    0.30
   2  -5   0    8.60    0.60
  -2  -5   0    7.40    0.50
   2  -5   0    8.80    0.60
   2  -5   0    7.70    0.80
  -2  -5   0    8.50    0.50
   2   5   0    7.70    0.70
  -2   5   0    9.30    0.60
   2   5   0    8.10    0.60
   3  -5   0   81.59    3.70
   3  -5   0   84.39    3.60
  -3  -5   0   82.09    3.60
  -3   5   0   80.99    3.50
   3   5   0   78.79    3.80
   4  -5   0    3.10    0.40
   4  -5   0    4.10    0.50
   4  -5   0    3.00    0.40
   4  -5   0    3.30    0.50
  -4   5   0    4.10    0.50
   4   5   0    3.20    0.60
   4   5   0    4.00    0.60
   5  -5   0  261.47    9.40
   5  -5   0  245.38   10.30
   5  -5   0  237.08    7.90
   5  -5   0  253.87    8.70
  -5   5   0  225.68    7.90
  -5   5   0  241.68   10.20
   5   5   0  250.27   11.20
   5   5   0  264.37   10.90
   6  -5   0   17.10    0.70
   6  -5   0   15.80    0.90
   6  -5   0   17.50    1.10
   6  -5   0   18.00    0.90
   6   5   0   18.30    1.30
   6   5   0   17.50    0.90
   6   5   0   16.80    1.20
  -6   5   0   18.10    0.80
   7  -5   0  141.99    4.50
   7  -5   0  130.59    5.30
   7  -5   0  130.69    5.00
   7   5   0  129.29    5.60
  -7   5   0  134.59    4.50
   7   5   0  145.59    6.40
   7   5   0  138.89    6.50
   8  -5   0    6.80    0.60
   8  -5   0    6.90    0.70
   8  -5   0    7.30    0.50
   8   5   0    8.60    0.60
   9  -5   0   81.59    3.30
   9  -5   0   77.19    3.20
   9  -5   0   80.99    2.80
  10  -5   0    1.80    0.50
  10  -5   0    1.70    0.50
  10  -5   0    0.90    0.40
  10  -5   0    1.00    0.30
  10  -5   0    1.40    0.20
  11  -5   0    4.50    0.60
  11  -5   0    5.30    0.40
  11  -5   0    6.10    0.50
  11  -5   0    5.50    0.60
 -11   5   0    5.40    0.40
  12  -5   0   32.10    1.20
  12  -5   0   29.70    1.60
  12  -5   0   30.10    1.00
 -12   5   0   29.00    1.00
  13  -5   0   49.40    1.60
  13  -5   0   50.09    1.90
  13  -5   0   53.09    1.90
 -13   5   0   49.10    1.60
  14  -5   0    1.50    0.20
  14  -5   0    1.80    0.30
 -14   5   0    1.70    0.20
  15  -5   0    0.20    0.10
 -15  -5   0    0.10    0.10
  15  -5   0    0.10    0.20
   0  -6   0   13.20    0.90
   0  -6   0   14.20    0.90
   0   6   0   16.20    1.10
  -1  -6   0  485.55   20.50
  -1  -6   0  503.75   21.50
   1  -6   0  533.15   20.50
   1  -6   0  504.85   21.50
  -1   6   0  502.55   21.80
   1   6   0  486.25   22.40
  -1   6   0  511.55   20.20
   1   6   0  525.25   21.80
   2  -6   0  131.69    5.30
   2  -6   0  123.59    5.50
  -2  -6   0  115.69    5.20
   2   6   0  123.99    5.70
   2   6   0  126.69    5.60
  -2   6   0  120.09    5.20
   3  -6   0   83.99    3.70
   3   6   0   81.99    3.90
  -3   6   0   82.19    3.60
  -3   6   0   84.29    2.80
   3   6   0   81.19    3.90
   4  -6   0  254.37    9.10
   4  -6   0  257.67   10.70
   4  -6   0  267.97    9.80
  -4   6   0  247.58   10.50
  -4   6   0  249.88    8.30
   4   6   0  254.87   11.60
   4   6   0  267.27   11.30
   5  -6   0   88.49    3.00
   5  -6   0   88.99    3.50
   5  -6   0   93.89    3.70
   5  -6   0   89.79    4.10
   5   6   0   95.99    4.50
  -5   6   0   89.79    4.10
  -5   6   0   91.19    3.10
   5   6   0   95.89    4.40
   6  -6   0    0.00    0.30
   6  -6   0   -0.10    0.20
   6  -6   0    0.30    0.30
   6   6   0    0.00    0.40
   6   6   0    0.20    0.40
  -6   6   0    0.00    0.20
   7  -6   0    0.10    0.30
   7  -6   0    0.20    0.20
   7  -6   0    0.40    0.30
  -7   6   0    0.20    0.30
   7   6   0    0.20    0.40
   8  -6   0    1.80    0.40
   8  -6   0    1.50    0.30
   8  -6   0    1.60    0.40
  -8   6   0    2.20    0.40
   9  -6   0   31.30    1.50
   9  -6   0   30.30    1.50
   9  -6   0   28.70    1.20
  10  -6   0    0.20    0.40
  10  -6   0    0.10    0.40
  10  -6   0    0.40    0.30
  10  -6   0    0.10    0.20
 -10   6   0    0.30    0.20
  11  -6   0   19.10    1.10
  11  -6   0   18.60    0.70
  11  -6   0   17.60    1.10
  11  -6   0   17.60    0.90
 -11   6   0   17.90    0.70
  12  -6   0    5.90    0.40
  12  -6   0    5.30    0.50
  12  -6   0    5.70    0.60
 -12   6   0    5.50    0.40
  13  -6   0   10.10    0.60
  13  -6   0    9.30    0.40
 -13   6   0   10.10    0.50
  14  -6   0    7.80    0.50
  14  -6   0    7.80    0.40
  15  -6   0    5.80    0.30
   0  -7   0    0.10    0.30
   0   7   0    0.30    0.20
   0   7   0   -0.40    0.40
   1  -7   0  113.49    4.70
  -1  -7   0  107.29    4.70
   1   7   0  117.79    5.10
   1   7   0  104.39    3.60
  -1   7   0  108.19    5.10
  -1   7   0  104.99    3.60
   2  -7   0  110.69    4.90
   2   7   0  115.79    5.30
  -2   7   0  113.49    3.70
   3  -7   0  151.38    6.50
   3   7   0  154.28    6.90
  -3   7   0  150.38    5.00
   4  -7   0    0.70    0.40
   4  -7   0    0.60    0.30
  -4   7   0    0.70    0.30
   4   7   0    1.40    0.40
   4   7   0    1.40    0.50
   5  -7   0   27.60    1.30
   5  -7   0   28.30    1.40
   5   7   0   31.10    1.90
   5   7   0   27.50    1.70
  -5   7   0   30.00    1.20
   6  -7   0   11.10    0.80
   6  -7   0   11.80    0.80
   6  -7   0   11.70    0.60
   6   7   0   11.60    1.10
  -6   7   0   12.40    0.70
   7  -7   0    0.20    0.30
   7  -7   0   -0.30    0.30
   7  -7   0    0.10    0.20
  -7   7   0    0.10    0.30
   8  -7   0   10.40    0.60
   8  -7   0    9.90    0.90
   8  -7   0   12.00    0.80
  -8   7   0   10.90    0.70
   9  -7   0   -0.10    0.30
   9  -7   0    0.30    0.20
   9  -7   0    0.20    0.40
   9  -7   0    0.60    0.20
  -9   7   0    0.60    0.30
  10  -7   0   48.40    1.80
  10  -7   0   47.80    2.20
  10  -7   0   47.00    1.50
  11  -7   0    0.90    0.20
  11  -7   0    1.50    0.30
  11  -7   0    2.00    0.50
  12  -7   0    4.90    0.60
  12  -7   0    5.50    0.40
  13  -7   0    6.90    0.40
  13  -7   0    6.70    0.50
  14  -7   0   -0.20    0.20
  14  -7   0    0.10    0.10
   0  -8   0 9751.42  379.16
   0   8   0 9451.75  401.16
   0   8   0 9264.67  319.27
   0   8   0 9453.35  319.27
   0   8   0 9403.06  298.27
   1  -8   0   98.29    4.80
  -1  -8   0  107.59    4.70
   1   8   0  119.89    3.60
  -1   8   0  102.99    5.10
   1   8   0  121.69    5.20
  -1   8   0   99.79    3.60
  -1   8   0   99.49    3.70
   1   8   0  113.69    3.50
   2  -8   0  693.33   27.40
  -2   8   0  673.53   29.10
   2   8   0  662.53   29.00
  -2   8   0  679.93   22.90
   2   8   0  650.53   21.30
  -2   8   0  689.73   21.40
   3   8   0   30.20    1.90
  -3   8   0   30.40    1.20
   4  -8   0   23.10    1.20
   4  -8   0   22.00    1.20
  -4   8   0   23.80    1.00
   4   8   0   24.50    1.60
   5  -8   0    8.50    0.70
   5  -8   0    8.50    0.70
  -5   8   0    8.70    0.60
   6  -8   0   51.69    2.30
   6  -8   0   53.09    2.30
  -6   8   0   54.89    2.00
   6   8   0   51.39    1.60
   7  -8   0    3.80    0.60
   7  -8   0    5.00    0.60
  -7   8   0    4.50    0.50
   8  -8   0   30.20    1.20
   8  -8   0   27.60    1.50
   8  -8   0   28.00    1.50
  -8   8   0   27.60    1.00
  -8   8   0   27.80    1.30
   9  -8   0    1.00    0.40
   9  -8   0    1.10    0.30
  -9   8   0    0.90    0.40
  -9   8   0    1.00    0.30
  10  -8   0   92.59    2.70
  10  -8   0   90.99    3.20
  11  -8   0   -0.10    0.30
  11  -8   0    0.20    0.30
  11  -8   0    0.00    0.20
  12  -8   0    1.60    0.30
  12  -8   0    1.40    0.20
  13  -8   0   -0.20    0.20
  13  -8   0    0.20    0.10
  14  -8   0    8.40    0.40
  -1   9   0    0.70    0.20
   2   9   0   16.60    0.60
  -2   9   0   10.70    1.20
   2   9   0   15.50    1.30
  -2   9   0   11.80    0.70
  -2   9   0   12.40    0.60
  -3   9   0   13.70    0.70
  -3   9   0   14.20    0.70
   4  -9   0    4.60    0.60
   4  -9   0    2.80    0.50
  -4   9   0    3.80    0.40
   5  -9   0   21.90    1.20
   5  -9   0   22.30    1.20
  -5   9   0   22.80    1.00
   6  -9   0   11.30    0.90
   6  -9   0   11.90    0.90
  -6   9   0   12.20    0.70
   6   9   0   11.90    0.40
   7  -9   0   18.50    1.20
   7  -9   0   18.50    1.10
  -7   9   0   18.60    1.00
  -7   9   0   19.80    0.80
   8  -9   0    1.40    0.50
  -8   9   0    1.30    0.40
  -8   9   0    1.10    0.30
   9  -9   0   60.69    2.90
  -9   9   0   68.29    2.50
  -9   9   0   68.79    2.10
 -10   9   0    0.30    0.30
 -10   9   0    0.30    0.30
  11  -9   0    1.90    0.20
  12  -9   0   36.00    1.30
  12  -9   0   32.90    1.10
  13  -9   0   10.60    0.40
   0  10   0    8.10    0.50
   0  10   0    8.20    0.50
  -1  10   0  258.57    9.20
  -1  10   0  289.07    9.20
   1  10   0  265.87    8.70
  -1  10   0  273.07    8.80
  -2  10   0   11.30    0.70
  -2  10   0   11.10    0.50
  -3  10   0   33.30    1.30
  -3  10   0   34.30    1.40
   4 -10   0   44.80    2.10
   4 -10   0   45.80    2.10
  -4  10   0   46.30    1.70
  -4  10   0   44.40    1.70
   5 -10   0   32.30    1.70
   5 -10   0   32.60    1.60
  -5  10   0   32.90    1.40
  -5  10   0   34.10    1.10
   6 -10   0    0.00    0.40
   6 -10   0   -0.10    0.40
   6  10   0    0.20    0.10
  -6  10   0    0.20    0.30
  -6  10   0   -0.10    0.20
   7 -10   0    0.20    0.40
  -7  10   0    0.30    0.30
  -7  10   0    0.30    0.30
   8 -10   0    1.40    0.50
  -8  10   0    1.20    0.30
  -8  10   0    1.40    0.40
  -9  10   0   10.80    0.60
  -9  10   0   10.60    0.70
 -10  10   0    0.80    0.30
 -11  10   0   62.29    1.90
  12 -10   0    0.00    0.10
   0  11   0    0.10    0.20
  -1  11   0   23.10    1.00
  -1  11   0   22.60    1.00
  -2  11   0   11.00    0.70
  -2  11   0   11.40    0.50
  -2  11   0   10.90    0.50
  -2  11   0   11.30    0.50
  -2  11   0   10.60    0.50
  -3  11   0    9.60    0.60
  -3  11   0    8.70    0.50
  -3  11   0    8.80    0.50
   4 -11   0    3.50    0.60
   4 -11   0    2.70    0.60
  -4  11   0    3.40    0.30
  -4  11   0    3.40    0.40
  -4  11   0    2.40    0.40
   5 -11   0    6.30    0.80
   5 -11   0    5.70    0.70
  -5  11   0    6.40    0.40
  -5  11   0    7.20    0.60
  -5  11   0    6.20    0.50
   6 -11   0    3.20    0.60
  -6  11   0    2.90    0.40
  -6  11   0    3.00    0.30
   6  11   0    3.20    0.20
  -7  11   0   17.10    0.70
  -7  11   0   17.40    0.90
  -8  11   0   26.40    1.20
  -8  11   0   26.00    1.00
  -9  11   0    0.60    0.20
 -10  11   0   18.40    0.70
 -11  11   0    5.30    0.40
 -11  11   0    5.00    0.40
   0  12   0  624.04   19.70
   0  12   0  611.14   17.50
  -1  12   0   63.49    1.90
  -1  12   0   60.39    2.20
  -2  12   0  180.38    6.00
  -2  12   0  184.68    6.00
  -2  12   0  178.88    5.20
   3 -12   0    5.50    0.70
  -3  12   0    5.00    0.40
  -3  12   0    4.80    0.40
  -3  12   0    5.20    0.50
  -3  12   0    4.90    0.50
   4 -12   0    3.50    0.60
  -4  12   0    3.40    0.30
  -4  12   0    3.40    0.30
  -4  12   0    2.80    0.30
  -4  12   0    3.10    0.30
  -4  12   0    3.10    0.40
  -5  12   0    6.70    0.60
  -5  12   0    5.90    0.40
  -5  12   0    5.80    0.40
  -6  12   0    1.90    0.30
   6  12   0    2.20    0.20
  -6  12   0    4.70    0.50
  -7  12   0    9.00    0.50
  -7  12   0    8.70    0.70
  -7  12   0    9.10    0.50
   8 -12   0    0.30    0.10
  -8  12   0    0.40    0.20
  -8  12   0    0.50    0.20
  -9  12   0   -0.20    0.20
  -9  12   0    0.00    0.20
 -10  12   0    8.40    0.50
 -10  12   0    8.90    0.50
 -11  12   0    0.00    0.20
 -11  12   0    0.50    0.20
  -1  13   0    4.50    0.40
  -1  13   0    5.50    0.50
  -2  13   0   24.50    1.10
  -2  13   0   23.80    0.90
  -3  13   0    0.20    0.30
  -3  13   0   -0.10    0.20
  -4  13   0    2.00    0.30
  -4  13   0    1.70    0.40
  -4  13   0    2.30    0.40
  -5  13   0   -0.40    0.30
  -5  13   0   -0.20    0.20
  -5  13   0   -0.30    0.20
  -5  13   0    0.10    0.20
   6 -13   0    6.70    0.40
  -6  13   0    5.80    0.40
   6  13   0    6.00    0.30
  -6  13   0    6.50    0.40
   7 -13   0    2.10    0.20
  -7  13   0    1.80    0.30
  -7  13   0    1.90    0.30
   8 -13   0    0.10    0.10
  -8  13   0    0.20    0.20
  -8  13   0    0.00    0.20
  -9  13   0   22.60    0.80
  -9  13   0   22.50    0.80
 -10  13   0    0.20    0.20
   0 -14   0    0.80    0.20
   1 -14   0   93.99    2.80
   2 -14   0    0.30    0.20
  -2  14   0    0.70    0.20
   3 -14   0    5.00    0.30
  -3  14   0    4.40    0.40
   4 -14   0    0.80    0.20
  -4  14   0    0.70    0.20
   5 -14   0    5.40    0.30
  -5  14   0    4.60    0.40
   5  14   0    5.40    0.30
   6 -14   0    0.30    0.10
  -6  14   0    0.50    0.20
   7 -14   0    1.30    0.20
  -7  14   0    1.40    0.20
  -8  14   0    0.80    0.20
  -9  14   0   -0.30    0.10
   0 -15   0    0.00    0.10
  -1 -15   0   10.00    0.40
   1 -15   0    9.30    0.40
   2 -15   0    0.10    0.10
   3 -15   0   -0.20    0.10
  -3  15   0    0.00    0.10
   4 -15   0   13.80    0.50
  -4  15   0   14.50    0.50
   5 -15   0    1.70    0.20
  -5  15   0    1.90    0.20
   6 -15   0    1.70    0.20
  -6  15   0    1.60    0.20
   7 -15   0   16.70    0.60
  -7  15   0   16.70    0.60
   0 -16   0   12.40    0.50
  -1 -16   0   37.50    1.20
   1 -16   0   37.40    1.20
   2 -16   0   17.00    0.60
   3 -16   0    0.20    0.10
   4 -16   0    8.80    0.40
   5 -16   0    2.50    0.20
   0 -17   0    0.00    0.10
   1 -17   0    6.20    0.30
   2 -17   0   14.00    0.50
   3 -17   0    0.20    0.10
 -16   0   1    0.10    0.10
 -15   0   1    0.00    0.20
  14   0  -1    0.20    0.10
 -14   0   1    0.20    0.20
  14   0  -1    0.20    0.20
  13   0  -1    0.40    0.20
  13   0  -1    0.30    0.20
  13   0  -1    0.90    0.40
 -13   0   1    0.50    0.20
  13   0  -1    0.40    0.20
  12   0  -1    0.00    0.20
  12   0  -1    0.80    0.40
  12   0  -1    0.50    0.20
  12   0  -1    0.50    0.20
 -12   0   1    0.90    0.20
  11   0  -1    0.80    0.40
  11   0  -1    0.40    0.20
  11   0  -1    0.40    0.30
  11   0  -1    0.30    0.20
  11   0  -1    0.00    0.20
  10   0  -1    0.80    0.20
  10   0  -1    0.50    0.30
  10   0  -1    0.60    0.20
  10   0  -1    0.60    0.30
  10   0  -1    0.50    0.10
   9   0  -1    0.10    0.10
   9   0  -1    0.30    0.40
   9   0  -1   -0.10    0.30
   9   0  -1    0.10    0.20
   9   0  -1    0.00    0.20
   8   0  -1   -0.10    0.20
   8   0  -1   -0.40    0.20
   8   0  -1    0.20    0.40
   8   0  -1    0.10    0.10
   8   0  -1    0.20    0.30
   7   0  -1    0.00    0.10
   7   0  -1    0.00    0.20
   7   0  -1   -0.30    0.30
   7   0  -1   -0.20    0.20
   7   0  -1    1.40    0.30
  -7   0   1    0.10    0.30
   6   0  -1    0.30    0.20
   6   0  -1   -0.10    0.20
   6   0  -1   -0.30    0.30
  -6   0   1   -0.10    0.30
   5   0  -1    0.00    0.20
  -5   0   1    0.00    0.30
   5   0  -1    0.30    0.30
  -5   0   1    0.10    0.20
  -5   0   1    0.00    0.20
   5   0  -1    0.20    0.10
   5   0  -1    0.10    0.20
   5   0  -1    0.00    0.30
  -4   0   1    0.00    0.20
   4   0  -1   -0.20    0.30
   4   0  -1   -0.10    0.10
   4   0  -1   -0.20    0.30
  -4   0   1   -0.20    0.10
  -4   0   1   -0.10    0.20
   4   0  -1   -0.20    0.20
  -3   0   1    0.10    0.20
   3   0  -1    0.20    0.10
  -3   0   1    0.30    0.20
   3   0  -1    0.00    0.30
   3   0  -1    0.00    0.10
   3   0  -1    0.40    0.10
   3   0  -1    0.50    0.30
  -3   0   1    0.00    0.20
  -3   0   1    0.20    0.10
  -3   0   1    0.40    0.30
   2   0  -1    0.20    0.10
   2   0  -1   -0.10    0.10
  -2   0   1    0.00    0.10
   2   0  -1    0.20    0.10
  -2   0   1    0.20    0.10
  -2   0   1    0.20    0.10
  -2   0   1    0.10    0.10
   2   0  -1    0.10    0.10
   2   0  -1    0.10    0.10
  -2   0   1    0.10    0.10
   1   0  -1    0.00    0.10
   1   0  -1    0.00    0.10
  -1   0   1    0.00    0.10
  -1   0   1    0.10    0.10
   1   0  -1    0.00    0.10
  -1   0   1    0.00    0.10
   1   0  -1    0.00    0.10
  -1   0   1    0.00    0.10
   1   0  -1    0.00    0.10
   1   0  -1    0.00    0.10
  -1   0   1    0.10    0.10
   0   0   1    0.00    0.10
   0   0  -1    0.00    0.10
   0   0   1    0.00    0.10
   0   0  -1    0.00    0.10
   0   0   1    0.00    0.10
   0   0  -1    0.00    0.10
   1   0   1   -0.10    0.10
  -1   0  -1   -0.10    0.10
   1   0   1   -0.10    0.10
  -1   0  -1    0.00    0.10
   1   0   1   -0.10    0.10
   1   0   1   -0.10    0.10
  -1   0  -1    0.10    0.10
  -2   0  -1   -0.10    0.10
   2   0   1    0.10    0.20
   2   0   1    0.00    0.10
  -2   0  -1    0.20    0.10
   2   0   1    0.00    0.10
  -2   0  -1    0.00    0.10
   2   0   1    0.20    0.20
  -2   0  -1    0.10    0.20
   3   0   1    0.00    0.20
  -3   0  -1    0.10    0.20
  -3   0  -1    0.10    0.20
   3   0   1    0.00    0.20
  -3   0  -1    0.10    0.20
   3   0   1    0.30    0.30
   3   0   1    0.20    0.30
  -3   0  -1   -0.10    0.40
  -4   0  -1    0.20    0.20
   4   0   1    0.00    0.10
   4   0   1   -0.20    0.20
  -4   0  -1    0.10    0.20
  -4   0  -1    0.20    0.20
  -4   0  -1    0.20    0.20
   4   0   1    0.30    0.10
   5   0   1   -0.20    0.20
   5   0   1    0.10    0.30
  -5   0  -1    0.30    0.20
  -5   0  -1    0.10    0.20
   5   0   1   -0.10    0.20
   5   0   1    0.00    0.20
  -6   0  -1    0.30    0.30
   6   0   1    0.00    0.30
   6   0   1   -0.20    0.30
   6   0   1    0.00    0.20
   7   0   1    0.00    0.10
   7   0   1    0.00    0.20
   7   0   1    0.40    0.30
   7   0   1    0.20    0.40
  -7   0  -1   -0.10    0.30
   7   0   1    0.20    0.20
   8   0   1    0.20    0.40
   8   0   1    0.80    0.20
   8   0   1    0.00    0.20
   8   0   1   -0.10    0.20
   8   0   1    0.20    0.10
   9   0   1    0.20    0.30
   9   0   1    0.10    0.10
   9   0   1    0.30    0.20
  10   0   1    0.00    0.20
  10   0   1    0.30    0.30
  10   0   1    0.10    0.30
  11   0   1    0.00    0.30
  11   0   1    0.20    0.20
  11   0   1   -0.10    0.20
  11   0   1    0.10    0.10
  11   0   1    0.20    0.10
  11   0   1    0.00    0.20
  11   0   1    0.10    0.30
  12   0   1   -0.10    0.20
  12   0   1    0.30    0.20
  12   0   1    0.30    0.20
  12   0   1    0.60    0.40
 -12   0  -1    0.00    0.20
  13   0   1    0.20    0.20
  13   0   1    0.00    0.10
  13   0   1    0.20    0.20
 -13   0  -1    0.20    0.20
  14   0   1   -0.10    0.10
 -14   0  -1    0.10    0.20
 -15   0  -1    0.30    0.20
 -16   0  -1    0.00    0.10
 -16  -1   1    3.60    0.30
 -16   1   1    3.40    0.20
  15  -1  -1   16.00    0.70
  15  -1  -1   16.00    0.50
 -15  -1   1   14.80    0.60
 -15   1   1   15.60    0.60
 -14  -1   1   31.90    1.10
  14  -1  -1   35.00    1.30
  14  -1  -1   32.60    1.00
 -14   1   1   33.10    1.10
  13  -1  -1   46.50    1.80
  13  -1  -1   46.70    1.40
 -13  -1   1   47.40    1.50
  13  -1  -1   48.70    1.70
  13  -1  -1   46.00    2.20
  13   1  -1   46.70    2.20
 -13   1   1   47.40    1.50
  13   1  -1   44.50    1.80
  13   1  -1   43.90    1.40
  12  -1  -1   35.50    1.80
 -12  -1   1   35.10    1.20
  12  -1  -1   36.10    1.40
  12  -1  -1   34.90    1.10
  12  -1  -1   36.90    1.40
  12  -1  -1   33.10    1.70
  12   1  -1   33.30    1.10
  12   1  -1   35.20    1.30
 -12   1   1   35.00    1.20
  12   1  -1   31.40    1.40
  12   1  -1   35.00    1.80
  11  -1  -1   32.30    1.20
  11  -1  -1   33.40    1.30
  11  -1  -1   33.50    1.70
  11  -1  -1   32.70    1.00
  11  -1  -1   31.80    1.20
  11  -1  -1   33.00    1.60
  11   1  -1   32.20    1.70
  11   1  -1   32.20    1.20
  11   1  -1   31.40    1.00
  11   1  -1   30.30    1.30
  10  -1  -1  195.58    6.40
  10  -1  -1  195.68    8.10
  10  -1  -1  208.68    7.70
  10  -1  -1  202.28    6.80
  10   1  -1  196.08    8.10
  10   1  -1  193.48    6.40
  10   1  -1  189.98    6.90
  10   1  -1  201.58    7.70
   9  -1  -1   30.60    1.50
   9  -1  -1   34.00    1.60
   9  -1  -1   32.70    1.30
   9  -1  -1   33.40    1.60
   9  -1  -1   32.90    1.20
   9  -1  -1   34.60    2.00
   9   1  -1   34.00    1.20
   9   1  -1   33.90    2.10
   9   1  -1   32.70    1.60
   9   1  -1   32.60    1.50
   9   1  -1   36.30    1.20
   8  -1  -1   31.00    1.40
   8  -1  -1   31.60    1.80
   8  -1  -1   32.00    1.50
   8  -1  -1   32.00    1.40
   8  -1  -1   29.70    1.20
   8  -1  -1   33.30    1.10
   8   1  -1   30.90    1.10
   8   1  -1   29.60    1.40
   8   1  -1   31.30    1.10
   8   1  -1   27.40    1.80
   8   1  -1   29.60    1.10
   8   1  -1   31.00    1.50
  -7  -1   1    4.00    0.60
   7  -1  -1    3.80    0.60
   7  -1  -1    4.40    0.40
   7  -1  -1    2.90    0.40
   7  -1  -1    3.30    0.40
   7  -1  -1    3.80    0.30
   7   1  -1    3.40    0.40
   7   1  -1    3.10    0.40
  -7   1   1    4.40    0.60
   7   1  -1    3.00    0.30
   7   1  -1    3.20    0.60
   6  -1  -1   17.00    0.80
   6  -1  -1   14.50    1.10
   6  -1  -1   16.20    0.80
  -6  -1   1   17.30    1.00
  -6   1   1   14.30    1.00
  -6   1   1   16.10    1.10
   6   1  -1   15.30    1.10
   6   1  -1   19.80    0.80
   5  -1  -1  190.98    6.80
  -5  -1   1  167.08    9.00
   5  -1  -1  182.78    8.20
   5  -1  -1  184.18    6.40
  -5  -1   1  180.88    7.40
   5  -1  -1  179.38    7.40
  -5  -1   1  181.58    7.80
   5   1  -1  163.58    8.20
  -5   1   1  189.48    7.90
  -5   1   1  176.08    7.80
  -5   1   1  187.08    7.40
   5   1  -1  184.98    6.80
   4  -1  -1  140.89    5.70
   4  -1  -1  124.49    6.00
  -4  -1   1  143.39    6.00
   4  -1  -1  149.99    6.30
   4  -1  -1  141.19    7.10
   4  -1  -1  144.79    4.90
  -4  -1   1  144.89    6.00
  -4  -1   1  140.49    7.00
  -4  -1   1  136.79    5.70
  -4   1   1  144.19    5.80
   4   1  -1  136.79    6.10
  -4   1   1  138.79    7.10
  -4   1   1  149.19    6.10
   4   1  -1  131.79    6.40
  -4   1   1  137.99    6.10
  -3  -1   1  198.58    8.50
  -3  -1   1  203.98    9.80
   3  -1  -1  192.88    9.90
   3  -1  -1  209.68    8.90
   3  -1  -1  195.58    8.50
  -3  -1   1  192.58    8.00
   3  -1  -1  202.78    8.10
  -3  -1   1  199.38    8.50
   3  -1  -1  202.78    8.50
  -3   1   1  199.08    9.90
  -3   1   1  208.78    8.60
  -3   1   1  194.68    8.10
  -3   1   1  203.48    8.50
   3   1  -1  201.98    8.90
   3   1  -1  195.18    8.60
  -2  -1   1  188.08    9.00
  -2  -1   1  190.28    7.40
   2  -1  -1  188.28    7.90
   2  -1  -1  175.18    9.10
   2  -1  -1  188.98    7.50
   2  -1  -1  190.68    7.90
   2   1  -1  170.98    8.20
  -2   1   1  192.78    7.90
   2   1  -1  179.98    7.90
  -2   1   1  178.58    7.90
  -2   1   1  194.08    9.10
   1  -1  -1  133.69    6.00
   1  -1  -1  144.69    5.70
  -1  -1   1  145.89    5.60
   1  -1  -1  145.09    5.70
  -1  -1   1  141.59    5.70
  -1   1   1  128.19    6.00
   1   1  -1  158.18    6.30
  -1   1   1  145.99    5.50
   1   1  -1  144.49    6.10
   1   1  -1  134.49    5.70
   0  -1  -1  560.14   22.30
   0  -1   1  558.94   22.40
   0  -1   1  556.44   22.00
   0  -1  -1  504.75   23.50
   0   1   1  586.44   24.50
   0   1   1  543.55   22.10
   0   1   1  576.24   23.60
   0   1  -1  562.84   27.10
   1  -1   1  285.37   11.50
   1  -1   1  285.77   11.60
  -1  -1  -1  283.77   12.20
   1  -1   1  266.47   14.10
  -1  -1  -1  295.07   11.60
   1  -1   1  270.67   12.20
   1  -1   1  298.27   12.20
  -1  -1  -1  293.67   12.20
  -1   1  -1  292.57   14.10
   1   1   1  309.07   12.30
  -1   1  -1  292.27   12.20
   1   1   1  285.97   11.60
  -1   1  -1  283.87   11.50
  -1   1  -1  266.47   12.20
   1   1   1  325.37   12.80
   1   1   1  295.57   12.20
  -2  -1  -1  226.58   10.60
  -2  -1  -1  228.48    9.20
   2  -1   1  213.88    9.20
   2  -1   1  207.78    9.20
  -2  -1  -1  213.18    9.20
   2  -1   1  213.38    8.80
  -2   1  -1  208.78    8.70
  -2   1  -1  216.28    9.20
  -2   1  -1  207.28   10.70
   2   1   1  211.78    8.70
  -2   1  -1  214.88    9.20
   2   1   1  230.58    9.20
   2   1   1  220.78    9.30
   2   1   1  235.68    9.70
   2   1   1  209.98    9.20
   3  -1   1  208.08    6.90
   3  -1   1  198.48    8.50
   3  -1   1  206.18    8.50
   3  -1   1  190.88    9.80
   3  -1   1  195.78    8.10
  -3  -1  -1  189.88    8.00
  -3  -1  -1  212.78    8.50
  -3  -1  -1  204.18    9.80
  -3  -1  -1  199.38    8.50
  -3   1  -1  196.38    8.00
  -3   1  -1  171.38    8.50
  -3   1  -1  198.48    9.90
   3   1   1  198.78    7.70
   3   1   1  210.08    8.90
   3   1   1  190.18    8.40
   3   1   1  198.98    8.60
  -3   1  -1  205.48    8.50
   3   1   1  200.78    6.90
  -4  -1  -1  137.99    6.00
  -4  -1  -1  136.39    5.70
   4  -1   1  141.59    6.00
  -4  -1  -1  137.49    7.00
   4  -1   1  138.29    7.00
   4  -1   1  147.69    4.90
  -4  -1  -1  140.89    6.00
   4  -1   1  133.19    5.70
   4   1   1  130.29    6.10
   4   1   1  138.39    6.30
  -4   1  -1  144.99    7.10
  -4   1  -1  135.49    6.00
   4   1   1  132.09    5.60
   4   1   1  139.79    5.40
  -4   1  -1  142.49    6.10
   4   1   1  149.59    4.90
  -4   1  -1  137.39    5.70
   5  -1   1   38.50    1.50
   5  -1   1   38.10    1.70
  -5  -1  -1   41.60    1.90
   5  -1   1   38.90    1.60
  -5  -1  -1   39.30    1.80
   5   1   1   38.70    2.00
  -5   1  -1   33.30    1.90
  -5   1  -1   38.50    1.90
   5   1   1   39.10    1.60
  -5   1  -1   40.00    1.90
   5   1   1   37.80    2.00
   6  -1   1   12.30    0.90
   6  -1   1   10.30    0.70
  -6  -1  -1   12.80    0.90
   6  -1   1   11.50    0.60
   6   1   1   11.00    0.60
  -6   1  -1   11.10    0.90
  -6   1  -1   11.30    0.90
   6   1   1   11.30    0.90
   7  -1   1   41.70    1.70
   7  -1   1   40.50    1.90
   7  -1   1   44.90    1.50
   7  -1   1   43.20    1.80
   7  -1   1   43.60    2.30
  -7  -1  -1   45.30    2.20
  -7   1  -1   44.50    2.20
   7   1   1   42.40    2.30
   7   1   1   40.10    1.90
   7   1   1   40.80    1.80
   7   1   1   40.80    1.50
   8  -1   1    1.80    0.40
   8  -1   1    1.50    0.30
   8  -1   1    1.10    0.30
   8  -1   1    1.60    0.20
   8  -1   1    1.40    0.50
   8   1   1    1.60    0.20
   8   1   1    1.20    0.50
   8   1   1    1.40    0.30
   8   1   1    1.10    0.30
   8   1   1    1.40    0.20
   9  -1   1    0.30    0.20
   9  -1   1    0.40    0.30
   9  -1   1    0.40    0.30
   9  -1   1    0.20    0.30
   9   1   1    0.30    0.20
   9   1   1    0.40    0.30
   9   1   1    0.30    0.20
   9   1   1    0.50    0.30
  10  -1   1    4.20    0.50
  10  -1   1    2.90    0.50
  10  -1   1    4.00    0.40
  10  -1   1    3.30    0.40
  10   1   1    2.90    0.50
  10   1   1    4.00    0.40
  10   1   1    3.90    0.40
  10   1   1    3.40    0.30
  10   1   1    3.30    0.30
  10   1   1    4.10    0.50
  11  -1   1    0.40    0.20
  11  -1   1    0.10    0.20
  11  -1   1    0.40    0.40
  11  -1   1    0.30    0.20
  11  -1   1    0.20    0.30
  11   1   1    0.40    0.20
  11   1   1    0.40    0.20
  11   1   1   -0.10    0.30
  12  -1   1    6.50    0.40
  12  -1   1    6.40    0.30
  12  -1   1    6.70    0.50
  12  -1   1    5.50    0.60
  12  -1   1    6.20    0.50
  12  -1   1    5.90    0.30
 -12  -1  -1    5.80    0.40
  12  -1   1    6.40    0.70
  12   1   1    5.20    0.40
 -12   1  -1    5.10    0.40
  12   1   1    5.60    0.30
  13  -1   1   24.30    1.00
  13  -1   1   25.00    1.00
  13  -1   1   24.50    0.80
 -13  -1  -1   25.40    0.90
  13   1   1   22.90    0.80
 -13   1  -1   24.50    0.90
  13   1   1   23.70    1.00
  14  -1   1    0.60    0.20
 -14  -1  -1    0.20    0.20
  14  -1   1    0.00    0.10
 -14   1  -1    0.00    0.20
  14   1   1    0.10    0.10
  15  -1   1    5.30    0.40
 -15  -1  -1    4.10    0.30
  15  -1   1    5.20    0.30
 -15   1  -1    4.70    0.30
 -16  -1  -1    5.80    0.30
 -16   1  -1    5.90    0.30
 -16  -2   1    9.40    0.40
 -16   2   1    8.20    0.40
  15  -2  -1   10.30    0.40
 -15  -2   1    9.50    0.40
  15  -2  -1   10.40    0.50
 -15   2   1   10.50    0.50
  14  -2  -1   44.60    1.40
  14  -2  -1   45.80    1.70
 -14  -2   1   45.30    1.40
 -14   2   1   44.30    1.40
  13  -2  -1   59.49    2.10
  13  -2  -1   60.99    2.70
  13  -2  -1   56.39    2.20
 -13  -2   1   58.59    1.80
  13  -2  -1   57.69    1.80
 -13   2   1   59.39    1.90
  12  -2  -1   62.59    2.20
  12  -2  -1   59.19    2.70
  12  -2  -1   63.19    2.80
  12  -2  -1   59.59    1.90
  12  -2  -1   62.79    2.20
  12  -2  -1   61.59    2.30
  12   2  -1   64.69    2.80
 -12   2   1   61.39    2.00
  11  -2  -1   72.59    2.60
  11  -2  -1   72.89    2.20
  11  -2  -1   69.49    3.10
  11  -2  -1   74.39    3.20
  11  -2  -1   72.59    2.50
  11   2  -1   72.79    2.50
  11   2  -1   76.09    3.30
  11   2  -1   70.49    2.10
  10  -2  -1   75.29    3.30
  10  -2  -1   73.79    3.20
  10  -2  -1   76.49    3.10
  10  -2  -1   74.89    2.60
  10  -2  -1   74.79    2.80
  10   2  -1   78.79    2.60
  10   2  -1   79.39    3.30
   9  -2  -1   11.00    0.70
   9  -2  -1   11.40    0.60
   9  -2  -1   11.60    1.00
   9  -2  -1   11.00    0.80
   9  -2  -1   10.50    0.70
   9   2  -1   10.30    0.70
   9   2  -1   10.10    0.50
   8  -2  -1    1.70    0.40
   8  -2  -1    1.70    0.30
   8  -2  -1    2.90    0.50
   8  -2  -1    2.00    0.40
   8  -2  -1    2.50    0.30
   8   2  -1    2.60    0.30
   8   2  -1    2.20    0.30
   8   2  -1    2.20    0.40
   8   2  -1    1.60    0.50
   7  -2  -1    5.80    0.40
   7  -2  -1    5.50    0.50
   7  -2  -1    5.30    0.70
   7  -2  -1    5.70    0.50
  -7  -2   1    5.30    0.70
   7   2  -1    6.20    0.30
   7   2  -1    5.40    0.50
   7   2  -1    6.30    0.30
   7   2  -1    6.10    0.80
   7   2  -1    6.60    0.50
  -7   2   1    6.30    0.70
   6  -2  -1   41.50    1.90
   6  -2  -1   39.40    1.60
  -6  -2   1   39.80    1.90
   6  -2  -1   40.10    1.70
   6  -2  -1   37.90    2.00
  -6   2   1   40.40    2.00
  -6   2   1   34.70    2.00
   6   2  -1   38.30    2.10
   6   2  -1   40.70    1.60
   6   2  -1   39.00    2.00
  -5  -2   1  346.87   14.80
   5  -2  -1  348.27   14.10
  -5  -2   1  343.77   14.00
  -5  -2   1  321.37   17.10
   5  -2  -1  349.77   13.00
   5  -2  -1  366.26   12.10
   5  -2  -1  362.26   15.50
   5   2  -1  338.57   15.00
  -5   2   1  336.37   14.90
  -5   2   1  366.96   14.10
   5   2  -1  346.97   13.00
   4  -2  -1  237.68    9.80
   4  -2  -1  242.78   10.30
  -4  -2   1  238.48   10.20
  -4  -2   1  244.78   10.20
  -4  -2   1  241.48   11.80
  -4  -2   1  237.48    9.60
   4  -2  -1  251.27    8.40
   4   2  -1  229.08   10.40
   4   2  -1  242.18   10.80
  -4   2   1  252.47    9.80
  -4   2   1  227.48   10.30
  -4   2   1  233.98   11.90
  -3  -2   1  399.66   16.00
  -3  -2   1  400.06   19.50
   3  -2  -1  399.96   17.00
   3  -2  -1  410.66   13.90
   3  -2  -1  404.86   17.10
   3  -2  -1  386.26   16.20
  -3   2   1  402.16   19.70
  -3   2   1  414.86   16.10
   3   2  -1  397.86   17.10
   3   2  -1  406.36   17.80
  -3   2   1  401.56   17.00
   2  -2  -1  377.56   14.90
   2  -2  -1  348.77   17.20
   2  -2  -1  356.36   14.20
  -2  -2   1  359.46   14.00
  -2  -2   1  363.06   14.10
   2  -2  -1  347.87   14.90
   2   2  -1  370.86   15.60
  -2   2   1  306.17   14.90
   2   2  -1  352.46   15.00
  -2   2   1  340.97   14.00
  -1  -2   1  147.19    5.70
   1  -2  -1  143.99    5.80
  -1  -2   1  144.19    5.80
   1  -2  -1  143.19    5.80
   1  -2  -1  137.59    6.10
  -1   2   1  142.39    6.10
  -1   2   1  141.69    5.80
   1   2  -1  147.79    6.40
   1   2  -1  140.79    6.10
   0  -2  -1  449.26   18.20
   0  -2  -1  439.26   18.00
   0  -2   1  456.15   18.20
   0  -2   1  461.85   22.10
   0  -2  -1  439.06   19.10
   0  -2   1  412.46   19.10
   0  -2   1  448.26   18.00
   0   2  -1  449.66   18.00
   0   2   1  470.05   17.60
   0   2   1  438.66   18.00
   0   2   1  479.85   20.10
   0   2   1  439.46   19.10
   0   2  -1  518.85   20.10
   0   2   1  466.15   19.30
  -1  -2  -1  303.87   12.00
   1  -2   1  305.87   12.60
   1  -2   1  299.47   12.00
  -1  -2  -1  288.37   11.80
   1  -2   1  286.87   11.80
   1  -2   1  272.07   14.50
  -1  -2  -1  296.67   12.60
   1   2   1  301.17   12.70
  -1   2  -1  285.77   11.80
   1   2   1  309.17   11.50
  -1   2  -1  295.17   12.60
   1   2   1  327.67   13.20
  -1   2  -1  301.87   14.60
   2  -2   1  334.07   14.00
  -2  -2  -1  329.07   13.90
  -2  -2  -1  320.97   13.20
   2  -2   1  316.87   13.30
  -2  -2  -1  339.67   13.90
   2  -2   1  341.27   16.20
   2  -2   1  327.37   14.00
   2   2   1  337.57   12.80
  -2   2  -1  319.17   16.20
   2   2   1  335.17   14.10
   2   2   1  343.07   14.60
  -2   2  -1  311.77   13.10
  -2   2  -1  333.97   14.00
   3  -2   1  177.58    5.80
  -3  -2  -1  180.48    7.10
  -3  -2  -1  170.18    8.20
   3  -2   1  175.58    7.20
   3  -2   1  157.28    6.80
   3  -2   1  177.48    7.20
  -3  -2  -1  167.28    7.10
   3  -2   1  164.48    8.30
  -3   2  -1  161.58    6.80
  -3   2  -1  168.28    7.20
  -3   2  -1  153.78    7.10
   3   2   1  152.98    7.20
   3   2   1  167.88    7.50
  -3   2  -1  151.88    8.30
  -4  -2  -1  291.67   11.70
   4  -2   1  285.67   11.90
  -4  -2  -1  275.97   12.40
  -4  -2  -1  280.27   14.40
   4  -2   1  292.97   10.20
  -4  -2  -1  300.27   12.40
   4  -2   1  305.87   11.00
   4  -2   1  296.17   12.50
   4   2   1  276.37   13.00
  -4   2  -1  302.37   11.80
  -4   2  -1  292.57   14.50
   4   2   1  274.17   12.60
   4   2   1  314.77   10.90
  -4   2  -1  302.57   12.50
  -5  -2  -1   22.70    1.10
   5  -2   1   18.40    1.00
   5  -2   1   19.70    0.90
  -5  -2  -1   20.10    1.10
   5  -2   1   20.20    0.90
   5   2   1   19.00    1.20
  -5   2  -1   18.30    1.20
  -5   2  -1   22.20    1.20
   5   2   1   19.10    1.20
   5   2   1   19.80    0.90
  -6  -2  -1   23.10    1.30
   6  -2   1   23.80    1.10
   6  -2   1   23.30    1.20
   6  -2   1   21.40    1.00
   6  -2   1   22.10    0.90
   6   2   1   22.50    1.40
  -6   2  -1   22.20    1.30
   6   2   1   23.10    1.00
  -6   2  -1   22.50    1.40
   6   2   1   23.90    1.40
   7  -2   1   48.80    2.00
   7  -2   1   48.70    1.90
   7  -2   1   47.70    2.50
  -7  -2  -1   51.19    2.40
   7  -2   1   48.30    1.70
   7   2   1   44.90    1.70
   7   2   1   44.80    2.10
   7   2   1   47.00    2.00
   7   2   1   47.50    2.50
   7   2   1   47.00    1.60
   8  -2   1    0.50    0.20
   8  -2   1    0.20    0.20
   8  -2   1    0.50    0.30
   8  -2   1    0.40    0.30
   8  -2   1    0.20    0.40
   8   2   1    0.30    0.10
   8   2   1    0.40    0.20
   8   2   1    0.30    0.40
   8   2   1    0.30    0.20
   8   2   1    0.30    0.10
   9  -2   1    4.10    0.50
   9  -2   1    3.60    0.40
   9  -2   1    3.80    0.50
   9  -2   1    3.20    0.40
   9   2   1    3.90    0.20
   9   2   1    3.30    0.30
   9   2   1    3.70    0.20
   9   2   1    4.60    0.50
  10  -2   1  133.39    5.70
  10  -2   1  138.09    5.20
  10  -2   1  146.59    5.50
  10  -2   1  138.49    4.50
  10   2   1  128.99    5.70
  10   2   1  137.69    4.50
  11  -2   1    0.30    0.40
  11  -2   1    0.20    0.20
  11  -2   1   -0.10    0.30
  11  -2   1    0.40    0.20
  11  -2   1    0.40    0.20
  11   2   1    0.40    0.20
  11   2   1    0.60    0.20
 -11   2  -1    0.00    0.20
  12  -2   1   78.99    3.50
  12  -2   1   80.19    2.70
  12  -2   1   75.29    2.90
 -12  -2  -1   78.39    2.40
  12  -2   1   76.09    3.30
  12  -2   1   82.59    2.40
 -12   2  -1   79.89    2.40
  12   2   1   77.69    2.30
  12   2   1   79.49    2.70
  13  -2   1    9.00    0.80
 -13  -2  -1   10.30    0.50
  13  -2   1    9.50    0.60
  13  -2   1    9.70    0.60
  13  -2   1   10.00    0.40
  13   2   1    8.90    0.40
 -13   2  -1   10.40    0.50
  14  -2   1    5.00    0.30
  14  -2   1    4.90    0.40
 -14  -2  -1    4.90    0.30
 -14   2  -1    4.20    0.30
 -15  -2  -1   18.50    0.70
  15  -2   1   18.60    0.80
  15  -2   1   19.30    0.60
 -15   2  -1   19.60    0.70
 -16   2  -1   22.20    0.70
 -16  -3   1    0.80    0.10
 -16   3   1    0.80    0.10
  15  -3  -1    1.50    0.20
  15  -3  -1    1.70    0.20
 -15  -3   1    2.00    0.20
 -15   3   1    1.50    0.20
  14  -3  -1    0.60    0.20
 -14  -3   1    0.80    0.20
  14  -3  -1    0.30    0.20
 -14   3   1    0.40    0.20
  13  -3  -1    1.70    0.40
  13  -3  -1    1.10    0.20
  13  -3  -1    1.30    0.30
  13  -3  -1    1.00    0.30
 -13   3   1    1.10    0.20
  12  -3  -1    4.90    0.60
  12  -3  -1    3.30    0.40
  12  -3  -1    4.30    0.40
  12  -3  -1    3.80    0.30
  12  -3  -1    4.20    0.40
  12  -3  -1    4.10    0.60
 -12   3   1    3.20    0.30
  11  -3  -1   22.70    1.30
  11  -3  -1   22.60    1.30
  11  -3  -1   20.90    1.30
  11  -3  -1   24.60    0.80
  11  -3  -1   22.60    1.00
 -11   3   1   23.70    0.90
  11   3  -1   23.30    1.30
  10  -3  -1   50.29    2.30
  10  -3  -1   50.19    2.20
  10  -3  -1   49.10    2.20
  10  -3  -1   48.70    1.80
  10   3  -1   50.29    2.30
   9  -3  -1   12.20    0.80
   9  -3  -1   12.00    0.80
   9  -3  -1   11.90    0.80
   9  -3  -1   11.80    0.60
   9   3  -1   10.50    0.80
   9   3  -1   10.70    0.50
   8  -3  -1  104.79    4.30
   8  -3  -1  112.49    3.60
   8  -3  -1  107.99    4.10
   8   3  -1  107.39    3.50
   8   3  -1  105.69    4.50
   8   3  -1  113.39    5.40
   7  -3  -1   14.20    1.10
   7  -3  -1   15.40    0.70
   7  -3  -1   15.00    0.80
   7  -3  -1   16.50    0.80
   7   3  -1   16.30    1.20
   7   3  -1   15.20    0.80
   7   3  -1   16.50    1.20
   7   3  -1   15.10    0.60
   6  -3  -1    5.50    0.60
   6  -3  -1    6.50    0.50
  -6  -3   1    6.00    0.60
   6  -3  -1    5.30    0.30
   6  -3  -1    4.70    0.60
   6  -3  -1    4.80    0.50
  -6   3   1    6.50    0.70
   6   3  -1    4.90    0.70
   6   3  -1    5.40    0.70
   5  -3  -1  166.88    6.80
   5  -3  -1  155.98    7.40
  -5  -3   1  158.88    6.70
   5  -3  -1  170.58    5.80
  -5  -3   1  166.18    7.00
   5  -3  -1  164.68    6.20
   5   3  -1  163.48    7.20
  -5   3   1  157.88    6.80
   5   3  -1  166.88    7.50
   4  -3  -1  199.88    6.70
   4  -3  -1  186.18    7.20
  -4  -3   1  200.98    8.10
  -4  -3   1  182.68    7.70
   4  -3  -1  188.48    7.80
  -4  -3   1  184.58    9.30
  -4  -3   1  176.08    8.00
   4  -3  -1  194.18    8.20
  -4   3   1  202.18    7.80
   4   3  -1  189.48    8.30
   4   3  -1  186.58    8.60
  -3  -3   1  103.89    4.20
   3  -3  -1  109.69    3.70
   3  -3  -1  104.69    4.40
  -3  -3   1  109.39    4.30
   3  -3  -1  105.29    4.60
   3  -3  -1  102.39    5.40
   3   3  -1  101.09    4.60
   3   3  -1   96.49    4.80
  -3   3   1  108.59    4.40
   2  -3  -1  281.57   14.70
   2  -3  -1  289.67   12.10
  -2  -3   1  302.37   12.00
   2  -3  -1  329.17   12.70
  -2  -3   1  294.17   11.90
  -2   3   1  296.67   12.00
   2   3  -1  294.27   12.80
   2   3  -1  304.87   13.30
  -2   3   1  297.97   12.70
  -1  -3   1    8.40    0.50
   1  -3  -1    8.40    0.60
  -1  -3   1    7.30    0.50
   1   3  -1    9.10    0.60
  -1   3   1    8.80    0.50
   1   3  -1    8.00    0.70
  -1   3   1   10.00    0.60
   0  -3  -1   12.30    0.70
   0  -3  -1   12.40    0.70
   0  -3   1   12.20    0.80
   0  -3   1   11.90    0.60
   0  -3   1   11.90    0.70
   0  -3   1   11.60    0.60
   0   3   1   11.90    0.70
   0   3   1   13.30    0.70
   0   3   1   11.70    0.80
   0   3   1   12.10    0.60
   0   3  -1   11.10    0.60
   1  -3   1    2.80    0.40
  -1  -3  -1    2.40    0.30
   1  -3   1    2.30    0.30
  -1  -3  -1    2.90    0.30
   1  -3   1    3.00    0.40
   1   3   1    4.40    0.40
   1   3   1    2.90    0.30
  -1   3  -1    4.80    0.40
   1   3   1    3.30    0.40
   1   3   1    2.80    0.50
  -1   3  -1    3.00    0.30
   2  -3   1 1280.77   51.59
   2  -3   1 1056.69   51.59
  -2  -3  -1 1307.97   51.69
   2  -3   1 1164.78   49.10
   2  -3   1 1249.68   59.49
  -2  -3  -1 1241.88   49.20
  -2   3  -1 1230.38   48.60
   2   3   1 1269.17   54.29
   2   3   1 1185.28   51.89
  -2   3  -1 1172.68   59.39
   2   3   1 1323.37   47.50
   3  -3   1   33.20    1.60
   3  -3   1   34.80    1.30
   3  -3   1   33.80    1.60
   3  -3   1   30.40    1.90
  -3  -3  -1   35.30    1.50
   3  -3   1   33.10    1.70
  -3  -3  -1   33.70    1.50
  -3  -3  -1   33.70    1.40
   3   3   1   34.40    1.70
  -3   3  -1   33.60    1.60
   3   3   1   34.90    1.40
   3   3   1   32.10    1.70
  -3   3  -1   30.50    2.00
   4  -3   1    5.10    0.40
  -4  -3  -1    5.50    0.40
   4  -3   1    5.10    0.50
   4  -3   1    4.90    0.50
  -4  -3  -1    5.20    0.50
   4  -3   1    5.10    0.40
  -4   3  -1    5.00    0.50
   4   3   1    5.30    0.60
   4   3   1    4.80    0.50
   5  -3   1   92.69    3.40
  -5  -3  -1   89.19    3.90
   5  -3   1   95.59    4.00
   5  -3   1   95.89    3.60
  -5   3  -1   91.49    4.00
   5   3   1   88.99    4.40
   5   3   1   91.99    4.30
   6  -3   1    0.30    0.20
  -6  -3  -1    0.60    0.30
   6  -3   1    0.20    0.30
   6  -3   1   -0.10    0.20
   6  -3   1    0.30    0.30
  -6   3  -1    0.20    0.30
   6   3   1    0.30    0.40
   6   3   1    0.10    0.40
   6   3   1    0.50    0.10
   7  -3   1    4.70    0.50
  -7  -3  -1    5.20    0.70
   7  -3   1    3.60    0.60
   7  -3   1    3.60    0.40
   7  -3   1    3.50    0.30
   7   3   1    4.10    0.60
   7   3   1    3.90    0.20
   7   3   1    4.90    0.70
   7   3   1    4.20    0.20
   7   3   1    5.90    0.30
   7   3   1    3.50    0.40
   8  -3   1    3.30    0.30
   8  -3   1    4.00    0.70
   8  -3   1    3.00    0.40
   8  -3   1    3.20    0.50
   8   3   1    3.90    0.70
   8   3   1    3.40    0.30
   8   3   1    3.60    0.40
   9  -3   1    0.40    0.30
   9  -3   1    0.40    0.30
   9  -3   1    0.80    0.20
   9  -3   1    0.40    0.30
   9   3   1    1.00    0.20
  10  -3   1    3.40    0.50
  10  -3   1    2.50    0.40
  10  -3   1    2.70    0.50
  10  -3   1    3.10    0.40
  10   3   1    3.20    0.30
  11  -3   1    2.70    0.60
  11  -3   1    5.10    0.60
  11  -3   1    3.30    0.50
  11  -3   1    3.50    0.30
  11  -3   1    3.20    0.40
 -11   3  -1    3.90    0.30
  11   3   1    3.60    0.40
  11   3   1    2.80    0.30
 -12  -3  -1    1.20    0.20
  12  -3   1    0.50    0.30
  12  -3   1    1.10    0.40
  12  -3   1    1.10    0.40
  12  -3   1    0.80    0.20
  12  -3   1    1.30    0.30
 -12   3  -1    1.10    0.20
  13  -3   1   15.50    0.80
 -13  -3  -1   15.60    0.60
  13  -3   1   16.40    0.80
  13  -3   1   15.70    0.60
  13  -3   1   13.70    0.60
  13  -3   1   15.80    1.00
 -13   3  -1   15.30    0.60
 -14  -3  -1    0.70    0.20
  14  -3   1    0.60    0.20
  14  -3   1    0.40    0.10
 -14   3  -1    0.50    0.20
  15  -3   1   26.00    0.80
 -15  -3  -1   25.30    0.80
  15  -3   1   24.10    1.00
 -15   3  -1   25.90    0.80
 -16  -3  -1    4.00    0.20
  15  -4  -1   21.70    0.90
 -15  -4   1   21.50    0.70
  15  -4  -1   22.60    0.70
 -15   4   1   22.10    0.80
  14  -4  -1   11.10    0.50
  14  -4  -1   10.90    0.60
 -14   4   1   10.20    0.50
  13  -4  -1    0.40    0.40
  13  -4  -1    0.20    0.20
  13  -4  -1    0.30    0.20
  13  -4  -1    0.50    0.20
  13  -4  -1    0.30    0.20
 -13   4   1    0.30    0.20
  12  -4  -1    1.00    0.30
  12  -4  -1    1.30    0.40
  12  -4  -1    1.10    0.30
  12  -4  -1    1.10    0.30
  12  -4  -1    1.10    0.20
 -12   4   1    1.00    0.20
  11  -4  -1    2.20    0.50
  11  -4  -1    1.90    0.50
  11  -4  -1    2.90    0.30
  11  -4  -1    2.30    0.30
  11  -4  -1    2.50    0.50
 -11   4   1    2.40    0.30
  10  -4  -1    3.40    0.60
  10  -4  -1    4.10    0.40
  10  -4  -1    4.10    0.30
  10  -4  -1    3.30    0.50
  10  -4  -1    3.40    0.60
  10   4  -1    3.70    0.50
   9  -4  -1   88.69    3.50
   9  -4  -1   90.59    3.10
   9  -4  -1   92.99    3.70
   9   4  -1   90.49    3.90
   8  -4  -1  110.09    4.20
   8  -4  -1  115.19    3.70
   8  -4  -1  106.99    4.40
   8   4  -1  106.39    5.40
   8   4  -1  114.79    4.70
   7  -4  -1   18.20    1.00
   7  -4  -1   19.00    0.80
   7  -4  -1   17.80    1.00
   7   4  -1   19.80    1.30
   7   4  -1   19.60    1.00
   7   4  -1   17.50    1.30
   6  -4  -1    3.10    0.50
   6  -4  -1    2.80    0.40
   6  -4  -1    2.70    0.40
   6  -4  -1    2.80    0.30
   6   4  -1    3.60    0.40
  -6   4   1    2.80    0.30
   6   4  -1    3.40    0.60
  -6   4   1    3.20    0.60
   6   4  -1    2.80    0.60
   5  -4  -1   27.60    1.50
   5  -4  -1   30.90    1.30
   5  -4  -1   29.70    1.30
   5   4  -1   28.50    1.70
  -5   4   1   29.50    1.60
   5   4  -1   28.40    1.60
   4  -4  -1    0.40    0.30
  -4  -4   1    0.30    0.20
   4  -4  -1    0.30    0.20
   4  -4  -1    0.00    0.20
  -4  -4   1    0.60    0.10
   4  -4  -1    0.20    0.20
  -4   4   1    0.30    0.30
   4   4  -1    0.70    0.30
   4   4  -1    0.50    0.30
   3  -4  -1   31.80    1.60
  -3  -4   1   32.30    1.40
   3  -4  -1   30.60    2.00
   3  -4  -1   32.10    1.60
   3   4  -1   34.30    1.70
  -3   4   1   31.70    1.60
   3   4  -1   34.20    1.70
  -2  -4   1  363.96   14.30
   2  -4  -1  378.06   15.10
   2  -4  -1  337.77   17.50
  -2  -4   1  346.97   14.10
   2  -4  -1  351.76   14.40
   2   4  -1  346.57   15.20
   2   4  -1  345.27   15.80
  -2   4   1  378.16   14.30
   1  -4  -1 2506.15  100.79
  -1  -4   1 2612.74  105.59
   1  -4  -1 2443.36  121.89
  -1  -4   1 2465.45  100.49
   1  -4  -1 2704.53  105.89
  -1  -4   1 2490.45   99.09
   1   4  -1 2422.36   99.09
  -1   4   1 2447.26   99.19
   1   4  -1 2488.05  106.29
   1   4  -1 2480.15  110.49
   0  -4   1  756.82   38.80
   0  -4   1  768.82   31.60
   0  -4   1  801.42   33.60
   0   4  -1  759.72   33.90
   0   4  -1  758.22   31.60
   0   4   1  944.11   33.60
   1  -4   1 3595.94  171.98
   1  -4   1 3231.38  148.89
  -1  -4  -1 3839.42  148.89
   1  -4   1 3465.25  141.89
  -1  -4  -1 3465.55  141.59
   1   4   1 3435.46  149.88
  -1   4  -1 3555.84  139.79
   1   4   1 3623.84  155.58
   1   4   1 3573.64  139.79
  -2  -4  -1   90.39    3.90
  -2  -4  -1   99.09    4.10
   2  -4   1   98.69    4.10
   2  -4   1   94.39    4.20
   2  -4   1   91.59    4.00
   2  -4   1   91.99    4.90
   2   4   1   91.79    4.30
   2   4   1   90.29    4.20
  -2   4  -1   95.59    3.90
   3  -4   1  246.28   10.10
  -3  -4  -1  244.68   10.00
   3  -4   1  222.08   12.30
   3  -4   1  237.78   10.60
   3  -4   1  258.97    9.30
  -3  -4  -1  281.17   10.50
  -3   4  -1  238.08   12.30
   3   4   1  244.28   10.70
  -3   4  -1  249.78   10.00
   3   4   1  235.78   11.00
   4  -4   1    7.50    0.50
   4  -4   1    6.40    0.60
  -4  -4  -1    7.30    0.50
   4  -4   1    7.20    0.60
   4  -4   1    7.50    0.50
   4   4   1    7.00    0.70
  -4   4  -1    6.90    0.60
   4   4   1    7.10    0.70
   5  -4   1   78.29    3.00
  -5  -4  -1   72.89    3.30
   5  -4   1   72.59    3.30
   5  -4   1   72.09    2.80
   5   4   1   76.49    3.70
  -5   4  -1   75.39    3.40
   5   4   1   75.49    3.60
   6  -4   1   38.70    1.70
   6  -4   1   37.20    1.40
   6  -4   1   37.60    1.60
   6  -4   1   38.10    1.90
  -6  -4  -1   42.20    1.90
   6   4   1   36.70    1.70
   6   4   1   38.00    2.10
  -6   4  -1   36.80    1.40
   6   4   1   40.50    2.10
  -6   4  -1   37.00    2.00
   6   4   1   37.00    1.30
   7  -4   1   10.00    0.70
   7  -4   1   10.60    0.70
   7  -4   1    9.90    0.50
   7   4   1   10.10    0.50
   7   4   1   11.60    1.00
  -7   4  -1   10.10    0.60
   7   4   1   10.30    0.70
   7   4   1   10.30    1.00
   8  -4   1   12.90    0.80
   8  -4   1   12.60    0.90
   8  -4   1   13.70    0.60
   8   4   1   13.30    0.60
   9  -4   1    0.30    0.20
   9  -4   1    0.30    0.30
   9  -4   1    0.40    0.30
   9   4   1    0.50    0.20
  10  -4   1   14.80    1.00
  10  -4   1   13.30    0.70
  10  -4   1   15.70    1.00
  10  -4   1   14.70    1.00
  10  -4   1   13.90    0.60
  11  -4   1   30.00    1.60
  11  -4   1   31.00    1.60
  11  -4   1   33.20    1.30
  11  -4   1   31.50    1.10
 -11   4  -1   32.40    1.10
  12  -4   1    5.50    0.40
  12  -4   1    5.00    0.60
  12  -4   1    5.50    0.50
 -12   4  -1    4.90    0.40
 -13  -4  -1    8.80    0.40
  13  -4   1    8.50    0.50
  13  -4   1    9.40    0.60
  13  -4   1    8.10    0.80
  13  -4   1    9.90    0.60
  13  -4   1    8.40    0.40
 -13   4  -1    7.90    0.40
 -14  -4  -1   12.90    0.50
  14  -4   1   14.20    0.70
  14  -4   1   13.50    0.50
 -14   4  -1   13.00    0.50
  15  -4   1    1.90    0.20
 -15  -4  -1    2.70    0.20
  15  -4   1    2.40    0.20
 -15   4  -1    2.80    0.20
  15  -5  -1   33.20    1.00
  15  -5  -1   33.90    1.30
 -15   5   1   34.10    1.10
  14  -5  -1   55.99    2.10
  14  -5  -1   55.69    1.70
 -14   5   1   54.79    1.70
  13  -5  -1   95.39    3.30
  13  -5  -1  103.19    4.30
  13  -5  -1   97.19    2.90
  13  -5  -1   94.39    3.50
 -13   5   1   95.99    2.90
  12  -5  -1   29.60    1.50
  12  -5  -1   29.40    1.00
  12  -5  -1   27.80    1.20
  12  -5  -1   28.10    1.20
 -12   5   1   28.40    1.00
  11  -5  -1   51.09    1.90
  11  -5  -1   48.40    2.30
  11  -5  -1   51.69    2.40
  11  -5  -1   49.80    1.60
 -11   5   1   48.70    1.60
  10  -5  -1  253.57    9.60
  10  -5  -1  250.87    9.00
  10  -5  -1  239.38    8.10
  10  -5  -1  255.67   10.20
  10  -5  -1  247.38    7.10
   9  -5  -1  170.68    5.70
   9  -5  -1  165.88    6.80
   9  -5  -1  180.28    6.40
   9   5  -1  175.78    7.20
   8  -5  -1    2.70    0.40
   8  -5  -1    3.40    0.50
   8  -5  -1    3.40    0.40
   8   5  -1    3.60    0.50
   7  -5  -1   10.20    0.70
   7  -5  -1   11.10    0.80
   7  -5  -1   11.70    0.60
   7   5  -1   10.80    1.00
   7   5  -1   11.00    1.00
  -7   5   1   10.70    0.60
   7   5  -1   11.40    0.70
   6  -5  -1   91.09    3.00
   6  -5  -1   92.39    3.40
   6  -5  -1   91.09    3.60
   6  -5  -1   90.39    4.00
   6   5  -1   87.29    3.80
   6   5  -1   90.59    4.50
   6   5  -1   94.29    4.40
  -6   5   1   89.69    3.10
   5  -5  -1   44.40    1.80
   5  -5  -1   47.10    2.20
   5  -5  -1   41.90    1.50
   5  -5  -1   46.50    1.90
  -5   5   1   44.00    2.20
   5   5  -1   46.10    2.30
   5   5  -1   40.60    1.90
  -5   5   1   44.80    1.60
   5   5  -1   41.90    2.30
   4  -5  -1   65.19    3.40
   4  -5  -1   74.39    3.30
   4  -5  -1   75.19    2.80
  -4  -5   1   73.19    3.20
   4  -5  -1   75.69    2.90
   4   5  -1   73.59    3.60
   4   5  -1   72.69    3.50
  -4   5   1   75.09    3.30
  -3  -5   1   14.20    0.70
   3  -5  -1   13.60    0.90
   3  -5  -1   12.60    0.90
   3   5  -1   13.20    0.90
   3   5  -1   13.80    1.00
  -3   5   1   13.10    0.90
   2  -5  -1  361.96   14.10
   2  -5  -1  355.46   14.80
  -2  -5   1  333.47   14.00
   2  -5  -1  326.47   17.10
  -2  -5   1  358.56   14.60
   2   5  -1  336.37   15.40
   2   5  -1  339.57   14.90
  -2   5   1  360.36   13.90
  -1  -5   1  150.98    6.50
   1  -5  -1  154.68    7.90
   1  -5  -1  159.78    6.80
   1  -5  -1  156.68    6.50
  -1  -5   1  162.38    6.70
   1   5  -1  150.98    6.30
   1   5  -1  153.78    7.10
  -1   5   1  163.28    6.40
   1   5  -1  155.88    6.90
   0  -5  -1 1563.94   62.09
   0  -5   1 1410.06   58.99
   0  -5  -1 1413.76   58.99
   0  -5   1 1452.55   71.49
   0  -5   1 1503.85   62.19
   0   5  -1 1481.45   62.39
   0   5  -1 1463.85   58.19
   0   5   1 1505.05   62.49
   0   5   1 1473.35   58.39
  -1  -5  -1  327.77   13.40
   1  -5   1  339.37   13.50
   1  -5   1  321.47   12.90
   1  -5   1  286.47   15.60
  -1  -5  -1  300.87   12.80
  -1   5  -1  319.07   12.60
   1   5   1  319.97   12.60
   1   5   1  323.27   13.70
   1   5   1  305.17   14.00
   2  -5   1   18.50    1.00
  -2  -5  -1   18.50    0.90
  -2  -5  -1   17.00    0.90
   2  -5   1   14.80    1.20
   2  -5   1   17.00    1.00
   2   5   1   16.30    1.00
  -2   5  -1   17.40    1.00
   2   5   1   15.70    1.10
   3  -5   1  258.37   10.30
  -3  -5  -1  247.88   10.60
   3  -5   1  250.37   10.70
  -3  -5  -1  231.28   10.10
   3   5   1  248.58   11.20
  -3   5  -1  248.68   10.10
   3   5   1  255.27   10.90
   4  -5   1   44.50    1.80
   4  -5   1   38.30    2.10
   4  -5   1   44.60    2.10
   4  -5   1   44.70    1.80
   4   5   1   41.30    2.20
   4   5   1   43.30    2.30
  -4   5  -1   41.70    2.10
   5  -5   1    2.80    0.30
   5  -5   1    3.10    0.40
   5  -5   1    2.90    0.40
   5  -5   1    2.90    0.50
  -5   5  -1    2.30    0.30
  -5   5  -1    2.50    0.50
   5   5   1    3.00    0.60
   5   5   1    3.30    0.50
   6  -5   1    5.40    0.40
   6  -5   1    5.10    0.50
   6  -5   1    6.80    0.70
   6  -5   1    5.70    0.50
   6   5   1    5.40    0.30
  -6   5  -1    5.60    0.40
   6   5   1    6.50    0.80
   6   5   1    5.90    0.80
   7  -5   1   37.50    1.40
   7  -5   1   38.00    1.70
   7  -5   1   39.90    1.70
   7   5   1   36.80    2.20
  -7   5  -1   37.30    1.40
   7   5   1   35.90    2.20
   8  -5   1    9.50    0.70
   8  -5   1    9.20    0.50
   8  -5   1    9.10    0.80
  -8   5  -1   10.20    0.60
   9  -5   1    7.90    0.70
   9  -5   1   10.00    0.80
   9  -5   1    6.90    0.50
  10  -5   1   29.30    1.50
  10  -5   1   28.40    1.20
  10  -5   1   29.50    1.50
  10  -5   1   28.70    1.00
  10  -5   1   26.00    1.50
  11  -5   1    0.80    0.40
  11  -5   1    0.40    0.40
  11  -5   1    0.60    0.30
  11  -5   1    0.70    0.20
 -11   5  -1    0.50    0.20
  12  -5   1    3.00    0.30
  12  -5   1    3.10    0.40
  12  -5   1    4.00    0.60
 -12   5  -1    3.20    0.30
  13  -5   1   30.40    1.20
  13  -5   1   30.30    1.00
  13  -5   1   30.50    1.20
 -13   5  -1   30.40    1.00
  14  -5   1    7.60    0.40
 -14  -5  -1    7.30    0.40
  14  -5   1    8.40    0.50
 -14   5  -1    8.80    0.40
 -15  -5  -1    0.20    0.10
  15  -5   1    0.10    0.10
  15  -6  -1    2.70    0.20
  14  -6  -1   56.89    2.10
  14  -6  -1   57.39    1.70
 -14   6   1   53.39    1.70
  13  -6  -1    7.60    0.40
  13  -6  -1    7.80    0.50
  13  -6  -1    8.90    0.50
 -13   6   1    8.40    0.40
  12  -6  -1   34.20    1.40
  12  -6  -1   36.20    1.20
  12  -6  -1   38.90    1.40
  12  -6  -1   35.40    1.80
 -12   6   1   34.90    1.20
  11  -6  -1  134.99    4.40
  11  -6  -1  122.89    5.30
  11  -6  -1  131.69    3.80
  11  -6  -1  130.29    5.60
 -11   6   1  136.09    3.90
  10  -6  -1   21.70    1.20
  10  -6  -1   20.90    0.90
  10  -6  -1   21.70    1.20
  10  -6  -1   21.00    0.80
 -10   6   1   20.80    0.80
   9  -6  -1   13.90    1.00
   9  -6  -1   14.20    0.70
   9  -6  -1   13.90    0.90
   8  -6  -1   12.50    0.90
   8  -6  -1   13.80    0.70
   8  -6  -1   13.80    0.90
   8   6  -1   13.40    0.90
  -8   6   1   14.00    0.80
   7  -6  -1    0.60    0.30
   7  -6  -1    0.60    0.20
   7  -6  -1    0.30    0.30
   7   6  -1    0.60    0.50
  -7   6   1    0.50    0.30
   6  -6  -1   38.30    1.60
   6  -6  -1   36.50    1.70
   6  -6  -1   35.40    1.30
   6  -6  -1   37.40    2.00
  -6   6   1   36.20    1.40
   6   6  -1   36.80    2.10
   6   6  -1   38.20    2.10
   5  -6  -1  127.59    4.30
   5  -6  -1  133.69    4.80
   5  -6  -1  132.59    5.10
   5  -6  -1  130.49    5.70
   5   6  -1  131.69    6.20
  -5   6   1  131.79    4.30
   5   6  -1  136.69    6.10
  -5   6   1  124.89    5.70
   4  -6  -1   40.40    2.10
   4  -6  -1   43.30    1.80
   4   6  -1   39.00    2.10
  -4   6   1   39.30    2.00
  -4   6   1   40.60    1.50
   4   6  -1   41.40    2.20
   3  -6  -1  334.47   13.30
   3  -6  -1  310.77   13.90
   3   6  -1  331.27   14.10
  -3   6   1  324.67   13.10
  -3   6   1  327.17   10.40
   3   6  -1  317.77   14.50
   2  -6  -1  138.19    5.70
  -2  -6   1  121.29    5.50
   2  -6  -1  136.69    5.90
   2   6  -1  133.29    6.00
   2   6  -1  134.49    6.10
  -2   6   1  137.99    5.60
   1  -6  -1    3.60    0.50
  -1  -6   1    2.40    0.40
   1  -6  -1    3.00    0.50
  -1  -6   1    2.80    0.40
   1   6  -1    3.10    0.40
  -1   6   1    5.00    0.50
  -1   6   1    4.10    0.70
   1   6  -1    2.90    0.50
   0  -6   1  701.03   29.90
   0  -6   1  701.63   28.50
   0  -6  -1  709.83   28.50
   0  -6  -1  722.53   29.90
   0   6  -1  705.03   30.20
   0   6   1  704.53   30.20
   0   6   1  710.23   28.10
   1  -6   1  180.28    7.20
  -1  -6  -1  165.88    7.20
   1   6   1  173.68    7.70
   2  -6   1   21.80    1.20
  -2  -6  -1   19.40    1.10
  -2   6  -1   19.70    1.10
   2   6   1   20.10    1.20
   2   6   1   22.00    1.40
  -3   6  -1    2.70    0.40
   3   6   1    0.80    0.40
   4  -6   1  196.48    7.90
   4  -6   1  180.18    6.70
   4  -6   1  190.88    7.20
  -4   6  -1  183.28    7.80
  -4   6  -1  180.58    6.10
   4   6   1  188.48    8.60
   4   6   1  191.28    8.40
   5  -6   1    6.60    0.70
   5  -6   1    7.10    0.60
   5  -6   1    6.20    0.40
   5  -6   1    6.80    0.60
  -5   6  -1    7.40    0.50
  -5   6  -1    6.90    0.80
   5   6   1    6.10    0.70
   5   6   1    6.80    0.80
   6  -6   1    0.10    0.30
   6  -6   1    0.00    0.20
   6  -6   1   -0.10    0.30
  -6   6  -1    0.40    0.30
   6   6   1    0.10    0.50
   6   6   1    0.40    0.40
   7  -6   1   15.90    1.00
   7  -6   1   16.00    0.70
   7  -6   1   16.50    0.90
  -7   6  -1   17.00    0.80
   7   6   1   15.00    1.30
   8  -6   1    3.90    0.50
   8  -6   1    2.20    0.50
   8  -6   1    3.10    0.40
  -8   6  -1    3.20    0.40
   9  -6   1    0.20    0.40
   9  -6   1    0.40    0.40
   9  -6   1    0.20    0.20
   9  -6   1    0.10    0.20
  10  -6   1  106.69    4.40
  10  -6   1  105.99    4.30
  10  -6   1  106.39    3.70
  10  -6   1  105.09    3.20
 -10   6  -1  110.89    3.20
  11  -6   1    1.20    0.30
  11  -6   1    1.70    0.20
  11  -6   1    2.10    0.50
 -11   6  -1    1.90    0.20
  12  -6   1   68.99    3.10
  12  -6   1   67.09    2.10
  12  -6   1   70.29    2.50
 -12   6  -1   69.29    2.10
  13  -6   1    2.10    0.20
  13  -6   1    2.20    0.30
  14  -6   1    0.40    0.20
  14  -6   1    0.40    0.10
  15  -6   1    9.60    0.40
  14  -7  -1    1.20    0.20
  14  -7  -1    1.30    0.20
  13  -7  -1    5.80    0.40
  13  -7  -1    5.60    0.30
  12  -7  -1    1.30    0.20
  12  -7  -1    1.10    0.40
  12  -7  -1    1.50    0.30
  12  -7  -1    1.60    0.30
  11  -7  -1   30.30    1.00
  11  -7  -1   31.30    1.30
  11  -7  -1   30.30    1.60
 -11   7   1   29.30    1.00
  10  -7  -1    1.40    0.30
  10  -7  -1    1.10    0.40
  10  -7  -1    1.00    0.20
 -10   7   1    0.90    0.20
   9  -7  -1   17.30    1.10
   9  -7  -1   19.00    0.70
   9  -7  -1   17.60    0.90
   9  -7  -1   18.40    1.10
   8  -7  -1   62.89    2.30
   8  -7  -1   61.59    2.70
   8  -7  -1   66.79    2.80
  -8   7   1   63.99    2.30
   7  -7  -1   19.90    1.10
   7  -7  -1   19.90    0.90
   7  -7  -1   19.70    1.10
  -7   7   1   19.60    0.90
   6  -7  -1    7.00    0.50
   6  -7  -1    7.10    0.60
   6  -7  -1    8.30    0.70
   6   7  -1    6.60    0.90
  -6   7   1    7.50    0.50
   6   7  -1    6.70    0.90
   5  -7  -1   30.10    1.40
   5  -7  -1   28.70    1.40
   5   7  -1   27.30    1.70
  -5   7   1   29.30    1.20
   5   7  -1   28.30    1.80
   4  -7  -1   84.39    3.40
   4  -7  -1   86.89    3.90
   4   7  -1   89.59    4.20
  -4   7   1   85.49    2.90
   4   7  -1   82.99    4.20
   3  -7  -1    4.00    0.60
   3   7  -1    4.20    0.60
   3   7  -1    4.30    0.70
  -3   7   1    6.10    0.40
   2  -7  -1  187.78    8.00
   2   7  -1  190.08    8.50
  -2   7   1  194.18    6.20
   1  -7  -1   54.49    2.50
  -1  -7   1   53.29    2.50
   1   7  -1   53.59    2.70
  -1   7   1   52.29    1.90
  -1   7   1   54.89    2.80
   0  -7   1    1.00    0.30
   0  -7  -1    0.90    0.30
   0   7   1    0.60    0.20
   0   7  -1    0.70    0.50
   0   7  -1    0.80    0.20
   0   7   1    0.70    0.50
   1  -7   1  102.09    4.30
  -1  -7  -1   97.49    4.20
  -1   7  -1   95.39    3.20
   1   7   1   94.59    3.20
   1   7   1   95.59    3.20
   1   7   1  103.19    4.70
  -1   7  -1   99.49    4.60
  -2  -7  -1  516.25   21.40
   2  -7   1  530.55   21.50
   2   7   1  521.05   16.70
   2   7   1  542.05   22.80
  -2   7  -1  533.05   16.80
   3  -7   1    6.10    0.70
   3   7   1    7.70    0.90
  -3   7  -1    6.70    0.50
   3   7   1    8.50    0.40
   4  -7   1   29.90    1.70
   4  -7   1   26.80    1.30
   4  -7   1   27.20    1.30
  -4   7  -1   30.80    1.10
   4   7   1   31.20    1.90
   5  -7   1   33.20    1.50
   5  -7   1   30.80    1.50
  -5   7  -1   34.30    1.30
   5   7   1   32.70    2.00
   6  -7   1    4.60    0.50
   6  -7   1    4.30    0.60
   6   7   1    3.30    0.60
  -6   7  -1    4.10    0.40
   7  -7   1    8.60    0.70
   7  -7   1    9.20    0.60
   7  -7   1    9.10    0.80
  -7   7  -1    9.60    0.60
   8  -7   1    6.50    0.70
   8  -7   1    5.50    0.70
   8  -7   1    4.80    0.50
  -8   7  -1    5.70    0.60
   9  -7   1    1.80    0.30
   9  -7   1    1.70    0.40
   9  -7   1    1.50    0.50
   9  -7   1    1.60    0.20
  -9   7  -1    1.60    0.40
  10  -7   1    4.60    0.40
  10  -7   1    5.30    0.60
  10  -7   1    5.10    0.50
  11  -7   1   26.50    1.10
  11  -7   1   27.10    1.40
  11  -7   1   26.10    0.90
  12  -7   1    1.80    0.20
  13  -7   1    2.70    0.30
  13  -7   1    2.10    0.20
  14  -7   1    0.20    0.10
  14  -7   1    0.20    0.20
  14  -8  -1    9.10    0.40
  13  -8  -1    0.50    0.20
  13  -8  -1    1.20    0.20
  12  -8  -1    1.30    0.30
  12  -8  -1    1.00    0.20
  11  -8  -1    7.70    0.70
  11  -8  -1    7.70    0.40
  11  -8  -1    8.70    0.60
  10  -8  -1   11.60    0.70
  10  -8  -1   12.50    0.50
   9  -8  -1  125.69    5.10
   9  -8  -1  122.29    4.20
  -9   8   1  127.49    4.30
   8  -8  -1  156.38    5.90
   8  -8  -1  154.38    5.20
   8  -8  -1  158.88    6.20
  -8   8   1  156.68    4.60
  -8   8   1  153.38    5.20
   7  -8  -1   12.60    0.90
   7  -8  -1   12.90    0.90
  -7   8   1   11.70    0.80
   6  -8  -1    8.50    0.70
   6  -8  -1    9.40    0.70
  -6   8   1    9.50    0.60
   6   8  -1    9.70    0.40
   5  -8  -1   16.50    1.00
   5  -8  -1   16.00    1.00
  -5   8   1   16.30    0.80
   4  -8  -1    0.40    0.30
  -4   8   1    0.00    0.20
   4   8  -1   -0.20    0.40
  -3   8   1   11.60    0.60
   3   8  -1   13.40    1.10
   2  -8  -1   67.19    3.10
  -2   8   1   65.09    2.20
   2   8  -1   60.99    3.30
  -2   8   1   70.89    3.40
  -2   8   1   62.59    2.30
   1  -8  -1 2083.69   80.89
  -1  -8   1 2035.70   80.79
  -1   8   1 2047.60   85.59
  -1   8   1 2019.90   68.09
   1   8  -1 1962.50   63.49
   1   8  -1 2015.10   85.49
  -1   8   1 1983.70   63.59
   1   8  -1 1982.10   63.49
   0  -8  -1  504.35   17.70
   0  -8   1  398.56   17.60
   0   8  -1  395.56   13.70
   0   8   1  423.76   14.60
   0   8  -1  412.06   14.50
   0   8   1  466.65   13.70
   0   8  -1  402.86   14.60
   0   8  -1  390.96   18.60
   0   8   1  477.75   13.70
  -1  -8  -1 1707.83   69.09
   1  -8   1 1792.42   69.09
   1   8   1 1738.13   73.19
   1   8   1 1703.53   54.29
  -1   8  -1 1689.13   54.29
   1   8   1 1788.22   58.09
  -1   8  -1 1676.13   73.09
   1   8   1 1691.03   58.09
  -1   8  -1 1707.73   58.09
   2  -8   1   53.89    2.70
   2   8   1   55.79    1.90
   2   8   1   60.69    3.00
  -2   8  -1   53.99    2.00
  -2   8  -1   52.49    1.90
  -2   8  -1   50.39    2.90
   3   8   1  105.49    5.00
  -3   8  -1  104.49    3.40
   3   8   1   98.79    3.40
   4  -8   1    0.70    0.30
   4  -8   1    0.60    0.30
   4   8   1    0.70    0.50
  -4   8  -1    0.80    0.30
   5  -8   1   57.19    2.40
   5  -8   1   57.69    2.50
  -5   8  -1   60.19    2.10
   6  -8   1   19.60    1.10
   6  -8   1   18.30    1.10
  -6   8  -1   17.80    0.90
   7  -8   1    8.10    0.80
   7  -8   1    9.60    0.80
  -7   8  -1    9.20    0.70
   8  -8   1   12.10    0.90
   8  -8   1   13.20    1.00
  -8   8  -1   12.60    0.60
  -8   8  -1   12.90    0.80
   9  -8   1    2.40    0.50
   9  -8   1    3.10    0.40
  -9   8  -1    3.00    0.50
  -9   8  -1    3.00    0.30
  10  -8   1   23.10    1.00
  10  -8   1   23.20    0.80
  11  -8   1   56.79    2.00
  11  -8   1   54.29    2.50
  11  -8   1   54.09    1.70
  12  -8   1    6.30    0.40
  12  -8   1    5.70    0.30
  13  -8   1   15.00    0.60
  13  -8   1   14.70    0.70
  14  -8   1    4.10    0.20
  13  -9  -1   54.59    1.60
  13  -9  -1   49.99    1.90
  12  -9  -1    8.30    0.50
  12  -9  -1    9.20    0.40
  11  -9  -1   37.60    1.20
  11  -9  -1   34.70    1.40
 -10   9   1  134.59    4.00
   9  -9  -1  173.08    7.10
  -9   9   1  184.48    6.10
  -9   9   1  185.48    5.30
   8  -9  -1    7.50    0.80
  -8   9   1    8.40    0.50
  -8   9   1    7.30    0.70
   7  -9  -1    2.40    0.50
   7  -9  -1    2.30    0.50
  -7   9   1    2.60    0.30
  -7   9   1    2.10    0.40
   6  -9  -1   50.39    2.20
   6  -9  -1   45.40    2.10
   6   9  -1   49.60    1.50
  -6   9   1   48.90    1.90
   5  -9  -1    5.60    0.60
   5  -9  -1    5.30    0.60
   5   9  -1    6.00    0.30
  -5   9   1    5.20    0.50
   4  -9  -1   25.10    1.30
  -4   9   1   24.40    1.10
   4   9  -1   24.10    0.80
  -3   9   1    9.00    0.60
  -2   9   1  300.07    9.40
  -2   9   1  293.47   10.00
  -2   9   1  285.87   13.10
   1   9  -1  158.08    5.20
  -1   9   1  164.48    5.50
  -1   9   1  155.08    7.40
  -1   9   1  159.18    5.20
   0   9  -1  289.97    9.30
   0   9   1  293.67    9.90
   0   9   1  287.77    9.40
   0   9   1  291.77    9.40
   0   9   1  291.57   13.00
   0   9   1  294.97    9.90
  -1   9  -1  171.58    5.50
   1   9   1  166.58    7.80
   1   9   1  162.08    5.50
  -1   9  -1  169.18    5.80
  -1   9  -1  174.68    5.80
   2   9   1   23.40    0.90
   2   9   1   23.20    1.70
  -2   9  -1   23.90    1.00
  -2   9  -1   25.90    1.00
  -3   9  -1   96.09    3.60
  -3   9  -1  105.69    3.40
   4  -9   1    2.30    0.40
   4  -9   1    2.20    0.50
  -4   9  -1    2.90    0.40
   5  -9   1    0.00    0.30
   5  -9   1    0.50    0.40
  -5   9  -1    0.10    0.30
   6  -9   1    0.70    0.40
   6  -9   1    0.70    0.40
  -6   9  -1    0.40    0.30
   7  -9   1   20.20    1.20
   7  -9   1   18.20    1.20
  -7   9  -1   19.90    1.00
  -7   9  -1   21.20    0.80
   8  -9   1   10.10    0.80
  -8   9  -1   10.70    0.70
  -8   9  -1   11.00    0.60
  -9   9  -1   29.20    1.30
  -9   9  -1   27.40    1.00
 -10   9  -1   65.09    2.50
 -10   9  -1   69.09    2.10
  11  -9   1    1.00    0.20
  12  -9   1    0.00    0.10
  12  -9   1    0.10    0.20
  13  -9   1   21.00    0.70
  12 -10  -1    5.70    0.30
 -11  10   1  115.49    3.40
 -10  10   1    0.50    0.20
  -9  10   1   12.00    0.60
  -9  10   1   12.00    0.80
   8 -10  -1   34.20    1.80
  -8  10   1   37.80    1.30
  -8  10   1   40.00    1.60
   7 -10  -1    4.20    0.60
  -7  10   1    2.80    0.50
  -7  10   1    3.40    0.30
   6 -10  -1   17.30    1.10
   6 -10  -1   17.10    1.10
  -6  10   1   18.60    0.70
   6  10  -1   18.30    0.60
  -6  10   1   17.80    0.90
   5 -10  -1   11.00    0.90
   5 -10  -1    8.50    0.80
  -5  10   1   10.10    0.70
  -5  10   1   10.70    0.60
   4 -10  -1    8.60    0.80
   4 -10  -1    9.30    0.80
  -4  10   1    9.60    0.60
  -3  10   1   98.49    3.50
  -3  10   1   96.09    3.30
  -2  10   1   31.20    1.30
  -2  10   1   33.40    1.20
  -1  10   1   27.90    1.10
  -1  10   1   25.30    1.00
   1  10  -1   22.80    1.00
  -1  10   1   25.30    1.00
  -1  10   1   25.40    1.00
   0  10  -1   89.69    3.00
   0  10  -1   89.89    3.00
   0  10   1   89.59    3.00
  -1  10  -1   48.30    1.80
   1  10   1   48.80    1.70
  -2  10  -1  153.78    5.30
  -2  10  -1  152.48    5.10
   2  10   1  153.48    5.10
  -2  10  -1  160.38    5.40
  -3  10  -1    5.20    0.40
  -3  10  -1    6.20    0.50
   4 -10   1   71.99    3.00
   4 -10   1   73.69    3.10
  -4  10  -1   71.99    2.60
  -4  10  -1   73.79    2.70
   5 -10   1   14.80    1.00
   5 -10   1   17.20    1.10
  -5  10  -1   16.30    0.70
  -5  10  -1   17.60    0.90
   6 -10   1   12.90    1.00
   6 -10   1   15.90    1.00
  -6  10  -1   15.00    0.90
  -6  10  -1   14.90    0.70
   7 -10   1    5.80    0.60
  -7  10  -1    4.50    0.50
  -7  10  -1    5.20    0.40
  -8  10  -1   14.50    0.70
  -8  10  -1   13.70    0.80
  -9  10  -1    1.40    0.40
  -9  10  -1    1.40    0.30
 -10  10  -1   32.80    1.10
  11 -10   1    7.80    0.40
 -11  10  -1    7.40    0.50
 -11  11   1   28.20    0.90
 -11  11   1   27.20    0.90
 -10  11   1    7.40    0.50
  -9  11   1    3.90    0.30
   8 -11  -1   29.60    1.00
  -8  11   1   31.50    1.30
  -8  11   1   30.90    1.10
  -7  11   1    2.90    0.30
  -7  11   1    3.70    0.50
   6 -11  -1    1.70    0.50
  -6  11   1    3.00    0.30
   6  11  -1    2.20    0.20
  -6  11   1    2.50    0.40
   5 -11  -1    1.00    0.50
   5 -11  -1    0.80    0.40
  -5  11   1    1.60    0.40
   5  11  -1    1.60    0.20
  -5  11   1    1.60    0.30
  -5  11   1    1.20    0.30
   4 -11  -1   22.80    1.40
   4 -11  -1   24.00    1.40
  -4  11   1   25.50    0.90
  -4  11   1   25.30    1.10
  -4  11   1   24.80    1.10
  -3  11   1    0.70    0.20
  -3  11   1    0.50    0.30
  -3  11   1    0.90    0.20
  -3  11   1    0.50    0.20
  -2  11   1   33.80    1.30
  -2  11   1   35.80    1.20
  -2  11   1   35.60    1.20
  -2  11   1   35.00    1.30
  -2  11   1   36.00    1.40
  -2  11   1   36.30    1.40
  -1  11   1   85.79    3.00
   0  11   1    2.90    0.40
   0  11  -1    3.00    0.40
  -1  11  -1   82.89    2.90
  -1  11  -1   85.09    2.90
   1  11   1   85.09    2.90
  -2  11  -1   59.39    1.80
  -2  11  -1   60.09    2.20
   3 -11   1    0.20    0.40
  -3  11  -1    0.10    0.20
  -3  11  -1    0.10    0.30
  -3  11  -1    0.10    0.20
  -3  11  -1    0.20    0.20
   4 -11   1    6.90    0.80
   4 -11   1    5.70    0.70
  -4  11  -1    7.60    0.50
  -4  11  -1    7.40    0.50
  -4  11  -1    7.30    0.60
   5 -11   1    7.10    0.70
  -5  11  -1    7.40    0.60
  -5  11  -1    6.80    0.50
  -5  11  -1    7.80    0.50
   6 -11   1    0.90    0.40
  -6  11  -1    0.50    0.30
  -6  11  -1    0.40    0.30
  -6  11  -1    0.50    0.20
  -7  11  -1    6.60    0.60
  -7  11  -1    5.90    0.50
  -8  11  -1    2.50    0.40
  -8  11  -1    3.00    0.30
  -9  11  -1    0.20    0.20
 -10  11  -1    1.10    0.20
 -11  11  -1   25.80    0.90
 -11  12   1    3.30    0.30
 -10  12   1   10.00    0.50
 -10  12   1   11.10    0.50
  -9  12   1   42.80    1.40
  -9  12   1   41.20    1.40
   8 -12  -1   86.79    2.60
  -8  12   1   85.99    3.10
  -8  12   1   87.79    2.60
  -8  12   1   86.69    2.60
   7 -12  -1    1.80    0.20
  -7  12   1    1.50    0.30
  -7  12   1    1.80    0.30
  -7  12   1    1.70    0.30
  -7  12   1    1.60    0.40
  -6  12   1    5.60    0.60
  -6  12   1    4.70    0.40
  -6  12   1    4.50    0.40
  -6  12   1    4.60    0.40
   6  12  -1    4.70    0.30
   5 -12  -1    3.50    0.70
  -5  12   1    5.70    0.40
  -5  12   1    5.30    0.40
   5  12  -1    5.20    0.30
  -5  12   1    5.20    0.40
  -5  12   1    5.60    0.50
   4 -12  -1    0.30    0.40
  -4  12   1    0.30    0.30
  -4  12   1    0.40    0.20
  -4  12   1    0.50    0.30
  -4  12   1    0.40    0.20
  -4  12   1    0.30    0.20
   3 -12  -1    3.10    0.60
  -3  12   1    3.10    0.30
  -3  12   1    3.20    0.30
  -3  12   1    3.50    0.50
  -3  12   1    2.80    0.40
  -2  12   1    4.90    0.40
  -2  12   1    5.40    0.50
  -1  12   1  841.12   23.90
  -1  12   1  852.31   26.90
   0  12   1   86.69    2.60
   0  12   1   87.69    3.00
  -1  12  -1  528.75   16.50
  -1  12  -1  505.15   14.60
  -2  12  -1   38.00    1.20
  -2  12  -1   37.50    1.40
  -2  12  -1   34.60    1.20
  -2  12  -1   36.50    1.50
   3 -12   1    8.20    0.80
  -3  12  -1    9.50    0.60
  -3  12  -1   10.10    0.50
  -3  12  -1    9.40    0.50
   4 -12   1    0.30    0.40
  -4  12  -1   -0.20    0.20
  -4  12  -1    0.20    0.20
  -5  12  -1   18.70    0.80
  -5  12  -1   16.80    0.70
  -5  12  -1   17.30    0.70
  -5  12  -1   17.80    0.90
  -6  12  -1    6.10    0.50
  -6  12  -1    6.10    0.40
  -6  12  -1    6.20    0.60
  -7  12  -1    2.80    0.40
  -7  12  -1    3.30    0.30
  -7  12  -1    3.40    0.40
   8 -12   1    6.80    0.30
  -8  12  -1    6.10    0.40
  -8  12  -1    6.10    0.40
  -9  12  -1   12.40    0.60
 -10  12  -1    9.90    0.50
 -10  12  -1    9.40    0.50
 -11  12  -1   32.60    1.00
 -11  12  -1   33.30    1.00
 -10  13   1   27.00    0.90
  -9  13   1   87.89    2.60
   8 -13  -1    9.10    0.40
  -8  13   1    8.70    0.50
  -8  13   1    8.20    0.50
   7 -13  -1    0.40    0.10
  -7  13   1    0.20    0.20
  -7  13   1    0.10    0.20
   6 -13  -1   13.70    0.50
  -6  13   1   13.40    0.60
  -6  13   1   13.40    0.60
  -6  13   1   13.10    0.80
  -6  13   1   12.80    0.80
   5 -13  -1    4.70    0.30
  -5  13   1    5.40    0.50
  -5  13   1    4.60    0.50
   5  13  -1    4.10    0.30
  -5  13   1    5.10    0.40
  -4  13   1    2.20    0.40
  -4  13   1    1.60    0.30
  -3  13   1   16.00    0.90
  -3  13   1   16.30    0.70
  -2  13   1   92.09    2.70
  -2  13   1   92.19    3.20
   1 -13  -1  110.99    3.20
  -1  13   1  104.59    3.20
  -1  13   1  108.49    3.70
   0 -13  -1   23.80    0.80
  -1  13  -1  102.09    3.00
  -2  13  -1   17.70    0.70
  -2  13  -1   17.70    0.90
  -3  13  -1   16.80    0.90
  -3  13  -1   18.50    0.90
  -3  13  -1   16.90    0.70
  -4  13  -1    3.10    0.30
  -4  13  -1    2.20    0.40
  -4  13  -1    2.50    0.40
  -4  13  -1    2.40    0.30
  -5  13  -1    0.10    0.20
  -5  13  -1    0.00    0.30
  -5  13  -1   -0.40    0.30
  -5  13  -1    0.10    0.20
  -6  13  -1    1.10    0.20
  -6  13  -1    1.50    0.20
   7 -13   1    6.30    0.30
  -7  13  -1    5.80    0.40
  -7  13  -1    5.80    0.40
   8 -13   1    9.20    0.40
  -8  13  -1    9.00    0.50
  -8  13  -1    9.10    0.50
  -9  13  -1   27.30    0.90
  -9  13  -1   28.20    0.90
 -10  13  -1   56.59    1.70
  -9  14   1    2.60    0.20
  -8  14   1   27.20    0.90
   7 -14  -1    8.10    0.30
  -7  14   1    7.40    0.40
   6 -14  -1    9.20    0.40
  -6  14   1    9.20    0.50
   5 -14  -1    1.40    0.20
   5  14  -1    1.50    0.20
  -5  14   1    0.90    0.20
   4 -14  -1    6.10    0.40
  -4  14   1    6.40    0.40
   3 -14  -1   11.10    0.50
  -3  14   1    9.70    0.70
  -3  14   1   10.30    0.50
   2 -14  -1    4.00    0.30
  -2  14   1    3.50    0.40
  -2  14   1    4.20    0.30
   1 -14  -1   18.40    0.70
  -1  14   1   17.20    0.60
   0 -14  -1    0.70    0.20
   0 -14   1    0.60    0.20
  -1 -14  -1    5.90    0.30
   1 -14   1    5.20    0.30
  -2  14  -1   62.09    1.90
  -3  14  -1    0.60    0.20
  -4  14  -1   13.30    0.60
   5 -14   1    1.20    0.20
  -5  14  -1    0.70    0.20
   6 -14   1   14.40    0.50
  -6  14  -1   14.30    0.60
   7 -14   1    0.80    0.10
  -7  14  -1    0.40    0.20
  -8  14  -1    8.50    0.40
  -9  14  -1    0.70    0.20
   7 -15  -1    0.60    0.10
  -7  15   1    0.80    0.20
   6 -15  -1    1.30    0.20
  -6  15   1    1.30    0.20
   5 -15  -1    0.30    0.10
  -5  15   1    0.20    0.20
   4 -15  -1    4.50    0.30
  -4  15   1    3.90    0.30
   4  15  -1    4.10    0.20
   3 -15  -1    0.50    0.10
  -3  15   1    0.30    0.20
   2 -15  -1    0.20    0.10
   1 -15  -1   55.89    1.70
   0 -15  -1    6.10    0.40
   0 -15   1    6.60    0.30
   1 -15   1   45.70    1.40
  -1 -15  -1   46.50    1.40
   2 -15   1    5.50    0.30
   3 -15   1    3.60    0.30
  -3  15  -1    3.50    0.30
   4 -15   1    0.60    0.10
  -4  15  -1    0.50    0.20
   5 -15   1    1.20    0.20
  -5  15  -1    1.00    0.20
   6 -15   1    0.00    0.10
  -6  15  -1    0.00    0.10
   7 -15   1    0.10    0.10
  -7  15  -1    0.40    0.10
   5 -16  -1    0.90    0.10
   4 -16  -1    0.00    0.10
   3 -16  -1   12.90    0.50
   2 -16  -1   19.00    0.70
  -1 -16   1  220.48    6.60
   1 -16  -1  228.78    6.60
   0 -16  -1   24.60    0.80
   0 -16   1   25.10    0.80
  -1 -16  -1  154.98    4.50
   1 -16   1  154.48    4.50
  -2 -16  -1   17.90    0.60
   2 -16   1   17.90    0.60
   3 -16   1    0.10    0.10
   4 -16   1    0.20    0.10
   5 -16   1    1.30    0.10
   3 -17  -1    4.30    0.20
   2 -17  -1   18.60    0.60
   1 -17  -1   48.40    1.50
   0 -17  -1    6.50    0.30
   0 -17   1    6.80    0.30
   1 -17   1   54.59    1.60
  -1 -17  -1   54.19    1.60
   2 -17   1    8.20    0.30
 -16   0   2    1.90    0.20
  15   0  -2    6.60    0.40
 -15   0   2    7.00    0.40
 -14   0   2    1.30    0.20
  14   0  -2    1.00    0.30
  14   0  -2    1.40    0.20
  13   0  -2  133.69    4.50
 -13   0   2  138.99    4.10
  13   0  -2  131.99    3.90
  13   0  -2  139.49    5.80
  13   0  -2  132.69    4.80
  12   0  -2    8.10    0.50
 -12   0   2    9.20    0.50
  12   0  -2    8.80    0.40
  12   0  -2    7.10    0.50
  12   0  -2    8.80    0.80
  12   0  -2    7.80    0.80
  11   0  -2    1.00    0.30
  11   0  -2    1.40    0.40
  11   0  -2    1.60    0.20
  11   0  -2    1.40    0.40
  11   0  -2    0.20    0.30
  10   0  -2   36.30    1.70
  10   0  -2   34.90    1.40
  10   0  -2   36.30    1.70
  10   0  -2   35.50    1.30
  10   0  -2   35.10    1.30
  10   0  -2   34.00    1.30
   9   0  -2  137.19    6.50
   9   0  -2  136.69    4.40
   9   0  -2  136.19    4.60
   9   0  -2  124.89    5.30
   9   0  -2  139.39    5.60
   8   0  -2  102.49    5.00
   8   0  -2  101.49    4.00
   8   0  -2  100.79    4.30
   8   0  -2  103.59    3.40
   7   0  -2  121.89    4.10
   7   0  -2  128.69    4.90
   7   0  -2  124.59    5.20
   7   0  -2  133.79    4.60
  -7   0   2  126.89    5.50
   7   0  -2  129.29    6.00
  -6   0   2    0.30    0.30
   6   0  -2    0.00    0.20
   6   0  -2    0.40    0.20
   6   0  -2    0.40    0.30
   5   0  -2   13.20    1.00
  -5   0   2   12.40    0.90
  -5   0   2   12.20    0.80
  -5   0   2   12.00    1.00
   5   0  -2   11.80    0.90
   5   0  -2   13.50    0.70
   5   0  -2   12.30    0.70
   5   0  -2   12.90    0.70
   4   0  -2   -0.90    0.30
  -4   0   2   -0.90    0.20
   4   0  -2   -0.70    0.10
   4   0  -2   -0.60    0.30
  -4   0   2   -0.80    0.20
   4   0  -2   -0.80    0.20
  -4   0   2   -0.80    0.30
  -4   0   2   -0.70    0.20
  -3   0   2 1442.16   59.99
  -3   0   2 1472.85   73.49
   3   0  -2 1666.03   66.79
  -3   0   2 1488.35   63.79
   3   0  -2 1513.85   60.49
  -3   0   2 1466.45   60.49
  -3   0   2 1436.36   63.69
   3   0  -2 1586.84   73.49
  -2   0   2    1.90    0.20
   2   0  -2    1.50    0.20
   2   0  -2    1.80    0.20
   2   0  -2    1.70    0.10
  -2   0   2    1.90    0.30
   2   0  -2    1.80    0.20
  -2   0   2    1.60    0.10
  -1   0   2 1224.88   51.39
  -1   0   2 1302.47   53.99
  -1   0   2 1341.97   50.89
   1   0  -2 1274.67   50.89
   1   0  -2 1272.07   51.49
   0   0  -2   -1.60    0.10
   1   0   2 1130.49   48.00
  -1   0  -2 1163.88   55.19
   1   0   2 1111.69   48.10
   1   0   2 1097.69   47.90
   1   0   2 1215.68   44.00
  -1   0  -2 1086.69   48.00
  -2   0  -2   60.79    2.70
   2   0   2   58.79    2.70
   2   0   2   60.99    2.70
  -2   0  -2   58.19    3.10
   2   0   2   58.19    2.70
  -2   0  -2   60.59    2.70
   3   0   2  347.67   15.30
   3   0   2  351.66   17.50
  -3   0  -2  376.66   15.20
   3   0   2  351.26   15.10
  -3   0  -2  341.67   15.10
   3   0   2  366.36   12.30
  -3   0  -2  379.16   17.50
  -3   0  -2  344.27   14.30
   3   0   2  357.56   15.10
   4   0   2    0.70    0.20
   4   0   2    0.40    0.20
   4   0   2    0.10    0.30
  -4   0  -2    0.30    0.20
  -4   0  -2    0.30    0.30
   4   0   2    0.10    0.20
  -4   0  -2    0.40    0.40
  -4   0  -2    0.30    0.30
   5   0   2   35.20    1.40
   5   0   2   31.30    1.50
   5   0   2   33.50    1.30
  -5   0  -2   32.90    1.70
  -5   0  -2   35.90    1.70
   5   0   2   31.90    1.40
   6   0   2    1.80    0.20
  -6   0  -2    2.20    0.50
   6   0   2    0.50    0.30
   6   0   2    1.00    0.40
   6   0   2    0.80    0.30
   7   0   2  251.87   11.50
   7   0   2  263.87    9.60
   7   0   2  253.87    8.10
   7   0   2  251.97    9.00
   7   0   2  244.38   10.20
   8   0   2    5.50    0.40
   8   0   2    5.40    0.50
   8   0   2    6.20    0.40
   8   0   2    6.30    0.50
   8   0   2    7.20    0.80
   9   0   2    1.50    0.30
   9   0   2    2.70    0.40
   9   0   2    1.90    0.40
  10   0   2   23.40    1.00
  10   0   2   24.10    1.20
  10   0   2   22.30    0.90
  10   0   2   21.50    1.20
  11   0   2    1.80    0.20
  11   0   2    1.40    0.40
  11   0   2    1.50    0.30
 -11   0  -2    1.40    0.20
  11   0   2    2.00    0.20
  11   0   2    1.30    0.30
 -12   0  -2   17.30    0.70
  12   0   2   17.10    0.80
  12   0   2   15.30    0.80
  12   0   2   16.10    0.60
 -13   0  -2   11.30    0.50
  13   0   2   10.80    0.50
  13   0   2   10.90    0.60
  14   0   2    1.20    0.20
 -14   0  -2    0.60    0.20
  15   0   2    0.10    0.10
 -15   0  -2    0.00    0.10
 -16   0  -2    0.20    0.10
 -16  -1   2    0.30    0.10
 -16   1   2    0.40    0.10
 -15  -1   2    0.00    0.10
  15  -1  -2    0.20    0.10
  15  -1  -2   -0.30    0.20
 -15   1   2    0.00    0.20
  14  -1  -2   23.30    1.00
  14  -1  -2   24.00    0.80
 -14  -1   2   23.20    0.80
 -14   1   2   23.10    0.80
  14   1  -2   23.50    1.00
 -13  -1   2    0.70    0.20
  13  -1  -2    1.50    0.30
  13  -1  -2    1.50    0.30
  13  -1  -2    2.00    0.40
  13   1  -2    0.40    0.40
  13   1  -2    0.30    0.20
  12  -1  -2   90.69    3.80
  12  -1  -2   92.39    3.40
 -12  -1   2   91.89    2.80
  12  -1  -2   96.89    4.10
  12  -1  -2   90.49    2.70
  12  -1  -2   95.59    3.10
 -12   1   2   93.59    2.80
  12   1  -2   90.49    2.70
  12   1  -2   91.59    3.10
  12   1  -2   95.69    4.10
  12   1  -2   88.29    3.30
  11  -1  -2    0.30    0.20
  11  -1  -2    0.40    0.20
  11  -1  -2    0.30    0.10
  11  -1  -2   -0.20    0.20
  11  -1  -2    0.20    0.40
  11  -1  -2    0.20    0.10
  11  -1  -2    0.50    0.40
  11   1  -2    0.10    0.30
  11   1  -2    0.30    0.10
  11   1  -2   -0.40    0.20
  11   1  -2    0.40    0.40
  11   1  -2    0.20    0.20
  10  -1  -2   76.39    3.10
  10  -1  -2   69.69    3.20
  10  -1  -2   74.79    2.60
  10  -1  -2   71.29    2.50
  10   1  -2   77.09    2.50
  10   1  -2   74.99    3.10
  10   1  -2   71.59    3.20
   9  -1  -2    0.30    0.20
   9  -1  -2    0.20    0.30
   9  -1  -2    0.60    0.30
   9  -1  -2    0.40    0.20
   9  -1  -2    0.80    0.40
   9  -1  -2   -0.10    0.30
   9   1  -2    0.30    0.20
   9   1  -2    0.40    0.10
   9   1  -2    0.10    0.30
   9   1  -2    0.40    0.40
   9   1  -2    0.50    0.30
   8  -1  -2  553.14   23.80
   8  -1  -2  513.15   21.30
   8  -1  -2  541.85   18.50
   8  -1  -2  530.75   18.10
   8  -1  -2  544.65   20.00
   8  -1  -2  542.05   16.90
   8   1  -2  549.95   16.90
   8   1  -2  535.95   18.00
   8   1  -2  507.35   21.30
   8   1  -2  513.45   18.00
   8   1  -2  549.95   20.00
   8   1  -2  504.95   23.80
   7  -1  -2    3.10    0.40
   7  -1  -2    2.40    0.30
  -7  -1   2    2.50    0.50
   7  -1  -2    3.30    0.40
   7  -1  -2    2.90    0.50
   7  -1  -2    3.20    0.40
   7   1  -2    2.70    0.40
  -7   1   2    2.10    0.50
   7   1  -2    2.70    0.50
   7   1  -2    2.70    0.20
   7   1  -2    2.70    0.30
   6  -1  -2    9.00    0.60
  -6  -1   2   11.60    0.80
   6  -1  -2    8.70    0.80
   6  -1  -2   10.80    0.60
   6   1  -2    8.80    0.80
  -6   1   2    9.10    0.80
  -6   1   2   10.10    0.80
  -5  -1   2    1.90    0.40
   5  -1  -2    1.50    0.20
  -5  -1   2    1.70    0.30
   5  -1  -2    1.80    0.30
   5  -1  -2    1.50    0.30
   5  -1  -2    1.50    0.20
   5  -1  -2    1.60    0.40
  -5  -1   2    1.20    0.30
  -5   1   2    1.30    0.30
  -5   1   2    1.80    0.30
   5   1  -2    1.70    0.20
   5   1  -2    1.40    0.40
  -4  -1   2   61.79    2.80
  -4  -1   2   67.99    3.40
  -4  -1   2   67.29    2.90
   4  -1  -2   65.99    2.40
   4  -1  -2   65.19    2.80
  -4  -1   2   72.09    2.90
   4  -1  -2   70.69    3.10
   4  -1  -2   65.39    3.50
   4   1  -2   65.89    3.10
  -4   1   2   65.39    3.00
  -4   1   2   62.39    3.50
   4   1  -2   67.09    3.30
  -4   1   2   61.79    2.80
  -4   1   2   60.19    2.90
   3  -1  -2    0.40    0.20
  -3  -1   2    0.50    0.10
   3  -1  -2    0.40    0.20
   3  -1  -2    0.70    0.30
  -3  -1   2    0.40    0.20
   3  -1  -2    0.60    0.20
   3  -1  -2    0.70    0.30
  -3  -1   2    0.80    0.30
   3   1  -2    0.30    0.30
  -3   1   2    0.50    0.20
  -3   1   2    0.60    0.30
   3   1  -2    0.50    0.20
  -3   1   2    0.30    0.30
   3   1  -2    1.00    0.30
  -3   1   2    0.40    0.40
   2  -1  -2 1298.07   58.59
  -2  -1   2 1080.79   57.99
   2  -1  -2 1154.98   50.49
  -2  -1   2 1235.08   47.50
   2  -1  -2 1175.68   52.79
   2  -1  -2 1137.29   48.00
   2  -1  -2 1250.47   50.69
  -2   1   2 1291.67   46.50
   2   1  -2 1155.38   50.79
   2   1  -2 1218.68   57.99
  -2   1   2 1196.08   47.70
   2   1  -2 1264.57   52.99
   2   1  -2 1132.99   47.40
  -2   1   2 1160.28   50.49
   1  -1  -2   14.90    0.70
   1  -1  -2   14.30    0.70
   1  -1  -2   15.20    0.70
  -1  -1   2   14.60    0.60
   1  -1  -2   13.50    0.70
  -1   1   2   13.80    0.70
   1   1  -2   14.50    0.60
   1   1  -2   16.00    0.70
  -1   1   2   15.90    0.60
   1   1  -2   13.50    0.70
  -1   1   2   14.40    0.70
   0  -1  -2  623.14   24.60
   0  -1   2  622.04   26.10
   0  -1  -2  594.14   26.10
   0  -1   2  621.04   30.00
   0   1   2  584.54   26.10
   0   1   2  645.74   26.20
   0   1  -2  610.64   30.10
   0   1   2  640.24   23.90
   1  -1   2   24.50    1.10
   1  -1   2   24.20    1.10
   1  -1   2   23.50    1.30
   1  -1   2   23.30    1.10
  -1  -1  -2   23.10    1.10
  -1  -1  -2   23.50    1.10
  -1  -1  -2   24.20    1.10
   1   1   2   24.70    1.20
  -1   1  -2   24.50    1.10
  -1   1  -2   24.20    1.10
   1   1   2   24.30    1.10
  -1   1  -2   23.00    1.30
  -1   1  -2   22.60    1.10
   1   1   2   25.70    1.00
   1   1   2   25.60    1.10
  -2   1  -2 7717.83  304.87
  -3  -1  -2   16.30    0.90
   3  -1   2   17.80    0.70
  -3  -1  -2   16.50    1.10
  -3  -1  -2   19.00    0.90
   3  -1   2   16.10    0.90
   3  -1   2   15.70    0.90
   3  -1   2   16.50    0.90
  -3   1  -2   17.60    1.10
   3   1   2   16.70    1.00
  -3   1  -2   17.30    0.90
   3   1   2   16.10    0.80
   3   1   2   16.30    0.70
   3   1   2   16.60    0.70
  -3   1  -2   16.90    0.90
  -3   1  -2   16.20    0.90
   4  -1   2    0.40    0.20
   4  -1   2    0.20    0.20
  -4  -1  -2    0.30    0.20
  -4  -1  -2    0.30    0.20
   4  -1   2    0.20    0.30
  -4  -1  -2    0.40    0.20
   4  -1   2    0.40    0.20
  -4  -1  -2    0.40    0.30
   4   1   2    0.30    0.30
  -4   1  -2    0.50    0.30
  -4   1  -2    0.40    0.20
   4   1   2    0.30    0.10
   4   1   2    0.30    0.20
   4   1   2    0.40    0.10
   4   1   2   -0.10    0.30
  -4   1  -2    0.20    0.20
   5  -1   2   15.20    0.70
  -5  -1  -2   14.50    0.90
   5  -1   2   13.90    0.80
   5  -1   2   15.10    0.70
  -5  -1  -2   14.90    0.90
   5   1   2   15.00    1.00
   5   1   2   14.00    1.00
   5   1   2   15.00    0.70
  -5   1  -2   15.00    0.90
  -5   1  -2   15.50    1.00
   6  -1   2 2656.43   93.69
  -6  -1  -2 2715.93   99.99
   6  -1   2 2418.66   79.49
   6  -1   2 2395.36  111.39
   6  -1   2 2524.95   86.69
  -6   1  -2 2478.25   99.79
   6   1   2 2540.25  110.99
   6   1   2 2669.63   93.69
  -6   1  -2 2447.26  106.19
   6   1   2 2379.66   79.39
   7  -1   2    4.50    0.30
   7  -1   2    4.40    0.40
   7  -1   2    5.20    0.70
   7  -1   2    4.70    0.40
   7  -1   2    4.20    0.50
  -7  -1  -2    5.10    0.70
   7   1   2    4.70    0.30
   7   1   2    4.20    0.60
   7   1   2    4.90    0.40
   7   1   2    4.30    0.40
   8  -1   2    0.70    0.40
   8  -1   2    1.20    0.30
   8  -1   2    0.50    0.30
   8  -1   2    0.60    0.30
   8  -1   2    0.80    0.20
   8   1   2    0.80    0.30
   8   1   2    0.90    0.20
   8   1   2    1.10    0.50
   8   1   2    0.70    0.30
   8   1   2    0.80    0.20
   9  -1   2    5.60    0.40
   9  -1   2    4.70    0.50
   9  -1   2    4.10    0.50
   9  -1   2    4.70    0.60
   9   1   2    4.00    0.50
   9   1   2    4.20    0.30
   9   1   2    4.90    0.50
   9   1   2    4.20    0.40
  10  -1   2   35.70    1.40
  10  -1   2   35.50    1.70
  10  -1   2   36.70    1.70
  10   1   2   34.80    1.30
  10   1   2   35.30    1.30
  11  -1   2    0.10    0.20
  11  -1   2   -0.10    0.20
 -11  -1  -2    0.10    0.20
  11  -1   2    0.00    0.30
  11  -1   2    0.00    0.30
  11  -1   2    0.20    0.20
  11   1   2   -0.10    0.20
  11   1   2    0.00    0.20
 -11   1  -2    0.30    0.20
  12  -1   2  124.29    4.20
  12  -1   2  115.99    4.40
  12  -1   2  120.49    3.60
 -12  -1  -2  123.39    3.70
  12  -1   2  127.99    4.10
  12   1   2  121.69    3.60
 -12   1  -2  120.69    3.70
  12   1   2  126.39    4.10
  13  -1   2    0.10    0.20
 -13  -1  -2   -0.20    0.20
  13  -1   2   -0.10    0.20
  13  -1   2    0.00    0.10
 -13   1  -2    0.20    0.20
  13   1   2    0.00    0.10
  13   1   2   -0.10    0.20
  14  -1   2    3.60    0.30
 -14  -1  -2    4.00    0.30
  14  -1   2    4.30    0.40
  14   1   2    4.20    0.30
 -14   1  -2    4.00    0.30
 -15  -1  -2   -0.10    0.10
  15  -1   2    0.00    0.10
 -15   1  -2    0.00    0.10
 -16  -1  -2    0.10    0.10
 -16   1  -2    0.30    0.10
 -16  -2   2    0.20    0.10
 -16   2   2    0.10    0.10
  15  -2  -2    4.00    0.40
  15  -2  -2    3.60    0.20
 -15  -2   2    4.30    0.30
 -15   2   2    3.90    0.30
  14  -2  -2    1.20    0.30
 -14  -2   2    0.90    0.20
  14  -2  -2    1.60    0.20
 -14   2   2    1.30    0.20
  13  -2  -2   13.40    0.70
 -13  -2   2   15.40    0.60
  13  -2  -2   13.90    0.70
  13  -2  -2   15.00    1.00
  13  -2  -2   14.50    0.60
  13   2  -2   13.50    1.00
 -13   2   2   13.50    0.60
  12  -2  -2    0.40    0.10
  12  -2  -2    0.20    0.20
  12  -2  -2    0.50    0.40
  12  -2  -2    0.50    0.40
  12  -2  -2    0.60    0.20
  12  -2  -2    0.70    0.20
  12  -2  -2    0.20    0.30
  12   2  -2    0.40    0.40
 -12   2   2    0.60    0.20
  11  -2  -2   -0.20    0.30
  11  -2  -2    0.60    0.20
  11  -2  -2    0.00    0.30
  11  -2  -2    0.70    0.20
  11  -2  -2    0.40    0.30
  11  -2  -2    0.90    0.20
  11   2  -2    0.10    0.40
  10  -2  -2    1.10    0.30
  10  -2  -2    1.00    0.40
  10  -2  -2    0.80    0.30
  10  -2  -2    1.10    0.20
  10  -2  -2    1.00    0.40
  10   2  -2    1.30    0.20
  10   2  -2    1.10    0.40
   9  -2  -2    3.90    0.30
   9  -2  -2    4.00    0.50
   9  -2  -2    3.90    0.50
   9  -2  -2    3.90    0.50
   9   2  -2    3.90    0.50
   9   2  -2    4.10    0.30
   9   2  -2    3.30    0.40
   8  -2  -2    1.10    0.30
   8  -2  -2    1.20    0.30
   8  -2  -2    1.00    0.30
   8  -2  -2    1.20    0.40
   8  -2  -2    1.10    0.20
   8   2  -2    1.40    0.50
   8   2  -2    1.10    0.30
   8   2  -2    1.10    0.30
   8   2  -2    1.30    0.20
  -7  -2   2    8.90    0.80
   7  -2  -2    8.60    0.60
   7  -2  -2    9.20    0.40
   7  -2  -2    8.90    0.80
   7  -2  -2    9.60    0.60
  -7   2   2    8.60    0.90
   7   2  -2    9.10    0.60
   7   2  -2    9.20    0.60
   7   2  -2    8.20    0.90
   7   2  -2    8.50    0.40
  -6  -2   2   15.80    1.00
   6  -2  -2   13.70    1.00
   6  -2  -2   16.20    0.80
   6  -2  -2   16.00    0.80
  -6   2   2   14.60    1.00
   6   2  -2   16.50    0.80
   6   2  -2   14.30    1.10
   5  -2  -2    6.50    0.60
   5  -2  -2    6.80    0.50
  -5  -2   2    5.80    0.60
   5  -2  -2    6.10    0.50
   5  -2  -2    6.20    0.50
  -5  -2   2    5.80    0.50
  -5  -2   2    5.90    0.50
  -5   2   2    5.50    0.60
   5   2  -2    6.60    0.60
  -5   2   2    7.00    0.70
   5   2  -2    6.60    0.50
   5   2  -2    5.20    0.60
   4  -2  -2    3.30    0.40
   4  -2  -2    3.10    0.50
   4  -2  -2    3.20    0.30
   4  -2  -2    3.50    0.40
  -4  -2   2    2.70    0.40
  -4  -2   2    3.00    0.20
   4  -2  -2    3.00    0.40
   4  -2  -2    3.30    0.30
  -4  -2   2    3.30    0.40
  -4  -2   2    3.60    0.20
  -4   2   2    3.60    0.60
   4   2  -2    3.00    0.50
  -4   2   2    3.50    0.50
   4   2  -2    3.00    0.40
  -4   2   2    3.20    0.40
   3  -2  -2   19.10    1.30
   3  -2  -2   21.70    1.10
   3  -2  -2   19.30    1.00
  -3  -2   2   19.50    0.90
   3  -2  -2   20.60    1.10
  -3  -2   2   19.30    1.10
   3  -2  -2   21.80    1.00
  -3   2   2   18.80    1.00
  -3   2   2   22.60    1.10
   3   2  -2   20.40    1.10
   3   2  -2   19.60    1.10
   2  -2  -2   28.40    1.20
  -2  -2   2   24.70    1.10
  -2  -2   2   26.20    1.10
   2  -2  -2   25.10    1.20
   2  -2  -2   24.00    1.20
   2   2  -2   24.40    1.20
  -2   2   2   23.00    1.20
   2   2  -2   25.30    1.30
  -2   2   2   25.00    1.20
   1  -2  -2   11.50    0.60
  -1  -2   2   13.00    0.70
  -1  -2   2   11.50    0.60
   1  -2  -2   11.00    0.60
  -1   2   2   11.90    0.70
  -1   2   2   12.30    0.60
   1   2  -2   13.80    0.70
   1   2  -2   11.40    0.60
  -1   2   2   11.10    0.60
   0  -2   2   29.70    1.30
   0  -2  -2   28.80    1.40
   0  -2   2   29.00    1.20
   0  -2  -2   28.70    1.30
   0  -2   2   29.80    1.30
   0  -2   2   29.70    1.60
   0  -2  -2   29.50    1.30
   0   2  -2   29.10    1.20
   0   2   2   30.60    1.40
   0   2  -2   31.30    1.60
   0   2   2   29.10    1.40
   0   2   2   31.10    1.20
   0   2   2   27.60    1.30
   0   2   2   29.80    1.40
   1  -2   2   45.10    2.00
   1  -2   2   48.30    2.10
   1  -2   2   44.40    2.50
  -1  -2  -2   47.40    2.10
   1  -2   2   48.70    2.20
   1  -2   2   49.40    2.10
  -1  -2  -2   47.10    2.00
  -1   2  -2   44.80    2.00
   1   2   2   49.00    2.20
   1   2   2   47.50    2.10
   1   2   2   49.99    1.90
   1   2   2   52.59    2.20
  -1   2  -2   47.90    2.10
  -1   2  -2   47.80    2.50
   2  -2   2   -0.30    0.30
  -2  -2  -2    0.60    0.30
   2  -2   2    0.20    0.40
   2  -2   2    0.30    0.30
  -2  -2  -2    0.30    0.20
   2  -2   2    0.60    0.30
  -2  -2  -2    0.10    0.20
   2   2   2    0.70    0.20
  -2   2  -2    0.50    0.30
  -2   2  -2    0.00    0.30
   2   2   2    0.40    0.20
  -2   2  -2    0.60    0.40
   2   2   2    0.40    0.20
   2   2   2    0.60    0.40
   2   2   2    0.30    0.40
  -3  -2  -2  399.46   17.10
   3  -2   2  390.16   17.20
   3  -2   2  427.76   14.00
   3  -2   2  404.96   16.40
  -3  -2  -2  419.96   17.20
   3  -2   2  392.96   19.90
   3  -2   2  430.86   17.20
   3   2   2  405.86   18.00
  -3   2  -2  390.16   17.20
  -3   2  -2  413.16   17.20
  -3   2  -2  406.66   19.90
  -3   2  -2  389.56   16.20
   3   2   2  389.26   17.30
   3   2   2  411.86   15.70
  -4  -2  -2   30.10    1.50
   4  -2   2   30.50    1.50
  -4  -2  -2   30.00    1.80
   4  -2   2   33.60    1.50
   4  -2   2   31.10    1.30
   4  -2   2   32.10    1.30
   4   2   2   29.80    1.60
   4   2   2   30.80    1.60
  -4   2  -2   30.10    1.50
  -4   2  -2   26.80    2.00
  -4   2  -2   32.30    1.60
  -5  -2  -2   17.20    1.00
   5  -2   2   18.10    0.80
   5  -2   2   17.90    1.00
   5  -2   2   18.30    0.80
  -5  -2  -2   17.80    1.00
  -5   2  -2   15.70    1.10
   5   2   2   18.30    0.80
   5   2   2   15.80    1.10
  -5   2  -2   17.30    1.10
   5   2   2   17.20    1.10
   6  -2   2    7.00    0.60
   6  -2   2    6.70    0.50
  -6  -2  -2    7.60    0.70
   6  -2   2    6.90    0.40
   6  -2   2    7.30    0.50
  -6   2  -2    6.80    0.80
  -6   2  -2    8.90    0.80
   6   2   2    8.60    0.80
   6   2   2    6.50    0.40
   6   2   2    6.90    0.80
   6   2   2    7.90    0.50
   7  -2   2    8.90    0.60
   7  -2   2    8.60    0.90
   7  -2   2    8.50    0.60
   7  -2   2    8.50    0.50
   7   2   2    7.70    0.50
   7   2   2    8.00    0.40
   7   2   2    8.10    0.40
   7   2   2    8.70    0.90
   8  -2   2    2.30    0.60
   8  -2   2    1.90    0.30
   8  -2   2    1.90    0.40
   8  -2   2    1.10    0.30
   8  -2   2    2.30    0.40
   8   2   2    2.10    0.20
   8   2   2    1.80    0.20
   8   2   2    1.90    0.60
   9  -2   2    0.50    0.20
   9  -2   2    0.80    0.30
   9  -2   2    0.80    0.30
   9  -2   2    0.60    0.30
   9   2   2    0.80    0.10
   9   2   2    0.90    0.10
   9   2   2    0.80    0.20
  10  -2   2    9.50    0.80
  10  -2   2   10.70    0.60
  10  -2   2   10.20    0.80
  10  -2   2    8.70    0.70
  10   2   2   11.20    0.60
  11  -2   2   10.60    0.60
  11  -2   2   10.60    0.80
  11  -2   2   11.10    0.50
  11  -2   2   10.00    0.60
  11  -2   2   10.20    0.80
 -11  -2  -2   10.00    0.50
  11   2   2   10.90    0.60
 -11   2  -2   10.10    0.50
  11   2   2   10.80    0.50
  12  -2   2    5.60    0.50
  12  -2   2    5.50    0.60
  12  -2   2    5.20    0.60
  12  -2   2    5.70    0.40
  12  -2   2    6.00    0.40
 -12  -2  -2    5.40    0.40
 -12   2  -2    5.50    0.40
  12   2   2    5.10    0.30
  12   2   2    5.30    0.40
  13  -2   2    2.90    0.30
  13  -2   2    3.60    0.40
  13  -2   2    3.10    0.40
 -13  -2  -2    3.90    0.30
 -13   2  -2    3.10    0.30
  13   2   2    3.10    0.30
  14  -2   2    0.10    0.20
  14  -2   2   -0.10    0.10
 -14  -2  -2   -0.20    0.20
 -14   2  -2   -0.20    0.20
  15  -2   2    0.90    0.10
 -15  -2  -2    0.80    0.20
  15  -2   2    1.10    0.20
 -15   2  -2    0.70    0.20
 -16  -2  -2    0.30    0.10
 -16  -3   2    0.10    0.10
 -16   3   2   -0.20    0.10
  15  -3  -2    0.40    0.20
  15  -3  -2    0.30    0.10
 -15  -3   2    0.40    0.20
 -15   3   2    0.00    0.20
  14  -3  -2    0.50    0.20
  14  -3  -2    1.10    0.30
 -14  -3   2    0.60    0.20
 -14   3   2    0.30    0.20
  13  -3  -2    9.70    0.60
  13  -3  -2    9.30    0.60
  13  -3  -2    9.00    0.40
  13  -3  -2    9.80    0.80
 -13   3   2   10.00    0.50
  12  -3  -2   53.69    1.60
  12  -3  -2   48.20    2.50
  12  -3  -2   53.79    2.40
  12  -3  -2   52.89    1.90
  12  -3  -2   49.60    2.00
  12  -3  -2   54.69    1.90
  12   3  -2   53.09    2.50
  11  -3  -2   38.40    1.90
  11  -3  -2   39.90    1.20
  11  -3  -2   38.10    1.90
  11  -3  -2   40.20    1.50
  11  -3  -2   38.00    1.50
  11  -3  -2   37.70    1.80
  11   3  -2   39.60    1.90
  10  -3  -2   89.39    3.60
  10  -3  -2   88.69    3.40
  10  -3  -2   82.29    2.90
  10  -3  -2   87.09    3.70
  10   3  -2   84.79    3.70
   9  -3  -2    6.90    0.60
   9  -3  -2    7.80    0.60
   9  -3  -2    7.20    0.50
   9  -3  -2    7.70    0.60
   9   3  -2    7.60    0.60
   8  -3  -2  318.87   12.40
   8  -3  -2  331.77   10.50
   8  -3  -2  325.27   11.50
   8   3  -2  337.77   13.20
   8   3  -2  323.87   14.90
   7  -3  -2    5.80    0.50
   7  -3  -2    5.80    0.40
   7  -3  -2    5.80    0.50
   7   3  -2    5.90    0.50
   7   3  -2    6.10    0.70
   6  -3  -2   30.30    1.30
   6  -3  -2   28.10    1.60
   6  -3  -2   31.50    1.30
   6  -3  -2   27.70    1.10
   6  -3  -2   29.00    1.50
  -6  -3   2   28.80    1.50
   6   3  -2   28.10    1.30
   6   3  -2   30.70    1.70
   6   3  -2   28.50    1.70
  -6   3   2   30.40    1.60
   5  -3  -2    1.40    0.30
   5  -3  -2    1.70    0.30
   5  -3  -2    1.40    0.30
  -5  -3   2    1.10    0.30
  -5  -3   2    1.70    0.20
   5  -3  -2    1.50    0.30
   5   3  -2    1.40    0.40
  -5   3   2    1.60    0.40
   5   3  -2    0.80    0.30
   4  -3  -2    3.40    0.30
   4  -3  -2    2.20    0.30
   4  -3  -2    1.90    0.30
   4  -3  -2    1.80    0.30
  -4  -3   2    1.60    0.20
   4  -3  -2    2.60    0.30
  -4  -3   2    2.40    0.30
  -4   3   2    2.00    0.40
   4   3  -2    1.00    0.30
   4   3  -2    1.30    0.30
   3  -3  -2    1.20    0.20
   3  -3  -2    0.40    0.30
  -3  -3   2    1.20    0.20
  -3  -3   2    0.90    0.20
   3  -3  -2    1.00    0.20
  -3  -3   2    1.10    0.10
   3   3  -2    0.90    0.30
   3   3  -2    1.00    0.30
  -3   3   2    0.80    0.30
   2  -3  -2 1235.08   62.29
  -2  -3   2 1256.77   50.79
   2  -3  -2 1196.88   51.39
  -2  -3   2 1325.17   50.79
  -2  -3   2 1321.47   51.49
   2  -3  -2 1373.96   54.39
  -2   3   2 1310.27   50.89
   2   3  -2 1211.18   54.39
   2   3  -2 1354.86   56.99
  -2   3   2 1261.37   54.19
  -1  -3   2   68.79    3.40
  -1  -3   2   67.09    2.90
   1  -3  -2   65.39    2.90
   1  -3  -2   69.79    3.00
  -1   3   2   63.79    2.90
   1   3  -2   66.39    3.00
  -1   3   2   73.29    2.80
  -1   3   2   67.19    3.00
   1   3  -2   70.79    3.10
   0  -3  -2  117.49    5.10
   0  -3  -2  130.39    5.30
   0  -3   2  124.59    5.10
   0  -3   2  116.89    5.30
   0  -3   2  121.29    4.90
   0  -3   2  123.79    6.10
   0   3   2  117.29    5.00
   0   3   2  134.19    5.50
   0   3   2  130.99    4.90
   0   3   2  121.39    5.30
   0   3   2  123.59    5.40
   0   3  -2  121.29    4.90
  -1  -3  -2  208.58    8.60
  -1  -3  -2  226.98    9.10
   1  -3   2  221.78    9.10
   1  -3   2  191.08   10.50
   1  -3   2  202.48    8.70
   1   3   2  205.08    8.50
   1   3   2  206.68    9.00
   1   3   2  213.48    9.20
  -1   3  -2  202.28    8.50
  -1   3  -2  222.68   10.50
   1   3   2  228.58    8.30
  -1   3  -2  211.48    9.00
   1   3   2  227.18    9.50
   1   3   2  207.68    9.00
   2  -3   2 9999.00  462.45
   2  -3   2 9541.45  401.26
   2  -3   2 9151.68  381.46
   2   3   2 9482.05  403.46
  -2   3  -2 9493.95  462.05
  -3  -3  -2   14.10    0.70
  -3  -3  -2   12.90    0.70
   3  -3   2   12.30    1.00
   3  -3   2   13.90    0.70
  -3  -3  -2   13.50    0.70
   3  -3   2   12.10    0.80
   3  -3   2   13.70    0.80
  -3   3  -2   13.80    1.10
   3   3   2   12.70    0.90
  -3   3  -2   14.50    0.80
   3   3   2   12.60    0.80
   3   3   2   14.30    0.60
   4  -3   2   82.19    3.60
   4  -3   2   82.99    3.70
   4  -3   2   88.19    3.10
   4  -3   2   87.29    3.20
  -4  -3  -2   76.59    4.30
  -4  -3  -2   84.09    3.70
  -4   3  -2   84.69    3.60
   4   3   2   82.29    3.90
   4   3   2   78.49    3.80
   5  -3   2   21.30    1.00
   5  -3   2   20.00    1.20
  -5  -3  -2   22.90    1.20
   5  -3   2   21.50    1.00
   5   3   2   20.80    1.30
   5   3   2   20.50    1.30
  -5   3  -2   20.10    1.20
  -6  -3  -2 1434.36   54.99
   6  -3   2 1467.05   51.59
   6  -3   2 1378.06   47.70
   6  -3   2 1400.16   55.69
   6  -3   2 1337.47   43.80
  -6   3  -2 1283.47   43.80
   6   3   2 1350.26   43.70
  -6   3  -2 1423.46   55.09
   6   3   2 1329.17   61.19
   6   3   2 1468.55   58.99
   7  -3   2   19.80    1.40
   7  -3   2   18.30    1.00
   7  -3   2   20.60    1.00
   7  -3   2   19.50    0.80
   7   3   2   22.30    0.80
   7   3   2   21.30    1.40
   7   3   2   23.00    1.50
   7   3   2   19.40    0.80
   7   3   2   20.30    0.80
   8  -3   2   11.10    0.70
   8  -3   2   10.60    0.80
   8  -3   2   10.00    1.00
   8  -3   2   10.80    0.60
   8   3   2   12.20    1.10
   8   3   2   10.60    0.50
   8   3   2   11.90    0.40
   8   3   2   11.00    0.40
   9  -3   2    1.30    0.30
   9  -3   2    1.40    0.40
   9  -3   2    1.60    0.40
   9  -3   2    1.90    0.40
   9   3   2    1.80    0.20
  10  -3   2   36.80    1.40
  10  -3   2   35.30    1.80
  10  -3   2   36.30    1.80
  10  -3   2   36.10    1.80
  10  -3   2   37.80    1.20
  10   3   2   38.00    1.40
  11  -3   2    7.70    0.40
  11  -3   2    8.40    0.80
  11  -3   2    7.00    0.70
  11  -3   2    7.60    0.80
  11  -3   2    8.70    0.60
  11   3   2    8.10    0.40
  11   3   2    9.00    0.50
 -11   3  -2    7.90    0.50
  12  -3   2  207.98    6.50
  12  -3   2  202.58    5.70
  12  -3   2  194.58    6.80
 -12  -3  -2  195.78    5.80
  12  -3   2  191.08    8.10
  12   3   2  186.18    5.60
 -12   3  -2  200.58    5.80
 -13  -3  -2    0.20    0.20
  13  -3   2    0.20    0.20
  13  -3   2    0.10    0.20
  13  -3   2    0.20    0.20
  13  -3   2    0.10    0.20
 -13   3  -2   -0.10    0.20
 -14  -3  -2    2.20    0.20
  14  -3   2    2.00    0.20
  14  -3   2    2.50    0.30
 -14   3  -2    2.10    0.20
  15  -3   2    0.10    0.20
 -15  -3  -2    0.30    0.10
  15  -3   2    0.10    0.10
 -15   3  -2    0.30    0.10
 -16   4   2    7.90    0.30
  15  -4  -2   12.10    0.60
 -15  -4   2   11.80    0.50
  15  -4  -2   12.20    0.50
 -15   4   2   12.70    0.50
  14  -4  -2    2.20    0.30
  14  -4  -2    2.10    0.20
 -14   4   2    2.10    0.20
  13  -4  -2   75.99    2.60
  13  -4  -2   74.19    2.20
  13  -4  -2   71.69    2.70
  13  -4  -2   75.29    2.60
  13  -4  -2   74.39    3.30
 -13   4   2   76.59    2.30
  12  -4  -2    1.50    0.40
  12  -4  -2    1.30    0.30
  12  -4  -2    1.60    0.30
  12  -4  -2    0.80    0.20
  12  -4  -2    1.80    0.20
  12  -4  -2    0.90    0.40
 -12   4   2    1.20    0.20
  12   4  -2    1.40    0.50
  11  -4  -2    3.20    0.40
  11  -4  -2    2.70    0.50
  11  -4  -2    3.20    0.30
  11  -4  -2    3.00    0.50
  11  -4  -2    2.80    0.50
 -11   4   2    3.10    0.30
  11   4  -2    3.20    0.50
  10  -4  -2   34.60    1.70
  10  -4  -2   35.50    1.80
  10  -4  -2   34.10    1.40
  10  -4  -2   39.30    1.80
  10   4  -2   36.50    1.80
   9  -4  -2   57.19    2.50
   9  -4  -2   56.59    2.40
   9  -4  -2   57.29    2.00
   9   4  -2   56.39    2.60
   8  -4  -2   49.80    2.10
   8  -4  -2   48.80    2.20
   8  -4  -2   51.59    1.80
   8   4  -2   48.50    2.80
   8   4  -2   52.29    2.30
   7  -4  -2   40.00    1.70
   7  -4  -2   39.40    1.70
   7  -4  -2   37.40    1.40
   7   4  -2   36.90    2.20
   7   4  -2   40.40    2.20
   7   4  -2   40.80    1.80
   6  -4  -2    0.30    0.30
   6  -4  -2    0.20    0.30
   6  -4  -2    0.20    0.30
   6  -4  -2    0.20    0.20
   6   4  -2    0.30    0.40
   6   4  -2    0.10    0.40
   6   4  -2    0.00    0.20
  -6   4   2   -0.20    0.30
  -5  -4   2   14.90    0.70
   5  -4  -2   14.50    0.80
   5  -4  -2   14.10    0.90
   5  -4  -2   14.50    0.80
  -5   4   2   12.80    1.00
   5   4  -2   13.10    1.00
   5   4  -2   14.00    1.00
   4  -4  -2    0.60    0.20
   4  -4  -2    0.40    0.20
   4  -4  -2    0.50    0.20
   4  -4  -2    0.40    0.30
   4   4  -2    0.50    0.30
  -4   4   2    0.20    0.30
   4   4  -2    0.50    0.30
  -3  -4   2  725.03   29.00
  -3  -4   2  728.23   29.40
   3  -4  -2  772.62   29.60
   3  -4  -2  738.53   31.00
   3   4  -2  682.23   31.20
   3   4  -2  731.83   32.40
  -3   4   2  762.12   29.20
   2  -4  -2    2.00    0.40
   2  -4  -2    2.50    0.30
   2  -4  -2    3.90    0.40
  -2  -4   2    1.60    0.20
  -2  -4   2    2.40    0.20
  -2   4   2    1.70    0.30
   2   4  -2    2.10    0.30
   2   4  -2    1.40    0.30
  -1  -4   2 1245.28   50.59
  -1  -4   2 1189.28   47.50
   1  -4  -2 1190.48   48.20
   1  -4  -2 1254.57   50.89
  -1  -4   2 1207.58   58.29
  -1  -4   2 1198.48   48.40
   1   4  -2 1150.98   50.89
  -1   4   2 1218.48   47.60
   1   4  -2 1170.58   53.09
   0  -4  -2    2.70    0.40
   0  -4   2    3.00    0.30
   0  -4   2    3.50    0.30
   0  -4   2    3.50    0.50
   0  -4  -2    2.10    0.30
   0   4   2    4.20    0.30
   0   4   2    1.60    0.40
   0   4   2    2.80    0.30
   0   4  -2    3.40    0.40
   0   4  -2    4.10    0.30
   1  -4   2  543.35   22.10
  -1  -4  -2  542.95   22.10
   1  -4   2  525.25   25.50
  -1  -4  -2  500.35   21.00
   1  -4   2  484.15   21.00
   1   4   2  525.45   23.00
  -1   4  -2  511.75   20.70
   1   4   2  510.55   20.80
   1   4   2  513.75   22.30
   1   4   2  567.14   20.30
   2  -4   2    6.30    0.50
   2  -4   2    5.60    0.50
   2  -4   2    4.80    0.60
  -2  -4  -2    5.10    0.40
   2  -4   2    7.50    0.60
  -2  -4  -2    5.40    0.40
  -2   4  -2    5.60    0.70
   2   4   2    5.60    0.40
   2   4   2    5.20    0.50
  -2   4  -2    5.60    0.50
   2   4   2    5.20    0.60
   3  -4   2  288.57    9.80
   3  -4   2  292.77   12.00
  -3  -4  -2  262.87   11.30
  -3  -4  -2  289.27   11.90
   3  -4   2  286.47   10.50
   3  -4   2  276.87   11.50
   3   4   2  275.37   12.10
  -3   4  -2  281.57   11.30
  -3   4  -2  271.77   13.90
   3   4   2  274.97   12.50
   4  -4   2   14.10    0.90
   4  -4   2   14.90    0.70
   4  -4   2   14.70    0.70
   4  -4   2   12.50    0.90
  -4  -4  -2   13.70    0.80
   4   4   2   13.50    1.00
   4   4   2   15.00    1.00
  -4   4  -2   14.50    0.90
   5  -4   2    6.90    0.70
   5  -4   2    6.10    0.50
   5  -4   2    6.90    0.60
   5   4   2    6.80    0.80
  -5   4  -2    6.60    0.40
  -5   4  -2    5.90    0.70
   6  -4   2    1.00    0.30
  -6  -4  -2    1.20    0.40
   6  -4   2    0.60    0.20
   6  -4   2    0.70    0.30
   6  -4   2    1.10    0.30
   6   4   2    1.00    0.20
   6   4   2    0.90    0.10
  -6   4  -2    0.30    0.30
   6   4   2    0.90    0.40
   6   4   2    0.90    0.10
   6   4   2    0.40    0.40
  -6   4  -2    0.70    0.20
   7  -4   2  123.09    4.60
   7  -4   2  122.99    4.90
   7  -4   2  126.79    4.10
   7   4   2  128.99    5.90
   7   4   2  123.79    6.00
   7   4   2  121.89    4.10
  -7   4  -2  127.19    4.10
   8  -4   2    2.20    0.40
   8  -4   2    2.10    0.40
   8  -4   2    2.10    0.30
   8   4   2    1.90    0.20
   9  -4   2    0.40    0.40
   9  -4   2   -0.20    0.20
   9  -4   2    0.40    0.30
   9   4   2    0.30    0.20
  10  -4   2   30.90    1.30
  10  -4   2   32.80    1.60
  10  -4   2   31.40    1.60
  10  -4   2   32.80    1.10
  10  -4   2   31.70    1.60
  10   4   2   31.70    1.20
  11  -4   2    1.90    0.50
  11  -4   2    1.30    0.30
  11  -4   2    1.50    0.20
  11  -4   2    2.10    0.50
 -11   4  -2    1.40    0.20
  12  -4   2   13.90    0.60
 -12  -4  -2   13.10    0.60
  12  -4   2   13.70    0.70
  12  -4   2   13.80    0.90
 -12   4  -2   12.50    0.60
  13  -4   2    5.90    0.40
  13  -4   2    6.50    0.40
  13  -4   2    6.10    0.50
 -13  -4  -2    6.00    0.40
 -13   4  -2    5.90    0.40
 -14  -4  -2   -0.10    0.20
  14  -4   2    0.10    0.10
  14  -4   2    0.00    0.20
 -14   4  -2    0.10    0.20
  15  -4   2    4.90    0.30
 -15  -4  -2    5.20    0.30
 -15   4  -2    4.50    0.30
  15  -5  -2    6.40    0.30
  15  -5  -2    6.00    0.40
 -15   5   2    6.10    0.30
  14  -5  -2   72.29    2.50
  14  -5  -2   68.79    2.10
 -14   5   2   65.79    2.10
  13  -5  -2    9.30    0.60
  13  -5  -2    9.10    0.60
  13  -5  -2    8.20    0.40
  13  -5  -2    9.70    0.50
  13  -5  -2   10.60    0.80
 -13   5   2    9.00    0.50
  12  -5  -2   71.39    2.20
  12  -5  -2   74.69    2.50
  12  -5  -2   69.19    2.60
  12  -5  -2   72.39    3.20
 -12   5   2   71.19    2.20
  11  -5  -2   51.99    2.40
  11  -5  -2   54.29    1.70
  11  -5  -2   54.49    2.50
  11  -5  -2   56.39    2.00
 -11   5   2   53.79    1.70
  11   5  -2   51.69    2.50
  10  -5  -2   75.09    2.70
  10  -5  -2   78.19    2.30
  10  -5  -2   86.09    3.50
  10  -5  -2   76.39    3.30
  10  -5  -2   75.99    3.20
  10   5  -2   78.49    3.50
   9  -5  -2   11.70    0.80
   9  -5  -2   11.30    0.60
   9  -5  -2   12.50    0.90
   9   5  -2   11.20    0.80
   8  -5  -2  197.98    7.20
   8  -5  -2  201.78    7.70
   8  -5  -2  202.38    6.50
   8   5  -2  193.18    8.10
   7  -5  -2    0.30    0.30
   7  -5  -2    0.30    0.20
   7  -5  -2    0.20    0.30
  -7   5   2    0.50    0.30
   7   5  -2    0.20    0.40
   7   5  -2    0.10    0.30
   7   5  -2    0.20    0.40
   6  -5  -2    0.70    0.20
   6  -5  -2    0.60    0.30
   6  -5  -2    0.70    0.30
   6  -5  -2    0.70    0.30
   6   5  -2    0.70    0.30
  -6   5   2    0.30    0.20
   6   5  -2    0.30    0.40
   6   5  -2    1.00    0.40
   5  -5  -2    0.00    0.20
   5  -5  -2    0.10    0.30
   5  -5  -2    0.30    0.30
   5  -5  -2   -0.10    0.20
   5   5  -2   -0.30    0.30
   5   5  -2    0.20    0.30
  -5   5   2    0.10    0.30
  -5   5   2    0.30    0.20
   5   5  -2   -0.20    0.30
   4  -5  -2   65.29    2.50
   4  -5  -2   65.89    2.90
   4  -5  -2   68.09    2.60
  -4   5   2   64.19    3.00
   4   5  -2   61.49    3.20
   4   5  -2   63.89    3.10
   3  -5  -2   11.20    0.80
   3  -5  -2   11.90    0.80
  -3   5   2   12.50    0.90
   3   5  -2   12.80    0.90
   3   5  -2   11.20    0.80
   2  -5  -2   71.99    3.30
   2  -5  -2   75.69    3.20
  -2  -5   2   70.99    3.10
  -2  -5   2   76.29    3.20
  -2   5   2   77.39    3.20
   2   5  -2   71.89    3.40
   2   5  -2   71.19    3.50
   1  -5  -2  175.58    7.40
  -1  -5   2  181.98    7.60
  -1  -5   2  166.38    7.30
   1  -5  -2  189.48    7.70
   1   5  -2  174.48    8.00
   1   5  -2  178.28    7.80
  -1   5   2  180.88    7.30
   0  -5  -2   65.29    2.90
   0  -5  -2   70.59    3.10
   0  -5   2   63.29    2.90
   0  -5   2   71.79    3.00
   0   5  -2   65.79    2.80
   0   5   2   70.79    2.90
   0   5   2   65.39    3.20
   0   5  -2   66.29    3.10
   0   5   2   69.59    3.10
   1  -5   2    3.10    0.40
   1  -5   2    2.60    0.50
  -1  -5  -2    2.20    0.30
   1  -5   2    3.20    0.40
   1   5   2    3.00    0.40
  -1   5  -2    2.80    0.30
   1   5   2    3.00    0.50
   1   5   2    2.60    0.30
   2  -5   2  997.00   39.10
   2  -5   2 1019.00   41.00
  -2  -5  -2  929.71   39.00
   2  -5   2  927.11   47.30
  -2  -5  -2  981.80   41.00
  -2   5  -2  967.10   38.50
   2   5   2  964.60   42.80
   2   5   2  986.20   41.30
  -3  -5  -2  145.69    6.30
   3  -5   2  161.48    5.90
   3  -5   2  157.08    6.50
   3  -5   2  147.69    6.70
   3   5   2  150.48    7.00
  -3   5  -2  157.98    6.40
   4  -5   2   92.89    4.40
   4  -5   2  103.99    3.80
   4  -5   2   96.39    4.30
   4  -5   2   95.29    3.60
  -4   5  -2   96.69    3.20
  -4   5  -2  100.29    4.20
   4   5   2   96.69    4.60
   4   5   2   95.79    4.60
   5  -5   2   55.09    2.20
   5  -5   2   53.29    1.80
   5  -5   2   50.69    2.10
   5  -5   2   55.19    2.60
   5   5   2   52.99    2.80
   5   5   2   57.79    2.80
  -5   5  -2   53.69    1.90
   5   5   2   52.29    1.80
  -5   5  -2   52.59    2.60
   6  -5   2  940.21   37.60
   6  -5   2  886.21   32.10
   6  -5   2  916.71   29.40
   6  -5   2  881.81   34.70
  -6   5  -2  934.01   29.50
   6   5   2  985.30   39.90
   6   5   2  973.10   41.30
   6   5   2  932.11   29.40
   7  -5   2   30.00    1.40
   7  -5   2   28.20    1.40
   7  -5   2   28.80    1.10
   7   5   2   27.90    1.00
  -7   5  -2   28.60    1.20
   7   5   2   29.70    1.90
   8  -5   2    7.80    0.60
   8  -5   2    7.00    0.50
   8  -5   2    7.30    0.70
   8   5   2    7.10    0.40
  -8   5  -2    8.00    0.60
   9  -5   2    3.20    0.50
   9  -5   2    2.00    0.30
   9  -5   2    2.60    0.50
  10  -5   2   34.80    1.80
  10  -5   2   37.10    1.20
  10  -5   2   36.40    1.50
  10  -5   2   34.70    1.80
  10  -5   2   39.10    1.80
 -10   5  -2   38.60    1.20
  11  -5   2    3.20    0.40
  11  -5   2    3.40    0.30
  11  -5   2    2.30    0.50
  11  -5   2    2.60    0.50
 -11   5  -2    2.40    0.30
  12  -5   2   42.70    1.70
  12  -5   2   45.00    2.10
  12  -5   2   44.60    1.40
 -12   5  -2   44.10    1.40
  13  -5   2   -0.10    0.20
  13  -5   2    0.00    0.10
 -13  -5  -2    0.00    0.20
  13  -5   2    0.00    0.20
 -13   5  -2   -0.20    0.20
 -14  -5  -2    1.10    0.20
  14  -5   2    0.80    0.20
  14  -5   2    1.00    0.20
  15  -5   2    0.60    0.10
 -15  -5  -2    0.90    0.10
  15  -6  -2   16.90    0.60
  14  -6  -2    7.10    0.40
  14  -6  -2    6.70    0.50
 -14   6   2    7.10    0.40
  13  -6  -2   44.20    1.70
  13  -6  -2   41.90    1.30
  13  -6  -2   41.90    1.60
 -13   6   2   43.40    1.40
  12  -6  -2    0.30    0.30
  12  -6  -2    0.00    0.20
  12  -6  -2   -0.20    0.20
  12  -6  -2   -0.10    0.40
 -12   6   2    0.10    0.20
  11  -6  -2    3.10    0.50
  11  -6  -2    2.30    0.50
  11  -6  -2    3.20    0.30
  11  -6  -2    4.40    0.40
 -11   6   2    3.20    0.30
  10  -6  -2    7.00    0.70
  10  -6  -2    7.20    0.80
  10  -6  -2    7.00    0.40
  10  -6  -2    6.00    0.50
  10  -6  -2    6.70    0.70
 -10   6   2    7.20    0.40
   9  -6  -2   13.60    0.70
   9  -6  -2   14.40    0.90
   9  -6  -2   13.10    0.90
   9   6  -2   14.00    0.90
   8  -6  -2    5.30    0.60
   8  -6  -2    6.30    0.60
   8  -6  -2    4.40    0.40
  -8   6   2    5.60    0.50
   8   6  -2    5.10    0.60
   7  -6  -2   18.50    0.80
   7  -6  -2   17.20    1.00
   7  -6  -2   18.10    1.00
   7   6  -2   17.80    1.40
   7   6  -2   18.20    1.40
  -7   6   2   20.00    0.90
   7   6  -2   16.50    1.00
   6  -6  -2   41.30    1.50
   6  -6  -2   39.20    1.80
   6  -6  -2   40.80    2.10
   6  -6  -2   39.50    1.70
   6   6  -2   42.90    2.30
  -6   6   2   41.50    1.50
   6   6  -2   41.20    2.30
   5  -6  -2    9.10    0.70
   5  -6  -2    9.50    0.70
   5  -6  -2    8.90    0.80
   5  -6  -2    8.00    0.50
   5   6  -2    9.50    0.90
  -5   6   2    8.70    0.90
  -5   6   2    8.60    0.50
   5   6  -2    9.00    0.90
   4  -6  -2    3.60    0.40
   4  -6  -2    4.30    0.60
  -4   6   2    3.90    0.60
   4   6  -2    4.20    0.60
   4   6  -2    4.00    0.60
  -4   6   2    3.70    0.40
   3  -6  -2    3.80    0.50
   3  -6  -2    4.20    0.50
   3   6  -2    3.50    0.60
  -3   6   2    4.00    0.60
   3   6  -2    4.20    0.50
  -3   6   2    4.30    0.40
   2  -6  -2  201.38    8.90
   2  -6  -2  215.78    8.50
  -2  -6   2  209.18    8.70
  -2  -6   2  183.28    8.30
   2   6  -2  202.28    9.20
  -2   6   2  209.18    8.40
   2   6  -2  205.98    8.90
   1  -6  -2   72.79    3.20
  -1  -6   2   71.29    3.20
   1  -6  -2   72.39    3.30
  -1  -6   2   65.39    3.10
  -1   6   2   72.09    3.20
   1   6  -2   78.79    3.40
  -1   6   2   73.59    3.50
   0  -6  -2   45.90    2.20
   0  -6  -2   44.80    2.10
   0  -6   2   42.80    2.10
   0   6   2   46.30    2.40
   0   6   2   45.60    2.10
   0   6  -2   48.10    2.30
  -1  -6  -2   13.80    0.90
   1  -6   2   13.80    0.90
   1   6   2   12.80    1.10
   1   6   2   13.70    0.80
  -2  -6  -2    3.00    0.40
   2  -6   2    3.30    0.50
   2   6   2    3.50    0.60
   3  -6   2  831.32   33.10
   3   6   2  837.12   35.00
   3   6   2  785.52   36.20
  -3   6  -2  823.32   25.90
   4  -6   2   33.60    1.40
   4  -6   2   29.50    1.40
   4  -6   2   31.60    1.70
  -4   6  -2   31.50    1.70
  -4   6  -2   32.70    1.20
   4   6   2   31.30    1.10
   4   6   2   33.70    1.90
   4   6   2   30.90    1.80
   5  -6   2   49.40    2.10
   5  -6   2   50.39    2.50
   5  -6   2   51.29    2.10
  -5   6  -2   52.19    1.80
  -5   6  -2   50.99    2.50
   5   6   2   49.10    2.70
   5   6   2   49.70    1.70
   5   6   2   52.39    2.70
   6  -6   2    6.50    0.60
   6  -6   2    6.60    0.40
   6  -6   2    6.50    0.60
   6   6   2    7.30    0.90
   6   6   2    6.70    0.40
   6   6   2    6.60    0.80
  -6   6  -2    7.00    0.50
   7  -6   2   35.50    1.70
   7  -6   2   38.80    1.70
   7  -6   2   36.90    1.40
  -7   6  -2   37.80    1.50
   8  -6   2   12.50    0.80
   8  -6   2   12.40    0.90
   8  -6   2   12.50    0.70
  -8   6  -2   13.50    0.70
   9  -6   2    7.00    0.50
   9  -6   2    7.20    0.70
   9  -6   2    6.70    0.40
   9  -6   2    8.50    0.80
  -9   6  -2    6.60    0.60
  10  -6   2   39.80    1.50
  10  -6   2   37.50    1.30
  10  -6   2   37.70    1.80
 -10   6  -2   40.20    1.30
  11  -6   2   46.90    2.30
  11  -6   2   47.80    1.50
  11  -6   2   48.60    1.80
 -11   6  -2   46.40    1.50
  12  -6   2   18.70    1.20
  12  -6   2   19.00    0.90
  12  -6   2   19.60    0.70
  13  -6   2    8.10    0.40
  13  -6   2    9.50    0.50
 -14  -6  -2    1.20    0.20
  14  -6   2    1.20    0.20
  14  -6   2    0.90    0.20
  15  -7  -2    7.00    0.30
  14  -7  -2    5.10    0.40
  14  -7  -2    5.10    0.30
  13  -7  -2    4.00    0.30
  13  -7  -2    4.20    0.40
  12  -7  -2   24.20    1.00
  12  -7  -2   23.40    0.80
  12  -7  -2   23.00    1.00
  12  -7  -2   26.80    1.40
 -12   7   2   23.40    0.80
  11  -7  -2   23.70    0.90
  11  -7  -2   24.40    1.10
  11  -7  -2   25.40    1.40
 -11   7   2   23.90    0.90
  10  -7  -2   62.59    2.80
  10  -7  -2   64.19    2.30
  10  -7  -2   64.19    2.00
 -10   7   2   63.89    2.00
   9  -7  -2   22.90    1.30
   9  -7  -2   23.80    0.80
   9  -7  -2   23.20    1.30
   9  -7  -2   22.10    1.00
   8  -7  -2   91.79    3.20
   8  -7  -2   92.39    3.70
   8  -7  -2   93.09    3.90
  -8   7   2  100.19    3.30
   7  -7  -2    2.40    0.40
   7  -7  -2    4.10    0.60
   7  -7  -2    3.60    0.40
  -7   7   2    3.20    0.40
   6  -7  -2    7.00    0.40
   6  -7  -2    6.50    0.60
   6  -7  -2    7.50    0.60
  -6   7   2    6.20    0.50
   6   7  -2    7.10    0.80
   5  -7  -2    2.80    0.40
   5  -7  -2    2.20    0.40
   5  -7  -2    3.80    0.30
   5   7  -2    2.80    0.60
   5   7  -2    2.50    0.60
  -5   7   2    2.80    0.40
   4  -7  -2    0.80    0.40
   4  -7  -2    0.10    0.30
  -4   7   2    0.00    0.20
  -4   7   2    0.20    0.30
   4   7  -2    0.30    0.40
   4   7  -2    0.00    0.30
   3  -7  -2    0.30    0.30
   3   7  -2    1.10    0.40
  -3   7   2    0.70    0.30
  -3   7   2    1.20    0.30
   2  -7  -2  135.59    5.70
   2   7  -2  131.79    6.10
   2   7  -2  126.09    6.00
  -2   7   2  132.29    4.30
   1  -7  -2   90.99    4.00
  -1  -7   2   90.79    4.00
  -1   7   2   91.19    4.40
   1   7  -2   91.89    4.30
  -1   7   2   88.99    3.00
   0  -7   2   79.29    3.50
   0  -7  -2   79.59    3.50
   0   7  -2   77.79    3.70
   0   7   2   78.39    2.60
   0   7  -2   76.69    2.60
   0   7   2   75.79    3.80
   0   7   2   76.89    2.60
  -1  -7  -2  337.87   13.60
   1  -7   2  348.27   13.70
   1   7   2  332.87   10.60
  -1   7  -2  322.77   10.60
   1   7   2  330.27   14.50
  -1   7  -2  321.67   14.40
  -2  -7  -2 2081.79   85.19
   2  -7   2 2193.18   85.29
   2   7   2 2183.88   71.69
   2   7   2 2128.19   90.19
  -2   7  -2 2079.19   67.09
   2   7   2 2099.69   66.99
   3  -7   2    3.10    0.50
   3   7   2    1.40    0.50
   3   7   2    2.70    0.30
  -3   7  -2    3.00    0.30
   4  -7   2   44.50    1.90
   4  -7   2   44.20    1.90
   4   7   2   44.20    2.50
  -4   7  -2   46.70    1.60
   4   7   2   44.30    1.50
   5  -7   2   40.00    1.90
   5  -7   2   41.20    1.80
  -5   7  -2   44.50    1.60
   5   7   2   43.30    2.50
   6  -7   2  178.58    7.10
   6  -7   2  187.68    6.70
  -6   7  -2  182.98    6.00
   7  -7   2   87.39    3.70
   7  -7   2   91.99    3.60
  -7   7  -2   90.19    3.10
   8  -7   2   49.90    2.20
   8  -7   2   48.60    1.80
   8  -7   2   51.59    2.30
  -8   7  -2   51.09    1.90
   9  -7   2    0.40    0.20
   9  -7   2    0.50    0.40
   9  -7   2    0.60    0.40
   9  -7   2    0.40    0.30
  -9   7  -2    0.60    0.30
  10  -7   2   40.30    1.50
  10  -7   2   40.20    1.30
  10  -7   2   36.00    1.80
  11  -7   2   21.90    0.80
  11  -7   2   23.70    1.30
  11  -7   2   22.80    1.00
  12  -7   2  112.99    3.30
  13  -7   2    0.20    0.20
  13  -7   2   -0.10    0.10
  14  -7   2    0.50    0.20
  14  -7   2    0.40    0.10
  14  -8  -2   20.40    0.70
  13  -8  -2    7.10    0.50
  13  -8  -2    7.20    0.40
  12  -8  -2    1.40    0.30
  12  -8  -2    0.80    0.20
  11  -8  -2    5.90    0.70
  11  -8  -2    5.90    0.50
  11  -8  -2    6.10    0.40
  11  -8  -2    6.70    0.40
  10  -8  -2   35.50    1.90
  10  -8  -2   40.60    1.50
  10  -8  -2   37.70    1.20
   9  -8  -2    2.10    0.50
   9  -8  -2    2.70    0.30
   9  -8  -2    2.10    0.50
   9  -8  -2    3.30    0.40
  -9   8   2    1.80    0.40
   8  -8  -2   21.40    1.30
   8  -8  -2   23.50    1.30
   8  -8  -2   21.40    1.00
  -8   8   2   22.00    0.90
  -8   8   2   21.50    1.10
   7  -8  -2    1.10    0.40
   7  -8  -2    1.60    0.40
   7  -8  -2    1.90    0.30
  -7   8   2    1.40    0.40
   6  -8  -2    0.80    0.30
   6  -8  -2    1.00    0.40
  -6   8   2    1.00    0.30
   6   8  -2    1.10    0.10
   5  -8  -2    5.60    0.60
   5  -8  -2    5.50    0.60
  -5   8   2    5.40    0.50
   4  -8  -2    0.20    0.30
  -4   8   2    0.20    0.20
  -3   8   2  160.78    5.30
   2  -8  -2   20.10    1.30
  -2   8   2   23.20    0.90
  -2   8   2   20.70    1.60
  -1  -8   2  527.55   21.10
   1  -8  -2  537.85   21.20
   1   8  -2  498.65   16.40
  -1   8   2  515.15   17.60
  -1   8   2  528.95   22.50
  -1   8   2  506.15   16.50
   0  -8   2   72.39    3.50
   0  -8  -2   86.59    3.50
   0   8   2   74.99    2.60
   0   8   2   76.49    3.90
   0   8   2   74.29    2.70
   0   8  -2   75.29    2.60
   0   8   2   77.69    2.60
   1  -8   2  138.99    6.00
  -1  -8  -2  141.49    5.90
  -1   8  -2  137.59    4.80
   1   8   2  135.79    4.50
  -1   8  -2  135.79    4.50
   1   8   2  139.99    4.70
  -1   8  -2  136.29    4.70
   1   8   2  135.19    4.70
   1   8   2  136.29    6.40
  -2   8  -2   39.30    1.50
   2   8   2   38.40    1.40
   2   8   2   41.90    2.30
  -2   8  -2   39.50    1.40
  -3   8  -2  138.19    4.50
   3   8   2  136.99    4.50
  -3   8  -2  135.59    4.80
   4  -8   2   33.60    1.60
   4  -8   2   32.40    1.50
  -4   8  -2   31.80    1.30
   4   8   2   32.80    2.20
   5  -8   2    0.40    0.40
   5  -8   2    0.20    0.30
  -5   8  -2    0.50    0.30
   6  -8   2    4.40    0.60
   6  -8   2    4.10    0.50
  -6   8  -2    2.90    0.40
   7  -8   2    9.70    0.80
   7  -8   2   10.30    0.80
  -7   8  -2    9.20    0.70
   8  -8   2    0.90    0.40
   8  -8   2    0.70    0.40
  -8   8  -2    0.80    0.30
  -8   8  -2    0.60    0.40
   9  -8   2   21.10    1.20
  -9   8  -2   20.80    0.80
  -9   8  -2   20.60    1.00
  10  -8   2   31.40    1.30
 -10   8  -2   31.90    1.10
 -10   8  -2   31.10    1.40
  11  -8   2    0.40    0.20
  11  -8   2    0.40    0.30
  12  -8   2    5.40    0.30
  13  -8   2    0.00    0.20
  13  -8   2    0.10    0.10
  13  -9  -2    7.70    0.40
  13  -9  -2    8.00    0.40
  12  -9  -2    9.20    0.40
  12  -9  -2   10.10    0.50
  11  -9  -2   48.70    1.50
  11  -9  -2   46.70    1.80
  10  -9  -2   60.29    1.90
  10  -9  -2   60.49    2.20
   9  -9  -2   31.80    1.70
  -9   9   2   35.30    1.20
  -9   9   2   35.70    1.50
   8  -9  -2   48.10    2.30
   8  -9  -2   50.49    2.30
  -8   9   2   52.29    1.60
  -8   9   2   51.29    2.00
   7  -9  -2    4.50    0.70
   7  -9  -2    4.00    0.60
  -7   9   2    3.70    0.30
   7   9  -2    4.60    0.20
  -7   9   2    3.30    0.50
   6  -9  -2    0.60    0.40
   6  -9  -2    0.70    0.40
  -6   9   2    0.00    0.30
   6   9  -2    0.20    0.10
   5  -9  -2    0.10    0.30
   5  -9  -2    0.80    0.40
   5   9  -2    0.30    0.10
  -5   9   2    0.10    0.30
   4  -9  -2    3.70    0.50
   4   9  -2    3.20    0.20
  -4   9   2    2.30    0.40
  -3   9   2    9.00    0.60
  -1   9   2  180.78    6.10
  -1   9   2  177.08    5.70
   1   9  -2  174.78    5.70
   1   9  -2  171.48    5.70
  -1   9   2  172.48    8.10
  -1   9   2  177.08    5.70
   0   9   2   21.70    0.90
   0   9  -2   18.80    0.80
   0   9   2   21.40    0.80
   0   9   2   17.90    1.50
   0   9   2   20.20    0.80
  -1   9  -2    0.30    0.20
  -1   9  -2    0.00    0.10
   1   9   2    0.60    0.50
   1   9   2    0.40    0.20
  -1   9  -2    0.10    0.10
  -2   9  -2   40.00    1.50
   2   9   2   38.90    1.40
  -2   9  -2   41.10    1.50
  -3   9  -2   67.29    2.40
   3   9   2   62.69    2.20
  -3   9  -2   65.09    2.30
   4  -9   2   46.90    2.10
   4  -9   2   47.50    2.10
  -4   9  -2   44.20    1.80
  -4   9  -2   47.70    1.70
   5  -9   2    7.50    0.80
   5  -9   2    7.10    0.70
  -5   9  -2    6.90    0.60
   6  -9   2  166.58    6.10
   6  -9   2  161.38    6.40
  -6   9  -2  163.88    4.70
  -6   9  -2  159.58    5.40
   7  -9   2   31.70    1.60
   7  -9   2   30.60    1.60
  -7   9  -2   31.50    1.10
  -7   9  -2   30.10    1.30
   8  -9   2   20.90    1.20
  -8   9  -2   22.20    1.10
  -8   9  -2   22.10    0.90
  -9   9  -2    5.00    0.40
  -9   9  -2    4.40    0.50
 -10   9  -2   13.80    0.90
 -10   9  -2   15.40    0.70
 -11   9  -2    0.70    0.20
  12  -9   2   10.30    0.40
  12  -9   2   10.60    0.50
  13  -9   2    0.30    0.10
  13 -10  -2   14.70    0.50
  12 -10  -2    1.70    0.20
  11 -10  -2    5.70    0.40
 -10  10   2    9.10    0.50
  -9  10   2   14.50    0.90
  -9  10   2   14.20    0.70
   8 -10  -2    3.50    0.60
   8 -10  -2    3.20    0.30
  -8  10   2    3.20    0.30
  -8  10   2    3.70    0.50
   7 -10  -2    6.50    0.70
  -7  10   2    6.60    0.70
  -7  10   2    7.20    0.50
   6 -10  -2   33.80    1.70
   6 -10  -2   33.10    1.70
  -6  10   2   33.70    1.40
  -6  10   2   34.90    1.20
   6  10  -2   33.50    1.00
   5 -10  -2    1.50    0.50
   5 -10  -2    1.80    0.50
   5  10  -2    2.40    0.20
  -5  10   2    2.00    0.40
  -5  10   2    2.00    0.30
   4 -10  -2    1.90    0.50
   4 -10  -2    1.40    0.50
   4  10  -2    2.40    0.20
  -4  10   2    1.70    0.30
  -3  10   2    2.50    0.40
  -3  10   2    2.30    0.30
  -2  10   2  281.87    9.20
  -2  10   2  289.07    9.80
  -1  10   2   34.40    1.40
  -1  10   2   35.90    1.30
  -1  10   2   35.40    1.40
   0  10   2   43.80    1.50
   0  10  -2   43.10    1.60
   0  10  -2   40.30    1.60
   0  10   2   46.50    1.50
   0  10   2   41.60    1.60
  -1  10  -2    1.20    0.30
   1  10   2    0.70    0.20
  -2  10  -2    0.50    0.10
  -2  10  -2    0.70    0.30
   2  10   2    0.60    0.20
  -2  10  -2    0.40    0.10
   3 -10   2  142.39    5.60
  -3  10  -2  142.39    4.90
  -3  10  -2  136.89    4.70
   4 -10   2    3.50    0.60
   4 -10   2    4.10    0.60
  -4  10  -2    3.00    0.40
  -4  10  -2    3.70    0.40
   5 -10   2    5.70    0.70
   5 -10   2    8.40    0.80
  -5  10  -2    6.70    0.60
  -5  10  -2    8.40    0.50
  -5  10  -2    7.00    0.50
   6 -10   2    0.60    0.40
   6 -10   2    0.70    0.40
  -6  10  -2    0.60    0.30
  -6  10  -2    0.00    0.30
   7 -10   2   18.90    1.20
  -7  10  -2   21.10    1.00
  -7  10  -2   20.60    0.80
  -8  10  -2   32.30    1.10
  -8  10  -2   32.80    1.40
  -9  10  -2    8.30    0.70
  -9  10  -2    7.30    0.50
 -10  10  -2   11.80    0.60
 -11  10  -2   26.70    0.90
 -12  10  -2    4.50    0.30
 -11  11   2    1.80    0.20
 -11  11   2    1.60    0.20
 -10  11   2   19.00    0.70
 -10  11   2   19.40    0.80
  -9  11   2   22.20    0.90
   8 -11  -2   38.40    1.30
  -8  11   2   43.10    1.70
  -8  11   2   40.00    1.30
  -7  11   2    5.30    0.40
  -7  11   2    6.30    0.60
   6 -11  -2    4.20    0.60
   6  11  -2    4.40    0.20
  -6  11   2    3.90    0.50
  -6  11   2    3.80    0.30
   5 -11  -2    1.60    0.50
   5 -11  -2    1.20    0.50
   5  11  -2    1.80    0.20
  -5  11   2    1.70    0.30
  -5  11   2    1.00    0.40
   4 -11  -2    0.00    0.40
   4 -11  -2    0.70    0.40
  -4  11   2   -0.10    0.20
  -4  11   2   -0.10    0.30
  -4  11   2    0.00    0.20
  -4  11   2    0.50    0.20
  -3  11   2    0.40    0.20
  -3  11   2    0.20    0.20
  -3  11   2    0.40    0.20
  -3  11   2    0.00    0.30
  -3  11   2    0.30    0.30
  -2  11   2    0.60    0.30
  -2  11   2    0.60    0.20
  -2  11   2    0.60    0.20
  -2  11   2    0.70    0.30
  -1  11   2   29.90    1.20
   0  11  -2  125.89    4.20
   0  11   2  130.39    4.30
   1  11   2  187.68    6.10
  -1  11  -2  182.98    6.10
  -2  11  -2  253.37    7.20
  -2  11  -2  252.67    8.20
   3 -11   2    2.00    0.50
  -3  11  -2    0.60    0.30
  -3  11  -2    0.80    0.20
  -3  11  -2    0.70    0.20
  -3  11  -2    0.50    0.20
   4 -11   2    4.60    0.60
   4 -11   2    4.50    0.70
  -4  11  -2    4.00    0.30
  -4  11  -2    4.10    0.50
  -4  11  -2    4.10    0.40
   5 -11   2   11.00    0.90
  -5  11  -2   11.60    0.80
  -5  11  -2   12.00    0.60
  -5  11  -2   10.90    0.60
   6 -11   2    8.30    0.80
  -6  11  -2    9.90    0.60
  -6  11  -2   10.70    0.60
  -6  11  -2   10.10    0.70
  -7  11  -2  109.89    3.30
  -7  11  -2  112.49    3.80
  -7  11  -2  105.29    3.90
  -8  11  -2   36.70    1.20
  -8  11  -2   36.20    1.50
  -9  11  -2    0.70    0.20
 -10  11  -2   21.20    0.80
 -11  11  -2    7.10    0.40
 -11  12   2    3.10    0.30
 -10  12   2   30.80    1.00
 -10  12   2   30.30    1.00
  -9  12   2    1.10    0.20
  -9  12   2    1.70    0.30
   8 -12  -2    5.80    0.30
  -8  12   2    5.90    0.40
  -8  12   2    5.90    0.50
   7 -12  -2    0.90    0.20
  -7  12   2    0.90    0.30
  -7  12   2    0.80    0.30
  -7  12   2    1.00    0.30
  -7  12   2    0.90    0.30
   6 -12  -2    2.10    0.20
  -6  12   2    2.20    0.40
  -6  12   2    2.20    0.30
  -6  12   2    1.70    0.30
  -6  12   2    2.00    0.30
  -6  12   2    1.90    0.40
   6  12  -2    2.50    0.20
   5 -12  -2    1.30    0.50
  -5  12   2    0.30    0.30
  -5  12   2    0.40    0.30
   5  12  -2    0.70    0.10
  -5  12   2    0.50    0.20
  -5  12   2    0.70    0.20
  -5  12   2    0.70    0.20
   4 -12  -2   -0.10    0.40
   4  12  -2   -0.10    0.10
  -4  12   2    0.00    0.20
  -4  12   2   -0.10    0.30
  -4  12   2   -0.10    0.20
  -4  12   2   -0.10    0.30
  -4  12   2    0.10    0.20
   3 -12  -2   23.10    1.40
  -3  12   2   25.00    0.90
  -3  12   2   24.50    1.00
  -3  12   2   25.20    1.10
  -3  12   2   24.00    1.10
  -3  12   2   26.80    1.00
  -2  12   2   45.90    1.70
  -2  12   2   43.90    1.40
  -1  12   2  108.99    3.20
  -1  12   2  110.39    3.70
   0 -12  -2  147.59    4.40
   0  12   2  150.28    4.90
   0  12   2  145.49    4.30
   1  12   2   49.99    1.60
  -1  12  -2   50.19    1.60
  -1  12  -2   51.29    1.90
  -2  12  -2   17.20    0.80
  -2  12  -2   16.80    0.60
  -2  12  -2   16.10    0.70
  -2  12  -2   14.90    0.80
   3 -12   2   48.00    2.30
  -3  12  -2   54.69    1.90
  -3  12  -2   51.39    1.60
  -3  12  -2   50.19    1.60
   4 -12   2   20.10    1.30
  -4  12  -2   23.50    1.10
  -4  12  -2   23.10    0.80
  -5  12  -2    0.30    0.10
  -5  12  -2    0.40    0.10
  -5  12  -2    0.40    0.20
  -5  12  -2    0.10    0.30
  -6  12  -2   13.10    0.60
  -6  12  -2   12.30    0.80
  -6  12  -2   13.80    0.60
  -7  12  -2    2.60    0.40
  -7  12  -2    2.60    0.30
  -7  12  -2    2.20    0.30
  -8  12  -2    2.90    0.30
  -8  12  -2    2.70    0.30
  -9  12  -2   30.40    1.00
 -10  12  -2   14.60    0.60
 -10  12  -2   14.00    0.60
 -11  12  -2    2.90    0.20
 -11  12  -2    2.50    0.20
 -10  13   2   15.30    0.60
  -9  13   2   59.19    1.80
  -8  13   2    6.10    0.40
   7 -13  -2    7.70    0.40
  -7  13   2    8.00    0.50
  -7  13   2    7.90    0.40
   6 -13  -2    0.30    0.20
  -6  13   2    0.60    0.30
  -6  13   2    0.00    0.10
  -6  13   2    0.00    0.30
   6  13  -2    0.30    0.10
  -6  13   2    0.20    0.20
  -6  13   2    0.10    0.20
   5 -13  -2    0.20    0.20
  -5  13   2   -0.10    0.30
   5  13  -2    0.10    0.10
  -5  13   2    0.00    0.20
   4 -13  -2    0.40    0.20
  -4  13   2    0.60    0.30
  -4  13   2    0.60    0.20
   4  13  -2    0.50    0.10
   3 -13  -2    0.20    0.20
  -3  13   2    0.00    0.20
  -3  13   2    0.30    0.30
   2 -13  -2    2.30    0.20
  -2  13   2    1.60    0.30
  -2  13   2    1.70    0.40
   1 -13  -2   63.79    1.90
  -1  13   2   63.89    2.30
  -1  13   2   60.59    1.90
   0 -13  -2   16.60    0.60
   0  13   2   16.50    0.60
  -2  13  -2    1.50    0.20
  -2  13  -2    1.20    0.30
  -3  13  -2    8.80    0.40
  -3  13  -2    8.90    0.60
  -3  13  -2    8.20    0.60
  -4  13  -2    0.20    0.30
  -4  13  -2    0.00    0.20
  -4  13  -2    0.20    0.30
  -4  13  -2   -0.10    0.20
  -5  13  -2    0.50    0.20
  -5  13  -2    0.20    0.20
  -5  13  -2    0.60    0.30
  -6  13  -2   22.40    0.80
  -6  13  -2   23.20    0.80
  -7  13  -2   22.60    0.80
  -7  13  -2   22.30    0.80
   8 -13   2   18.00    0.60
  -8  13  -2   17.60    0.70
  -8  13  -2   17.40    0.70
  -9  13  -2   24.90    0.80
  -9  13  -2   24.40    0.80
 -10  13  -2    1.00    0.20
  -9  14   2    6.50    0.30
  -8  14   2    1.10    0.20
   7 -14  -2    0.90    0.20
  -7  14   2    0.40    0.20
   6 -14  -2    7.40    0.40
  -6  14   2    7.20    0.40
   5 -14  -2    1.20    0.20
  -5  14   2    1.10    0.20
   5  14  -2    1.50    0.10
   4 -14  -2    9.80    0.40
  -4  14   2    9.10    0.50
   4  14  -2    9.30    0.40
   3 -14  -2    0.90    0.20
  -3  14   2    0.50    0.20
  -3  14   2    0.70    0.30
   2 -14  -2  188.98    5.30
  -2  14   2  179.98    5.20
  -2  14   2  173.08    5.90
   1 -14  -2    9.90    0.40
  -1  14   2    9.70    0.40
   0 -14  -2   33.70    1.10
  -1 -14  -2    0.20    0.20
  -3  14  -2    3.90    0.30
  -4  14  -2    1.20    0.20
  -5  14  -2    0.30    0.20
   6 -14   2    0.10    0.10
  -6  14  -2    0.00    0.20
   7 -14   2    5.30    0.30
  -7  14  -2    5.10    0.30
   8 -14   2   30.10    1.00
  -8  14  -2   33.30    1.00
   7 -15  -2    6.40    0.30
  -7  15   2    6.90    0.30
   6 -15  -2    3.80    0.20
  -6  15   2    4.00    0.30
   5 -15  -2    0.60    0.10
  -5  15   2    0.40    0.20
   4 -15  -2    0.20    0.10
  -4  15   2    0.00    0.20
   4  15  -2    0.00    0.10
   3 -15  -2    0.20    0.10
  -3  15   2   -0.30    0.20
   2 -15  -2    0.90    0.20
  -2  15   2    0.60    0.20
   1 -15  -2    3.00    0.20
   0 -15   2   28.00    0.90
   0 -15  -2   29.10    0.90
  -1 -15  -2   68.59    2.10
   1 -15   2   69.49    2.10
  -2 -15  -2   24.60    0.80
   2 -15   2   25.40    0.80
   3 -15   2    2.80    0.30
   4 -15   2    0.30    0.10
  -4  15  -2    0.20    0.10
   5 -15   2    3.60    0.30
  -5  15  -2    3.80    0.30
   6 -15   2    0.50    0.10
  -6  15  -2    0.50    0.20
   7 -15   2   60.39    1.80
  -7  15  -2   58.49    1.70
   5 -16  -2    0.30    0.10
   4 -16  -2    0.00    0.10
   3 -16  -2    3.00    0.20
   2 -16  -2   52.59    1.60
  -1 -16   2    8.00    0.40
   1 -16  -2    8.80    0.40
   0 -16   2  144.69    4.30
   0 -16  -2  146.39    4.30
  -1 -16  -2   17.90    0.60
   1 -16   2   17.10    0.60
   2 -16   2    5.30    0.30
  -2 -16  -2    4.60    0.30
  -3 -16  -2   14.30    0.50
   3 -16   2   14.10    0.50
   4 -16   2   12.50    0.50
   5 -16   2    0.10    0.10
   3 -17  -2    1.90    0.20
   2 -17  -2    0.10    0.10
   1 -17  -2   12.80    0.50
   0 -17  -2    0.70    0.10
   0 -17   2    0.60    0.10
   1 -17   2   11.00    0.40
  -1 -17  -2   10.90    0.40
   2 -17   2    0.40    0.10
 -16   0   3    0.10    0.10
 -15   0   3    0.00    0.20
  15   0  -3    0.00    0.20
 -14   0   3    1.80    0.20
  14   0  -3    2.90    0.30
 -13   0   3    7.10    0.40
  12   0  -3    0.30    0.20
  12   0  -3    0.40    0.20
  12   0  -3    0.30    0.30
 -12   0   3    0.60    0.20
  12   0  -3    0.60    0.40
  12   0  -3    0.40    0.40
  11   0  -3   -0.30    0.40
  11   0  -3    0.10    0.10
  11   0  -3   -0.50    0.30
  11   0  -3    0.10    0.20
  11   0  -3   -0.90    0.20
  10   0  -3    0.60    0.30
  10   0  -3    0.40    0.20
  10   0  -3    0.40    0.20
  10   0  -3    0.50    0.10
  10   0  -3    0.70    0.10
  10   0  -3    0.70    0.40
   9   0  -3    0.00    0.40
   9   0  -3    0.00    0.30
   9   0  -3    0.10    0.10
   9   0  -3    0.10    0.30
   9   0  -3    0.10    0.10
   9   0  -3    0.00    0.10
   8   0  -3    1.00    0.30
   8   0  -3    1.70    0.50
   8   0  -3    1.20    0.20
   8   0  -3    1.30    0.30
   8   0  -3    1.50    0.20
   7   0  -3    0.20    0.20
  -7   0   3    0.30    0.30
   7   0  -3    0.10    0.20
   7   0  -3   -0.10    0.10
   7   0  -3    0.20    0.30
   7   0  -3    0.20    0.20
   6   0  -3   -0.10    0.20
   6   0  -3    0.20    0.30
   6   0  -3    0.10    0.20
  -6   0   3    0.00    0.30
   5   0  -3    0.10    0.20
  -5   0   3    0.20    0.30
   5   0  -3   -0.10    0.20
   5   0  -3    0.00    0.20
  -5   0   3    0.10    0.20
  -5   0   3    0.40    0.20
   5   0  -3    0.20    0.20
  -4   0   3    0.20    0.10
   4   0  -3    0.60    0.30
  -4   0   3    0.10    0.20
  -4   0   3    0.00    0.20
   4   0  -3    0.00    0.10
  -4   0   3    0.10    0.20
   4   0  -3    0.00    0.20
  -3   0   3    0.00    0.20
   3   0  -3   -0.10    0.30
   3   0  -3    0.00    0.10
   3   0  -3   -0.30    0.30
  -3   0   3    0.40    0.20
  -3   0   3   -0.20    0.10
  -3   0   3   -0.30    0.20
   2   0  -3    0.20    0.20
   2   0  -3    0.20    0.20
   2   0  -3    0.20    0.10
  -2   0   3    0.20    0.20
  -2   0   3    0.20    0.10
   2   0  -3    0.10    0.10
  -2   0   3    0.60    0.10
  -2   0   3    0.10    0.10
   1   0  -3    0.10    0.10
  -1   0   3    0.30    0.10
  -1   0   3    0.10    0.10
   1   0  -3    0.10    0.10
  -1   0   3    0.20    0.10
   1   0  -3    0.10    0.10
   1   0  -3    0.10    0.10
   0   0   3    0.10    0.10
   0   0   3    0.10    0.10
   0   0  -3    0.10    0.10
   0   0  -3    0.10    0.10
   0   0   3    0.10    0.10
   1   0   3    0.10    0.10
   1   0   3    0.10    0.10
   1   0   3    0.10    0.10
  -1   0  -3    0.20    0.10
  -1   0  -3    0.10    0.20
   1   0   3    0.20    0.10
   2   0   3    0.60    0.20
  -2   0  -3    0.70    0.40
   2   0   3    0.60    0.20
   2   0   3    0.70    0.20
  -2   0  -3    0.80    0.20
   2   0   3    0.40    0.30
  -2   0  -3    0.40    0.20
  -3   0  -3    0.00    0.20
   3   0   3    1.00    0.20
   3   0   3   -0.10    0.20
  -3   0  -3    0.40    0.30
   3   0   3    0.20    0.20
  -3   0  -3    0.00    0.20
  -3   0  -3    0.10    0.20
   3   0   3    0.20    0.30
  -4   0  -3    0.20    0.20
   4   0   3    0.10    0.20
   4   0   3    0.10    0.20
  -4   0  -3    0.20    0.20
   4   0   3    0.00    0.20
  -4   0  -3    0.00    0.30
   4   0   3    0.00    0.20
   4   0   3    0.30    0.20
  -4   0  -3    0.20    0.20
   5   0   3    0.30    0.20
  -5   0  -3    0.60    0.30
  -5   0  -3    0.20    0.20
   5   0   3    0.20    0.20
   5   0   3    0.50    0.20
   5   0   3    0.20    0.20
   6   0   3    1.20    0.20
   6   0   3    0.00    0.30
  -6   0  -3    0.90    0.40
   6   0   3    0.80    0.30
   6   0   3    0.90    0.40
   7   0   3   -0.10    0.20
   7   0   3    0.30    0.20
   7   0   3    0.20    0.20
   7   0   3    0.10    0.20
   7   0   3    0.10    0.40
   8   0   3    1.10    0.50
   8   0   3    0.50    0.20
   8   0   3    0.20    0.20
   8   0   3    0.60    0.30
   9   0   3    0.70    0.30
   9   0   3    0.50    0.30
   9   0   3    0.50    0.20
   9   0   3    0.30    0.20
  10   0   3    1.40    0.40
  11   0   3    0.30    0.20
  11   0   3    0.40    0.20
 -11   0  -3    0.10    0.20
  11   0   3   -0.10    0.20
  12   0   3    0.20    0.20
  12   0   3    0.00    0.20
  12   0   3    0.00    0.20
 -12   0  -3    0.00    0.20
  13   0   3    0.20    0.20
  13   0   3    0.00    0.20
 -13   0  -3    0.00    0.20
  14   0   3    0.10    0.10
 -14   0  -3    0.10    0.20
 -15   0  -3    0.00    0.10
  15   0   3    0.00    0.10
 -16   0  -3    0.00    0.10
 -16  -1   3   -0.10    0.10
 -16   1   3    0.10    0.10
  15  -1  -3    5.60    0.40
 -15  -1   3    5.70    0.30
 -15   1   3    4.90    0.30
 -14  -1   3   30.00    1.00
  14  -1  -3   32.00    1.20
  14  -1  -3   29.90    1.00
 -14   1   3   30.10    1.00
  14   1  -3   29.80    1.20
  13  -1  -3  147.99    6.20
  13  -1  -3  154.08    4.90
  13  -1  -3  141.29    5.20
 -13  -1   3  149.39    4.40
  13  -1  -3  147.99    4.30
 -13   1   3  154.78    4.40
  13   1  -3  143.09    6.20
  13   1  -3  141.39    5.20
  12  -1  -3   25.80    1.40
  12  -1  -3   26.00    1.00
  12  -1  -3   25.70    0.80
  12  -1  -3   26.80    1.40
  12  -1  -3   25.00    1.10
 -12   1   3   26.70    0.90
  12   1  -3   23.00    1.10
  12   1  -3   27.00    1.40
  12   1  -3   23.90    0.80
  11  -1  -3    9.10    0.40
  11  -1  -3   10.00    0.80
  11  -1  -3    9.10    0.80
  11  -1  -3   10.70    0.60
  11  -1  -3    9.70    0.40
  11  -1  -3    8.80    0.60
  11  -1  -3    9.50    0.40
  11   1  -3    9.00    0.50
  11   1  -3    8.30    0.60
  11   1  -3   10.40    0.80
  11   1  -3    9.00    0.80
  10  -1  -3  123.79    4.20
  10  -1  -3  122.99    5.10
  10  -1  -3  114.89    4.80
  10  -1  -3  122.19    4.00
  10  -1  -3  122.99    4.30
  10   1  -3  118.19    4.00
  10   1  -3  118.29    4.80
  10   1  -3  123.09    5.10
   9  -1  -3   10.80    0.50
   9  -1  -3   10.80    0.90
   9  -1  -3    8.20    0.70
   9  -1  -3    9.20    0.70
   9  -1  -3    8.80    0.60
   9  -1  -3    9.70    0.50
   9   1  -3    8.70    0.50
   9   1  -3    8.10    0.70
   9   1  -3    9.00    0.70
   9   1  -3    9.30    1.00
   8  -1  -3  307.67   11.30
   8  -1  -3  300.67   10.50
   8  -1  -3  311.87   13.60
   8  -1  -3  300.27    9.60
   8  -1  -3  289.27   10.20
   8  -1  -3  311.27   12.10
   8   1  -3  281.87   12.10
   8   1  -3  306.87   10.10
   8   1  -3  289.47   10.10
   8   1  -3  289.87    9.50
   8   1  -3  299.07   13.60
   8   1  -3  304.17   11.30
   7  -1  -3  170.38    7.70
   7  -1  -3  173.48    5.90
   7  -1  -3  164.08    5.30
   7  -1  -3  171.88    6.40
   7  -1  -3  164.88    6.80
  -7  -1   3  165.38    7.00
   7   1  -3  174.18    7.70
   7   1  -3  164.58    6.40
  -7   1   3  167.28    7.00
   7   1  -3  155.58    5.30
   7   1  -3  158.18    6.80
   6  -1  -3   24.10    1.00
  -6  -1   3   23.60    1.30
   6  -1  -3   21.50    1.30
   6  -1  -3   23.00    1.10
  -6   1   3   25.50    1.30
   6   1  -3   20.80    1.30
   6   1  -3   23.20    1.00
   5  -1  -3   94.59    5.00
   5  -1  -3   99.89    3.70
   5  -1  -3   97.39    4.00
  -5  -1   3   94.99    4.10
   5  -1  -3   98.49    3.50
  -5  -1   3  103.39    4.20
  -5  -1   3   91.09    4.90
   5  -1  -3   95.99    4.50
  -5   1   3  102.59    4.10
   5   1  -3   93.19    4.90
   5   1  -3   95.59    3.70
   5   1  -3   88.09    4.50
  -5   1   3  100.69    4.30
   4  -1  -3    8.40    0.50
   4  -1  -3    8.80    0.40
  -4  -1   3    7.70    0.60
  -4  -1   3    7.00    0.50
   4  -1  -3    9.20    0.70
   4  -1  -3    8.60    0.50
  -4  -1   3    9.50    0.50
   4  -1  -3    9.40    0.60
  -4  -1   3    8.90    0.70
  -4   1   3    8.70    0.60
   4   1  -3    8.90    0.60
  -4   1   3    8.50    0.60
  -4   1   3    9.10    0.60
   4   1  -3    8.90    0.60
   3  -1  -3    3.40    0.40
   3  -1  -3    4.30    0.40
   3  -1  -3    3.60    0.50
   3  -1  -3    4.20    0.60
  -3  -1   3    3.90    0.50
  -3  -1   3    4.10    0.40
  -3   1   3    3.70    0.40
  -3   1   3    4.20    0.50
  -3   1   3    4.70    0.30
   3   1  -3    4.50    0.50
   3   1  -3    4.80    0.40
   2  -1  -3 1078.59   44.60
   2  -1  -3 1131.29   46.90
  -2  -1   3 1067.69   44.50
   2  -1  -3 1149.48   49.00
  -2  -1   3 1126.59   44.00
   2  -1  -3 1028.50   46.90
   2   1  -3 1075.89   44.00
   2   1  -3 1166.68   53.79
  -2   1   3 1062.79   43.90
  -2   1   3 1171.18   43.10
  -2   1   3 1101.69   47.00
   2   1  -3 1165.48   49.30
  -1  -1   3 1347.57   50.09
   1  -1  -3 1226.38   54.69
  -1  -1   3 1321.07   51.19
   1  -1  -3 1231.58   51.89
   1  -1  -3 1220.78   51.49
   1   1  -3 1247.18   51.19
  -1   1   3 1355.56   50.19
  -1   1   3 1265.47   54.69
   1   1  -3 1426.56   62.79
   1   1  -3 1350.06   57.29
  -1   1   3 1243.78   51.39
   0  -1   3  161.48    6.70
   0  -1  -3  160.38    6.40
   0  -1  -3  160.28    6.40
   0  -1  -3  147.89    6.80
   0   1   3  153.08    6.80
   0   1   3  162.68    6.80
   0   1  -3  153.18    6.30
   0   1  -3  166.88    7.80
   0   1   3  158.48    6.40
   0   1   3  163.98    6.20
  -1  -1  -3  907.41   39.20
  -1  -1  -3  936.51   37.30
   1  -1   3  969.30   45.10
   1  -1   3  953.00   39.30
   1  -1   3  921.71   39.10
  -1   1  -3  956.80   45.10
   1   1   3  906.21   39.40
   1   1   3  946.41   39.10
   1   1   3  901.31   35.90
   1   1   3  928.31   39.20
  -1   1  -3  867.71   39.20
   2  -1   3 4279.47  185.78
   2  -1   3 4442.36  185.78
  -2  -1  -3 4664.23  185.88
   2  -1   3 4005.00  213.88
  -2  -1  -3 4500.45  185.78
  -2   1  -3 4178.48  174.38
   2   1   3 4569.64  186.88
  -2   1  -3 4436.36  185.68
  -2   1  -3 4328.07  213.98
   2   1   3 4668.43  185.68
   2   1   3 4329.57  185.58
  -2   1  -3 4488.35  185.78
  -3  -1  -3   32.80    1.90
  -3  -1  -3   31.10    1.50
  -3  -1  -3   33.00    1.60
   3  -1   3   34.10    1.30
   3  -1   3   33.80    1.60
   3  -1   3   30.10    1.50
  -3   1  -3   34.50    1.60
  -3   1  -3   31.20    1.60
   3   1   3   31.20    1.60
   3   1   3   33.20    1.30
   3   1   3   30.50    1.50
  -3   1  -3   34.70    1.50
   3   1   3   32.80    1.40
  -3   1  -3   33.60    1.90
   4  -1   3  209.68    7.00
  -4  -1  -3  191.48   10.00
  -4  -1  -3  183.68    8.60
   4  -1   3  197.78    8.20
   4  -1   3  200.98    8.60
  -4  -1  -3  207.58    8.10
   4   1   3  195.48    7.80
   4   1   3  201.48    7.00
   4   1   3  199.58    7.50
  -4   1  -3  213.08    8.70
  -4   1  -3  208.68    8.10
   4   1   3  184.88    8.70
  -5  -1  -3  335.47   13.50
   5  -1   3  343.37   12.50
   5  -1   3  332.77   11.60
  -5  -1  -3  335.27   14.30
   5  -1   3  334.47   13.50
   5   1   3  321.77   14.40
  -5   1  -3  330.37   13.50
   5   1   3  325.47   14.90
  -5   1  -3  332.27   14.30
   5   1   3  339.37   12.50
  -6  -1  -3  995.70   38.90
   6  -1   3  962.70   33.60
   6  -1   3 1007.50   36.40
   6  -1   3  962.90   30.80
   6   1   3  995.10   41.60
  -6   1  -3  980.70   38.90
   6   1   3  911.31   30.80
   6   1   3  999.60   43.20
   7  -1   3   11.60    0.70
   7  -1   3   10.80    0.60
   7  -1   3   11.60    0.50
   7  -1   3   10.40    1.00
   7  -1   3   10.40    0.70
   7   1   3   10.10    1.00
   7   1   3   11.10    0.60
   7   1   3   10.20    0.50
   8  -1   3  115.09    3.70
   8  -1   3  107.79    4.10
   8  -1   3  111.89    4.60
   8  -1   3  110.19    5.40
   8  -1   3  106.59    4.40
   8   1   3  111.19    3.70
   8   1   3  113.69    5.40
   8   1   3  108.09    4.30
   9  -1   3   68.69    2.80
   9  -1   3   70.79    2.80
   9  -1   3   65.19    2.90
   9  -1   3   67.69    2.30
   9   1   3   66.19    2.30
   9   1   3   70.29    2.80
   9   1   3   66.09    2.40
  10  -1   3   79.59    3.20
  10  -1   3   77.89    2.70
  10  -1   3   77.19    3.40
  10   1   3   75.39    2.70
  10   1   3   77.79    2.70
  11  -1   3    0.60    0.40
  11  -1   3    0.20    0.20
  11  -1   3    0.90    0.20
  11  -1   3    0.60    0.20
 -11  -1  -3    0.90    0.20
  11   1   3    0.70    0.30
  11   1   3    0.20    0.20
  11   1   3    0.70    0.10
 -11   1  -3    0.50    0.20
  11   1   3    0.60    0.10
  12  -1   3   16.20    0.60
  12  -1   3   16.20    0.70
  12  -1   3   16.90    0.80
  12  -1   3   15.20    0.80
 -12  -1  -3   16.50    0.70
 -12   1  -3   16.00    0.70
  12   1   3   15.80    0.80
  12   1   3   15.70    0.60
 -13  -1  -3   10.20    0.50
  13  -1   3   10.20    0.60
  13  -1   3   10.40    0.60
  13  -1   3    9.80    0.40
 -13   1  -3   10.10    0.50
  13   1   3    9.80    0.60
  13   1   3    9.90    0.40
  14  -1   3   17.50    0.80
 -14  -1  -3   17.20    0.70
  14  -1   3   18.60    0.60
 -14   1  -3   16.90    0.70
  14   1   3   17.20    0.60
  15  -1   3    4.00    0.20
 -15  -1  -3    4.50    0.30
 -15   1  -3    4.40    0.30
 -16  -1  -3    0.00    0.10
 -16  -2   3   25.00    0.80
 -16   2   3   24.40    0.80
  15  -2  -3    1.60    0.30
 -15  -2   3    1.10    0.20
  15  -2  -3    1.50    0.20
 -15   2   3    1.30    0.20
  14  -2  -3   30.10    1.20
 -14  -2   3   28.00    1.00
  14  -2  -3   28.40    0.90
 -14   2   3   28.00    1.00
  13  -2  -3  199.58    7.20
  13  -2  -3  205.58    5.90
  13  -2  -3  206.58    8.50
  13  -2  -3  205.58    6.70
  13   2  -3  207.48    8.50
 -13   2   3  207.98    6.10
  12  -2  -3  190.48    6.70
  12  -2  -3  190.08    6.70
  12  -2  -3  198.78    6.90
  12  -2  -3  192.28    7.70
  12  -2  -3  215.88    8.20
  12  -2  -3  200.88    6.40
  12  -2  -3  189.78    5.60
  12   2  -3  210.88    8.20
 -12   2   3  191.88    5.80
  12   2  -3  181.98    6.90
  11  -2  -3    1.60    0.20
  11  -2  -3    1.80    0.20
  11  -2  -3    0.80    0.40
  11  -2  -3    1.20    0.30
  11  -2  -3    2.10    0.30
  11  -2  -3    3.30    0.50
  11   2  -3    1.30    0.30
  11   2  -3    2.00    0.50
  10  -2  -3  121.49    4.00
  10  -2  -3  119.19    5.10
  10  -2  -3  125.99    4.90
  10  -2  -3  118.49    4.60
  10  -2  -3  120.39    4.30
  10   2  -3  123.29    4.40
  10   2  -3  123.19    5.10
   9  -2  -3   27.30    1.10
   9  -2  -3   27.90    1.00
   9  -2  -3   27.60    1.30
   9  -2  -3   26.50    1.30
   9   2  -3   27.40    1.40
   9   2  -3   26.00    1.00
   9   2  -3   26.10    1.30
   8  -2  -3 1461.65   44.80
   8  -2  -3 1316.97   62.69
   8  -2  -3 1446.56   48.80
   8  -2  -3 1303.97   56.49
   8  -2  -3 1451.15   52.89
   8   2  -3 1465.25   52.89
   8   2  -3 1419.76   44.80
   8   2  -3 1484.95   62.89
   8   2  -3 1437.16   56.49
  -7  -2   3  145.09    5.90
   7  -2  -3  142.29    4.50
   7  -2  -3  130.19    6.40
   7  -2  -3  131.99    5.60
   7  -2  -3  139.09    5.00
   7  -2  -3  146.29    5.30
   7   2  -3  141.59    5.30
   7   2  -3  132.39    5.60
   7   2  -3  136.29    6.50
  -7   2   3  137.89    5.90
   7   2  -3  130.19    4.40
  -6  -2   3   44.50    2.10
   6  -2  -3   47.80    1.80
   6  -2  -3   46.60    2.30
   6  -2  -3   46.90    1.90
   6   2  -3   43.40    2.40
   6   2  -3   44.40    1.90
  -6   2   3   45.00    2.20
  -5  -2   3  224.28    9.60
   5  -2  -3  235.58    9.70
  -5  -2   3  235.38   11.70
   5  -2  -3  249.08    9.00
   5  -2  -3  244.98    8.30
  -5  -2   3  232.68   10.10
   5  -2  -3  240.48   10.60
   5   2  -3  236.38    8.90
   5   2  -3  225.88   10.30
  -5   2   3  255.17    9.70
   4  -2  -3   14.40    0.70
   4  -2  -3   14.50    0.80
   4  -2  -3   14.70    1.10
   4  -2  -3   15.20    0.80
  -4  -2   3   15.00    0.80
   4  -2  -3   13.70    0.80
  -4  -2   3   14.50    0.90
   4  -2  -3   15.00    0.70
   4   2  -3   12.80    0.80
   4   2  -3   13.90    0.90
  -4   2   3   12.90    0.80
  -4   2   3   14.40    0.90
  -3  -2   3   89.59    3.50
   3  -2  -3   87.59    3.80
   3  -2  -3   90.39    3.90
   3  -2  -3   82.19    3.60
   3  -2  -3   80.89    4.40
  -3  -2   3   85.99    4.20
  -3   2   3   83.79    3.60
  -3   2   3   86.69    3.80
   3   2  -3   88.69    4.00
   3   2  -3   84.39    3.80
   2  -2  -3 2773.82  114.49
   2  -2  -3 2521.95  109.89
  -2  -2   3 2678.23  102.89
  -2  -2   3 2564.94  104.29
   2  -2  -3 2372.16  104.59
  -2   2   3 2536.15  109.99
   2   2  -3 2717.73  114.99
  -2   2   3 2752.62  100.89
   2   2  -3 2572.04  110.29
  -2   2   3 2560.74  103.39
   1  -2  -3 1878.41   80.79
  -1  -2   3 1842.42   76.79
   1  -2  -3 1930.61   76.99
  -1  -2   3 2029.40   92.79
   1   2  -3 2098.19   84.79
  -1   2   3 1876.81   80.89
  -1   2   3 2022.60   74.29
  -1   2   3 1726.53   75.89
   1   2  -3 1822.82   80.89
   0  -2   3  577.04   30.30
   0  -2   3  599.04   25.10
   0  -2  -3  610.64   25.10
   0  -2  -3  625.74   26.40
   0   2  -3  617.94   24.70
   0   2   3  600.64   24.80
   0   2  -3  665.03   30.30
   0   2   3  671.93   24.40
   0   2   3  662.33   26.50
   0   2   3  625.24   26.30
  -1  -2  -3 1599.04   67.69
   1  -2   3 1697.03   71.29
   1  -2   3 1676.43   71.29
   1  -2   3 1549.94   67.79
  -1  -2  -3 1722.73   71.29
   1  -2   3 1753.72   82.19
   1   2   3 1646.04   71.19
   1   2   3 1705.83   71.19
  -1   2  -3 1784.52   82.29
  -1   2  -3 1591.24   66.89
   1   2   3 1700.33   71.49
   1   2   3 1811.72   65.39
   2  -2   3 6810.32  310.97
   2  -2   3 6323.97  269.97
   2  -2   3 6674.73  269.77
  -2  -2  -3 6253.37  256.27
   2  -2   3 6403.06  256.77
   2  -2   3 6439.86  219.58
  -2   2  -3 6353.46  253.27
   2   2   3 6489.35  271.37
   2   2   3 6662.43  281.97
   2   2   3 6462.95  269.37
  -2   2  -3 5960.10  310.77
  -2   2  -3 6177.08  269.67
  -2   2  -3 6269.37  269.67
   3  -2   3   12.00    0.70
  -3  -2  -3   13.60    0.70
   3  -2   3   13.70    0.80
  -3  -2  -3   11.70    0.70
   3  -2   3   13.60    0.60
   3  -2   3   11.80    0.90
   3   2   3   11.60    0.60
  -3   2  -3   11.30    0.90
   3   2   3   12.40    0.60
   3   2   3   12.30    0.80
  -3   2  -3   11.80    0.70
   3   2   3   11.60    0.80
  -3   2  -3   13.30    0.80
   4  -2   3  141.59    6.00
   4  -2   3  147.49    5.50
  -4  -2  -3  146.99    6.30
   4  -2   3  153.58    6.40
   4  -2   3  145.69    5.20
   4   2   3  143.49    6.60
  -4   2  -3  145.29    6.40
   4   2   3  143.39    5.70
   4   2   3  136.49    6.40
  -4   2  -3  147.09    6.00
   5  -2   3  860.91   31.40
   5  -2   3  831.02   29.10
  -5  -2  -3  885.11   33.60
  -5   2  -3  797.92   35.80
  -5   2  -3  866.61   33.60
   5   2   3  875.71   36.00
   5   2   3  795.62   37.40
   6  -2   3 2099.69   76.49
   6  -2   3 2273.97   89.09
  -6  -2  -3 2321.67   88.09
   6  -2   3 2119.89   70.09
   6  -2   3 2263.77   82.59
   6   2   3 2276.57   94.29
   6   2   3 2245.68   97.99
  -6   2  -3 2281.67   88.09
   6   2   3 2151.88   70.09
   7  -2   3    8.30    0.50
   7  -2   3    8.40    0.60
   7  -2   3    8.60    0.90
   7  -2   3    8.90    0.60
   7   2   3    9.40    0.90
   7   2   3    8.70    0.40
   7   2   3    8.70    0.50
   7   2   3    9.10    0.90
   8  -2   3  183.68    5.80
   8  -2   3  182.38    6.50
   8  -2   3  179.88    6.90
   8  -2   3  174.08    8.40
   8  -2   3  173.58    7.30
   8   2   3  179.78    6.10
   8   2   3  179.58    5.80
   8   2   3  174.78    8.40
   9  -2   3  138.09    6.00
   9  -2   3  148.39    5.70
   9  -2   3  149.19    5.40
   9  -2   3  146.49    4.80
   9   2   3  142.79    4.70
  10  -2   3   74.59    3.00
  10  -2   3   77.39    2.20
  10  -2   3   71.89    3.20
  10  -2   3   73.09    3.10
  10  -2   3   72.59    2.60
  10   2   3   74.49    2.50
  10   2   3   70.09    2.50
  10   2   3   73.89    2.50
  11  -2   3   10.50    0.80
  11  -2   3   10.50    0.80
 -11  -2  -3   11.60    0.50
  11  -2   3   12.10    0.50
  11  -2   3   10.80    0.60
  11   2   3   11.50    0.50
 -11   2  -3   11.40    0.50
  11   2   3   11.70    0.60
 -12  -2  -3    1.50    0.20
  12  -2   3    1.50    0.30
  12  -2   3    1.30    0.20
  12  -2   3    1.20    0.20
  12   2   3    1.40    0.20
  12   2   3    1.50    0.30
 -12   2  -3    1.10    0.20
  13  -2   3   15.10    0.60
 -13  -2  -3   15.00    0.60
  13  -2   3   16.10    0.70
  13  -2   3   14.90    0.80
  13   2   3   14.40    0.50
 -13   2  -3   14.60    0.60
 -14  -2  -3    9.90    0.50
  14  -2   3   10.40    0.40
  14  -2   3   11.00    0.60
 -14   2  -3   10.30    0.50
 -15  -2  -3   18.30    0.70
  15  -2   3   18.80    0.60
 -15   2  -3   18.40    0.60
 -16  -3   3    3.10    0.20
 -16   3   3    3.50    0.20
 -15  -3   3    4.20    0.30
  15  -3  -3    4.70    0.30
  15  -3  -3    5.10    0.40
 -15   3   3    4.70    0.30
  14  -3  -3    5.10    0.30
  14  -3  -3    5.50    0.40
 -14   3   3    4.50    0.40
  13  -3  -3  113.89    4.80
  13  -3  -3  109.99    3.20
  13  -3  -3  109.09    3.70
  13  -3  -3  108.19    3.90
  13   3  -3  105.49    4.70
 -13   3   3  111.59    3.30
  12  -3  -3   60.09    1.90
  12  -3  -3   59.39    2.30
  12  -3  -3   65.79    2.90
  12  -3  -3   54.99    2.70
  12  -3  -3   62.69    2.20
  12  -3  -3   61.69    2.20
  12   3  -3   64.29    2.80
  11  -3  -3    0.50    0.40
  11  -3  -3    1.40    0.40
  11  -3  -3    0.90    0.30
  11  -3  -3    0.70    0.40
  11  -3  -3    1.40    0.20
  11  -3  -3    1.20    0.30
  11  -3  -3    0.30    0.30
  11   3  -3    1.90    0.50
  10  -3  -3    5.10    0.60
  10  -3  -3    4.90    0.40
  10  -3  -3    5.50    0.60
  10  -3  -3    5.10    0.60
  10   3  -3    6.10    0.60
   9  -3  -3    1.50    0.40
   9  -3  -3    1.60    0.30
   9  -3  -3    1.30    0.30
   9  -3  -3    1.80    0.40
   9   3  -3    1.40    0.40
   8  -3  -3  343.57   13.60
   8  -3  -3  365.26   12.60
   8  -3  -3  358.36   11.50
   8   3  -3  366.86   16.30
   8   3  -3  365.06   14.50
   7  -3  -3    8.80    0.60
   7  -3  -3    7.80    0.60
   7  -3  -3    7.80    0.40
   7   3  -3    7.20    0.80
   7   3  -3    8.30    0.60
   6  -3  -3    0.40    0.20
   6  -3  -3    0.70    0.30
   6  -3  -3    0.60    0.30
   6  -3  -3    0.60    0.30
   6   3  -3    0.00    0.20
   6   3  -3    0.80    0.40
  -6   3   3    0.40    0.40
   6   3  -3    0.10    0.40
  -5  -3   3  135.79    6.10
   5  -3  -3  156.68    5.30
   5  -3  -3  149.69    6.80
   5  -3  -3  151.98    5.70
   5  -3  -3  155.28    6.30
  -5   3   3  156.68    6.30
   5   3  -3  151.38    6.60
   5   3  -3  143.29    6.90
   4  -3  -3    0.30    0.20
   4  -3  -3   -0.10    0.20
   4  -3  -3    0.10    0.20
   4  -3  -3    1.30    0.20
   4  -3  -3    0.10    0.20
  -4  -3   3    0.20    0.20
   4   3  -3    0.20    0.20
  -4   3   3    0.30    0.30
   4   3  -3    0.10    0.30
  -3  -3   3  283.17   11.10
  -3  -3   3  270.77   11.20
   3  -3  -3  283.47   11.30
   3  -3  -3  295.07   12.30
   3  -3  -3  288.57   11.90
   3   3  -3  264.37   12.40
  -3   3   3  283.47   11.20
   3   3  -3  258.47   11.90
   2  -3  -3 1916.01   80.89
   2  -3  -3 1849.02   77.19
  -2  -3   3 1912.11   76.99
  -2   3   3 1863.61   76.29
  -2   3   3 2110.39   74.59
   2   3  -3 1864.01   81.49
   2   3  -3 1914.81   84.79
   1  -3  -3  885.91   36.40
  -1  -3   3  946.81   44.10
   1  -3  -3  925.21   38.40
  -1  -3   3  880.11   36.50
   1   3  -3  915.41   40.10
  -1   3   3  857.51   36.00
  -1   3   3  987.40   35.40
  -1   3   3  943.81   38.30
   1   3  -3  838.22   38.40
   0  -3   3  920.21   49.50
   0  -3  -3 1033.20   42.90
   0  -3  -3  967.10   40.80
   0  -3   3 1032.00   43.00
   0  -3   3  994.60   41.00
   0   3   3 1090.39   44.90
   0   3  -3  990.20   40.30
   0   3   3  980.40   42.90
   0   3   3 1105.49   39.70
   0   3  -3 1092.79   49.70
   0   3   3  993.30   40.30
   0   3   3 1041.80   43.20
  -1  -3  -3 1143.39   45.80
   1  -3   3 1078.59   45.60
  -1  -3  -3 1085.29   43.30
   1  -3   3 1124.09   52.49
   1  -3   3 1080.69   45.70
   1  -3   3 1025.50   43.30
   1   3   3 1049.70   42.80
   1   3   3 1118.19   47.70
   1   3   3 1115.49   41.90
   1   3   3 1061.59   45.80
   1   3   3 1024.70   45.60
  -1   3  -3 1119.09   52.59
  -1   3  -3 1033.00   42.80
   2  -3   3 3799.12  158.28
   2  -3   3 4187.58  166.48
  -2  -3  -3 4222.98  166.48
   2  -3   3 3814.92  166.48
  -2  -3  -3 3793.02  158.08
   2  -3   3 4138.79  135.59
   2  -3   3 3775.12  191.58
  -2   3  -3 4018.00  191.58
   2   3   3 3821.52  165.78
   2   3   3 3915.91  165.98
   2   3   3 4221.98  152.58
  -2   3  -3 3948.71  156.18
   2   3   3 3590.94  167.18
   2   3   3 3986.00  173.88
   3  -3   3  283.97   11.50
  -3  -3  -3  271.57   11.50
   3  -3   3  258.67   13.30
   3  -3   3  270.67   11.00
   3  -3   3  284.57    9.40
  -3   3  -3  251.87   13.30
   3   3   3  277.97   10.40
  -3   3  -3  269.37   10.80
   3   3   3  250.57   11.60
   3   3   3  264.47   12.00
   4  -3   3   76.49    3.30
   4  -3   3   75.29    2.80
   4  -3   3   76.79    2.90
  -4  -3  -3   74.99    3.40
   4  -3   3   65.29    3.40
   4   3   3   71.19    3.50
   4   3   3   73.59    3.60
  -4   3  -3   79.89    3.30
   5  -3   3  342.27   12.00
   5  -3   3  339.57   14.10
   5  -3   3  353.76   13.00
  -5  -3  -3  359.66   14.00
   5   3   3  353.66   15.00
   5   3   3  343.77   15.50
  -5   3  -3  324.47   14.00
   6  -3   3 1354.56   44.10
   6  -3   3 1326.77   48.10
  -6  -3  -3 1462.25   55.49
   6  -3   3 1399.76   56.19
   6  -3   3 1416.56   51.99
  -6   3  -3 1380.56   44.20
   6   3   3 1388.76   61.79
  -6   3  -3 1398.86   55.59
   6   3   3 1473.05   59.49
   6   3   3 1386.36   44.10
   7  -3   3   47.60    2.20
   7  -3   3   49.00    2.10
   7  -3   3   52.09    1.80
   7   3   3   52.09    2.80
   7   3   3   52.59    1.80
   7   3   3   54.29    1.80
   7   3   3   54.09    2.80
   8  -3   3  114.49    4.20
   8  -3   3  113.39    3.70
   8  -3   3  110.99    4.40
   8  -3   3   99.39    5.40
   8   3   3  113.19    3.80
   8   3   3  114.49    3.80
   8   3   3  109.09    3.70
   9  -3   3   39.60    1.90
   9  -3   3   41.80    1.50
   9  -3   3   41.10    1.90
   9  -3   3   41.10    1.90
   9   3   3   41.90    1.50
  10  -3   3   66.29    2.00
  10  -3   3   64.99    2.80
  10  -3   3   63.59    2.30
  10  -3   3   67.19    3.00
  10  -3   3   67.59    2.80
  10   3   3   67.99    2.30
  10   3   3   66.79    2.00
  11  -3   3    4.00    0.60
  11  -3   3    4.50    0.50
 -11  -3  -3    5.00    0.40
  11  -3   3    4.80    0.40
  11  -3   3    5.90    0.70
  11   3   3    4.80    0.30
 -11   3  -3    5.40    0.40
  11   3   3    5.00    0.40
  12  -3   3   16.10    0.80
  12  -3   3   16.40    0.60
 -12  -3  -3   17.20    0.70
  12  -3   3   16.80    0.80
 -12   3  -3   16.30    0.70
  12   3   3   16.50    0.60
  13  -3   3    1.50    0.30
  13  -3   3    1.60    0.30
  13  -3   3    1.10    0.20
  13  -3   3    1.20    0.20
 -13  -3  -3    2.00    0.20
 -13   3  -3    1.40    0.20
  14  -3   3   27.70    1.10
  14  -3   3   26.30    0.90
 -14  -3  -3   25.90    0.90
 -14   3  -3   26.40    0.90
 -15  -3  -3    2.00    0.20
  15  -3   3    1.60    0.20
 -15   3  -3    1.60    0.20
 -16   4   3   17.50    0.60
  15  -4  -3   12.00    0.60
  15  -4  -3   11.20    0.40
 -15   4   3   11.10    0.50
  14  -4  -3   46.90    1.70
  14  -4  -3   45.00    1.40
 -14   4   3   43.30    1.40
  13  -4  -3   31.70    1.20
  13  -4  -3   31.40    1.00
  13  -4  -3   31.40    1.30
  13  -4  -3   32.40    1.30
  13  -4  -3   31.50    1.70
 -13   4   3   32.80    1.10
  12  -4  -3    3.50    0.40
  12  -4  -3    4.20    0.40
  12  -4  -3    3.70    0.30
  12  -4  -3    4.00    0.60
  12  -4  -3    3.70    0.60
  12  -4  -3    4.10    0.40
 -12   4   3    4.10    0.40
  12   4  -3    3.00    0.60
  11  -4  -3   25.50    1.40
  11  -4  -3   24.10    1.40
  11  -4  -3   25.20    1.10
  11  -4  -3   25.10    1.10
  11  -4  -3   26.60    0.90
  11  -4  -3   26.90    1.40
  11   4  -3   24.40    1.40
  10  -4  -3   24.60    1.30
  10  -4  -3   20.70    1.00
  10  -4  -3   23.50    1.30
  10  -4  -3   20.30    1.20
  10   4  -3   26.00    1.30
   9  -4  -3    5.10    0.60
   9  -4  -3    4.10    0.40
   9  -4  -3    5.50    0.60
   9  -4  -3    5.30    0.60
   9   4  -3    4.50    0.60
   8  -4  -3   34.80    1.20
   8  -4  -3   30.60    1.40
   8  -4  -3   28.40    1.40
   8   4  -3   29.60    1.50
   8   4  -3   29.30    1.90
   7  -4  -3   94.19    3.90
   7  -4  -3   95.79    3.60
   7  -4  -3   93.59    3.20
   7   4  -3   98.29    4.10
   7   4  -3  103.49    4.80
   7   4  -3   97.09    4.60
   6  -4  -3   19.10    1.20
   6  -4  -3   18.80    0.80
   6  -4  -3   21.40    1.00
   6  -4  -3   19.00    1.00
  -6   4   3   20.00    1.30
   6   4  -3   19.50    1.30
   6   4  -3   21.00    1.00
   6   4  -3   19.20    1.30
   5  -4  -3    8.00    0.70
   5  -4  -3    8.50    0.60
   5  -4  -3    8.10    0.60
   5   4  -3    7.80    0.80
  -5   4   3    8.20    0.80
   5   4  -3    6.70    0.70
   4  -4  -3   -0.10    0.20
   4  -4  -3    0.20    0.20
   4  -4  -3   -0.20    0.20
  -4   4   3    0.00    0.30
   4   4  -3    0.00    0.30
   4   4  -3   -0.10    0.30
   3  -4  -3   39.00    1.80
   3  -4  -3   38.70    1.80
  -3  -4   3   35.90    1.60
  -3   4   3   37.70    1.80
   3   4  -3   35.50    1.80
   3   4  -3   35.20    1.90
  -2  -4   3  496.85   19.70
   2  -4  -3  491.45   19.80
   2  -4  -3  449.26   24.00
   2  -4  -3  520.65   20.80
   2   4  -3  461.15   20.90
  -2   4   3  522.75   19.60
   2   4  -3  490.85   21.70
   1  -4  -3  629.74   26.40
  -1  -4   3  635.84   31.90
  -1  -4   3  668.53   27.60
  -1  -4   3  634.04   26.40
   1  -4  -3  677.53   27.80
   1   4  -3  643.64   29.00
  -1   4   3  655.73   26.10
   1   4  -3  684.13   27.90
  -1   4   3  686.63   25.50
   0  -4   3 1218.58   51.19
   0  -4   3 1231.58   58.79
   0  -4  -3 1280.87   51.09
   0  -4  -3 1148.69   48.60
   0  -4   3 1155.58   48.60
   0  -4   3 1174.18   47.90
   0   4   3 1283.17   47.20
   0   4   3 1231.68   48.00
   0   4  -3 1174.18   47.90
   0   4  -3 1204.68   51.29
   0   4   3 1287.07   53.39
   0   4   3 1173.88   51.39
  -1  -4  -3  211.58    8.90
   1  -4   3  199.38   10.80
  -1  -4  -3  227.78    9.30
   1  -4   3  225.58    9.30
   1  -4   3  212.68    8.90
  -1   4  -3  215.38    8.70
  -1   4  -3  236.28   10.80
   1   4   3  220.78    8.80
   1   4   3  218.28    9.70
   1   4   3  234.58    8.50
   1   4   3  203.68    9.20
   1   4   3  202.38    9.40
  -2  -4  -3  343.77   14.40
  -2  -4  -3  365.56   15.10
   2  -4   3  349.87   14.50
   2  -4   3  339.37   17.50
   2  -4   3  340.57   15.20
   2   4   3  352.66   15.30
  -2   4  -3  363.46   14.20
  -2   4  -3  364.46   17.50
   2   4   3  386.76   13.80
   2   4   3  353.46   15.80
   3  -4   3    4.40    0.50
   3  -4   3    4.30    0.40
   3  -4   3    4.50    0.50
  -3  -4  -3    4.20    0.40
   3  -4   3    5.00    0.40
  -3  -4  -3    4.50    0.40
   3   4   3    4.30    0.50
   3   4   3    4.50    0.60
  -3   4  -3    5.30    0.50
   3   4   3    4.50    0.30
  -3   4  -3    4.60    0.70
   4  -4   3   36.20    1.50
   4  -4   3   34.30    1.80
   4  -4   3   37.00    1.50
   4  -4   3   35.00    1.80
  -4   4  -3   34.90    1.80
   4   4   3   33.10    1.90
   5  -4   3   67.99    2.70
   5  -4   3   74.29    3.30
   5  -4   3   68.39    2.40
   5  -4   3   76.79    2.90
  -5   4  -3   69.49    2.40
   5   4   3   72.49    3.50
  -5   4  -3   74.79    3.30
   5   4   3   71.79    3.50
   5   4   3   68.99    2.40
   6  -4   3  112.09    4.70
   6  -4   3  107.09    4.00
   6  -4   3  108.29    3.60
   6  -4   3  111.99    4.20
  -6  -4  -3  112.19    4.70
   6   4   3  101.39    3.70
   6   4   3  109.39    5.20
  -6   4  -3  109.89    3.60
   6   4   3  105.99    3.70
   6   4   3  102.49    3.50
   6   4   3  108.89    5.10
   7  -4   3   19.00    1.00
   7  -4   3   20.70    0.80
   7  -4   3   18.80    1.00
  -7   4  -3   21.20    0.90
   7   4   3   19.20    0.80
   7   4   3   20.80    0.70
   7   4   3   19.50    1.50
   7   4   3   20.90    1.40
   7   4   3   20.00    0.70
   8  -4   3    2.80    0.30
   8  -4   3    3.90    0.50
   8  -4   3    3.10    0.50
   8   4   3    3.10    0.30
   9  -4   3    0.50    0.20
   9  -4   3    0.00    0.30
   9  -4   3    0.20    0.30
   9   4   3    0.40    0.20
  10  -4   3    4.80    0.50
  10  -4   3    3.60    0.50
  10  -4   3    5.00    0.30
  10  -4   3    4.60    0.70
  10  -4   3    4.60    0.60
  10   4   3    4.10    0.30
  10   4   3    4.20    0.40
  11  -4   3    2.70    0.50
  11  -4   3    2.50    0.50
  11  -4   3    2.80    0.40
  11  -4   3    3.30    0.30
 -11   4  -3    3.10    0.30
  11   4   3    2.80    0.20
  12  -4   3    6.50    0.40
  12  -4   3    6.50    0.70
  12  -4   3    6.40    0.50
 -12  -4  -3    7.40    0.40
 -12   4  -3    7.40    0.40
 -13  -4  -3    0.10    0.20
  13  -4   3    0.10    0.20
  13  -4   3    0.30    0.20
  13  -4   3    0.30    0.20
 -13   4  -3    0.30    0.20
 -14  -4  -3    0.70    0.20
  14  -4   3    0.60    0.20
  14  -4   3    0.60    0.20
 -14   4  -3    0.70    0.20
 -15  -4  -3    0.20    0.10
  15  -4   3   -0.10    0.10
  15  -5  -3   13.30    0.60
  15  -5  -3   12.60    0.50
 -15   5   3   12.10    0.50
  14  -5  -3   61.99    1.90
  14  -5  -3   65.79    2.30
 -14   5   3   61.39    1.90
  13  -5  -3   35.80    1.40
  13  -5  -3   38.00    1.40
  13  -5  -3   36.60    1.20
  13  -5  -3   40.40    1.90
  13  -5  -3   37.60    1.50
 -13   5   3   37.50    1.20
  12  -5  -3    0.60    0.20
  12  -5  -3    0.20    0.30
  12  -5  -3    0.20    0.20
  12  -5  -3   -0.10    0.40
  12  -5  -3    0.00    0.20
  12   5  -3    0.10    0.40
 -12   5   3    0.10    0.20
  11  -5  -3    0.10    0.40
  11  -5  -3    0.60    0.20
  11  -5  -3    0.60    0.40
  11  -5  -3    0.20    0.30
  11   5  -3    1.40    0.40
 -11   5   3    0.60    0.20
  10  -5  -3  232.68    8.70
  10  -5  -3  219.58    8.10
  10  -5  -3  217.98    7.20
  10  -5  -3  219.38    9.10
  10  -5  -3  221.28    6.40
  10   5  -3  223.58    9.20
   9  -5  -3    0.00    0.30
   9  -5  -3   -0.10    0.20
   9  -5  -3    0.30    0.30
   9   5  -3    0.50    0.30
   8  -5  -3   29.30    1.10
   8  -5  -3   29.80    1.40
   8  -5  -3   28.00    1.40
   8   5  -3   31.10    1.50
   7  -5  -3  181.98    6.60
   7  -5  -3  183.18    5.90
   7  -5  -3  178.48    7.10
  -7   5   3  177.28    6.00
   7   5  -3  180.28    8.20
   7   5  -3  181.18    8.60
   7   5  -3  195.68    7.50
   6  -5  -3   10.50    0.70
   6  -5  -3    9.90    0.70
   6  -5  -3   10.10    0.50
   6  -5  -3   10.80    0.80
   6   5  -3   10.10    0.70
  -6   5   3   10.20    0.60
   6   5  -3   11.40    1.00
   6   5  -3   10.60    0.90
   5  -5  -3    6.40    0.70
   5  -5  -3    6.90    0.50
   5  -5  -3    5.90    0.40
   5  -5  -3    6.70    0.50
   5   5  -3    6.30    0.50
   5   5  -3    5.80    0.70
   5   5  -3    5.70    0.70
  -5   5   3    6.10    0.40
  -5   5   3    6.10    0.80
   4  -5  -3   27.80    1.20
   4  -5  -3   30.00    1.50
   4   5  -3   27.30    1.50
   4   5  -3   26.30    1.60
  -4   5   3   27.20    1.50
   3  -5  -3  132.89    5.80
   3  -5  -3  137.19    5.60
   3   5  -3  131.49    5.90
   3   5  -3  125.89    6.10
  -3   5   3  131.59    5.60
  -2  -5   3    5.50    0.50
   2  -5  -3    5.40    0.50
   2  -5  -3    5.00    0.50
  -2   5   3    5.80    0.60
   2   5  -3    5.90    0.60
   2   5  -3    5.50    0.60
   1  -5  -3  858.51   34.20
  -1  -5   3  793.12   34.20
   1  -5  -3  891.51   36.00
  -1  -5   3  886.51   35.80
   1   5  -3  872.01   36.10
  -1   5   3  849.91   33.80
  -1   5   3  802.02   36.20
   1   5  -3  854.41   37.60
   0  -5  -3    2.00    0.30
   0  -5  -3    2.40    0.30
   0  -5   3    2.60    0.30
   0  -5   3    2.00    0.30
   0   5   3    3.00    0.50
   0   5   3    2.60    0.40
   0   5  -3    2.30    0.40
   1  -5   3  272.17   14.00
   1  -5   3  291.37   11.60
   1  -5   3  287.97   12.10
  -1  -5  -3  272.87   11.50
  -1  -5  -3  300.07   12.10
   1   5   3  261.47   12.60
   1   5   3  278.37   12.30
   1   5   3  296.27   11.10
   1   5   3  292.67   11.40
  -1   5  -3  277.67   11.30
  -2  -5  -3  568.34   23.70
   2  -5   3  562.34   23.70
   2  -5   3  569.94   22.60
  -2  -5  -3  529.25   22.50
   2  -5   3  553.24   27.40
   2   5   3  547.35   24.70
   2   5   3  594.04   21.70
   2   5   3  568.64   24.00
  -2   5  -3  542.55   22.30
   3  -5   3   14.80    1.00
   3  -5   3   15.10    0.80
   3  -5   3   16.10    0.80
   3  -5   3   16.10    1.00
  -3  -5  -3   13.70    0.80
   3   5   3   15.30    1.10
  -3   5  -3   14.50    0.90
   3   5   3   15.70    1.00
   4  -5   3  210.98    7.50
   4  -5   3  197.18    8.20
   4  -5   3  194.48    7.00
   4  -5   3  180.38    8.60
   4   5   3  192.38    6.30
  -4   5  -3  193.78    6.30
   4   5   3  197.38    8.90
  -4   5  -3  192.88    8.10
   4   5   3  204.48    8.80
   5  -5   3   20.60    0.80
   5  -5   3   18.20    0.90
   5  -5   3   18.70    1.20
   5  -5   3   17.60    0.90
  -5   5  -3   17.90    1.20
   5   5   3   18.50    0.70
  -5   5  -3   18.30    0.80
   5   5   3   18.30    0.70
   5   5   3   18.90    1.30
   5   5   3   19.20    1.30
   6  -5   3  147.49    5.50
   6  -5   3  147.89    5.80
   6  -5   3  156.68    6.50
   6  -5   3  151.78    4.90
  -6   5  -3  155.08    4.90
   6   5   3  152.48    7.10
   6   5   3  155.18    6.90
   6   5   3  131.59    4.80
   7  -5   3    1.20    0.40
   7  -5   3    1.30    0.40
   7  -5   3    1.70    0.30
   7   5   3    1.30    0.20
  -7   5  -3    1.80    0.30
   7   5   3    1.50    0.50
   8  -5   3   19.40    1.10
   8  -5   3   20.20    0.90
   8  -5   3   19.60    1.10
  -8   5  -3   19.10    0.90
   8   5   3   18.60    0.80
   9  -5   3   32.50    1.30
   9  -5   3   31.30    1.60
   9  -5   3   32.00    1.60
   9   5   3   30.10    1.20
  10  -5   3   57.89    2.50
  10  -5   3   56.89    2.10
  10  -5   3   57.39    1.80
  10  -5   3   52.99    2.50
  10  -5   3   60.79    2.60
 -10   5  -3   57.79    1.80
  11  -5   3    1.70    0.40
  11  -5   3    1.70    0.40
  11  -5   3    1.40    0.20
  11  -5   3    1.60    0.30
 -11   5  -3    1.40    0.20
  12  -5   3   16.30    0.60
  12  -5   3   17.40    0.80
  12  -5   3   14.60    1.00
 -12  -5  -3   15.50    0.60
 -12   5  -3   15.40    0.60
 -13  -5  -3    3.40    0.30
  13  -5   3    2.90    0.20
  13  -5   3    3.60    0.40
 -13   5  -3    3.90    0.30
  14  -5   3    4.70    0.30
  14  -5   3    3.90    0.40
 -14  -5  -3    3.50    0.30
 -15  -5  -3    2.30    0.20
  15  -5   3    2.30    0.20
  15  -6  -3    1.70    0.20
  14  -6  -3    5.70    0.30
  14  -6  -3    5.60    0.40
 -14   6   3    5.40    0.30
  13  -6  -3  117.29    4.10
  13  -6  -3  113.49    3.40
  13  -6  -3  113.19    4.00
 -13   6   3  114.69    3.40
  12  -6  -3   56.19    2.10
  12  -6  -3   55.79    1.70
  12  -6  -3   56.29    2.60
  12  -6  -3   57.29    2.10
 -12   6   3   56.39    1.80
  11  -6  -3   39.30    2.00
  11  -6  -3   39.70    1.90
  11  -6  -3   40.10    1.60
  11  -6  -3   39.00    1.30
  11  -6  -3   41.30    1.60
 -11   6   3   39.20    1.30
  10  -6  -3   64.89    2.80
  10  -6  -3   68.69    2.90
  10  -6  -3   63.49    2.40
  10  -6  -3   67.09    3.00
  10  -6  -3   67.09    2.00
 -10   6   3   66.49    2.10
   9  -6  -3    1.40    0.30
   9  -6  -3    1.90    0.50
   9  -6  -3    1.10    0.40
   9   6  -3    1.70    0.40
   8  -6  -3  389.56   14.30
   8  -6  -3  375.16   13.30
   8  -6  -3  374.06   12.10
   8   6  -3  367.06   15.20
   7  -6  -3   59.79    2.60
   7  -6  -3   60.89    2.10
   7  -6  -3   64.89    2.50
  -7   6   3   65.19    2.20
   7   6  -3   56.69    3.30
   7   6  -3   62.09    2.70
   6  -6  -3    0.60    0.20
   6  -6  -3    0.30    0.30
   6  -6  -3    0.80    0.30
   6  -6  -3    0.40    0.30
  -6   6   3    0.60    0.20
   6   6  -3    0.50    0.40
   5  -6  -3   74.19    3.40
   5  -6  -3   73.79    3.00
   5  -6  -3   69.79    2.50
   5  -6  -3   75.09    2.80
   5   6  -3   71.79    3.60
  -5   6   3   74.69    2.50
   5   6  -3   72.89    3.60
   4  -6  -3   35.50    1.50
   4  -6  -3   33.50    1.80
   4  -6  -3   31.80    1.20
  -4   6   3   32.20    1.20
  -4   6   3   33.50    1.80
   4   6  -3   32.10    1.90
   4   6  -3   32.50    1.80
   3  -6  -3   32.90    1.70
   3  -6  -3   29.60    1.70
  -3  -6   3   33.60    1.40
   3   6  -3   33.50    1.70
  -3   6   3   30.90    1.20
   3   6  -3   30.40    1.80
  -3   6   3   32.40    1.70
   2  -6  -3  332.07   14.70
  -2  -6   3  340.37   14.50
   2  -6  -3  366.06   14.00
  -2  -6   3  316.07   13.90
   2   6  -3  347.67   15.30
  -2   6   3  354.36   13.80
   2   6  -3  338.47   14.70
   1  -6  -3  454.65   17.90
  -1  -6   3  429.36   17.80
   1  -6  -3  426.76   18.80
  -1  -6   3  439.16   18.70
  -1   6   3  434.36   17.70
  -1   6   3  457.55   19.00
   1   6  -3  442.76   18.90
   0  -6   3  128.69    5.50
   0  -6  -3  133.29    5.50
   0   6   3  134.39    5.50
   0   6  -3  127.09    5.90
   0   6   3  132.39    6.00
   1  -6   3  353.86   13.90
  -1  -6  -3  325.17   13.80
   1   6   3  343.77   13.60
   1   6   3  332.27   14.70
  -2  -6  -3 1791.02   73.99
   2  -6   3 1896.31   74.09
   2   6   3 1899.31   78.39
  -2   6  -3 1810.22   58.29
   3  -6   3    2.50    0.50
   3  -6   3    3.60    0.40
  -3   6  -3    3.40    0.30
   3   6   3    3.70    0.30
   3   6   3    3.10    0.60
   4  -6   3    6.70    0.70
   4  -6   3    6.10    0.50
   4  -6   3    6.00    0.60
   4   6   3    7.30    0.90
  -4   6  -3    6.60    0.50
   4   6   3    6.90    0.30
   4   6   3    7.20    0.70
   4   6   3    7.20    0.40
   4   6   3    6.70    0.30
   5  -6   3  231.88    9.20
   5  -6   3  233.68    8.60
   5  -6   3  242.08   10.20
   5   6   3  242.68    7.80
   5   6   3  241.28   11.10
   5   6   3  258.87   10.90
  -5   6  -3  251.27    7.90
   6  -6   3  606.24   20.50
   6  -6   3  567.54   22.00
   6  -6   3  588.04   18.60
   6   6   3  580.64   26.30
   6   6   3  583.94   18.60
  -6   6  -3  594.34   18.70
   7  -6   3   24.00    1.00
   7  -6   3   24.40    1.20
   7  -6   3   25.20    1.30
   7   6   3   22.60    0.90
  -7   6  -3   23.60    1.00
   8  -6   3   51.19    2.20
   8  -6   3   49.90    2.20
   8  -6   3   49.10    1.80
  -8   6  -3   49.70    1.90
   9  -6   3   20.20    1.20
   9  -6   3   20.60    0.70
   9  -6   3   20.30    0.90
   9  -6   3   18.80    1.10
  -9   6  -3   18.90    1.00
  10  -6   3   15.60    1.00
  10  -6   3   17.10    0.60
  10  -6   3   15.90    0.80
  11  -6   3   20.30    1.20
  11  -6   3   19.60    0.70
  11  -6   3   20.50    1.00
  12  -6   3    1.70    0.20
  13  -6   3    4.10    0.30
 -13  -6  -3    3.90    0.30
  13  -6   3    4.60    0.40
 -14  -6  -3   -0.10    0.10
  14  -6   3    0.00    0.10
  14  -6   3    0.20    0.20
  15  -7  -3   14.30    0.50
  14  -7  -3    3.90    0.30
  14  -7  -3    3.20    0.30
  13  -7  -3   16.70    0.60
  13  -7  -3   17.40    0.80
 -13   7   3   15.90    0.60
  12  -7  -3   49.99    1.80
  12  -7  -3   48.80    1.90
  12  -7  -3   47.90    2.30
  12  -7  -3   50.39    1.50
 -12   7   3   49.20    1.60
  11  -7  -3    4.90    0.50
  11  -7  -3    5.00    0.40
  11  -7  -3    5.30    0.40
  11  -7  -3    5.60    0.70
 -11   7   3    5.00    0.40
  10  -7  -3   26.50    1.50
  10  -7  -3   27.70    1.20
  10  -7  -3   29.20    1.50
  10  -7  -3   28.70    1.00
 -10   7   3   30.50    1.00
   9  -7  -3    1.10    0.20
   9  -7  -3    1.30    0.30
   9  -7  -3    1.70    0.50
   9  -7  -3    1.40    0.40
   8  -7  -3  119.59    4.90
   8  -7  -3  122.99    4.10
   8  -7  -3  122.89    4.60
  -8   7   3  119.89    4.10
   7  -7  -3    1.30    0.30
   7  -7  -3    1.80    0.40
   7  -7  -3    1.70    0.40
  -7   7   3    1.90    0.40
   6  -7  -3   -0.20    0.30
   6  -7  -3    0.00    0.20
   6  -7  -3    0.40    0.30
   6   7  -3    0.70    0.40
  -6   7   3    0.20    0.30
   5  -7  -3   28.10    1.40
   5  -7  -3   28.60    1.30
   5  -7  -3   29.90    1.10
   5   7  -3   29.80    1.80
  -5   7   3   28.30    1.20
   4  -7  -3    0.50    0.30
   4  -7  -3    0.30    0.30
  -4   7   3    0.70    0.20
  -4   7   3    0.20    0.30
   4   7  -3    0.70    0.40
   3  -7  -3  244.38    9.90
   3   7  -3  235.38   10.80
  -3   7   3  229.78    9.80
  -3   7   3  242.48    7.70
   2  -7  -3  348.47   14.00
  -2   7   3  313.97   13.80
  -2   7   3  353.86   15.00
  -2   7   3  349.17   10.90
  -1  -7   3  237.58    9.70
   1  -7  -3  232.78    9.80
  -1   7   3  228.68    9.70
  -1   7   3  232.38    7.60
  -1   7   3  247.18   10.50
   0  -7   3  654.83   25.70
   0  -7  -3  650.23   25.60
   0   7   3  622.14   20.10
   0   7   3  621.74   20.10
   0   7   3  648.24   27.30
   0   7  -3  606.14   20.00
  -1  -7  -3  266.07   10.80
   1  -7   3  271.07   10.90
  -1   7  -3  254.47    8.40
   1   7   3  257.17    8.40
  -1   7  -3  257.37   11.60
   1   7   3  269.97   11.60
   2  -7   3  573.14   22.60
  -2  -7  -3  552.54   22.50
  -2   7  -3  545.95   17.60
   2   7   3  562.44   24.00
   2   7   3  544.55   18.80
   2   7   3  558.94   17.60
   3  -7   3  738.43   29.40
   3   7   3  746.23   24.50
  -3   7  -3  715.83   23.00
   3   7   3  748.53   31.20
   3   7   3  694.13   22.90
   3   7   3  711.73   24.50
   4  -7   3   18.70    1.00
   4  -7   3   18.30    1.00
  -4   7  -3   19.60    0.80
   4   7   3   17.40    1.40
   4   7   3   19.00    0.80
   5  -7   3   51.39    2.20
   5  -7   3   53.49    2.20
  -5   7  -3   52.09    1.90
   5   7   3   49.99    1.80
   6  -7   3  539.05   20.50
   6  -7   3  544.65   19.10
  -6   7  -3  552.54   17.40
   7  -7   3   48.70    2.20
   7  -7   3   48.50    2.20
  -7   7  -3   49.70    1.80
   8  -7   3   45.40    1.90
   8  -7   3   38.20    1.80
   8  -7   3   39.50    1.50
  -8   7  -3   38.90    1.30
  -8   7  -3   38.70    1.60
   9  -7   3    8.70    0.80
   9  -7   3   10.50    0.90
   9  -7   3    9.40    0.60
  -9   7  -3    8.80    0.70
  -9   7  -3    9.50    0.50
  10  -7   3   13.40    1.00
  10  -7   3   14.30    0.60
  10  -7   3   15.20    0.80
  11  -7   3   18.50    0.70
  11  -7   3   16.20    1.10
  11  -7   3   18.30    0.90
  12  -7   3   12.70    0.50
 -13  -7  -3    3.60    0.30
  13  -7   3    4.00    0.40
  13  -7   3    3.60    0.30
 -14  -7  -3    6.50    0.30
  14  -7   3    6.40    0.30
  14  -8  -3   38.60    1.20
  13  -8  -3   32.20    1.10
  13  -8  -3   33.60    1.30
  12  -8  -3    4.30    0.40
  12  -8  -3    3.90    0.30
  11  -8  -3   39.20    1.80
  11  -8  -3   34.50    1.40
  11  -8  -3   34.90    1.40
  11  -8  -3   35.30    1.20
  10  -8  -3   73.89    3.30
  10  -8  -3   78.59    2.30
  10  -8  -3   80.29    2.70
   9  -8  -3    0.70    0.30
   9  -8  -3    1.00    0.40
   9  -8  -3    0.60    0.20
   9  -8  -3    1.20    0.40
  -9   8   3    0.90    0.40
   8  -8  -3   44.20    2.00
   8  -8  -3   45.80    2.10
   8  -8  -3   42.80    1.70
  -8   8   3   47.20    1.50
  -8   8   3   44.70    1.80
   7  -8  -3   57.19    2.00
   7  -8  -3   57.29    2.50
   7  -8  -3   57.69    2.40
  -7   8   3   54.79    2.10
   6  -8  -3   14.80    0.90
   6  -8  -3   14.10    0.90
  -6   8   3   14.00    0.80
   6   8  -3   14.70    0.50
   5  -8  -3    5.10    0.60
   5  -8  -3    6.00    0.60
   5   8  -3    6.00    0.80
  -5   8   3    6.60    0.50
   4  -8  -3    2.10    0.40
  -4   8   3    2.90    0.40
  -3   8   3   40.80    1.50
  -2   8   3  243.18   10.90
  -2   8   3  241.98    7.80
   1  -8  -3  385.96   15.50
  -1  -8   3  382.26   15.50
   1   8  -3  358.26   12.00
  -1   8   3  380.36   12.10
  -1   8   3  383.26   12.10
  -1   8   3  366.96   12.90
  -1   8   3  387.36   16.60
   0  -8  -3  203.08    8.40
   0  -8   3  198.88    8.40
   0   8  -3  196.08    6.40
   0   8   3  201.68    9.10
   0   8   3  200.28    6.80
   0   8   3  196.28    6.40
   1  -8   3   26.20    1.50
  -1  -8  -3   25.80    1.50
  -1   8  -3   25.90    1.00
  -1   8  -3   27.10    1.00
   1   8   3   25.20    1.00
  -1   8  -3   26.40    1.00
   1   8   3   25.10    1.00
   1   8   3   26.50    1.70
  -2   8  -3   96.19    3.30
   2   8   3   92.09    3.20
   2   8   3   93.69    4.60
   2   8   3   91.29    3.10
  -2   8  -3   89.89    3.10
   2   8   3   96.19    3.20
   3   8   3   54.79    1.90
  -3   8  -3   56.69    1.90
  -3   8  -3   51.79    2.00
   4  -8   3    1.30    0.40
   4  -8   3    1.20    0.40
   4   8   3    1.30    0.20
  -4   8  -3    1.70    0.30
   5  -8   3   76.69    3.00
   5  -8   3   74.99    3.10
  -5   8  -3   75.39    2.60
   6  -8   3   50.89    2.20
   6  -8   3   49.80    2.20
  -6   8  -3   50.29    1.90
   7  -8   3   31.90    1.60
   7  -8   3   31.90    1.60
  -7   8  -3   34.60    1.10
  -7   8  -3   33.20    1.40
   8  -8   3    0.00    0.40
   8  -8   3   -0.10    0.30
  -8   8  -3   -0.20    0.20
  -8   8  -3    0.40    0.30
   9  -8   3    6.20    0.70
  -9   8  -3    6.60    0.60
  -9   8  -3    7.20    0.50
 -10   8  -3    5.70    0.50
 -10   8  -3    5.10    0.50
  11  -8   3    5.90    0.40
  12  -8   3    7.80    0.40
  13  -8   3    1.90    0.20
  13  -8   3    1.90    0.20
  13  -9  -3    0.50    0.20
  12  -9  -3   11.50    0.50
  11  -9  -3    4.60    0.30
  10  -9  -3  203.48    6.70
  10  -9  -3  204.88    5.90
   9  -9  -3   34.50    1.70
   9  -9  -3   33.70    1.40
  -9   9   3   33.60    1.50
  -9   9   3   34.90    1.20
   8  -9  -3    0.30    0.40
   8  -9  -3    0.20    0.40
  -8   9   3    0.30    0.30
  -8   9   3    0.20    0.30
   7  -9  -3   67.09    3.00
   7  -9  -3   70.49    2.90
  -7   9   3   71.99    2.20
  -7   9   3   69.89    2.60
   6  -9  -3    0.80    0.40
   6  -9  -3    0.40    0.40
   6   9  -3    0.90    0.10
  -6   9   3    0.70    0.30
   5  -9  -3   -0.20    0.30
   5  -9  -3    0.80    0.40
  -5   9   3    0.30    0.30
   5   9  -3    0.20    0.10
   4  -9  -3   31.50    1.60
   4   9  -3   33.20    1.00
  -4   9   3   34.10    1.30
  -3   9   3   76.09    2.60
  -2   9   3   87.49    3.20
  -2   9   3   91.29    3.10
  -1   9   3  307.47    9.90
  -1   9   3  304.67   13.90
  -1   9   3  311.17    9.90
  -1   9   3  306.87   10.50
   0   9   3    0.30    0.20
   0   9  -3    0.50    0.20
   0   9   3    0.40    0.20
   0   9   3    0.40    0.50
   1   9   3   81.39    2.80
   1   9   3   81.69    2.90
  -1   9  -3   84.09    2.80
   1   9   3   86.89    2.90
  -2   9  -3    4.60    0.30
   2   9   3    4.30    0.40
  -2   9  -3    4.10    0.40
   3  -9   3    1.80    0.40
  -3   9  -3    1.80    0.20
   3   9   3    2.10    0.30
  -3   9  -3    1.90    0.30
   4  -9   3  119.09    4.50
   4  -9   3  120.09    4.70
  -4   9  -3  113.39    4.10
  -4   9  -3  116.79    3.90
   5  -9   3   23.10    1.30
   5  -9   3   22.80    1.20
  -5   9  -3   22.30    1.00
   6  -9   3    1.90    0.50
   6  -9   3    0.70    0.40
  -6   9  -3    1.40    0.40
  -6   9  -3    1.60    0.30
   7  -9   3    8.70    0.80
   7  -9   3    7.60    0.70
  -7   9  -3    7.20    0.60
  -7   9  -3    7.60    0.50
   8  -9   3    0.40    0.40
  -8   9  -3    0.70    0.30
  -8   9  -3    0.80    0.40
  -9   9  -3    5.10    0.60
  -9   9  -3    5.20    0.40
 -10   9  -3   17.10    0.90
 -10   9  -3   18.20    0.70
 -11   9  -3    6.10    0.40
  12  -9   3   11.00    0.50
  12  -9   3   11.30    0.60
  13 -10  -3   42.20    1.30
  12 -10  -3   11.10    0.50
  11 -10  -3   73.09    2.20
  10 -10  -3   21.30    1.20
 -10  10   3   20.60    0.80
  -9  10   3    2.70    0.50
  -9  10   3    2.70    0.30
   8 -10  -3   51.89    2.50
  -8  10   3   56.19    1.80
  -8  10   3   54.69    2.10
   7 -10  -3    8.70    0.80
  -7  10   3    8.30    0.50
  -7  10   3    8.80    0.70
   6 -10  -3    0.40    0.40
   6 -10  -3    0.40    0.40
  -6  10   3    0.30    0.30
   6  10  -3    0.70    0.10
  -6  10   3    0.50    0.20
   5 -10  -3   14.80    1.00
   5 -10  -3   13.80    1.00
  -5  10   3   14.80    0.70
   5  10  -3   15.30    0.50
  -5  10   3   14.10    0.80
   4 -10  -3   36.00    1.80
  -4  10   3   36.50    1.50
   4  10  -3   37.40    1.10
  -3  10   3    3.60    0.40
   3  10  -3    4.00    0.20
  -3  10   3    2.80    0.40
  -2  10   3   31.30    1.20
  -2  10   3   30.40    1.20
  -2  10   3   30.00    1.20
  -1  10   3   11.70    0.70
  -1  10   3   12.10    0.60
   0  10   3   19.60    0.90
   0  10   3   20.50    0.80
   0  10   3   20.90    0.80
   0  10  -3   19.40    0.80
   1  10   3   48.60    1.70
  -1  10  -3   47.50    1.70
  -2  10  -3  224.38    7.50
   2  10   3  220.48    7.10
  -2  10  -3  220.08    7.10
  -2  10  -3  214.18    7.50
   3 -10   3    0.00    0.30
   3 -10   3    0.80    0.40
  -3  10  -3    0.40    0.30
   3  10   3    0.10    0.20
  -3  10  -3    0.40    0.20
   4 -10   3   49.80    2.30
   4 -10   3   50.59    2.30
  -4  10  -3   51.59    1.90
  -4  10  -3   47.40    1.90
  -4  10  -3   52.19    1.60
   5 -10   3   34.40    1.80
   5 -10   3   34.90    1.70
  -5  10  -3   34.50    1.50
  -5  10  -3   36.60    1.40
  -5  10  -3   36.70    1.20
   6 -10   3   57.59    2.60
   6 -10   3   53.99    2.60
  -6  10  -3   61.89    2.20
  -6  10  -3   61.79    1.90
  -7  10  -3   23.60    1.10
  -7  10  -3   21.70    0.90
  -8  10  -3    1.90    0.40
  -8  10  -3    1.40    0.30
  -9  10  -3    7.60    0.50
  -9  10  -3    7.50    0.70
 -10  10  -3    0.00    0.20
 -11  10  -3   11.70    0.50
 -12  10  -3    3.40    0.30
  12 -11  -3   19.20    0.70
 -11  11   3    6.20    0.40
 -11  11   3    6.20    0.40
 -10  11   3   54.89    1.70
 -10  11   3   52.19    1.70
  -9  11   3    0.80    0.30
  -9  11   3    0.90    0.30
   8 -11  -3   10.00    0.40
  -8  11   3    9.20    0.70
  -8  11   3   11.20    0.60
   7 -11  -3    4.70    0.30
  -7  11   3    4.50    0.40
  -7  11   3    4.20    0.50
   6 -11  -3    0.40    0.40
  -6  11   3    0.50    0.30
   6  11  -3    0.80    0.10
  -6  11   3    1.00    0.30
  -6  11   3    0.20    0.20
   5 -11  -3    7.30    0.80
   5 -11  -3    7.80    0.80
   5  11  -3    7.70    0.30
  -5  11   3    7.50    0.50
  -5  11   3    7.60    0.50
  -5  11   3    7.00    0.60
   4 -11  -3    1.90    0.50
   4 -11  -3    2.30    0.50
   4  11  -3    2.00    0.20
  -4  11   3    2.10    0.40
  -4  11   3    1.50    0.40
  -4  11   3    2.10    0.30
  -4  11   3    2.80    0.30
  -4  11   3    1.80    0.30
  -3  11   3   92.29    2.80
  -3  11   3   92.99    3.20
  -3  11   3   90.89    3.20
  -3  11   3   94.09    2.80
  -3  11   3   94.09    3.30
  -2  11   3    4.10    0.40
  -2  11   3    4.50    0.40
  -2  11   3    4.20    0.50
  -1  11   3   37.60    1.40
  -1  11   3   40.40    1.50
  -1  11   3   40.50    1.40
   0  11   3  152.58    5.10
   1  11   3    1.80    0.30
  -1  11  -3    1.80    0.30
  -2  11  -3   30.80    1.00
   2  11   3   28.40    1.20
   2  11   3   29.30    1.00
  -2  11  -3   30.60    1.20
   3 -11   3  370.46   15.00
   3 -11   3  387.56   14.00
  -3  11  -3  411.46   12.70
  -3  11  -3  407.96   11.20
   4 -11   3    0.50    0.40
   4 -11   3    0.80    0.40
  -4  11  -3    0.70    0.20
  -4  11  -3    0.90    0.20
  -4  11  -3    0.50    0.30
  -4  11  -3    0.80    0.20
   5 -11   3    3.40    0.60
  -5  11  -3    2.90    0.30
  -5  11  -3    3.50    0.30
  -5  11  -3    2.60    0.40
  -6  11  -3   97.09    3.40
  -6  11  -3   95.39    3.30
  -6  11  -3   91.99    2.80
  -7  11  -3   19.70    0.90
  -7  11  -3   19.70    1.00
  -7  11  -3   19.70    0.80
  -8  11  -3    4.60    0.50
  -8  11  -3    4.80    0.40
  -8  11  -3    4.00    0.40
  -9  11  -3   -0.10    0.20
 -10  11  -3    0.10    0.20
 -11  11  -3   23.30    0.80
 -11  12   3   15.00    0.60
 -10  12   3   82.29    2.50
  -9  12   3    1.90    0.30
  -9  12   3    2.00    0.30
  -8  12   3   34.60    1.20
  -8  12   3   35.00    1.20
   7 -12  -3   23.20    0.80
  -7  12   3   23.80    1.10
  -7  12   3   25.10    1.10
  -7  12   3   24.30    0.90
  -7  12   3   25.00    0.90
   6 -12  -3    8.60    0.40
   6  12  -3    8.00    0.30
  -6  12   3    7.40    0.50
  -6  12   3    7.70    0.70
  -6  12   3    8.00    0.50
  -6  12   3    7.90    0.60
  -6  12   3    8.10    0.50
   5 -12  -3    0.00    0.20
  -5  12   3   -0.10    0.30
  -5  12   3   -0.10    0.20
  -5  12   3    0.30    0.20
   5  12  -3    0.20    0.10
  -5  12   3    0.40    0.20
  -5  12   3    0.40    0.30
   4 -12  -3    1.60    0.50
   4 -12  -3    1.70    0.20
   4  12  -3    1.90    0.20
  -4  12   3    2.40    0.30
  -4  12   3    1.80    0.30
  -4  12   3    1.70    0.40
  -4  12   3    1.70    0.40
   3 -12  -3   20.10    1.30
   3 -12  -3   22.80    0.80
  -3  12   3   23.30    0.80
  -3  12   3   20.60    0.90
  -3  12   3   22.10    0.90
  -3  12   3   23.80    1.10
   2 -12  -3   52.09    1.70
  -2  12   3   53.49    1.70
  -2  12   3   52.89    2.00
   1 -12  -3  122.79    3.70
  -1  12   3  128.39    4.20
  -1  12   3  121.29    3.60
   0 -12  -3    1.20    0.20
   0  12   3   -0.50    0.30
   0  12   3   -0.30    0.20
  -1  12  -3   -0.10    0.30
  -1  12  -3   -0.20    0.20
  -1  12  -3    0.40    0.30
   1  12   3   -0.30    0.20
   1  12   3   -0.10    0.30
   2 -12   3    1.10    0.40
  -2  12  -3    0.00    0.20
  -2  12  -3    0.90    0.30
  -2  12  -3    0.90    0.20
   3 -12   3   28.60    1.60
  -3  12  -3   31.00    1.30
  -3  12  -3   31.00    1.00
  -4  12  -3    0.10    0.30
  -4  12  -3    0.10    0.20
  -5  12  -3   52.49    1.70
  -5  12  -3   52.19    2.00
  -6  12  -3    5.70    0.60
  -6  12  -3    6.30    0.30
  -6  12  -3    6.50    0.50
  -6  12  -3    6.70    0.30
  -7  12  -3   34.50    1.30
  -7  12  -3   34.10    1.40
  -7  12  -3   34.50    1.20
  -7  12  -3   35.40    1.30
  -8  12  -3    2.60    0.30
  -9  12  -3   12.80    0.60
 -10  12  -3    0.10    0.20
 -10  13   3  122.69    3.60
  -9  13   3   60.89    1.90
  -8  13   3    0.30    0.20
   7 -13  -3   19.70    0.70
  -7  13   3   18.30    0.70
  -7  13   3   19.90    0.80
   6 -13  -3    2.70    0.20
   6  13  -3    2.90    0.20
  -6  13   3    2.30    0.30
  -6  13   3    2.20    0.40
  -6  13   3    3.20    0.30
   5 -13  -3    0.80    0.20
  -5  13   3    0.90    0.20
   5  13  -3    1.30    0.10
  -5  13   3    0.70    0.20
  -5  13   3    0.50    0.30
  -5  13   3    1.30    0.20
   4 -13  -3   15.20    0.60
  -4  13   3   15.10    0.60
   4  13  -3   13.60    0.50
  -4  13   3   15.30    0.80
   3 -13  -3   11.00    0.50
  -3  13   3   10.80    0.70
  -3  13   3   10.10    0.50
   2 -13  -3   38.60    1.30
  -2  13   3   42.00    1.60
  -2  13   3   38.40    1.30
   1 -13  -3   69.39    2.10
  -1  13   3   68.79    2.10
  -1  13   3   71.19    2.50
   0 -13  -3    9.20    0.40
   0  13   3    9.50    0.50
   0  13   3    8.70    0.60
  -1 -13  -3   22.30    0.80
  -2  13  -3    4.30    0.30
  -2  13  -3    4.40    0.50
  -3  13  -3    0.30    0.20
  -3  13  -3    0.10    0.20
  -3  13  -3   -0.10    0.20
  -3  13  -3    0.10    0.30
  -4  13  -3   46.90    1.70
  -4  13  -3   45.20    1.40
  -4  13  -3   43.50    1.40
  -5  13  -3   19.90    0.80
  -5  13  -3   20.40    0.80
  -5  13  -3   19.70    0.90
  -6  13  -3    4.50    0.40
  -6  13  -3    4.20    0.40
  -7  13  -3   16.00    0.60
  -7  13  -3   17.10    0.70
   8 -13   3    3.80    0.30
  -8  13  -3    4.00    0.30
  -8  13  -3    3.50    0.30
  -9  13  -3    0.60    0.20
  -9  13  -3    0.70    0.20
  -9  14   3    1.20    0.20
  -8  14   3    2.80    0.30
   7 -14  -3    0.00    0.10
  -7  14   3    0.30    0.20
   6 -14  -3    0.30    0.10
  -6  14   3    0.40    0.20
   5 -14  -3    1.00    0.20
   5  14  -3    1.00    0.10
  -5  14   3    1.10    0.20
   4 -14  -3   11.60    0.50
   4  14  -3   11.60    0.40
  -4  14   3   11.40    0.50
   3 -14  -3    0.00    0.20
  -3  14   3    0.20    0.20
   2 -14  -3    5.20    0.30
  -2  14   3    5.30    0.50
  -2  14   3    5.20    0.40
   1 -14  -3   19.90    0.70
  -1  14   3   19.40    0.70
  -1  14   3   18.20    0.90
   0 -14  -3    3.60    0.30
  -1 -14  -3   16.10    0.60
  -2 -14  -3    8.00    0.40
  -3  14  -3    1.70    0.20
  -4  14  -3   12.80    0.50
  -5  14  -3    5.70    0.40
   6 -14   3    3.30    0.30
  -6  14  -3    3.60    0.30
   7 -14   3    5.70    0.30
  -7  14  -3    5.30    0.30
   8 -14   3    1.20    0.10
  -8  14  -3    1.40    0.20
  -7  15   3    2.00    0.20
   6 -15  -3   -0.10    0.10
  -6  15   3    0.10    0.20
   5 -15  -3    0.90    0.20
  -5  15   3    0.80    0.20
   4 -15  -3    0.30    0.10
   4  15  -3    0.20    0.10
  -4  15   3    0.20    0.20
   3 -15  -3   24.00    0.80
  -3  15   3   24.80    0.80
   3  15  -3   24.50    0.80
   2 -15  -3    4.60    0.30
  -2  15   3    4.30    0.30
   1 -15  -3   14.30    0.60
   0 -15   3   13.40    0.50
   0 -15  -3   14.20    0.50
  -1 -15  -3   12.60    0.50
   1 -15   3   12.00    0.50
  -2 -15  -3    0.20    0.10
   2 -15   3    0.20    0.10
   3 -15   3  107.29    3.20
  -3 -15  -3  104.89    3.20
   4 -15   3    1.20    0.20
   5 -15   3    0.50    0.10
  -5  15  -3    0.50    0.20
   6 -15   3    6.20    0.30
  -6  15  -3    5.70    0.30
   7 -15   3    5.70    0.30
   5 -16  -3    0.40    0.10
   4 -16  -3    0.20    0.10
  -4  16   3    0.30    0.10
   3 -16  -3    9.20    0.40
   2 -16  -3   16.20    0.60
   1 -16  -3   16.70    0.60
   0 -16  -3    8.00    0.40
   0 -16   3    8.00    0.40
  -1 -16  -3    0.50    0.20
   1 -16   3    0.40    0.10
  -2 -16  -3    2.70    0.20
   2 -16   3    3.10    0.20
  -3 -16  -3    8.70    0.40
   3 -16   3    8.80    0.40
  -4 -16  -3    0.20    0.10
   4 -16   3    0.30    0.10
   5 -16   3   21.50    0.70
   2 -17  -3    9.40    0.40
   0 -17  -3    8.60    0.30
  -1 -17  -3    0.10    0.10
 -16   0   4   12.80    0.50
 -15   0   4    0.90    0.20
  15   0  -4    1.30    0.20
  14   0  -4   19.50    1.20
  14   0  -4   20.30    0.90
 -14   0   4   20.80    0.80
  13   0  -4    5.30    0.40
  13   0  -4    5.00    0.30
  13   0  -4    5.60    0.70
  12   0  -4   24.90    1.00
  12   0  -4   25.70    1.40
 -12   0   4   24.40    0.90
  12   0  -4   24.10    1.10
  12   0  -4   23.80    1.30
  12   0  -4   24.90    0.80
  11   0  -4    4.60    0.40
  11   0  -4    2.00    0.50
  11   0  -4    3.80    0.40
  10   0  -4 1024.30   37.70
  10   0  -4  992.30   34.60
  10   0  -4 1022.30   31.90
  10   0  -4  992.50   40.30
   9   0  -4    0.40    0.10
   9   0  -4    0.30    0.10
   9   0  -4    0.70    0.40
   9   0  -4    0.00    0.20
   9   0  -4    0.40    0.20
   9   0  -4    0.40    0.30
   8   0  -4  897.01   37.70
   8   0  -4  960.10   29.80
   8   0  -4  977.60   35.20
   8   0  -4  945.91   31.90
   8   0  -4  943.71   31.90
   7   0  -4    3.20    0.20
   7   0  -4    3.00    0.50
  -7   0   4    2.80    0.50
   7   0  -4    2.90    0.40
   7   0  -4    3.10    0.40
   7   0  -4    2.60    0.40
   6   0  -4  670.13   30.10
  -6   0   4  684.93   27.10
   6   0  -4  664.53   23.40
   6   0  -4  693.53   25.30
  -5   0   4    1.50    0.30
   5   0  -4    0.60    0.30
   5   0  -4    0.90    0.20
  -5   0   4    0.70    0.30
   5   0  -4    0.70    0.20
   5   0  -4    0.50    0.30
  -4   0   4   21.50    1.10
   4   0  -4   21.40    1.00
  -4   0   4   24.00    1.10
   4   0  -4   22.20    1.20
  -4   0   4   23.20    1.10
   4   0  -4   23.60    1.30
   3   0  -4   -3.90    0.20
  -3   0   4   -4.10    0.30
  -3   0   4   -4.10    0.20
   3   0  -4   -4.00    0.30
   3   0  -4   -4.30    0.30
  -3   0   4   -3.80    0.20
  -2   0   4  146.29    6.50
  -2   0   4  157.88    5.90
   2   0  -4  147.29    6.20
   2   0  -4  164.58    6.80
  -2   0   4  146.59    6.10
  -1   0   4   -0.60    0.10
   1   0  -4   -0.60    0.10
   1   0  -4   -0.60    0.10
  -1   0   4   -0.20    0.10
   1   0  -4   -0.50    0.10
  -1   0   4   -0.40    0.10
   0   0   4 1926.21   85.19
   0   0   4 2000.70   79.79
   0   0   4 2029.50   84.99
   0   0   4 2102.89   77.99
   0   0  -4 2042.50   79.79
   0   0  -4 1983.90   84.99
   1   0   4   -0.90    0.20
  -1   0  -4   -0.70    0.20
   1   0   4   -0.60    0.20
   1   0   4   -0.50    0.20
   1   0   4   -0.90    0.20
   2   0   4  542.85   24.10
  -2   0  -4  584.34   24.10
   2   0   4  579.34   22.10
   2   0   4  583.34   24.10
  -2   0  -4  569.24   27.80
   2   0   4  561.94   24.20
  -3   0  -4    1.30    0.30
   3   0   4    0.70    0.20
   3   0   4    0.40    0.30
   3   0   4    0.50    0.20
  -3   0  -4    0.60    0.30
  -3   0  -4    0.30    0.20
   3   0   4    0.40    0.20
  -4   0  -4 1207.98   50.09
   4   0   4 1114.29   50.29
  -4   0  -4 1194.08   47.00
   4   0   4 1203.78   46.20
   4   0   4 1217.48   41.00
   5   0   4    7.20    0.60
   5   0   4    7.10    0.50
  -5   0  -4    7.30    0.70
  -5   0  -4    7.40    0.70
   5   0   4    7.80    0.50
   5   0   4    7.30    0.50
   6   0   4   92.69    3.10
  -6   0  -4   96.99    4.20
   6   0   4   92.29    3.50
   6   0   4   98.39    3.70
   7   0   4    2.50    0.40
   7   0   4    3.00    0.30
   7   0   4    2.40    0.30
   7   0   4    3.00    0.60
   8   0   4  465.75   17.90
   8   0   4  474.25   21.50
   8   0   4  488.35   15.20
   9   0   4    1.50    0.40
   9   0   4    2.00    0.30
  10   0   4    2.70    0.50
  10   0   4    2.80    0.30
  10   0   4    2.20    0.30
  10   0   4    2.30    0.30
 -11   0  -4    0.70    0.20
  11   0   4    0.20    0.20
  11   0   4    0.80    0.30
  11   0   4    0.30    0.20
 -12   0  -4   18.40    0.70
  12   0   4   19.10    0.90
  12   0   4   18.00    0.70
 -13   0  -4    1.20    0.20
  13   0   4    1.00    0.20
  13   0   4    1.10    0.30
 -14   0  -4   26.10    0.90
  14   0   4   26.80    0.90
  15   0   4    0.70    0.10
 -15   0  -4    0.70    0.20
 -16  -1   4    2.20    0.20
 -16   1   4    1.50    0.20
 -15  -1   4    2.20    0.20
  15  -1  -4    1.60    0.30
 -15   1   4    2.00    0.20
  15   1  -4    2.00    0.30
  14  -1  -4    0.20    0.20
  14  -1  -4    0.70    0.40
  14  -1  -4    0.80    0.10
 -14  -1   4    0.50    0.20
  14   1  -4    0.60    0.20
 -14   1   4    1.30    0.20
  13  -1  -4  140.99    5.70
  13  -1  -4  132.59    4.40
  13  -1  -4  134.59    3.80
  13  -1  -4  124.29    4.70
  13   1  -4  137.19    5.70
  13   1  -4  127.99    4.70
 -13   1   4  133.19    4.00
  12  -1  -4    0.60    0.20
  12  -1  -4    0.40    0.30
  12  -1  -4    0.40    0.20
  12  -1  -4    0.10    0.40
  12  -1  -4    0.20    0.40
 -12   1   4   -0.10    0.20
  12   1  -4   -0.10    0.20
  12   1  -4   -0.10    0.40
  11  -1  -4  978.90   38.30
  11  -1  -4  958.30   27.00
  11  -1  -4  959.50   32.80
  11  -1  -4  983.80   30.30
  11  -1  -4  955.20   35.80
  11   1  -4  950.80   38.30
  11   1  -4  944.21   32.80
  11   1  -4  965.00   35.80
  11   1  -4  915.51   30.20
  10  -1  -4   10.90    0.80
  10  -1  -4    8.90    0.70
  10  -1  -4    9.80    0.50
  10  -1  -4   10.50    0.60
  10  -1  -4   10.60    0.50
  10   1  -4   11.30    0.60
  10   1  -4   10.00    0.50
  10   1  -4   10.00    0.70
  10   1  -4    9.50    0.80
   9  -1  -4  184.48    7.10
   9  -1  -4  162.68    8.00
   9  -1  -4  163.88    6.20
   9  -1  -4  174.98    5.50
   9  -1  -4  167.78    5.90
   9  -1  -4  158.38    6.60
   9   1  -4  168.18    5.50
   9   1  -4  169.98    6.60
   9   1  -4  185.28    7.10
   8  -1  -4   31.90    1.10
   8  -1  -4   29.30    1.50
   8  -1  -4   31.00    1.80
   8  -1  -4   30.60    1.10
   8  -1  -4   32.40    1.40
   8  -1  -4   30.10    1.40
   8   1  -4   30.50    1.40
   8   1  -4   29.70    1.10
   8   1  -4   29.70    1.50
   8   1  -4   29.50    1.80
  -7  -1   4   67.19    3.00
   7  -1  -4   68.19    2.60
   7  -1  -4   67.99    2.80
   7  -1  -4   70.89    2.50
   7  -1  -4   61.89    3.20
   7  -1  -4   63.39    2.20
   7   1  -4   66.19    2.80
   7   1  -4   59.79    2.10
   7   1  -4   67.09    2.60
   7   1  -4   60.39    3.30
  -7   1   4   65.49    3.10
   6  -1  -4   40.60    2.00
  -6  -1   4   40.80    1.90
   6  -1  -4   40.20    1.60
   6  -1  -4   39.00    1.50
   6   1  -4   35.40    2.00
   6   1  -4   37.70    1.60
  -6   1   4   38.80    1.90
   6   1  -4   34.30    2.10
   5  -1  -4  326.57   11.90
   5  -1  -4  297.87   15.60
   5  -1  -4  316.47   11.00
   5  -1  -4  308.67   12.80
  -5  -1   4  304.47   12.80
  -5  -1   4  331.77   13.50
   5  -1  -4  323.77   14.10
   5   1  -4  310.67   14.20
   5   1  -4  327.17   11.90
   5   1  -4  319.67   15.50
  -5   1   4  322.27   12.80
  -4  -1   4    7.10    0.50
   4  -1  -4    6.90    0.50
  -4  -1   4    8.30    0.40
   4  -1  -4    7.80    0.70
  -4  -1   4    6.90    0.40
   4  -1  -4    7.40    0.40
   4  -1  -4    7.60    0.50
  -4   1   4    7.00    0.50
  -4   1   4    8.70    0.60
   4   1  -4    7.60    0.60
   4   1  -4    7.60    0.50
   3  -1  -4   21.80    1.00
   3  -1  -4   22.20    1.10
   3  -1  -4   20.20    1.00
  -3  -1   4   21.80    1.10
  -3  -1   4   22.00    1.00
   3  -1  -4   23.40    1.10
   3  -1  -4   22.60    1.40
  -3  -1   4   25.60    0.90
  -3   1   4   21.20    1.10
   3   1  -4   22.20    1.20
  -3   1   4   23.60    1.00
  -3   1   4   22.00    1.10
  -2  -1   4    8.60    0.40
   2  -1  -4    7.90    0.50
   2  -1  -4    8.80    0.50
  -2  -1   4    8.50    0.50
   2  -1  -4    8.60    0.50
   2   1  -4    8.30    0.50
   2   1  -4    8.40    0.50
  -2   1   4    7.90    0.60
   2   1  -4    9.70    0.60
  -2   1   4    7.70    0.50
  -2   1   4    9.30    0.50
   1  -1  -4   30.20    1.40
  -1  -1   4   32.20    1.30
  -1  -1   4   30.40    1.30
  -1  -1   4   30.60    1.40
   1  -1  -4   29.80    1.40
   1   1  -4   35.50    1.50
  -1   1   4   30.70    1.40
  -1   1   4   32.70    1.30
  -1   1   4   30.90    1.40
   1   1  -4   30.80    1.30
   0  -1  -4    0.10    0.20
   0  -1   4    0.10    0.10
   0  -1   4    0.20    0.10
   0  -1  -4    0.00    0.10
   0   1   4   -0.10    0.10
   0   1   4    0.20    0.20
   0   1   4    0.00    0.10
   0   1   4    0.00    0.10
   0   1  -4    0.00    0.10
   0   1  -4    0.00    0.20
   0   1  -4    0.20    0.10
   0   1  -4    0.00    0.10
  -1  -1  -4 1123.69   46.30
   1  -1   4 1106.89   46.10
   1  -1   4 1150.48   46.40
   1   1   4 1080.09   46.30
   1   1   4 1054.49   46.40
   1   1   4 1156.28   42.60
  -1   1  -4 1079.39   46.20
  -1   1  -4 1006.40   53.09
  -2  -1  -4   13.60    0.80
   2  -1   4   13.50    0.80
   2  -1   4   12.30    0.80
   2  -1   4   12.20    1.00
   2   1   4   12.70    0.70
  -2   1  -4   12.20    1.00
   2   1   4   13.00    0.70
  -2   1  -4   12.60    0.80
   2   1   4   13.80    0.80
   2   1   4   14.10    0.70
   3  -1   4  262.47   11.70
  -3  -1  -4  292.67   14.20
   3  -1   4  268.47   14.20
   3  -1   4  296.87   12.30
  -3  -1  -4  304.47   12.30
   3  -1   4  296.57   10.00
  -3   1  -4  296.37   11.60
   3   1   4  286.57   12.40
   3   1   4  296.87   11.20
   3   1   4  284.37   12.20
  -3   1  -4  294.37   12.30
  -3   1  -4  276.97   14.20
  -4  -1  -4    0.80    0.30
   4  -1   4    0.70    0.20
  -4  -1  -4    0.70    0.20
   4  -1   4    1.00    0.20
   4  -1   4    1.00    0.30
   4   1   4    0.60    0.30
  -4   1  -4    0.90    0.30
   4   1   4    0.70    0.20
  -4   1  -4    0.80    0.30
   4   1   4    0.80    0.20
  -5  -1  -4  286.37   12.60
   5  -1   4  296.57   10.20
  -5  -1  -4  297.77   11.90
   5  -1   4  299.87   11.00
   5  -1   4  296.37   12.00
  -5   1  -4  281.57   11.90
  -5   1  -4  286.47   12.70
   5   1   4  305.97   11.00
   5   1   4  286.37   12.70
   6  -1   4    1.40    0.30
   6  -1   4    1.70    0.30
  -6  -1  -4    1.50    0.40
   6  -1   4    2.60    0.30
   6   1   4    1.70    0.50
   6   1   4    1.60    0.20
  -6   1  -4    1.60    0.50
   6   1   4    1.60    0.50
   6   1   4    2.10    0.30
   7  -1   4  288.67   10.30
   7  -1   4  281.17   11.00
   7  -1   4  293.77   11.70
   7  -1   4  294.07    9.30
   7  -1   4  288.27   13.30
   7   1   4  291.27    9.30
   7   1   4  305.37   13.30
   7   1   4  290.27   11.00
   8  -1   4    0.80    0.30
   8  -1   4    0.40    0.30
   8  -1   4    0.90    0.50
   8  -1   4    0.50    0.20
   8   1   4    0.20    0.30
   8   1   4    0.10    0.20
   8   1   4    0.30    0.40
   8   1   4    0.00    0.10
   9  -1   4    2.10    0.30
   9  -1   4    2.40    0.40
   9   1   4    2.30    0.30
   9   1   4    2.10    0.30
  10  -1   4   -0.20    0.20
  10  -1   4   -0.20    0.20
  10  -1   4    0.10    0.30
  10   1   4    0.00    0.20
  10   1   4    0.10    0.20
  10   1   4    0.30    0.20
  11  -1   4    0.50    0.20
  11  -1   4    0.40    0.30
  11  -1   4    0.70    0.40
  11  -1   4    0.30    0.20
 -11  -1  -4    0.60    0.20
  11   1   4    0.40    0.10
  11   1   4    0.30    0.20
  11   1   4    0.50    0.20
 -11   1  -4    0.50    0.20
  11   1   4    0.60    0.30
  12  -1   4   16.10    0.60
  12  -1   4   14.90    0.70
  12  -1   4   14.70    0.70
 -12  -1  -4   14.90    0.60
  12  -1   4   15.60    0.80
  12   1   4   16.00    0.80
  12   1   4   16.10    0.60
 -12   1  -4   17.50    0.70
  13  -1   4   51.19    1.90
  13  -1   4   51.39    1.90
 -13  -1  -4   53.49    1.60
  13  -1   4   48.80    1.60
  13   1   4   51.09    1.80
  13   1   4   50.99    1.60
 -13   1  -4   49.70    1.60
  14  -1   4    1.40    0.20
 -14  -1  -4    1.00    0.20
 -14   1  -4    1.20    0.20
  14   1   4    1.50    0.20
  15  -1   4    8.40    0.30
 -15  -1  -4    8.60    0.40
 -15   1  -4    7.90    0.40
 -16  -2   4    0.00    0.10
 -16   2   4    0.30    0.10
  15  -2  -4    0.30    0.20
  15  -2  -4    0.30    0.10
 -15  -2   4    0.50    0.20
 -15   2   4    0.50    0.20
  14  -2  -4   10.00    0.40
  14  -2  -4   11.10    0.60
 -14   2   4   10.40    0.50
  13  -2  -4   15.90    0.80
  13  -2  -4   16.90    0.60
  13  -2  -4   17.40    1.10
  13  -2  -4   17.60    0.80
 -13   2   4   16.30    0.70
  13   2  -4   17.00    1.10
  13   2  -4   15.90    0.80
  12  -2  -4    8.10    0.60
  12  -2  -4    9.80    0.60
  12  -2  -4    8.50    0.80
  12  -2  -4   10.20    0.80
  12  -2  -4    9.20    0.40
  12   2  -4    7.90    0.50
  12   2  -4    8.00    0.80
 -12   2   4    8.40    0.50
  11  -2  -4   26.80    1.40
  11  -2  -4   27.20    0.90
  11  -2  -4   26.70    1.10
  11  -2  -4   25.50    1.00
  11  -2  -4   24.20    1.40
  11  -2  -4   27.00    1.10
  11   2  -4   26.30    1.10
  11   2  -4   25.10    1.40
  10  -2  -4    8.20    0.50
  10  -2  -4    9.00    0.50
  10  -2  -4    7.20    0.40
  10  -2  -4    7.60    0.70
  10  -2  -4    8.40    0.70
  10  -2  -4    8.70    0.70
  10   2  -4    7.10    0.50
  10   2  -4    8.00    0.70
   9  -2  -4   58.89    2.40
   9  -2  -4   61.99    2.60
   9  -2  -4   57.49    2.10
   9  -2  -4   60.19    2.00
   9  -2  -4   55.09    2.50
   9   2  -4   57.59    2.50
   9   2  -4   57.59    2.60
   8  -2  -4    0.70    0.20
   8  -2  -4    0.70    0.30
   8  -2  -4    0.60    0.30
   8  -2  -4    0.50    0.30
   8  -2  -4    0.30    0.20
   8   2  -4    0.40    0.40
   8   2  -4    0.60    0.30
   8   2  -4    0.50    0.30
   7  -2  -4   57.59    3.00
   7  -2  -4   61.79    2.30
   7  -2  -4   59.79    2.00
   7  -2  -4   57.89    2.60
   7  -2  -4   65.09    2.50
  -7   2   4   59.89    2.90
   7   2  -4   57.89    3.10
   7   2  -4   59.69    2.60
   7   2  -4   62.19    2.50
   6  -2  -4   16.50    0.80
  -6  -2   4   15.80    1.00
   6  -2  -4   19.10    0.90
   6  -2  -4   17.10    1.00
  -6   2   4   17.60    1.10
   6   2  -4   15.30    1.10
   6   2  -4   15.70    0.80
   5  -2  -4    7.00    0.50
  -5  -2   4    6.20    0.50
   5  -2  -4    6.30    0.50
   5  -2  -4    5.80    0.50
   5  -2  -4    5.80    0.40
  -5  -2   4    6.60    0.40
   5   2  -4    6.50    0.40
   5   2  -4    6.10    0.60
  -5   2   4    7.30    0.70
   4  -2  -4    4.90    0.40
   4  -2  -4    6.90    0.70
   4  -2  -4    5.90    0.40
  -4  -2   4    6.00    0.50
   4  -2  -4    6.20    0.40
   4  -2  -4    6.40    0.50
   4  -2  -4    7.00    0.50
   4   2  -4    7.00    0.60
  -4   2   4    5.80    0.50
  -4   2   4    5.90    0.60
   4   2  -4    6.20    0.50
  -3  -2   4   58.29    2.50
   3  -2  -4   59.99    3.30
   3  -2  -4   64.59    2.80
   3  -2  -4   56.49    2.70
   3  -2  -4   56.99    2.60
  -3  -2   4   60.89    2.50
  -3  -2   4   58.89    2.50
  -3   2   4   67.19    2.50
  -3   2   4   60.19    2.70
   3   2  -4   57.19    2.50
   3   2  -4   56.09    2.90
  -3   2   4   56.19    2.70
   3   2  -4   57.49    2.70
   2  -2  -4    6.70    0.50
  -2  -2   4    7.00    0.40
  -2  -2   4    6.50    0.50
   2  -2  -4    7.80    0.40
  -2  -2   4    7.60    0.40
   2  -2  -4    7.00    0.50
  -2   2   4    7.00    0.60
  -2   2   4    6.90    0.50
   2   2  -4    6.70    0.40
  -2   2   4    8.10    0.50
   2   2  -4    7.20    0.60
   2   2  -4    6.70    0.50
   1  -2  -4   29.40    1.40
   1  -2  -4   27.00    1.30
  -1   2   4   29.20    1.40
  -1   2   4   28.70    1.40
   1   2  -4   31.20    1.50
   1   2  -4   27.30    1.30
  -1   2   4   30.70    1.30
   1   2  -4   30.90    1.50
   0  -2   4   25.40    1.50
   0  -2   4   28.10    1.30
   0  -2  -4   26.80    1.30
   0  -2   4   26.90    1.30
   0  -2  -4   28.40    1.30
   0   2   4   25.30    1.30
   0   2   4   27.50    1.40
   0   2   4   28.70    1.20
   0   2  -4   29.70    1.50
   0   2   4   27.70    1.30
   1  -2   4  136.99    6.00
  -1  -2  -4  141.39    6.00
   1  -2   4  143.99    6.30
  -1  -2  -4  150.28    6.30
   1  -2   4  140.59    7.30
   1  -2   4  153.98    6.30
  -1   2  -4  136.89    5.90
   1   2   4  145.69    6.30
  -1   2  -4  151.38    7.30
   1   2   4  152.08    5.70
   1   2   4  146.69    6.40
  -2  -2  -4  228.88    9.40
   2  -2   4  201.48    8.90
   2  -2   4  212.08   10.90
   2  -2   4  217.68    9.40
   2  -2   4  220.28    9.40
   2  -2   4  227.28    7.60
  -2   2  -4  212.78    9.40
   2   2   4  212.28    9.50
  -2   2  -4  233.88   10.90
   2   2   4  215.78    9.30
  -2   2  -4  212.78    8.80
   2   2   4  232.08    8.50
   3  -2   4   33.00    1.30
   3  -2   4   31.40    1.50
  -3  -2  -4   32.30    1.60
   3  -2   4   32.90    1.60
   3  -2   4   28.30    1.90
  -3   2  -4   31.20    1.90
  -3   2  -4   32.30    1.50
   3   2   4   30.60    1.60
   3   2   4   33.70    1.40
  -3   2  -4   32.70    1.60
   4  -2   4  142.39    6.20
   4  -2   4  144.39    6.00
  -4  -2  -4  154.38    6.30
   4  -2   4  143.69    5.40
   4  -2   4  144.59    5.10
  -4   2  -4  142.29    6.30
   4   2   4  135.39    6.30
   4   2   4  133.09    6.50
  -4   2  -4  144.49    5.90
   4   2   4  139.39    5.60
   5  -2   4    3.00    0.30
  -5  -2  -4    2.70    0.50
   5  -2   4    3.40    0.50
   5  -2   4    2.80    0.40
  -5   2  -4    3.40    0.50
   5   2   4    3.20    0.60
   5   2   4    2.60    0.50
   6  -2   4    3.50    0.30
  -6  -2  -4    3.90    0.60
   6  -2   4    3.90    0.40
   6  -2   4    3.40    0.40
   6  -2   4    4.50    0.60
  -6   2  -4    3.70    0.40
   6   2   4    3.80    0.70
   6   2   4    4.00    0.60
   6   2   4    3.70    0.30
  -6   2  -4    5.10    0.60
   7  -2   4   23.50    1.20
   7  -2   4   25.70    1.00
   7  -2   4   24.80    1.20
   7   2   4   26.30    1.60
   7   2   4   26.00    1.70
   7   2   4   25.50    1.00
   8  -2   4    1.20    0.30
   8  -2   4    1.30    0.40
   8  -2   4    1.10    0.30
   8  -2   4    0.90    0.30
   8  -2   4    0.10    0.50
   8   2   4    1.20    0.20
   8   2   4    0.90    0.20
   9  -2   4    0.20    0.30
   9  -2   4    0.10    0.20
   9  -2   4   -0.40    0.30
   9  -2   4    0.20    0.30
   9   2   4    0.00    0.20
   9   2   4    0.00    0.20
  10  -2   4    4.20    0.30
  10  -2   4    3.80    0.50
  10  -2   4    3.00    0.40
  10   2   4    4.40    0.40
  10   2   4    4.20    0.30
  10   2   4    4.00    0.30
  10   2   4    3.80    0.30
  11  -2   4    4.50    0.40
 -11  -2  -4    4.30    0.40
  11  -2   4    4.00    0.30
  11  -2   4    4.70    0.60
  11   2   4    4.40    0.40
 -11   2  -4    4.20    0.40
  11   2   4    4.30    0.30
 -12  -2  -4    0.50    0.20
  12  -2   4    0.40    0.20
  12  -2   4    0.30    0.30
  12  -2   4    1.00    0.20
 -12   2  -4    0.80    0.20
  12   2   4    0.60    0.20
  12   2   4    0.50    0.20
  13  -2   4    1.00    0.20
 -13  -2  -4    1.90    0.20
  13  -2   4    1.20    0.30
  13   2   4    1.50    0.20
 -13   2  -4    1.40    0.20
 -14  -2  -4    1.00    0.20
  14  -2   4    1.00    0.20
  14  -2   4    1.00    0.20
 -14   2  -4    1.20    0.20
  14   2   4    0.80    0.10
  15  -2   4    0.00    0.10
 -15  -2  -4    0.50    0.10
 -15   2  -4    0.00    0.10
 -16  -3   4    0.20    0.10
 -16   3   4   -0.30    0.10
  15  -3  -4   12.50    0.50
  15  -3  -4   12.50    0.60
 -15   3   4   11.80    0.50
  14  -3  -4   -0.10    0.10
  14  -3  -4   -0.10    0.20
 -14   3   4    0.30    0.20
  13  -3  -4   22.80    1.00
  13  -3  -4   20.90    1.00
  13  -3  -4   22.10    1.30
  13  -3  -4   22.20    0.80
 -13   3   4   22.70    0.80
  13   3  -4   20.90    1.30
  12  -3  -4   40.20    2.00
  12  -3  -4   40.10    1.40
  12  -3  -4   39.80    1.50
  12  -3  -4   38.00    1.20
  12  -3  -4   39.20    1.60
  12  -3  -4   37.60    1.90
 -12   3   4   37.10    1.30
  12   3  -4   41.70    2.00
  11  -3  -4  701.23   22.20
  11  -3  -4  666.53   23.70
  11  -3  -4  702.43   28.00
  11  -3  -4  687.43   24.00
  11  -3  -4  713.73   19.70
  11  -3  -4  731.53   26.30
  11   3  -4  682.73   28.00
  10  -3  -4   54.79    2.60
  10  -3  -4   58.99    2.10
  10  -3  -4   56.99    2.50
  10  -3  -4   56.99    2.40
  10  -3  -4   56.79    2.10
  10  -3  -4   56.99    2.00
  10   3  -4   52.39    2.60
   9  -3  -4  277.07   11.30
   9  -3  -4  279.17    9.90
   9  -3  -4  276.27   10.70
   9  -3  -4  286.77    9.00
   9   3  -4  275.47   11.30
   8  -3  -4   11.20    0.70
   8  -3  -4   10.50    0.50
   8  -3  -4   10.80    0.70
   8  -3  -4   10.20    0.70
   8   3  -4    9.60    1.00
   8   3  -4   10.30    0.70
   7  -3  -4   42.40    1.50
   7  -3  -4   42.80    1.70
   7  -3  -4   43.80    1.80
   7   3  -4   39.60    2.30
   7   3  -4   38.00    1.80
   6  -3  -4    5.00    0.40
   6  -3  -4    4.70    0.30
   6  -3  -4    4.70    0.50
   6  -3  -4    4.40    0.50
   6   3  -4    4.70    0.50
   6   3  -4    5.00    0.70
   5  -3  -4  467.55   17.40
   5  -3  -4  465.95   18.80
   5  -3  -4  478.65   16.00
   5   3  -4  451.25   20.70
   5   3  -4  447.06   19.80
  -5   3   4  472.95   18.70
  -4  -3   4   36.70    1.60
   4  -3  -4   37.40    1.40
   4  -3  -4   36.40    1.70
   4  -3  -4   35.90    1.50
   4  -3  -4   35.30    1.70
   4   3  -4   34.40    1.80
   4   3  -4   33.60    1.70
  -4   3   4   37.60    1.80
   3  -3  -4   13.90    0.80
  -3  -3   4   13.40    0.60
   3  -3  -4   13.30    0.80
  -3  -3   4   13.90    0.60
  -3  -3   4   13.60    0.60
   3  -3  -4   13.50    0.70
   3   3  -4   13.20    0.80
   3   3  -4   12.80    0.80
  -3   3   4   12.90    0.80
  -2  -3   4   45.40    1.90
   2  -3  -4   41.60    2.00
   2  -3  -4   46.50    2.10
   2   3  -4   44.60    2.20
   2   3  -4   44.50    2.10
  -2   3   4   46.50    2.10
  -2   3   4   44.10    2.10
  -2   3   4   50.99    1.90
   1  -3  -4  211.38    9.20
  -1  -3   4  225.68   11.00
  -1  -3   4  220.78    9.20
   1  -3  -4  233.68    9.70
  -1   3   4  220.18    9.60
  -1   3   4  226.98    9.10
   1   3  -4  225.78    9.60
  -1   3   4  242.78    8.80
   0  -3   4   45.30    2.20
   0  -3   4   48.90    2.60
   0  -3   4   51.09    2.20
   0  -3  -4   46.00    2.20
   0  -3  -4   51.09    2.30
   0   3   4   48.80    2.40
   0   3   4   48.00    2.20
   0   3   4   52.29    2.20
   0   3  -4   46.90    2.00
   0   3  -4   53.79    2.60
   0   3   4   51.69    2.00
   1  -3   4 1002.20   53.19
   1  -3   4 1058.89   44.00
  -1  -3  -4 1040.50   43.90
  -1  -3  -4 1125.09   46.30
   1  -3   4 1096.69   46.20
   1  -3   4 1147.89   46.20
   1   3   4 1109.19   43.40
  -1   3  -4 1070.09   43.40
   1   3   4 1146.79   48.30
   1   3   4 1133.49   42.60
   1   3   4 1065.09   46.20
   1   3   4 1063.19   46.50
  -1   3  -4 1211.68   53.29
   2  -3   4  243.38    7.90
  -2  -3  -4  217.38    9.20
   2  -3   4  231.48   11.20
   2  -3   4  226.88    9.70
  -2  -3  -4  236.38    9.70
   2  -3   4  215.68    9.70
  -2   3  -4  221.88    9.10
   2   3   4  234.98    8.80
   2   3   4  221.28   10.10
   2   3   4  220.88    9.80
   2   3   4  209.08    9.60
  -2   3  -4  233.58   11.20
   3  -3   4 1640.44   54.29
  -3  -3  -4 1572.74   66.69
   3  -3   4 1595.14   63.69
   3  -3   4 1611.14   66.69
   3   3   4 1596.24   61.29
  -3   3  -4 1640.24   62.59
   3   3   4 1559.24   69.69
  -3   3  -4 1494.05   76.89
   3   3   4 1544.95   67.09
   4  -3   4    1.20    0.20
   4  -3   4    1.30    0.30
   4  -3   4    1.30    0.30
  -4  -3  -4    0.90    0.30
   4  -3   4    1.20    0.30
  -4   3  -4    1.30    0.30
   4   3   4    1.00    0.40
   4   3   4    1.40    0.40
   5  -3   4   92.79    3.50
   5  -3   4   86.79    3.30
   5  -3   4   90.59    3.90
   5   3   4   82.29    2.90
  -5   3  -4   89.59    3.90
   5   3   4   87.79    4.30
   5   3   4   89.09    4.20
   6  -3   4   56.69    2.60
   6  -3   4   55.49    2.20
   6  -3   4   49.90    2.10
   6  -3   4   52.19    1.90
  -6  -3  -4   55.69    2.60
   6   3   4   51.69    1.80
   6   3   4   59.39    1.90
   6   3   4   51.39    2.80
   6   3   4   56.09    2.80
  -6   3  -4   51.89    1.90
   7  -3   4  104.59    3.90
   7  -3   4   99.39    4.10
   7  -3   4  106.59    3.40
   7   3   4  105.19    3.60
   7   3   4  103.39    5.10
  -7   3  -4   98.89    3.40
   7   3   4  101.09    3.40
   7   3   4  105.39    5.00
   8  -3   4   21.90    1.20
   8  -3   4   21.40    1.10
   8  -3   4   22.20    0.90
   8   3   4   21.60    0.80
   8   3   4   20.70    0.90
   9  -3   4    0.50    0.30
   9  -3   4    0.90    0.30
   9  -3   4    0.80    0.40
   9  -3   4    0.80    0.30
   9   3   4    1.40    0.20
   9   3   4    0.80    0.10
   9   3   4    0.80    0.20
  10  -3   4    0.10    0.20
  10  -3   4    0.70    0.40
  10  -3   4    0.20    0.30
  10  -3   4    0.10    0.20
  10  -3   4    0.50    0.40
  10   3   4    0.20    0.20
  10   3   4    0.40    0.20
  11  -3   4    1.90    0.40
  11  -3   4    2.30    0.40
 -11  -3  -4    2.30    0.20
  11  -3   4    2.20    0.30
  11   3   4    2.30    0.30
 -11   3  -4    2.10    0.30
  11   3   4    2.20    0.20
  12  -3   4    3.80    0.30
  12  -3   4    3.60    0.40
 -12  -3  -4    3.90    0.40
  12   3   4    3.90    0.30
  12   3   4    4.00    0.40
 -12   3  -4    3.70    0.30
 -13  -3  -4   21.70    0.80
  13  -3   4   21.50    0.80
  13  -3   4   20.60    0.80
  13  -3   4   22.40    0.90
 -13   3  -4   21.00    0.80
  13   3   4   21.00    0.70
 -14  -3  -4    8.20    0.40
  14  -3   4    9.00    0.40
  14  -3   4    8.60    0.50
 -14   3  -4    8.50    0.40
 -15  -3  -4    2.40    0.20
  15  -3   4    2.40    0.20
 -15   3  -4    2.30    0.20
 -16   4   4   17.70    0.60
  15  -4  -4    8.10    0.50
  15  -4  -4    8.10    0.30
 -15   4   4    7.60    0.40
  14  -4  -4   13.10    0.50
  14  -4  -4   14.20    0.70
 -14   4   4   11.60    0.50
  13  -4  -4    1.60    0.30
  13  -4  -4    1.30    0.40
  13  -4  -4    1.20    0.30
  13  -4  -4    1.20    0.20
 -13   4   4    1.10    0.20
  13   4  -4    1.30    0.40
  12  -4  -4   18.50    1.20
  12  -4  -4   19.30    1.20
  12  -4  -4   17.20    0.70
  12  -4  -4   20.90    0.90
  12  -4  -4   19.50    0.90
  12   4  -4   20.00    1.20
 -12   4   4   18.70    0.80
  11  -4  -4    4.10    0.40
  11  -4  -4    4.10    0.60
  11  -4  -4    4.60    0.60
  11  -4  -4    4.70    0.30
  11  -4  -4    5.00    0.50
  11  -4  -4    4.10    0.40
  11   4  -4    3.60    0.60
 -11   4   4    4.90    0.40
  10  -4  -4  703.23   27.80
  10  -4  -4  663.73   24.10
  10  -4  -4  688.13   22.10
  10  -4  -4  740.83   26.10
  10   4  -4  674.93   27.80
   9  -4  -4    2.80    0.50
   9  -4  -4    4.10    0.60
   9  -4  -4    3.30    0.50
   9  -4  -4    2.80    0.30
   9   4  -4    3.00    0.50
   8  -4  -4  438.46   13.80
   8  -4  -4  422.56   15.10
   8  -4  -4  412.86   16.30
   8   4  -4  439.26   17.40
   8   4  -4  447.16   19.60
   7  -4  -4    3.10    0.30
   7  -4  -4    2.90    0.40
   7  -4  -4    3.00    0.40
   7   4  -4    2.80    0.60
   7   4  -4    2.50    0.40
   6  -4  -4  109.99    4.70
   6  -4  -4  102.99    3.60
   6  -4  -4  113.79    4.30
   6  -4  -4  107.99    4.00
  -6   4   4  109.89    4.80
   6   4  -4  105.79    5.20
   6   4  -4  112.49    5.00
   6   4  -4  107.69    4.50
   5  -4  -4    0.50    0.30
   5  -4  -4    1.00    0.30
   5  -4  -4    0.50    0.30
   5   4  -4    0.40    0.30
   5   4  -4    0.80    0.30
   5   4  -4    0.60    0.40
  -5   4   4    0.70    0.40
   4  -4  -4    5.00    0.50
   4  -4  -4    5.10    0.40
   4  -4  -4    5.30    0.40
   4   4  -4    4.80    0.50
  -4   4   4    5.40    0.60
   4   4  -4    4.50    0.60
  -3  -4   4    3.40    0.30
   3  -4  -4    4.60    0.50
   3  -4  -4    3.40    0.40
   3   4  -4    3.10    0.40
   3   4  -4    3.00    0.50
  -3   4   4    4.40    0.50
  -2  -4   4  373.96   14.90
   2  -4  -4  387.96   15.80
   2  -4  -4  376.16   15.00
   2   4  -4  348.37   15.80
  -2   4   4  368.86   14.40
  -2   4   4  388.56   14.90
   2   4  -4  347.87   16.40
   1  -4  -4    5.30    0.50
   1  -4  -4    4.60    0.40
  -1  -4   4    5.20    0.40
  -1   4   4    4.70    0.40
   1   4  -4    7.30    0.60
  -1   4   4    5.00    0.50
   1   4  -4    4.70    0.40
   0  -4  -4  514.95   22.40
   0  -4  -4  579.04   23.50
   0  -4   4  540.25   27.00
   0  -4   4  533.45   22.40
   0  -4   4  587.14   23.40
   0   4   4  567.64   22.10
   0   4   4  607.04   21.60
   0   4  -4  538.05   21.90
   0   4   4  528.05   23.70
   0   4   4  592.74   24.40
   0   4  -4  519.35   23.60
  -1  -4  -4   58.39    2.50
   1  -4   4   52.69    3.00
  -1  -4  -4   51.79    2.40
   1  -4   4   53.29    2.50
   1  -4   4   59.59    2.50
   1  -4   4   55.29    2.50
   1   4   4   58.99    2.30
  -1   4  -4   54.39    2.30
   1   4   4   54.69    2.40
   1   4   4   49.60    2.60
   1   4   4   55.69    2.60
   1   4   4   52.09    2.50
  -1   4  -4   60.19    3.00
  -2  -4  -4  145.09    6.30
  -2  -4  -4  155.88    6.60
   2  -4   4  142.69    7.70
   2  -4   4  157.18    6.40
   2  -4   4  155.18    6.60
  -2   4  -4  164.18    7.80
   2   4   4  146.09    6.80
   2   4   4  160.08    6.00
  -2   4  -4  154.28    6.20
   2   4   4  146.09    6.90
   3  -4   4   16.30    1.00
  -3  -4  -4   14.30    0.80
   3  -4   4   16.00    0.80
  -3  -4  -4   16.30    0.90
   3  -4   4   16.50    1.00
   3  -4   4   16.90    0.80
  -3   4  -4   15.60    0.90
   3   4   4   15.20    1.00
   3   4   4   15.50    0.80
   3   4   4   14.90    1.10
   4  -4   4  872.01   37.00
   4  -4   4  891.91   32.50
   4  -4   4  873.21   35.20
   4  -4   4  891.21   30.10
   4   4   4  849.52   38.60
  -4   4  -4  887.21   34.70
   4   4   4  841.12   37.20
   5  -4   4    0.20    0.20
   5  -4   4    0.40    0.30
   5  -4   4    0.20    0.30
   5  -4   4    0.30    0.20
   5   4   4    0.00    0.40
   5   4   4   -0.10    0.40
  -5   4  -4    0.20    0.30
  -5   4  -4    0.40    0.20
   5   4   4    0.20    0.20
   6  -4   4   18.00    0.80
   6  -4   4   17.80    1.20
   6  -4   4   16.70    1.00
   6  -4   4   18.00    0.90
   6   4   4   19.30    1.40
   6   4   4   19.00    1.30
   6   4   4   18.20    0.70
   6   4   4   18.10    0.70
   7  -4   4    2.00    0.40
   7  -4   4    2.30    0.30
   7  -4   4    3.50    0.50
   7   4   4    2.10    0.20
  -7   4  -4    2.80    0.30
   7   4   4    2.60    0.20
   7   4   4    2.10    0.60
   7   4   4    2.90    0.30
   8  -4   4  194.28    6.30
   8  -4   4  189.28    7.40
   8  -4   4  186.88    7.00
   8   4   4  195.28    6.50
  -8   4  -4  189.38    6.30
   8   4   4  180.78    6.20
   8   4   4  209.88    6.50
   9  -4   4    0.10    0.40
   9  -4   4   -0.20    0.20
   9  -4   4    0.00    0.30
   9   4   4   -0.10    0.20
  10  -4   4    0.70    0.20
  10  -4   4    1.00    0.30
  10  -4   4    1.00    0.40
  10  -4   4    1.10    0.40
  10  -4   4    0.80    0.40
 -10   4  -4    0.50    0.20
  10   4   4    0.40    0.20
  10   4   4    0.70    0.20
  11  -4   4    1.10    0.20
 -11  -4  -4    0.80    0.20
  11  -4   4    0.90    0.40
  11  -4   4    0.70    0.30
  11   4   4    0.90    0.20
  11   4   4    0.60    0.20
 -11   4  -4    0.80    0.20
 -12  -4  -4    6.30    0.40
  12  -4   4    6.40    0.40
  12  -4   4    6.30    0.50
 -12   4  -4    6.30    0.40
  13  -4   4    0.00    0.20
 -13  -4  -4    0.10    0.20
  13  -4   4    0.20    0.20
 -13   4  -4    0.20    0.20
  14  -4   4   10.80    0.60
  14  -4   4   10.30    0.40
 -14  -4  -4   11.00    0.50
 -14   4  -4   10.40    0.40
 -15  -4  -4    0.20    0.10
  15  -4   4    0.10    0.10
  15  -5  -4    0.10    0.20
  15  -5  -4    0.10    0.10
 -15   5   4    0.10    0.20
  14  -5  -4   19.50    0.80
  14  -5  -4   17.20    0.60
 -14   5   4   17.60    0.70
  13  -5  -4  136.89    4.60
  13  -5  -4  139.99    5.80
  13  -5  -4  135.99    4.00
  13  -5  -4  134.19    4.90
  13  -5  -4  139.99    4.70
 -13   5   4  138.19    4.10
  12  -5  -4   22.00    1.30
  12  -5  -4   21.40    1.00
  12  -5  -4   19.90    1.00
  12  -5  -4   21.40    0.90
  12  -5  -4   22.30    0.80
  12   5  -4   20.40    1.30
 -12   5   4   21.20    0.80
  11  -5  -4  675.83   26.00
  11  -5  -4  701.13   27.80
  11  -5  -4  698.53   19.60
  11  -5  -4  698.33   22.00
  11  -5  -4  686.13   23.80
 -11   5   4  710.73   20.10
  11   5  -4  668.43   27.80
  10  -5  -4   70.39    2.50
  10  -5  -4   72.29    2.20
  10  -5  -4   73.09    3.10
  10  -5  -4   70.99    3.20
  10   5  -4   70.29    3.20
   9  -5  -4  116.09    4.60
   9  -5  -4  106.49    3.80
   9  -5  -4  113.69    4.30
   9   5  -4  116.89    4.80
   8  -5  -4   11.20    0.80
   8  -5  -4   13.10    0.60
   8  -5  -4   12.30    0.80
   8   5  -4   12.60    0.80
   7  -5  -4  101.59    4.10
   7  -5  -4  107.19    3.40
   7  -5  -4  103.09    3.90
   7   5  -4  104.79    4.30
   7   5  -4   96.69    5.00
   6  -5  -4   43.20    2.10
   6  -5  -4   43.40    1.80
   6  -5  -4   43.20    1.80
   6  -5  -4   42.10    1.50
   6   5  -4   42.30    2.30
   6   5  -4   41.30    1.90
   6   5  -4   42.40    2.20
  -6   5   4   42.60    1.60
   5  -5  -4  104.39    4.40
   5  -5  -4  105.59    4.00
   5  -5  -4  105.79    3.80
   5  -5  -4   98.99    3.30
  -5   5   4   99.89    3.40
   5   5  -4  103.29    4.20
   5   5  -4  101.39    4.70
  -5   5   4   96.29    4.50
   5   5  -4   97.89    4.90
   4  -5  -4   74.69    2.80
   4  -5  -4   72.99    3.20
   4   5  -4   67.69    3.40
   4   5  -4   66.19    3.30
  -4   5   4   70.99    3.20
   3  -5  -4   32.70    1.70
   3  -5  -4   34.70    1.70
   3   5  -4   32.90    1.80
   3   5  -4   31.80    1.70
  -3   5   4   31.60    1.70
   2  -5  -4   47.90    2.10
   2  -5  -4   46.20    2.20
  -2  -5   4   43.20    2.00
   2   5  -4   45.30    2.30
  -2   5   4   44.00    2.10
   2   5  -4   44.50    2.10
  -1  -5   4    1.50    0.30
   1  -5  -4    1.70    0.30
   1  -5  -4    1.40    0.30
  -1  -5   4    1.80    0.20
   1   5  -4    1.70    0.30
  -1   5   4    3.80    0.50
  -1   5   4    2.00    0.50
   0  -5   4   15.60    0.80
   0  -5  -4   16.00    0.90
   0  -5   4   15.00    0.90
   0  -5  -4   15.20    0.90
   0   5  -4   14.50    0.90
   0   5   4   14.80    1.10
   0   5   4   15.00    0.80
   0   5   4   16.10    0.90
   1  -5   4  316.07   14.00
   1  -5   4  330.87   13.40
  -1  -5  -4  323.87   14.00
  -1  -5  -4  318.67   13.30
   1   5   4  335.87   13.20
   1   5   4  338.37   12.80
   1   5   4  332.47   14.20
  -2  -5  -4   11.00    0.80
  -2  -5  -4   10.70    0.70
   2  -5   4   10.80    0.80
   2  -5   4   11.70    0.80
   2   5   4   11.50    0.60
  -2   5  -4   12.80    1.00
  -2   5  -4   11.60    0.70
   2   5   4   11.00    0.70
   2   5   4   12.10    0.90
   3  -5   4    2.00    0.30
  -3  -5  -4    1.40    0.30
   3  -5   4    1.60    0.30
   3  -5   4    1.80    0.40
   3   5   4    1.90    0.50
  -3   5  -4    1.10    0.30
  -3   5  -4    2.00    0.20
   3   5   4    1.90    0.40
   4  -5   4   -0.20    0.30
   4  -5   4    0.30    0.30
  -4   5  -4    0.30    0.20
   4   5   4    0.30    0.40
   4   5   4    0.80    0.40
   4   5   4    0.10    0.20
  -4   5  -4    0.30    0.30
   5  -5   4  289.07   11.00
   5  -5   4  281.87   10.20
   5  -5   4  282.77    9.30
   5  -5   4  290.27   12.00
  -5   5  -4  283.67    9.30
   5   5   4  294.27    9.90
   5   5   4  301.97   12.80
   5   5   4  287.77    9.30
   5   5   4  298.47   13.20
  -5   5  -4  293.67   11.90
   6  -5   4   69.69    2.40
   6  -5   4   70.29    2.80
   6  -5   4   67.59    2.90
  -6   5  -4   72.19    2.50
   6   5   4   69.19    2.40
   6   5   4   70.89    2.40
   6   5   4   71.29    3.60
   6   5   4   73.89    2.40
   6   5   4   69.79    3.60
   7  -5   4  234.98    7.60
   7  -5   4  236.48    9.00
   7  -5   4  231.48    8.40
  -7   5  -4  233.98    7.60
   7   5   4  234.88    7.50
   7   5   4  231.28   10.90
   8  -5   4    5.20    0.70
   8  -5   4    5.30    0.60
   8  -5   4    4.50    0.40
   8   5   4    4.00    0.40
  -8   5  -4    4.70    0.50
   9  -5   4    2.90    0.30
   9  -5   4    2.00    0.40
   9  -5   4    3.10    0.40
   9  -5   4    2.90    0.50
   9   5   4    2.70    0.30
   9   5   4    2.70    0.20
  10  -5   4    0.30    0.30
  10  -5   4    0.20    0.20
  10  -5   4    0.10    0.30
  10  -5   4    0.40    0.30
  10   5   4    0.20    0.10
 -10   5  -4    0.00    0.20
  11  -5   4    0.30    0.20
  11  -5   4    1.10    0.40
 -11  -5  -4    0.40    0.20
  11  -5   4    0.30    0.30
 -11   5  -4    0.10    0.20
  12  -5   4   25.70    0.90
 -12  -5  -4   27.40    0.90
  12  -5   4   26.00    1.10
 -12   5  -4   25.20    0.90
 -13  -5  -4   59.09    1.80
  13  -5   4   60.39    2.20
  13  -5   4   59.09    1.80
  14  -5   4    1.30    0.20
 -14  -5  -4    1.30    0.20
  14  -5   4    1.40    0.20
 -15  -5  -4    0.20    0.10
  15  -6  -4    0.00    0.10
 -15   6   4    0.30    0.10
  14  -6  -4   34.80    1.30
  14  -6  -4   32.70    1.00
 -14   6   4   31.20    1.10
  13  -6  -4   48.30    1.50
  13  -6  -4   50.59    1.80
  13  -6  -4   48.20    1.90
 -13   6   4   47.90    1.50
  12  -6  -4   30.00    1.60
  12  -6  -4   31.00    1.30
  12  -6  -4   30.60    1.30
  12  -6  -4   30.20    1.00
 -12   6   4   30.30    1.10
  11  -6  -4   54.59    1.70
  11  -6  -4   55.79    2.60
  11  -6  -4   57.69    2.10
  11  -6  -4   57.79    2.10
  11  -6  -4   58.19    2.60
 -11   6   4   55.49    1.80
  10  -6  -4   34.90    1.40
  10  -6  -4   33.90    1.80
  10  -6  -4   35.50    1.20
  10  -6  -4   35.00    1.70
 -10   6   4   36.00    1.20
   9  -6  -4  234.88    7.70
   9  -6  -4  241.38    9.20
   9  -6  -4  228.48    8.60
   9   6  -4  243.88    9.80
   8  -6  -4    4.50    0.40
   8  -6  -4    4.50    0.60
   8  -6  -4    4.80    0.60
   8   6  -4    3.60    0.50
   7  -6  -4   86.79    2.90
   7  -6  -4   83.59    3.50
   7  -6  -4   84.39    3.30
  -7   6   4   84.59    3.00
   7   6  -4   96.29    4.60
   6  -6  -4   12.40    0.60
   6  -6  -4   11.40    1.00
   6  -6  -4   11.70    0.80
   6  -6  -4   12.50    0.80
  -6   6   4   11.90    0.60
   6   6  -4   11.50    1.10
   5  -6  -4   18.50    0.80
   5  -6  -4   18.10    1.00
   5  -6  -4   19.10    1.00
   5  -6  -4   18.10    1.20
  -5   6   4   18.60    0.80
   5   6  -4   18.40    1.30
   4  -6  -4    2.20    0.40
   4  -6  -4    2.20    0.20
   4   6  -4    2.60    0.50
  -4   6   4    2.60    0.30
  -4   6   4    3.00    0.60
   3  -6  -4  240.18    9.60
  -3   6   4  229.08    7.50
   3   6  -4  227.38   10.50
  -3   6   4  229.48    9.60
  -2  -6   4   50.39    2.40
  -2  -6   4   56.69    2.40
   2  -6  -4   53.99    2.60
   2  -6  -4   56.19    2.60
  -2   6   4   61.89    1.90
   2   6  -4   49.99    2.70
  -2   6   4   54.99    2.60
  -1  -6   4    3.00    0.40
   1  -6  -4    3.20    0.50
  -1   6   4    2.00    0.60
  -1   6   4    2.70    0.50
   0  -6   4   43.90    2.10
   0  -6  -4   44.00    2.10
   0   6   4   42.50    2.10
   0   6   4   44.60    2.40
  -1  -6  -4  224.88    9.40
   1  -6   4  231.58    9.50
   1   6   4  226.28    9.30
   1   6   4  231.98   10.10
   2  -6   4  248.28   10.10
  -2  -6  -4  238.28   10.00
   2   6   4  254.47   10.80
   2   6   4  236.18    7.80
  -2   6  -4  239.88    7.80
   3  -6   4  315.87   11.70
   3  -6   4  342.87   12.60
   3  -6   4  345.37   13.80
   3   6   4  342.67   14.70
  -3   6  -4  331.97   10.70
   3   6   4  328.57   10.70
   4  -6   4  317.27   13.00
   4  -6   4  299.17   11.00
   4  -6   4  313.87   11.80
   4   6   4  312.07   10.70
   4   6   4  307.77   10.00
  -4   6  -4  304.87   10.00
   4   6   4  323.37   10.60
   4   6   4  334.17   13.90
   5  -6   4   31.70    1.50
   5  -6   4   32.30    1.50
   5   6   4   32.70    1.20
  -5   6  -4   32.00    1.30
   5   6   4   34.10    1.20
   5   6   4   33.90    2.10
   5   6   4   33.90    1.20
   6  -6   4    9.50    0.80
   6  -6   4    9.40    0.70
   6   6   4    8.70    0.50
  -6   6  -4    9.10    0.60
   7  -6   4   72.19    2.60
   7  -6   4   73.49    3.10
   7  -6   4   75.49    3.00
  -7   6  -4   76.09    2.60
   7   6   4   73.29    2.50
   8  -6   4    2.10    0.50
   8  -6   4    3.10    0.50
   8  -6   4    2.10    0.30
  -8   6  -4    2.30    0.40
   8   6   4    3.30    0.30
   9  -6   4    0.20    0.20
   9  -6   4    0.20    0.30
   9  -6   4    0.00    0.30
   9  -6   4    0.20    0.40
  -9   6  -4    0.40    0.30
  10  -6   4   24.30    0.90
  10  -6   4   24.10    1.10
  11  -6   4   39.00    1.30
  11  -6   4   39.60    1.50
  11  -6   4   38.30    1.90
  12  -6   4    0.20    0.20
 -12  -6  -4    0.30    0.20
  13  -6   4   14.80    0.70
 -13  -6  -4   14.90    0.60
  13  -6   4   16.20    0.60
 -14  -6  -4    3.60    0.30
  14  -6   4    3.60    0.20
  14  -6   4    3.00    0.30
  15  -7  -4   14.60    0.50
  14  -7  -4    5.30    0.40
  14  -7  -4    4.80    0.30
  13  -7  -4    2.10    0.30
  13  -7  -4    1.70    0.20
 -13   7   4    2.20    0.20
  12  -7  -4   52.99    2.00
  12  -7  -4   53.79    2.00
  12  -7  -4   57.09    2.60
  12  -7  -4   55.79    1.70
 -12   7   4   53.39    1.70
  11  -7  -4  254.17    8.10
  11  -7  -4  253.27   10.20
  11  -7  -4  243.98    7.10
  11  -7  -4  241.78    8.60
 -11   7   4  246.58    7.30
  10  -7  -4  260.57    8.60
  10  -7  -4  266.67   10.80
  10  -7  -4  259.17   10.20
  10  -7  -4  263.57    7.60
 -10   7   4  266.67    7.80
   9  -7  -4  268.47   10.40
   9  -7  -4  263.27    8.70
   9  -7  -4  279.67    7.70
   9  -7  -4  265.57    9.70
   8  -7  -4    0.90    0.30
   8  -7  -4    0.70    0.40
   8  -7  -4    1.10    0.40
  -8   7   4    1.00    0.30
   7  -7  -4   25.70    1.00
   7  -7  -4   24.50    1.30
   7  -7  -4   23.60    1.30
  -7   7   4   26.30    1.10
   6  -7  -4   18.10    0.80
   6  -7  -4   17.40    1.00
   6  -7  -4   16.90    1.00
  -6   7   4   18.40    0.90
   6   7  -4   18.20    1.40
   5  -7  -4  146.79    4.80
   5  -7  -4  146.59    5.70
   5  -7  -4  146.09    5.40
  -5   7   4  149.49    4.90
   5   7  -4  145.19    6.90
   4  -7  -4   14.10    0.60
   4  -7  -4   13.30    1.00
  -4   7   4   14.10    0.70
   4   7  -4   13.60    1.10
   3  -7  -4   14.30    1.00
  -3   7   4   13.30    1.00
   3   7  -4   13.60    1.00
  -3   7   4   13.60    0.70
   2  -7  -4   55.29    2.60
  -2   7   4   55.09    2.90
  -2   7   4   55.09    2.60
  -2   7   4   55.39    1.90
  -1  -7   4  129.39    5.40
   1  -7  -4  127.69    5.40
  -1   7   4  126.29    4.10
  -1   7   4  116.39    5.40
  -1   7   4  125.49    4.10
  -1   7   4  132.49    5.90
   0  -7  -4   47.50    2.20
   0  -7   4   47.80    2.30
   0   7  -4   45.10    1.60
   0   7   4   44.80    1.60
   0   7   4   47.40    2.50
   0   7   4   43.50    2.20
  -1  -7  -4  211.98    8.60
   1  -7   4  209.28    8.70
   1   7   4  199.58    6.70
  -1   7  -4  203.08    6.60
  -1   7  -4  210.38    7.00
   1   7   4  206.48    9.30
  -2  -7  -4  321.77   13.00
   2  -7   4  328.17   13.10
  -2   7  -4  309.77   10.10
   2   7   4  315.57   10.10
  -2   7  -4  303.97   10.80
   2   7   4  310.17   10.70
   2   7   4  328.37   13.90
   3  -7   4  813.22   31.70
   3  -7   4  821.22   29.40
   3  -7   4  878.31   34.50
  -3   7  -4  855.61   28.80
   3   7   4  839.82   28.70
  -3   7  -4  865.81   26.90
   3   7   4  841.52   28.70
   3   7   4  896.71   36.50
   3   7   4  845.52   26.90
   4  -7   4   12.00    0.80
   4  -7   4   11.60    0.70
   4   7   4   11.10    0.60
  -4   7  -4   11.50    0.60
   4   7   4   12.70    1.20
   5  -7   4    1.70    0.40
   5  -7   4    3.10    0.40
  -5   7  -4    1.90    0.30
   5   7   4    2.10    0.30
   6  -7   4   59.09    2.40
   6  -7   4   57.89    2.50
   6   7   4   57.29    2.00
  -6   7  -4   56.49    2.10
   7  -7   4   13.60    0.90
   7  -7   4   12.30    0.90
  -7   7  -4   13.70    0.80
   8  -7   4   39.60    1.90
   8  -7   4   38.90    1.80
  -8   7  -4   38.10    1.60
  -8   7  -4   39.30    1.30
   9  -7   4    1.50    0.30
  -9   7  -4    1.60    0.30
  -9   7  -4    1.30    0.40
  10  -7   4    2.90    0.40
  10  -7   4    2.90    0.30
  11  -7   4    1.00    0.30
  11  -7   4    0.80    0.20
  11  -7   4    1.50    0.40
 -12  -7  -4    2.80    0.20
  12  -7   4    2.20    0.20
  13  -7   4    9.00    0.50
 -13  -7  -4    9.50    0.40
  13  -7   4    9.90    0.40
 -14  -7  -4    1.70    0.20
  14  -7   4    1.30    0.10
  14  -8  -4    5.00    0.30
  13  -8  -4   20.00    0.70
  13  -8  -4   20.70    0.90
  12  -8  -4    7.30    0.40
  12  -8  -4    6.80    0.50
  11  -8  -4    5.30    0.70
  11  -8  -4    4.40    0.40
  11  -8  -4    4.80    0.30
  11  -8  -4    4.70    0.50
  10  -8  -4  321.77   10.90
  10  -8  -4  314.87   10.20
  10  -8  -4  292.47   12.10
  10  -8  -4  327.07   12.80
   9  -8  -4    9.70    0.50
   9  -8  -4    9.90    0.90
   9  -8  -4    9.90    0.60
   9  -8  -4    8.60    0.90
   8  -8  -4   63.89    2.70
   8  -8  -4   65.89    2.80
   8  -8  -4   66.89    2.30
   8  -8  -4   66.49    2.00
  -8   8   4   62.49    2.40
   7  -8  -4    0.30    0.30
   7  -8  -4    0.10    0.20
   7  -8  -4   -0.20    0.30
  -7   8   4    0.20    0.30
   6  -8  -4    4.20    0.50
   6  -8  -4    4.30    0.60
   6  -8  -4    5.10    0.40
  -6   8   4    5.10    0.50
   6   8  -4    4.60    0.20
   5  -8  -4   -0.10    0.30
   5  -8  -4    0.20    0.30
   5   8  -4    0.30    0.10
  -5   8   4   -0.10    0.20
   5   8  -4   -0.10    0.40
   4   8  -4    0.00    0.40
  -4   8   4    0.40    0.30
  -3   8   4    6.40    1.00
  -3   8   4    6.60    0.50
  -2   8   4  323.37   14.80
  -2   8   4  344.77   10.70
   1  -8  -4    8.00    0.80
  -1   8   4    7.10    1.00
  -1   8   4    9.50    0.50
  -1   8   4    7.80    0.50
  -1   8   4    8.40    0.50
   0  -8   4    0.30    0.30
   0  -8  -4    0.40    0.30
   0   8   4    0.50    0.20
   0   8   4   -0.20    0.50
   0   8   4    0.40    0.20
   0   8  -4    0.50    0.20
   1  -8   4   60.29    2.80
  -1  -8  -4   60.99    2.80
   1   8   4   58.79    3.10
  -1   8  -4   55.39    2.00
   1   8   4   56.49    2.10
   1   8   4   56.89    2.00
  -1   8  -4   59.09    2.00
  -1   8  -4   58.49    2.00
  -2   8  -4   28.70    1.00
  -2   8  -4   26.50    1.00
   2   8   4   30.90    1.90
   2   8   4   26.20    1.00
   2   8   4   26.00    1.00
   2   8   4   25.60    1.00
   3  -8   4   36.40    1.60
   3  -8   4   33.80    1.60
   3   8   4   35.20    1.30
  -3   8  -4   37.00    1.40
  -3   8  -4   36.30    1.40
   4  -8   4  240.88    8.60
   4  -8   4  236.08    9.10
   4   8   4  236.38    7.70
  -4   8  -4  239.88    7.70
   5  -8   4    3.30    0.50
   5  -8   4    2.10    0.50
  -5   8  -4    3.40    0.40
   5   8   4    3.20    0.30
   6  -8   4    9.20    0.80
   6  -8   4    8.10    0.70
  -6   8  -4    7.70    0.60
   7  -8   4   15.90    1.10
   7  -8   4   15.50    1.00
  -7   8  -4   16.20    0.70
  -7   8  -4   16.10    0.90
   8  -8   4   12.70    1.00
  -8   8  -4   14.90    0.70
  -8   8  -4   15.20    0.90
  -9   8  -4    0.90    0.30
  -9   8  -4    0.60    0.40
 -10   8  -4    0.40    0.30
 -10   8  -4    0.80    0.30
  11  -8   4    0.80    0.20
  12  -8   4    0.10    0.20
  13  -8   4    5.40    0.30
 -13  -8  -4    5.60    0.30
  13  -8   4    5.00    0.40
  14  -9  -4   22.10    0.70
  13  -9  -4   45.40    1.40
  12  -9  -4   19.50    0.70
  11  -9  -4  239.78    6.90
  10  -9  -4   73.39    3.20
  10  -9  -4   70.89    2.20
  10  -9  -4   72.89    2.60
   9  -9  -4   94.69    3.30
   9  -9  -4   94.99    2.80
   9  -9  -4   93.89    4.00
  -9   9   4   95.09    3.30
   8  -9  -4    7.20    0.50
   8  -9  -4    7.10    0.70
   8  -9  -4    7.40    0.70
  -8   9   4    8.80    0.70
  -8   9   4    8.10    0.50
   7  -9  -4   37.10    1.80
   7  -9  -4   35.60    1.80
  -7   9   4   38.40    1.30
   7   9  -4   36.50    1.10
  -7   9   4   35.10    1.50
   6  -9  -4   11.70    0.90
   6  -9  -4   12.00    0.90
   6   9  -4   12.50    0.40
  -6   9   4   11.80    0.70
   5  -9  -4    8.90    0.70
   5  -9  -4    8.30    0.70
  -5   9   4    9.40    0.60
   4  -9  -4   25.10    1.40
  -4   9   4   27.40    1.20
   4   9  -4   28.50    0.80
  -3   9   4    3.50    0.40
  -2   9   4    4.40    0.40
  -2   9   4    5.80    0.50
  -1   9   4    0.50    0.20
  -1   9   4    0.30    0.20
   0   9  -4   16.70    0.70
   0   9   4   18.30    0.70
   0   9   4   17.80    0.80
   1   9   4   56.19    2.00
  -1   9  -4   55.29    1.90
   1   9   4   55.89    2.00
   1   9   4   55.19    2.00
   2   9   4   32.50    1.30
  -2   9  -4   34.60    1.20
  -2   9  -4   32.20    1.30
  -2   9  -4   34.10    1.20
   3  -9   4    0.90    0.40
   3  -9   4    0.90    0.30
   3   9   4    0.90    0.20
  -3   9  -4    1.10    0.20
  -3   9  -4    0.70    0.30
   4  -9   4   17.90    1.00
   4  -9   4   18.40    1.10
  -4   9  -4   18.30    0.90
  -4   9  -4   18.50    0.80
   4   9   4   18.40    0.80
   5  -9   4  142.59    5.60
   5  -9   4  141.59    5.30
  -5   9  -4  140.09    4.70
   6  -9   4   51.79    2.30
  -6   9  -4   50.49    1.90
  -6   9  -4   52.19    1.60
   7  -9   4   90.49    3.70
  -7   9  -4   91.99    2.80
  -7   9  -4   91.39    3.20
  -8   9  -4    5.70    0.50
  -8   9  -4    6.80    0.60
  -9   9  -4   22.90    0.90
  -9   9  -4   21.80    1.10
 -10   9  -4    0.50    0.20
 -11   9  -4    0.80    0.20
  13 -10  -4   12.90    0.50
  12 -10  -4   13.60    0.50
  11 -10  -4    0.70    0.20
  10 -10  -4   20.10    1.20
 -10  10   4   19.60    0.80
 -10  10   4   20.30    0.80
  -9  10   4  163.68    4.80
   8 -10  -4    4.70    0.60
  -8  10   4    4.40    0.50
  -8  10   4    5.70    0.50
   7 -10  -4   44.00    2.20
   7 -10  -4   46.30    1.50
  -7  10   4   47.90    1.50
  -7  10   4   48.60    1.80
   6 -10  -4    1.20    0.50
   6 -10  -4    2.10    0.50
  -6  10   4    1.20    0.30
  -6  10   4    1.80    0.40
   6  10  -4    1.50    0.10
   5 -10  -4   17.70    1.10
   5 -10  -4   17.30    1.10
  -5  10   4   17.60    0.70
  -5  10   4   16.20    0.90
   5  10  -4   19.00    0.60
   4 -10  -4    0.50    0.40
   4  10  -4    0.30    0.10
  -4  10   4    0.50    0.30
  -3  10   4  155.88    5.20
  -3  10   4  159.48    5.30
   3  10  -4  158.68    4.60
  -2  10   4   27.20    1.10
  -2  10   4   27.60    1.20
  -2  10   4   28.20    1.10
  -1  10   4    4.00    0.40
  -1  10   4    4.70    0.40
   0  10  -4   12.10    0.60
   0  10   4   12.50    0.60
   0  10   4   12.80    0.70
   1  10   4   72.79    2.50
  -1  10  -4   72.59    2.50
   2  10   4   10.10    0.60
  -2  10  -4   11.20    0.60
   3 -10   4  353.16   12.70
   3 -10   4  350.36   13.50
  -3  10  -4  351.06   12.10
  -3  10  -4  370.46   12.10
  -3  10  -4  359.46   11.40
   3  10   4  349.27   11.40
   4 -10   4   98.89    4.20
   4 -10   4  103.99    4.00
  -4  10  -4  105.99    3.00
  -4  10  -4  103.19    3.50
  -4  10  -4   99.49    3.60
   5 -10   4   91.39    3.90
  -5  10  -4   99.59    3.50
  -5  10  -4   98.99    3.40
  -5  10  -4  100.69    2.90
  -6  10  -4    1.80    0.30
  -6  10  -4    1.50    0.30
  -6  10  -4    2.30    0.40
  -7  10  -4   19.80    1.00
  -7  10  -4   18.10    0.80
  -8  10  -4    3.50    0.40
  -8  10  -4    3.30    0.50
  -9  10  -4    8.10    0.50
  -9  10  -4    8.90    0.70
 -10  10  -4   17.60    0.70
 -11  10  -4   67.79    2.10
 -12  10  -4    7.90    0.40
  12 -11  -4   46.80    1.40
 -11  11   4   44.50    1.40
 -10  11   4  267.77    7.60
 -10  11   4  261.07    7.60
  -9  11   4  124.29    3.70
  -9  11   4  124.39    3.70
  -8  11   4   -0.10    0.30
  -8  11   4    0.30    0.20
  -8  11   4    0.00    0.20
   7 -11  -4    6.60    0.40
  -7  11   4    7.90    0.50
  -7  11   4    7.20    0.50
  -7  11   4    6.80    0.60
   6 -11  -4   14.00    0.60
   6 -11  -4   13.60    1.00
  -6  11   4   14.70    0.70
  -6  11   4   13.60    0.80
   6  11  -4   14.70    0.50
  -6  11   4   13.90    0.70
   5 -11  -4   28.40    1.60
   5 -11  -4   26.70    1.50
   5 -11  -4   29.10    1.00
  -5  11   4   29.30    1.00
  -5  11   4   29.30    1.30
   5  11  -4   30.10    0.90
  -5  11   4   30.40    1.00
  -5  11   4   30.80    1.30
   4 -11  -4    2.40    0.20
   4 -11  -4    2.40    0.50
   4 -11  -4    2.00    0.50
  -4  11   4    2.10    0.30
   4  11  -4    2.00    0.20
  -4  11   4    2.40    0.30
  -4  11   4    1.50    0.40
  -4  11   4    1.70    0.40
  -4  11   4    2.40    0.30
  -3  11   4   13.80    0.60
  -3  11   4   13.50    0.70
   3  11  -4   14.00    0.50
  -3  11   4   13.90    0.80
  -3  11   4   12.10    0.80
  -2  11   4   18.90    0.70
  -2  11   4   17.70    0.90
  -2  11   4   18.10    0.80
  -1  11   4    5.20    0.50
  -1  11   4    5.20    0.40
  -1  11   4    5.00    0.30
  -1  11   4    4.90    0.30
   0  11   4    2.30    0.40
   0  11   4    2.70    0.30
   1  11   4    2.70    0.40
   1  11   4    2.80    0.30
  -1  11  -4    2.70    0.30
  -1  11  -4    2.00    0.30
  -2  11  -4   91.79    2.70
   2  11   4   91.39    3.10
   2  11   4   89.89    2.70
  -2  11  -4   89.19    3.10
   3 -11   4  170.08    6.60
  -3  11  -4  180.58    5.90
  -3  11  -4  181.48    5.20
   4 -11   4   58.29    2.60
  -4  11  -4   58.39    2.10
  -4  11  -4   58.19    1.80
  -4  11  -4   59.39    2.10
  -4  11  -4   58.99    2.20
  -5  11  -4    0.60    0.20
  -5  11  -4   -0.50    0.30
  -5  11  -4    0.30    0.20
  -6  11  -4   28.20    1.20
  -6  11  -4   30.00    1.30
  -6  11  -4   28.50    1.00
  -7  11  -4    4.70    0.50
  -7  11  -4    4.10    0.40
  -7  11  -4    3.50    0.30
  -8  11  -4   14.90    0.70
  -8  11  -4   14.00    0.80
  -8  11  -4   14.50    0.70
  -9  11  -4    4.90    0.40
 -10  11  -4   12.40    0.60
 -11  11  -4    0.50    0.20
 -11  12   4    1.00    0.20
 -10  12   4   67.89    2.10
  -9  12   4    2.00    0.30
  -8  12   4    3.00    0.30
  -8  12   4    3.30    0.30
   7 -12  -4    3.00    0.20
  -7  12   4    2.10    0.40
  -7  12   4    2.80    0.40
  -7  12   4    2.50    0.30
  -7  12   4    2.30    0.30
   6 -12  -4    3.30    0.30
  -6  12   4    3.30    0.40
  -6  12   4    2.90    0.40
  -6  12   4    2.70    0.30
   6  12  -4    2.50    0.20
  -6  12   4    2.60    0.40
   5 -12  -4    1.20    0.20
  -5  12   4    1.20    0.30
  -5  12   4    1.00    0.40
  -5  12   4    1.30    0.30
  -5  12   4    1.20    0.40
   5  12  -4    1.20    0.10
   4 -12  -4    1.00    0.20
   4 -12  -4    0.90    0.50
  -4  12   4    1.30    0.30
   4  12  -4    1.10    0.10
  -4  12   4    0.30    0.30
  -4  12   4    0.90    0.30
   3 -12  -4    3.90    0.30
   3 -12  -4    4.10    0.60
  -3  12   4    4.40    0.50
  -3  12   4    4.50    0.40
   3  12  -4    4.20    0.30
  -3  12   4    4.20    0.40
   2 -12  -4  103.69    3.20
  -2  12   4  111.19    3.70
  -2  12   4  103.69    3.70
  -2  12   4  106.79    3.20
  -2  12   4  111.09    3.70
   1 -12  -4    0.50    0.20
  -1  12   4    0.70    0.30
  -1  12   4    0.70    0.20
   0 -12  -4    9.10    0.40
   0  12   4    9.00    0.60
   0  12   4    7.60    0.50
  -1 -12  -4    1.00    0.20
   1  12   4    0.90    0.30
   1  12   4    0.90    0.20
  -2  12  -4   12.20    0.50
  -2  12  -4   10.90    0.50
   2  12   4   11.10    0.50
  -2  12  -4   12.00    0.70
  -3  12  -4   10.50    0.50
  -3  12  -4   11.40    0.70
  -4  12  -4   34.50    1.40
  -4  12  -4   32.20    1.10
  -5  12  -4    4.00    0.50
  -5  12  -4    4.40    0.40
  -6  12  -4    7.00    0.50
  -6  12  -4    7.30    0.60
  -7  12  -4    5.70    0.40
  -8  12  -4    0.40    0.20
  -9  12  -4    0.10    0.20
 -10  12  -4    0.10    0.20
 -10  13   4   28.00    0.90
  -9  13   4   51.59    1.60
  -8  13   4   10.00    0.50
   7 -13  -4    4.00    0.30
  -7  13   4    3.60    0.30
   6 -13  -4    4.50    0.30
  -6  13   4    4.60    0.40
   6  13  -4    4.70    0.20
  -6  13   4    4.70    0.40
   5 -13  -4    0.20    0.20
  -5  13   4    0.30    0.20
   5  13  -4    0.20    0.10
  -5  13   4    0.30    0.20
  -5  13   4    0.20    0.30
   4 -13  -4    0.10    0.20
  -4  13   4   -0.60    0.30
   4  13  -4   -0.10    0.10
  -4  13   4    0.00    0.20
   3 -13  -4    0.30    0.20
  -3  13   4    0.30    0.20
   3  13  -4    0.30    0.10
  -3  13   4   -0.30    0.30
   2 -13  -4    1.40    0.20
  -2  13   4    1.00    0.30
  -2  13   4    1.30    0.20
   1 -13  -4    0.40    0.20
  -1  13   4   -0.10    0.20
  -1  13   4    0.10    0.30
   0 -13  -4    3.30    0.30
   0  13   4    3.20    0.30
   0  13   4    3.00    0.40
  -1 -13  -4    5.80    0.40
   1  13   4    5.90    0.40
  -2 -13  -4   28.00    0.90
  -2  13  -4   26.10    0.90
  -3  13  -4    3.40    0.30
  -4  13  -4   22.30    1.00
  -4  13  -4   21.80    0.80
  -4  13  -4   21.50    0.80
  -5  13  -4   26.50    0.90
  -6  13  -4   10.90    0.50
  -7  13  -4   18.70    0.70
   8 -13   4    4.60    0.30
  -8  13  -4    4.90    0.30
  -8  13  -4    3.90    0.30
  -9  13  -4   16.30    0.60
  -9  13  -4   17.20    0.60
  -9  14   4   57.39    1.70
  -8  14   4    2.40    0.20
   7 -14  -4   19.40    0.70
  -7  14   4   20.20    0.70
   6 -14  -4    0.70    0.20
  -6  14   4    0.80    0.20
   5 -14  -4   14.10    0.50
  -5  14   4   14.00    0.60
   5  14  -4   14.90    0.50
   4 -14  -4    0.40    0.20
  -4  14   4    0.50    0.20
   4  14  -4    0.50    0.10
   3 -14  -4   58.49    1.70
  -3  14   4   54.49    1.70
   3  14  -4   52.69    1.70
   2 -14  -4    2.20    0.20
  -2  14   4    2.00    0.40
  -2  14   4    2.30    0.20
   1 -14  -4    6.00    0.40
  -1  14   4    5.50    0.50
  -1  14   4    6.30    0.40
   0 -14  -4    3.20    0.20
   0  14   4    2.70    0.20
  -1 -14  -4   21.30    0.80
  -2 -14  -4    4.70    0.30
  -3 -14  -4  171.78    5.00
  -3  14  -4  165.18    4.80
  -4  14  -4   16.70    0.60
  -5  14  -4   87.19    2.60
  -6  14  -4    0.00    0.20
   7 -14   4    0.40    0.10
  -7  14  -4    0.70    0.20
   8 -14   4    1.70    0.10
  -8  14  -4    2.10    0.20
  -7  15   4    1.70    0.20
   6 -15  -4    7.00    0.30
  -6  15   4    6.60    0.40
   5 -15  -4    5.40    0.30
  -5  15   4    5.10    0.30
   4 -15  -4   10.50    0.40
   4  15  -4   10.40    0.40
  -4  15   4   10.50    0.50
   3 -15  -4    7.50    0.40
   3  15  -4    7.80    0.30
  -3  15   4    7.80    0.40
   2 -15  -4   10.70    0.50
  -2  15   4   11.00    0.50
   1 -15  -4    5.20    0.30
  -1  15   4    5.70    0.30
   0 -15  -4    3.60    0.30
  -1 -15  -4    4.00    0.30
   1 -15   4    3.40    0.30
  -2 -15  -4    5.50    0.30
  -3 -15  -4   20.80    0.70
  -4 -15  -4   55.59    1.70
   4 -15   4   58.19    1.70
   5 -15   4    0.40    0.10
  -5  15  -4    0.20    0.10
   6 -15   4   19.40    0.60
  -6  15  -4   16.00    0.60
   7 -15   4    2.20    0.20
   5 -16  -4    3.30    0.20
   4 -16  -4    0.40    0.10
  -4  16   4    0.40    0.10
   3 -16  -4    2.00    0.20
   2 -16  -4   18.90    0.60
   1 -16  -4    0.30    0.10
   0 -16   4    0.10    0.10
   0 -16  -4    0.00    0.10
  -1 -16  -4   13.00    0.50
   1 -16   4   13.60    0.50
  -2 -16  -4    1.50    0.20
   2 -16   4    1.40    0.20
   3 -16   4    1.00    0.10
  -3 -16  -4    1.00    0.10
  -4 -16  -4    4.20    0.20
   4 -16   4    4.20    0.20
   5 -16   4    4.80    0.20
   2 -17  -4    2.30    0.20
   1 -17  -4    1.20    0.10
   0 -17  -4    0.00    0.10
 -16   0   5    0.20    0.10
 -15   0   5    0.10    0.20
  15   0  -5    0.20    0.20
 -14   0   5    0.10    0.20
  14   0  -5    0.00    0.20
  14   0  -5   -0.30    0.40
  13   0  -5    0.70    0.40
  13   0  -5    1.10    0.30
  11   0  -5    3.70    0.40
  11   0  -5    1.90    0.50
  11   0  -5    2.50    0.30
  11   0  -5    1.50    0.50
  10   0  -5    0.00    0.30
  10   0  -5   -0.30    0.20
  10   0  -5   -0.20    0.20
   9   0  -5    0.10    0.10
   9   0  -5    0.20    0.30
   9   0  -5    0.10    0.30
   9   0  -5   -0.20    0.10
   9   0  -5    1.40    0.50
   8   0  -5   -0.10    0.10
   8   0  -5    0.30    0.30
   8   0  -5    0.50    0.30
   8   0  -5   -0.10    0.30
   8   0  -5    0.00    0.10
   8   0  -5   -0.10    0.10
   7   0  -5    0.40    0.10
   7   0  -5   -0.10    0.30
   7   0  -5    0.00    0.20
  -7   0   5    0.70    0.40
   7   0  -5    0.30    0.30
  -6   0   5    0.20    0.30
   6   0  -5    0.40    0.20
   6   0  -5    0.50    0.30
   6   0  -5    0.50    0.30
   5   0  -5    0.50    0.20
   5   0  -5    0.10    0.20
   5   0  -5    0.20    0.20
  -5   0   5    0.90    0.20
   5   0  -5    0.50    0.30
  -5   0   5   -0.20    0.20
  -4   0   5    0.00    0.20
  -4   0   5    0.00    0.10
   4   0  -5    0.00    0.10
   4   0  -5    0.00    0.20
  -4   0   5    0.30    0.20
  -4   0   5    0.20    0.10
   4   0  -5    0.20    0.20
   3   0  -5    0.10    0.20
  -3   0   5    0.30    0.10
   3   0  -5    0.30    0.30
   3   0  -5    0.10    0.20
  -3   0   5    0.20    0.20
  -3   0   5    0.10    0.10
  -2   0   5    0.20    0.20
   2   0  -5    0.10    0.20
  -2   0   5    0.40    0.30
  -2   0   5    0.00    0.20
   2   0  -5    0.20    0.30
  -1   0   5    0.00    0.20
  -1   0   5    0.60    0.20
  -1   0   5    0.00    0.20
   1   0  -5    0.10    0.10
   0   0  -5    0.70    0.20
   0   0   5    0.10    0.20
   0   0   5    0.20    0.20
   0   0   5    0.10    0.20
   0   0   5    0.30    0.20
   1   0   5    0.10    0.20
   1   0   5    0.10    0.20
  -1   0  -5    0.10    0.20
   1   0   5    0.10    0.20
   2   0   5    0.10    0.20
   2   0   5    0.00    0.20
  -2   0  -5   -0.10    0.30
   2   0   5    0.10    0.30
   2   0   5    0.20    0.20
  -2   0  -5   -0.30    0.20
   3   0   5    0.00    0.20
  -3   0  -5    0.10    0.20
   3   0   5    0.30    0.20
   3   0   5    0.10    0.20
   3   0   5    0.00    0.10
  -3   0  -5    0.20    0.30
  -4   0  -5    0.00    0.20
   4   0   5    0.20    0.30
  -4   0  -5    0.10    0.20
   4   0   5    0.10    0.20
   4   0   5    0.10    0.20
   5   0   5   -0.10    0.20
   5   0   5    0.20    0.20
  -5   0  -5    0.00    0.30
  -5   0  -5   -0.10    0.30
   5   0   5    0.30    0.20
   5   0   5    0.00    0.20
   6   0   5    0.20    0.20
   6   0   5   -0.10    0.20
  -6   0  -5   -0.20    0.30
   6   0   5   -0.10    0.20
   7   0   5    0.60    0.30
   7   0   5    0.20    0.20
   7   0   5    0.10    0.20
   7   0   5    0.00    0.40
   8   0   5    0.20    0.30
   8   0   5    0.10    0.20
   9   0   5    0.00    0.30
   9   0   5    0.10    0.20
  10   0   5    0.30    0.20
  10   0   5    0.00    0.20
  10   0   5    0.10    0.20
  11   0   5    0.00    0.20
 -11   0  -5   -0.10    0.20
  11   0   5    0.40    0.30
  11   0   5   -0.20    0.20
  12   0   5    1.00    0.10
  12   0   5    0.60    0.30
 -12   0  -5    1.90    0.20
  12   0   5    0.90    0.10
  12   0   5    1.30    0.20
  13   0   5    0.00    0.10
 -13   0  -5    0.40    0.20
  14   0   5    0.00    0.10
 -14   0  -5   -0.10    0.20
 -15   0  -5    0.00    0.10
  15   0   5   -0.10    0.10
 -16  -1   5    7.10    0.30
 -16   1   5    7.20    0.40
 -15  -1   5    3.40    0.30
  15  -1  -5    3.00    0.30
 -15   1   5    2.70    0.20
  15   1  -5    3.20    0.30
  14  -1  -5    1.40    0.20
  14  -1  -5    1.70    0.40
 -14  -1   5    1.40    0.20
  14  -1  -5    1.30    0.30
 -14   1   5    1.50    0.20
  14   1  -5    1.60    0.30
  14   1  -5    1.90    0.50
  13  -1  -5   87.19    4.00
  13  -1  -5   90.29    3.30
  13  -1  -5   93.79    3.10
  13  -1  -5   89.79    2.70
  13   1  -5   93.49    4.00
  13   1  -5   86.19    3.30
 -13   1   5   92.89    2.80
  12  -1  -5  461.55   18.60
  12  -1  -5  472.75   14.70
  12  -1  -5  455.45   15.90
  12  -1  -5  458.05   17.40
  12  -1  -5  467.95   13.00
 -12   1   5  460.95   13.40
  12   1  -5  448.96   18.60
  12   1  -5  448.36   15.90
  11  -1  -5  652.33   18.50
  11  -1  -5  644.94   26.30
  11  -1  -5  673.23   24.60
  11  -1  -5  672.63   20.80
  11  -1  -5  701.43   22.50
  11   1  -5  619.84   26.30
  11   1  -5  617.84   24.60
  11   1  -5  656.43   22.50
  10  -1  -5    0.20    0.30
  10  -1  -5    0.80    0.10
  10  -1  -5    0.40    0.30
  10  -1  -5    0.50    0.10
  10  -1  -5    2.30    0.30
  10  -1  -5    0.40    0.20
  10   1  -5    0.30    0.30
  10   1  -5    0.50    0.30
  10   1  -5    0.90    0.20
  10   1  -5    0.40    0.20
   9  -1  -5    3.30    0.40
   9  -1  -5    3.80    0.30
   9  -1  -5    3.60    0.50
   9  -1  -5    4.10    0.30
   9   1  -5    3.70    0.50
   9   1  -5    3.50    0.30
   9   1  -5    3.60    0.50
   9   1  -5    3.20    0.60
   8  -1  -5   91.69    3.00
   8  -1  -5   87.59    4.40
   8  -1  -5   90.99    3.80
   8  -1  -5   89.79    3.20
   8  -1  -5   89.49    3.40
   8  -1  -5   93.89    3.60
   8   1  -5   94.99    4.50
   8   1  -5   91.19    3.90
   8   1  -5   89.79    3.00
   8   1  -5   92.09    3.60
   7  -1  -5   18.50    0.90
   7  -1  -5   17.30    0.70
   7  -1  -5   18.80    1.20
  -7  -1   5   18.80    1.20
   7  -1  -5   18.50    0.90
   7  -1  -5   18.50    0.90
   7   1  -5   19.30    0.90
  -7   1   5   18.70    1.20
   7   1  -5   17.80    0.90
   7   1  -5   16.40    1.20
   7   1  -5   16.20    0.70
  -6  -1   5  967.50   38.80
   6  -1  -5  950.40   43.10
   6  -1  -5  998.00   33.60
   6  -1  -5 1021.70   36.40
   6   1  -5  906.11   43.20
   6   1  -5  987.70   36.40
  -6   1   5 1009.40   38.90
   5  -1  -5   72.39    3.80
  -5  -1   5   64.59    3.00
   5  -1  -5   69.39    2.50
  -5  -1   5   70.89    3.10
   5  -1  -5   71.39    3.00
   5  -1  -5   68.89    3.30
   5  -1  -5   71.79    2.70
   5   1  -5   66.99    3.50
   5   1  -5   68.79    3.30
   5   1  -5   72.29    2.70
  -5   1   5   73.59    3.10
  -4  -1   5   12.90    0.60
   4  -1  -5   12.80    0.60
   4  -1  -5   12.70    0.90
  -4  -1   5   12.50    0.50
  -4  -1   5   11.60    0.60
  -4  -1   5   11.40    0.70
   4  -1  -5   12.00    0.70
   4  -1  -5   12.00    0.70
  -4   1   5   12.50    0.80
  -4   1   5   12.80    0.60
  -4   1   5   10.50    0.70
   4   1  -5   11.90    0.70
   4   1  -5   12.40    0.80
   3  -1  -5   13.90    1.00
   3  -1  -5   13.70    0.70
  -3  -1   5   13.50    0.70
  -3  -1   5   14.30    0.60
   3  -1  -5   15.00    0.80
   3  -1  -5   12.80    0.70
   3  -1  -5   12.90    0.70
  -3   1   5   14.30    0.70
   3   1  -5   14.20    0.80
  -3   1   5   12.50    0.70
   3   1  -5   13.50    0.80
  -3   1   5   13.60    0.80
   2  -1  -5  222.78    9.50
   2  -1  -5  247.08   10.40
  -2  -1   5  248.28    9.10
  -2  -1   5  228.98    9.30
  -2   1   5  249.58    9.10
  -2   1   5  217.18    9.40
   2   1  -5  224.18    9.30
  -2   1   5  218.88    9.90
   2   1  -5  249.38   10.40
  -1  -1   5  645.64   28.10
  -1  -1   5  701.63   25.80
  -1  -1   5  656.83   26.40
   1  -1  -5  650.13   28.10
   1  -1  -5  636.54   26.70
  -1   1   5  668.23   26.40
  -1   1   5  719.53   25.90
  -1   1   5  666.43   28.10
   1   1  -5  660.43   26.40
   0  -1  -5  710.13   29.30
   0  -1  -5  718.83   30.80
   0  -1   5  741.13   28.40
   0  -1   5  730.33   30.80
   0   1   5  714.63   28.90
   0   1   5  727.43   30.80
   0   1   5  731.33   30.90
   0   1  -5  764.42   35.50
   0   1  -5  692.33   30.80
   0   1   5  776.62   28.20
   1  -1   5    1.40    0.30
   1  -1   5    1.30    0.30
  -1  -1  -5    1.50    0.30
   1  -1   5    2.40    0.30
  -1   1  -5    1.00    0.40
   1   1   5    1.70    0.30
  -1   1  -5    1.30    0.30
   1   1   5    1.10    0.30
   1   1   5    1.50    0.40
   2  -1   5  147.29    5.30
   2  -1   5  157.48    6.60
   2  -1   5  163.78    6.00
   2  -1   5  141.19    6.60
  -2  -1  -5  154.78    6.60
   2   1   5  159.38    6.00
   2   1   5  152.48    6.70
  -2   1  -5  150.48    7.70
  -2   1  -5  147.99    6.60
   2   1   5  151.58    6.60
   3  -1   5   17.60    0.90
  -3  -1  -5   18.50    1.00
  -3  -1  -5   17.50    1.20
   3  -1   5   19.30    0.80
   3  -1   5   19.20    1.00
  -3   1  -5   19.30    1.00
   3   1   5   17.20    1.00
   3   1   5   19.40    0.90
  -3   1  -5   16.30    1.20
   3   1   5   16.70    1.00
  -3   1  -5   18.10    1.00
   4  -1   5  103.99    4.30
   4  -1   5  107.89    3.80
  -4  -1  -5  109.29    4.80
   4  -1   5  105.49    4.50
   4   1   5  105.29    4.20
  -4   1  -5  106.29    4.50
  -4   1  -5  104.09    4.80
   4   1   5  110.29    4.00
   4   1   5   99.09    4.80
   5  -1   5   74.69    3.40
  -5  -1  -5   76.29    3.60
   5  -1   5   75.79    2.90
  -5  -1  -5   77.69    3.50
   5  -1   5   76.69    3.20
   5  -1   5   81.09    3.00
   5   1   5   75.59    2.60
   5   1   5   79.59    3.70
   5   1   5   82.39    3.00
  -5   1  -5   77.69    3.50
  -5   1  -5   76.99    3.70
   6  -1   5  192.68    7.10
  -6  -1  -5  181.28    7.70
   6  -1   5  173.88    6.60
   6  -1   5  183.28    7.40
   6  -1   5  184.28    6.00
   6   1   5  188.58    7.00
   6   1   5  197.48    8.30
   6   1   5  173.68    8.50
  -6   1  -5  196.58    7.80
   6   1   5  180.18    6.00
   7  -1   5   41.60    1.80
   7  -1   5   43.00    1.50
   7  -1   5   42.30    1.80
   7   1   5   41.50    1.80
   7   1   5   42.30    2.40
   7   1   5   43.40    1.50
   8  -1   5    9.50    0.70
   8  -1   5    9.20    0.60
   8  -1   5    8.90    0.50
   8   1   5    8.20    0.50
   9  -1   5    6.30    0.60
   9  -1   5    5.70    0.40
   9   1   5    5.60    0.40
   9   1   5    5.30    0.40
  10  -1   5    8.70    0.60
  10  -1   5    8.00    0.70
  10  -1   5    8.90    0.40
  10   1   5    8.10    0.40
  10   1   5    7.60    0.50
  10   1   5    7.80    0.50
  11  -1   5    5.30    0.40
  11  -1   5    4.70    0.40
  11  -1   5    5.10    0.50
 -11  -1  -5    4.60    0.40
  11   1   5    5.80    0.30
 -11   1  -5    5.30    0.40
  11   1   5    5.10    0.50
  11   1   5    5.10    0.30
  12  -1   5  101.59    3.70
  12  -1   5  109.29    3.10
  12  -1   5  106.49    3.60
 -12  -1  -5  105.39    3.20
 -12   1  -5  105.79    3.20
  12   1   5  104.39    3.10
  12   1   5  108.99    3.60
 -13  -1  -5    7.00    0.40
  13  -1   5    6.10    0.40
  13   1   5    6.70    0.30
 -13   1  -5    6.20    0.40
  14  -1   5    0.20    0.10
 -14  -1  -5    0.30    0.20
  14   1   5    0.50    0.10
 -14   1  -5    0.40    0.20
  15  -1   5    3.90    0.20
 -15  -1  -5    4.30    0.30
 -15   1  -5    4.50    0.30
 -16  -2   5    1.10    0.20
 -16   2   5    1.00    0.20
  15  -2  -5    3.60    0.20
  15  -2  -5    3.70    0.40
 -15  -2   5    2.40    0.20
 -15   2   5    2.60    0.20
  14  -2  -5    8.40    0.50
  14  -2  -5    8.10    0.40
 -14   2   5    8.30    0.40
  14   2  -5    8.50    0.50
  13  -2  -5  118.79    4.90
  13  -2  -5  116.39    3.80
  13  -2  -5  110.29    3.30
  13  -2  -5  107.19    4.10
 -13   2   5  115.79    3.40
  13   2  -5  110.59    4.10
  13   2  -5  114.69    4.90
  12  -2  -5  843.62   26.30
  12  -2  -5  792.92   31.10
  12  -2  -5  879.11   33.30
  12  -2  -5  827.12   23.40
  12  -2  -5  819.02   28.50
  12   2  -5  795.72   28.50
 -12   2   5  826.32   24.10
  12   2  -5  856.71   33.30
  11  -2  -5 1547.25   47.20
  11  -2  -5 1559.94   42.10
  11  -2  -5 1452.25   50.49
  11  -2  -5 1278.77   59.49
  11  -2  -5 1559.14   51.19
  11  -2  -5 1485.85   50.49
  11  -2  -5 1507.15   55.69
  11   2  -5 1560.54   59.59
  11   2  -5 1500.45   51.19
  10  -2  -5   41.60    1.60
  10  -2  -5   43.30    2.00
  10  -2  -5   42.70    1.60
  10  -2  -5   44.50    1.70
  10  -2  -5   43.80    2.00
  10   2  -5   40.80    1.60
  10   2  -5   44.50    2.10
   9  -2  -5    8.10    0.70
   9  -2  -5    9.20    0.70
   9  -2  -5    8.00    0.40
   9  -2  -5    8.60    0.50
   9   2  -5    8.60    0.60
   9   2  -5    8.30    0.70
   8  -2  -5   77.39    3.10
   8  -2  -5   75.69    2.90
   8  -2  -5   77.29    2.60
   8  -2  -5   75.09    2.70
   8  -2  -5   75.09    3.30
   8   2  -5   75.59    3.10
   8   2  -5   82.29    3.30
   7  -2  -5  144.39    5.50
   7  -2  -5  142.09    5.10
   7  -2  -5  142.89    5.80
   7  -2  -5  140.89    4.60
   7   2  -5  134.99    5.80
   7   2  -5  141.69    6.70
   7   2  -5  145.89    5.50
  -7   2   5  140.49    6.10
   6  -2  -5  765.72   32.20
   6  -2  -5  809.12   25.50
   6  -2  -5  838.12   30.10
   6  -2  -5  790.12   35.70
  -6  -2   5  772.62   32.10
   6  -2  -5  843.82   27.80
   6   2  -5  748.43   32.20
   6   2  -5  804.92   35.80
  -6   2   5  856.31   32.30
   6   2  -5  851.51   30.10
   5  -2  -5  127.09    4.50
   5  -2  -5  112.69    5.30
   5  -2  -5  112.69    4.10
  -5  -2   5  118.39    4.90
  -5  -2   5  108.49    4.80
   5  -2  -5  113.59    4.80
   5   2  -5  110.99    5.40
   5   2  -5  117.19    4.40
  -5   2   5  120.69    4.90
   4  -2  -5   19.50    0.80
   4  -2  -5   20.40    1.00
  -4  -2   5   19.90    1.00
   4  -2  -5   19.70    1.00
   4  -2  -5   19.80    0.90
   4  -2  -5   19.40    1.30
  -4   2   5   18.70    1.00
  -4   2   5   20.10    0.90
  -4   2   5   20.50    1.10
   3  -2  -5    7.10    0.40
  -3  -2   5    7.30    0.30
   3  -2  -5    6.60    0.50
   3  -2  -5    6.30    0.50
  -3  -2   5    6.80    0.40
  -3   2   5    6.70    0.50
  -3   2   5    7.20    0.40
  -3   2   5    6.50    0.60
   3   2  -5    6.30    0.50
   3   2  -5    6.30    0.40
   2  -2  -5  191.48    8.30
  -2  -2   5  199.58    8.10
   2  -2  -5  204.18    8.80
  -2  -2   5  220.68    8.00
   2   2  -5  199.18    8.10
   2   2  -5  203.38    9.20
  -2   2   5  229.28    8.00
  -2   2   5  202.68    8.30
  -2   2   5  193.78    8.80
   1  -2  -5 1744.73   74.39
  -1  -2   5 1961.10   71.79
  -1  -2   5 1809.02   77.89
   1  -2  -5 1844.52   78.19
  -1   2   5 2006.50   71.99
   1   2  -5 1795.42   73.19
  -1   2   5 1759.32   73.49
  -1   2   5 1700.73   77.99
   1   2  -5 2049.09   89.89
   0  -2  -5  810.52   33.40
   0  -2  -5  872.91   35.10
   0  -2   5  832.52   35.10
   0   2   5  770.22   33.00
   0   2  -5  932.91   40.40
   0   2   5  867.51   32.40
   0   2  -5  804.42   32.90
   0   2   5  828.82   35.10
   0   2   5  782.62   35.30
   1  -2   5   14.30    0.80
  -1  -2  -5   14.40    0.80
   1  -2   5   13.70    0.80
   1  -2   5   12.20    1.00
  -1  -2  -5   12.80    0.80
  -1   2  -5   15.50    1.00
  -1   2  -5   12.60    0.70
   1   2   5   15.30    0.70
   1   2   5   13.70    0.90
   2  -2   5  203.28    9.00
   2  -2   5  199.08    8.60
   2  -2   5  226.88    9.00
  -2  -2  -5  219.78    9.00
   2  -2   5  221.18    7.30
   2  -2   5  197.98   10.40
   2   2   5  206.98    9.00
  -2   2  -5  210.78    8.40
  -2   2  -5  201.38   10.40
   2   2   5  203.78    9.10
   2   2   5  217.88    8.20
  -2   2  -5  204.88    9.00
   3  -2   5   34.60    1.30
   3  -2   5   33.70    1.60
   3  -2   5   34.00    1.70
  -3  -2  -5   34.60    1.70
  -3   2  -5   34.20    1.60
   3   2   5   32.30    1.70
  -3   2  -5   29.70    2.00
  -3   2  -5   32.50    1.70
   3   2   5   34.50    1.40
   4  -2   5   11.00    0.60
   4  -2   5    9.80    0.70
  -4  -2  -5    9.60    0.70
   4  -2   5    9.90    0.50
   4  -2   5   10.40    0.70
   4   2   5   10.30    0.80
   4   2   5   10.60    0.60
  -4   2  -5   10.40    0.80
   5  -2   5  337.47   13.60
  -5  -2  -5  341.97   13.50
   5  -2   5  342.87   12.50
   5  -2   5  326.57   11.60
   5  -2   5  320.07   10.60
   5   2   5  321.87   10.60
  -5   2  -5  338.17   13.50
   5   2   5  347.37   14.50
   5   2   5  316.77   14.90
   6  -2   5  317.97   12.70
   6  -2   5  335.17   13.30
   6  -2   5  330.67   12.10
   6  -2   5  315.67   11.30
   6  -2   5  305.07   10.30
   6   2   5  337.57   14.10
   6   2   5  326.47   10.30
  -6   2  -5  309.27   10.30
   6   2   5  327.17   14.60
   7  -2   5   40.80    1.50
   7  -2   5   40.90    1.80
   7  -2   5   40.80    1.80
   7   2   5   42.20    2.40
   7   2   5   40.00    1.50
   7   2   5   43.80    2.40
   7   2   5   41.80    1.50
   8  -2   5    1.50    0.30
   8  -2   5    1.00    0.30
   8  -2   5    1.20    0.30
   8  -2   5    1.30    0.30
   8   2   5    1.00    0.20
   8   2   5    0.50    0.20
   9  -2   5    8.70    0.50
   9  -2   5    9.20    0.80
   9  -2   5    9.30    0.70
   9   2   5    8.10    0.50
  10  -2   5   33.60    1.40
  10  -2   5   34.80    1.70
  10  -2   5   35.50    1.20
  10   2   5   35.90    1.10
  10   2   5   36.80    1.40
  10   2   5   35.00    1.30
  11  -2   5   25.40    0.90
 -11  -2  -5   24.80    0.90
  11  -2   5   26.10    1.10
  11   2   5   25.80    0.90
 -11   2  -5   26.90    0.90
  11   2   5   25.90    1.10
 -12  -2  -5  324.37    9.30
  12  -2   5  324.87   10.20
  12  -2   5  323.37    9.00
  12  -2   5  278.97   10.80
  12   2   5  322.47   10.20
  12   2   5  315.87    9.00
 -12   2  -5  318.67    9.30
 -13  -2  -5   33.20    1.10
  13  -2   5   36.70    1.20
  13  -2   5   34.40    1.20
  13  -2   5   35.10    1.40
  13  -2   5   32.50    1.10
  13   2   5   34.90    1.10
 -13   2  -5   33.10    1.10
 -14  -2  -5   11.10    0.50
  14  -2   5   11.40    0.50
  14  -2   5    9.90    0.50
  14   2   5   11.60    0.40
 -14   2  -5   11.00    0.50
  15  -2   5   10.20    0.40
 -15  -2  -5   11.20    0.40
 -15   2  -5   10.20    0.40
 -16  -3   5    0.40    0.10
 -16   3   5    0.60    0.20
  15  -3  -5    2.40    0.20
  15  -3  -5    2.50    0.30
 -15   3   5    2.40    0.20
  14  -3  -5   19.60    0.70
  14  -3  -5   20.50    0.90
 -14   3   5   19.40    0.70
  13  -3  -5    3.70    0.40
  13  -3  -5    4.80    0.60
  13  -3  -5    3.90    0.30
  13  -3  -5    4.30    0.40
  13   3  -5    4.10    0.60
 -13   3   5    4.10    0.40
  12  -3  -5  446.66   17.20
  12  -3  -5  431.86   15.60
  12  -3  -5  473.25   18.30
  12  -3  -5  476.75   14.50
  12  -3  -5  459.65   12.90
  12  -3  -5  448.66   15.40
 -12   3   5  450.45   13.20
  12   3  -5  437.16   18.30
  11  -3  -5  656.63   18.20
  11  -3  -5  629.64   22.10
  11  -3  -5  647.94   24.20
  11  -3  -5  657.13   20.50
  11  -3  -5  656.73   25.80
  11  -3  -5  642.74   21.80
  11   3  -5  625.04   25.90
  11   3  -5  630.04   22.10
  10  -3  -5   32.40    1.30
  10  -3  -5   31.50    1.60
  10  -3  -5   31.40    1.30
  10  -3  -5   31.20    1.20
  10  -3  -5   33.00    1.60
  10   3  -5   30.50    1.30
  10   3  -5   31.80    1.60
   9  -3  -5   56.09    2.50
   9  -3  -5   60.99    2.60
   9  -3  -5   58.49    2.00
   9   3  -5   59.09    2.60
   8  -3  -5   51.19    2.30
   8  -3  -5   48.30    2.20
   8  -3  -5   51.09    1.80
   8  -3  -5   49.70    2.00
   8   3  -5   51.09    2.30
   8   3  -5   51.59    2.80
   7  -3  -5  103.29    3.40
   7  -3  -5  102.59    3.80
   7  -3  -5  105.49    4.10
   7   3  -5  104.69    5.00
   7   3  -5  102.59    4.30
   6  -3  -5  464.05   16.70
   6  -3  -5  438.66   14.10
   6  -3  -5  453.15   18.10
   6  -3  -5  432.16   15.40
   6   3  -5  429.26   17.80
  -6   3   5  449.46   18.00
   6   3  -5  451.15   19.90
   5  -3  -5   27.70    1.40
   5  -3  -5   27.20    1.10
   5  -3  -5   26.50    1.20
   5   3  -5   26.40    1.50
  -5   3   5   27.50    1.50
   4  -3  -5    0.30    0.20
   4  -3  -5    0.10    0.20
   4  -3  -5    0.20    0.20
   4   3  -5    0.00    0.30
  -4   3   5   -0.10    0.20
   4   3  -5    0.10    0.20
   3  -3  -5   14.20    0.80
  -3  -3   5   13.20    0.60
   3  -3  -5   14.00    0.80
  -3  -3   5   14.70    0.60
  -3  -3   5   14.20    0.70
  -3   3   5   13.90    0.70
   3   3  -5   12.30    0.70
  -3   3   5   15.20    0.90
   3   3  -5   13.00    0.90
  -2  -3   5    0.30    0.20
  -2  -3   5    0.30    0.10
   2  -3  -5    0.00    0.20
   2  -3  -5    0.40    0.20
  -2   3   5    0.20    0.20
   2   3  -5    0.10    0.20
   2   3  -5    0.20    0.10
  -2   3   5    0.20    0.20
  -1  -3   5 1674.13   82.79
   1  -3  -5 1719.93   72.09
  -1  -3   5 1627.64   68.39
   1  -3  -5 1657.23   68.59
   1   3  -5 1847.92   82.79
  -1   3   5 1790.52   66.39
  -1   3   5 1696.23   67.99
   1   3  -5 1636.64   72.09
   0  -3   5   74.89    3.40
   0  -3   5   77.59    3.40
   0  -3   5   74.09    3.90
   0  -3  -5   79.19    3.40
   0  -3  -5   71.59    3.30
   0   3   5   77.19    3.50
   0   3   5   76.79    3.30
   0   3  -5   72.39    3.10
   0   3  -5   83.29    3.90
   0   3   5   79.59    3.10
   0   3   5   80.79    3.50
  -1  -3  -5  317.77   13.00
   1  -3   5  301.87   13.00
   1  -3   5  302.97   12.90
  -1  -3  -5  283.67   12.30
   1  -3   5  302.57   15.00
   1  -3   5  285.67   12.40
   1   3   5  290.07   13.10
   1   3   5  311.87   12.20
  -1   3  -5  295.37   12.10
  -1   3  -5  322.47   15.00
   1   3   5  309.07   13.50
   1   3   5  325.27   11.90
  -2  -3  -5    9.80    0.60
  -2  -3  -5   10.50    0.70
   2  -3   5   10.20    0.90
   2  -3   5   10.80    0.70
   2  -3   5   10.40    0.70
   2  -3   5   11.10    0.60
   2  -3   5   10.30    0.70
   2   3   5   12.00    0.60
   2   3   5   10.20    0.80
  -2   3  -5   11.40    0.90
   2   3   5    9.80    0.70
  -2   3  -5   11.00    0.70
   3  -3   5    7.40    0.60
   3  -3   5    7.60    0.60
   3  -3   5    7.90    0.50
  -3  -3  -5    7.70    0.60
  -3   3  -5    6.70    0.60
   3   3   5    6.80    0.60
   3   3   5    8.30    0.50
   3   3   5    7.30    0.70
   4  -3   5   22.80    1.30
   4  -3   5   23.10    1.00
   4  -3   5   23.30    1.10
   4  -3   5   22.90    1.30
   4   3   5   22.00    1.40
   4   3   5   22.50    1.40
  -4   3  -5   23.60    1.30
   5  -3   5  156.38    5.70
   5  -3   5  148.89    6.30
   5  -3   5  138.49    4.80
   5  -3   5  143.49    5.30
  -5   3  -5  150.98    6.30
   5   3   5  150.48    6.90
  -5   3  -5  142.09    4.80
   5   3   5  156.18    6.80
   5   3   5  148.99    4.80
   6  -3   5   17.10    1.00
   6  -3   5   17.90    1.10
   6  -3   5   17.40    0.80
   6  -3   5   17.70    0.90
   6   3   5   19.10    1.30
   6   3   5   18.40    1.30
  -6   3  -5   17.70    0.80
   6   3   5   18.20    0.70
   7  -3   5   -0.10    0.30
   7  -3   5    1.30    0.30
   7  -3   5    0.00    0.20
   7   3   5    0.00    0.40
   7   3   5    0.00    0.20
   7   3   5    0.20    0.10
   7   3   5    0.50    0.40
  -7   3  -5    0.20    0.20
   8  -3   5   15.80    0.70
   8  -3   5   17.80    1.00
   8  -3   5   15.00    0.90
   8   3   5   14.70    0.70
   8   3   5   15.30    0.70
   9  -3   5    0.20    0.40
   9  -3   5    0.10    0.30
   9  -3   5    0.60    0.30
   9  -3   5    0.40    0.30
   9   3   5    0.20    0.20
   9   3   5    0.40    0.10
   9   3   5    0.50    0.20
 -10  -3  -5    9.20    0.50
  10  -3   5    8.30    0.50
  10  -3   5    8.10    0.80
  10  -3   5    9.00    0.60
  10   3   5    9.30    0.60
 -10   3  -5    9.20    0.50
  10   3   5    9.50    0.40
 -11  -3  -5    1.90    0.20
  11  -3   5    2.00    0.20
  11  -3   5    1.50    0.30
  11   3   5    2.30    0.30
  11   3   5    1.90    0.20
 -11   3  -5    2.00    0.30
 -12  -3  -5   39.80    1.30
  12  -3   5   38.70    1.30
  12  -3   5   37.60    1.50
  12   3   5   38.10    1.40
 -12   3  -5   39.00    1.30
  12   3   5   39.40    1.20
  13  -3   5    4.80    0.40
  13  -3   5    4.40    0.30
  13  -3   5    4.80    0.30
 -13  -3  -5    4.90    0.30
 -13   3  -5    4.50    0.30
  13   3   5    4.50    0.30
  14  -3   5    2.30    0.30
 -14  -3  -5    2.80    0.20
  14  -3   5    2.40    0.20
 -14   3  -5    3.00    0.30
 -15  -3  -5    0.30    0.10
  15  -3   5    0.20    0.10
 -16   4   5    9.10    0.40
  15  -4  -5   21.00    0.90
  15  -4  -5   20.80    0.70
 -15   4   5   20.90    0.70
  14  -4  -5    1.40    0.30
  14  -4  -5    1.40    0.20
 -14   4   5    1.90    0.20
  13  -4  -5   29.30    1.00
  13  -4  -5   30.40    1.20
  13  -4  -5   30.60    1.60
  13  -4  -5   29.00    1.20
  13   4  -5   28.60    1.60
 -13   4   5   29.20    1.00
  12  -4  -5    5.30    0.30
  12  -4  -5    4.00    0.40
  12  -4  -5    3.80    0.60
  12  -4  -5    4.70    0.40
  12  -4  -5    3.40    0.60
  12  -4  -5    4.40    0.50
 -12   4   5    4.60    0.40
  12   4  -5    2.70    0.60
  11  -4  -5   47.30    2.20
  11  -4  -5   44.10    1.70
  11  -4  -5   45.40    1.70
  11  -4  -5   42.30    2.10
  11  -4  -5   44.40    1.40
  11  -4  -5   44.70    1.70
  11   4  -5   43.30    2.20
 -11   4   5   44.80    1.50
  10  -4  -5    2.10    0.40
  10  -4  -5    2.10    0.30
  10  -4  -5    2.10    0.50
   9  -4  -5   42.60    2.00
   9  -4  -5   41.00    1.50
   9  -4  -5   41.50    1.90
   9   4  -5   40.70    2.00
   8  -4  -5   94.29    3.60
   8  -4  -5   90.49    3.80
   8  -4  -5   96.39    3.10
   8   4  -5   94.79    4.70
   8   4  -5   93.29    4.00
   7  -4  -5   19.90    1.00
   7  -4  -5   19.80    0.80
   7  -4  -5   20.80    1.00
   7   4  -5   19.30    1.40
   7   4  -5   20.80    1.10
   6  -4  -5    2.90    0.40
   6  -4  -5    3.00    0.40
   6  -4  -5    1.90    0.20
   6  -4  -5    3.70    0.40
  -6   4   5    2.00    0.50
   6   4  -5    2.30    0.40
   6   4  -5    2.20    0.30
   5  -4  -5    0.30    0.20
   5  -4  -5   -0.10    0.30
   5  -4  -5    0.20    0.20
   5  -4  -5    0.20    0.30
   5   4  -5    0.20    0.30
   5   4  -5    0.40    0.30
   5   4  -5    0.20    0.30
  -5   4   5    0.90    0.40
   4  -4  -5    5.80    0.60
   4  -4  -5    5.30    0.50
   4  -4  -5    6.10    0.40
   4   4  -5    5.40    0.50
   4   4  -5    5.10    0.60
  -4   4   5    6.60    0.70
   3  -4  -5   19.40    1.10
  -3  -4   5   19.30    0.90
   3  -4  -5   19.30    1.10
  -3   4   5   20.70    1.10
   3   4  -5   19.40    1.00
   3   4  -5   18.30    1.10
  -2  -4   5  153.68    6.30
   2  -4  -5  158.58    6.40
   2  -4  -5  156.88    6.70
   2   4  -5  147.99    7.00
  -2   4   5  158.58    6.10
  -2   4   5  157.18    6.40
   2   4  -5  143.39    6.60
   1  -4  -5  151.68    6.30
   1  -4  -5  157.78    6.60
  -1  -4   5  148.49    6.20
  -1   4   5  148.49    6.70
   1   4  -5  140.99    6.50
  -1   4   5  155.98    6.00
  -1   4   5  153.98    6.20
   0  -4  -5    2.90    0.40
   0  -4   5    3.20    0.40
   0  -4   5    2.90    0.30
   0  -4  -5    2.90    0.40
   0  -4   5    2.40    0.30
   0   4  -5    2.60    0.30
   0   4   5    2.10    0.40
   0   4   5    2.40    0.40
   0   4  -5    3.00    0.40
   1  -4   5  150.48    6.20
   1  -4   5  147.39    7.50
  -1  -4  -5  154.08    6.50
  -1  -4  -5  140.79    6.20
   1  -4   5  153.18    6.50
  -1   4  -5  145.69    6.00
   1   4   5  139.89    6.60
   1   4   5  149.99    6.20
   1   4   5  140.59    6.70
   1   4   5  156.08    5.90
  -1   4  -5  164.88    7.50
  -2  -4  -5    0.40    0.20
   2  -4   5    0.20    0.20
   2  -4   5    0.50    0.30
   2  -4   5    0.50    0.20
  -2  -4  -5    0.20    0.20
   2  -4   5    0.50    0.40
  -2   4  -5    0.50    0.40
   2   4   5    0.20    0.20
  -2   4  -5    0.10    0.20
   2   4   5    0.30    0.30
   2   4   5    0.10    0.20
   3  -4   5   10.10    0.50
   3  -4   5   10.50    0.80
   3  -4   5    9.70    0.60
  -3  -4  -5    8.90    0.60
  -3  -4  -5    8.30    0.70
   3  -4   5    9.50    0.70
  -3   4  -5   11.10    0.70
   3   4   5   10.00    0.90
   3   4   5    9.70    0.60
   3   4   5   10.50    0.80
   4  -4   5  104.99    4.90
   4  -4   5  107.99    4.70
   4  -4   5  104.89    4.00
   4  -4   5  110.69    4.20
   4   4   5  101.89    3.50
   4   4   5  127.79    5.10
  -4   4  -5  103.79    3.60
  -4   4  -5  110.59    4.70
   4   4   5  105.69    5.10
   5  -4   5   14.10    0.80
   5  -4   5   15.00    1.00
   5  -4   5   15.30    0.80
   5  -4   5   13.00    0.60
  -5   4  -5   14.30    1.00
   5   4   5   15.50    1.20
  -5   4  -5   14.30    0.70
   5   4   5   15.20    1.10
   5   4   5   13.50    0.60
   6  -4   5    3.40    0.60
   6  -4   5    3.50    0.30
   6  -4   5    3.40    0.40
   6  -4   5    3.00    0.40
  -6   4  -5    3.40    0.40
   6   4   5    2.90    0.60
   6   4   5    3.60    0.30
   6   4   5    3.40    0.30
   6   4   5    4.00    0.70
   7  -4   5   15.20    0.90
   7  -4   5   15.80    0.90
   7  -4   5   16.30    0.70
   7   4   5   16.00    0.70
   7   4   5   14.40    1.20
   7   4   5   15.90    0.60
  -7   4  -5   16.10    0.80
   8  -4   5   13.90    1.00
   8  -4   5   15.90    0.80
   8  -4   5   15.50    0.90
   8   4   5   15.90    0.60
   8   4   5   15.60    0.60
  -8   4  -5   15.00    0.80
   8   4   5   16.50    0.70
   9  -4   5   11.00    0.90
   9  -4   5   11.40    0.70
   9   4   5   12.80    0.60
  10  -4   5    0.50    0.30
 -10  -4  -5    0.80    0.20
  10  -4   5    0.50    0.20
  10  -4   5    0.50    0.30
  10  -4   5    0.40    0.40
  10   4   5    0.80    0.20
  10   4   5    0.60    0.20
 -10   4  -5    0.60    0.20
  11  -4   5    2.30    0.40
 -11  -4  -5    1.80    0.20
  11  -4   5    3.00    0.30
 -11   4  -5    2.10    0.30
  11   4   5    2.60    0.30
  11   4   5    2.50    0.20
  12  -4   5   22.80    1.00
  12  -4   5   23.30    0.80
 -12  -4  -5   23.30    0.80
 -12   4  -5   21.10    0.80
  12   4   5   22.00    0.70
  13  -4   5    0.00    0.20
 -13  -4  -5    0.20    0.20
  13  -4   5    0.40    0.20
 -13   4  -5    0.20    0.20
 -14  -4  -5    2.30    0.20
  14  -4   5    1.60    0.20
  14  -4   5    2.20    0.30
 -15  -4  -5    4.50    0.30
  15  -5  -5   17.50    0.60
  15  -5  -5   16.20    0.70
 -15   5   5   16.90    0.60
  14  -5  -5    0.40    0.20
  14  -5  -5    0.40    0.10
 -14   5   5   -0.10    0.20
  13  -5  -5  119.39    3.80
  13  -5  -5  105.29    3.90
  13  -5  -5  109.29    4.70
  13  -5  -5  108.79    3.70
  13  -5  -5  106.69    3.20
 -13   5   5  108.69    3.30
  12  -5  -5  144.69    6.10
  12  -5  -5  145.79    4.80
  12  -5  -5  141.79    4.20
  12  -5  -5  147.79    5.00
  12  -5  -5  141.59    5.10
 -12   5   5  142.79    4.30
  12   5  -5  140.39    6.10
  11  -5  -5  147.59    6.00
  11  -5  -5  163.68    6.30
  11  -5  -5  146.69    4.40
  11  -5  -5  144.29    5.30
  11  -5  -5  149.49    5.00
  11   5  -5  144.59    6.30
 -11   5   5  152.98    4.50
  10  -5  -5   28.50    1.50
  10  -5  -5   28.90    1.00
  10  -5  -5   29.40    1.20
  10  -5  -5   26.70    1.20
  10  -5  -5   29.00    1.50
  10   5  -5   31.40    1.60
   9  -5  -5    3.00    0.50
   9  -5  -5    2.50    0.40
   9  -5  -5    2.60    0.30
   9   5  -5    3.50    0.50
   8  -5  -5   61.49    2.10
   8  -5  -5   60.29    2.60
   8  -5  -5   62.29    2.50
   8   5  -5   60.49    2.70
   7  -5  -5   21.20    0.90
   7  -5  -5   21.80    1.10
   7  -5  -5   20.40    1.10
   7   5  -5   21.20    1.10
   7   5  -5   21.80    1.50
   6  -5  -5  304.57   10.90
   6  -5  -5  312.47   12.90
   6  -5  -5  329.77   11.80
   6  -5  -5  309.97   10.00
   6   5  -5  309.27   12.60
   6   5  -5  305.17   14.10
  -6   5   5  309.67   10.00
   5  -5  -5   14.90    1.10
   5  -5  -5   17.70    0.90
   5  -5  -5   16.40    0.90
   5  -5  -5   16.10    0.70
  -5   5   5   16.50    0.70
   5   5  -5   17.90    0.90
  -5   5   5   17.10    1.20
   5   5  -5   16.30    1.20
   4  -5  -5    2.70    0.40
   4  -5  -5    3.10    0.40
   4   5  -5    2.00    0.50
  -4   5   5    2.30    0.50
   3  -5  -5   59.79    2.70
   3   5  -5   58.49    2.90
  -3   5   5   59.79    2.80
   2  -5  -5   83.19    3.80
  -2  -5   5   78.39    3.50
   2  -5  -5   85.19    3.60
  -2   5   5   79.09    3.60
   2   5  -5   89.49    4.00
   1  -5  -5   26.50    1.40
  -1  -5   5   23.60    1.30
   1  -5  -5   26.70    1.40
  -1  -5   5   25.90    1.20
  -1   5   5   27.50    1.20
  -1   5   5   26.90    1.60
  -1   5   5   26.50    1.40
   0  -5   5  453.65   18.90
   0  -5  -5  468.05   18.90
   0  -5  -5  471.25   19.90
   0  -5   5  460.25   19.70
   0   5   5  470.05   18.20
   0   5   5  463.95   20.10
   0   5   5  478.65   18.70
  -1  -5  -5  141.99    6.10
   1  -5   5  148.69    6.40
   1  -5   5  149.88    6.20
  -1  -5  -5  141.59    6.40
   1   5   5  145.49    6.10
   1   5   5  149.88    5.80
   1   5   5  144.49    6.60
   2  -5   5  149.99    6.30
  -2  -5  -5  138.79    6.10
   2   5   5  151.38    5.90
   2   5   5  148.99    6.70
  -2   5  -5  147.49    7.60
  -3  -5  -5    0.90    0.30
   3  -5   5    1.30    0.30
   3  -5   5    1.00    0.30
   3  -5   5    1.00    0.40
   3   5   5    0.90    0.20
  -3   5  -5    1.10    0.20
   3   5   5    0.50    0.50
   3   5   5    1.40    0.40
   4  -5   5   13.50    0.80
   4  -5   5   13.70    1.00
   4  -5   5   13.00    0.70
   4   5   5   13.50    0.60
   4   5   5   12.30    1.10
  -4   5  -5   13.10    0.60
   4   5   5   13.80    1.00
   5  -5   5   50.39    2.50
   5  -5   5   46.30    2.00
   5  -5   5   46.30    2.00
   5   5   5   50.19    1.70
  -5   5  -5   48.10    2.50
   5   5   5   50.89    2.60
  -5   5  -5   48.60    1.70
   5   5   5   49.10    1.70
   5   5   5   50.29    2.70
   6  -5   5  110.19    4.60
   6  -5   5  117.49    3.90
   6  -5   5  121.69    4.50
  -6   5  -5  121.59    4.00
   6   5   5  130.69    5.90
   6   5   5  119.99    4.10
   6   5   5  115.89    4.10
   6   5   5  116.19    5.70
   6   5   5  119.79    3.90
   7  -5   5   56.49    2.40
   7  -5   5   57.39    2.00
   7  -5   5   56.49    2.40
   7   5   5   58.29    2.00
   7   5   5   56.19    2.00
   7   5   5   58.99    2.00
  -7   5  -5   55.69    2.10
   8  -5   5   59.79    2.10
   8  -5   5   60.09    2.50
  -8   5  -5   60.29    2.20
   8   5   5   58.19    2.10
   9  -5   5    2.20    0.50
   9  -5   5    2.40    0.30
   9  -5   5    1.60    0.30
  -9   5  -5    1.60    0.40
   9   5   5    2.00    0.20
   9   5   5    2.60    0.30
  10  -5   5    0.10    0.30
 -10  -5  -5    0.00    0.20
  10  -5   5   -0.10    0.20
  10  -5   5    0.00    0.20
  10   5   5    0.20    0.20
 -10   5  -5   -0.10    0.20
  10   5   5    0.00    0.10
  11  -5   5   32.90    1.10
  11  -5   5   34.60    1.40
 -11  -5  -5   32.80    1.10
  11   5   5   32.00    1.00
  12  -5   5  103.39    3.00
 -12  -5  -5  102.19    3.10
 -13  -5  -5   10.60    0.50
  13  -5   5   11.60    0.50
  14  -5   5    1.10    0.20
 -14  -5  -5    1.10    0.20
  14  -5   5    0.80    0.20
  15  -6  -5    5.30    0.30
 -15   6   5    5.40    0.30
  14  -6  -5    4.80    0.40
  14  -6  -5    3.90    0.30
 -14   6   5    4.70    0.30
  13  -6  -5    2.50    0.30
  13  -6  -5    2.60    0.20
  13  -6  -5    2.50    0.30
 -13   6   5    2.00    0.20
  12  -6  -5  370.96   12.90
  12  -6  -5  373.86   10.60
  12  -6  -5  373.96   12.80
  12  -6  -5  373.26   12.00
  12  -6  -5  391.26   15.20
 -12   6   5  361.26   10.90
  11  -6  -5  622.14   18.80
  11  -6  -5  560.84   20.30
  11  -6  -5  562.54   22.20
  11  -6  -5  605.94   23.70
  11  -6  -5  596.24   16.70
 -11   6   5  585.34   17.20
  10  -6  -5   77.69    2.80
  10  -6  -5   75.99    3.40
  10  -6  -5   75.69    2.70
  10  -6  -5   78.69    2.30
  10  -6  -5   79.89    3.30
 -10   6   5   76.59    2.40
   9  -6  -5    7.10    0.50
   9  -6  -5    7.40    0.70
   9   6  -5    5.90    0.70
   8  -6  -5   14.00    0.90
   8  -6  -5   14.90    0.90
   8  -6  -5   16.40    0.70
   8   6  -5   17.40    1.00
   7  -6  -5   36.10    1.40
   7  -6  -5   33.80    1.70
   7  -6  -5   37.10    1.60
  -7   6   5   39.10    1.40
   6  -6  -5  101.19    3.80
   6  -6  -5  102.79    4.00
   6  -6  -5  101.39    3.30
  -6   6   5  100.69    3.40
   6   6  -5   94.69    4.90
   5  -6  -5    1.70    0.40
   5  -6  -5    2.20    0.40
   5  -6  -5    1.40    0.40
   5  -6  -5    1.30    0.20
  -5   6   5    1.50    0.30
   5   6  -5    1.60    0.50
   4  -6  -5   49.40    2.00
   4  -6  -5   49.20    2.30
   4  -6  -5   46.70    1.60
  -4   6   5   45.80    2.40
  -4   6   5   46.10    1.70
   4   6  -5   45.90    2.50
   3  -6  -5    3.90    0.50
   3   6  -5    3.60    0.50
  -3   6   5    4.30    0.40
  -3   6   5    2.60    0.50
   2  -6  -5    1.40    0.40
   2  -6  -5    1.30    0.40
  -2  -6   5    1.50    0.30
  -2   6   5    1.20    0.20
  -2   6   5    1.20    0.40
   1  -6  -5  490.55   21.60
  -1  -6   5  495.85   20.50
   1  -6  -5  523.35   20.60
  -1   6   5  499.55   16.10
  -1   6   5  508.45   16.10
  -1   6   5  501.95   20.30
  -1   6   5  529.35   21.90
   0  -6  -5  233.68    9.50
   0  -6   5  232.78    9.50
   0   6   5  219.08    9.00
   0   6   5  224.38    9.40
   0   6   5  234.58   10.20
   0   6   5  229.18    7.40
  -1  -6  -5   28.00    1.50
   1  -6   5   30.40    1.50
   1   6   5   27.70    1.50
  -1   6  -5   27.40    1.00
   1   6   5   27.60    1.00
   1   6   5   27.00    1.30
   1   6   5   29.00    1.70
   2  -6   5   84.79    3.80
  -2  -6  -5   84.89    3.70
   2   6   5   85.09    3.50
   2   6   5   87.59    4.10
   2   6   5   82.89    2.80
  -2   6  -5   78.79    2.80
   3  -6   5  119.89    4.60
   3  -6   5  130.79    5.50
   3  -6   5  130.09    4.90
   3   6   5  124.09    4.10
  -3   6  -5  128.49    4.10
   3   6   5  125.29    5.90
   4  -6   5   62.99    2.60
   4  -6   5   62.39    2.60
   4  -6   5   66.39    3.10
  -4   6  -5   65.39    2.20
   4   6   5   67.69    3.40
   4   6   5   64.99    2.20
   4   6   5   65.69    2.30
   5  -6   5  425.96   17.10
   5  -6   5  458.05   16.00
   5   6   5  467.95   20.00
  -5   6  -5  463.95   14.60
   5   6   5  469.85   15.50
   5   6   5  451.95   15.50
   5   6   5  459.75   14.50
   6  -6   5  127.09    5.00
   6  -6   5  128.99    4.80
  -6   6  -5  129.79    4.30
   6   6   5  127.99    4.20
   7  -6   5   25.90    1.30
   7   6   5   22.90    1.00
  -7   6  -5   24.00    1.10
   8  -6   5   -0.10    0.40
   8  -6   5    0.50    0.30
   8   6   5    0.20    0.20
  -8   6  -5    0.40    0.30
   9  -6   5    0.50    0.40
   9  -6   5    0.40    0.30
   9  -6   5    0.40    0.20
   9   6   5    0.50    0.20
   9   6   5    0.30    0.10
  -9   6  -5    0.30    0.30
  10  -6   5    7.30    0.40
  10  -6   5    7.50    0.60
 -11  -6  -5   21.30    0.80
  11  -6   5   22.50    1.00
  11  -6   5   20.20    1.20
  11  -6   5   22.10    0.80
  12  -6   5  179.38    5.20
 -12  -6  -5  184.18    5.40
 -13  -6  -5   38.20    1.20
  13  -6   5   38.10    1.20
  13  -6   5   38.20    1.50
  14  -6   5   20.40    0.70
 -14  -6  -5   20.00    0.70
  15  -7  -5    2.60    0.20
  14  -7  -5   35.00    1.30
  14  -7  -5   34.00    1.10
  13  -7  -5   16.40    0.70
  13  -7  -5   15.10    0.60
 -13   7   5   14.90    0.60
  12  -7  -5  192.48    5.50
  12  -7  -5  193.38    8.00
  12  -7  -5  191.18    6.30
  12  -7  -5  191.98    6.70
 -12   7   5  188.18    5.70
  11  -7  -5  239.68    8.60
  11  -7  -5  250.07    7.10
  11  -7  -5  253.27    8.10
  11  -7  -5  248.58   10.20
 -11   7   5  246.78    7.30
  10  -7  -5   49.40    1.80
  10  -7  -5   46.80    1.90
  10  -7  -5   51.29    2.30
  10  -7  -5   49.60    1.50
  10  -7  -5   45.50    2.20
 -10   7   5   50.19    1.60
   9  -7  -5   94.79    3.90
   9  -7  -5   91.79    3.20
   9  -7  -5   95.49    2.80
   8  -7  -5   47.50    1.70
   8  -7  -5   45.10    2.00
   8  -7  -5   44.80    2.10
   7  -7  -5   24.80    1.30
   7  -7  -5   26.00    1.30
   7  -7  -5   26.20    1.10
  -7   7   5   26.80    1.10
   6  -7  -5   11.20    0.60
   6  -7  -5   11.00    0.80
   6  -7  -5   10.60    0.70
   6   7  -5   11.30    1.10
  -6   7   5   10.50    0.60
   5  -7  -5    0.70    0.30
   5  -7  -5    0.50    0.30
   5  -7  -5    0.80    0.20
   5   7  -5    0.50    0.40
  -5   7   5    0.80    0.30
   4  -7  -5    0.20    0.20
   4   7  -5    0.30    0.40
  -4   7   5    0.40    0.20
   3  -7  -5   54.79    2.60
   3   7  -5   56.39    2.90
  -3   7   5   50.69    2.60
  -3   7   5   55.49    1.90
   2  -7  -5   43.20    2.10
  -2   7   5   42.60    2.40
  -2   7   5   39.30    1.50
  -2   7   5   41.30    1.50
  -2   7   5   38.70    2.10
  -1  -7   5  822.52   32.60
   1  -7  -5  805.32   32.60
  -1   7   5  779.12   32.20
  -1   7   5  791.72   34.60
  -1   7   5  824.12   25.50
  -1   7   5  816.52   25.60
   0  -7   5   18.80    1.20
   0  -7  -5   22.10    1.20
   0   7   5   19.00    0.80
   0   7   5   18.70    1.20
   0   7  -5   18.10    0.70
   0   7   5   19.00    1.40
  -1  -7  -5   84.39    3.70
   1  -7   5   85.49    3.80
  -1   7  -5   81.79    2.90
   1   7   5   84.89    4.10
  -1   7  -5   80.09    2.80
   1   7   5   82.59    2.80
   2  -7   5   69.19    3.20
  -2  -7  -5   70.59    3.10
  -2   7  -5   67.79    2.30
   2   7   5   66.49    2.30
   2   7   5   68.59    2.40
   2   7   5   71.79    3.60
  -2   7  -5   68.49    2.40
   3  -7   5    0.50    0.30
   3  -7   5    0.00    0.20
   3   7   5    0.30    0.10
   3   7   5   -0.40    0.40
  -3   7  -5    0.10    0.20
   3   7   5    0.40    0.20
  -3   7  -5    0.40    0.20
   4  -7   5  217.18    8.90
   4  -7   5  237.28    8.40
   4   7   5  232.48    7.50
   4   7   5  237.08    8.00
   4   7   5  237.98    8.00
  -4   7  -5  242.28    7.60
   4   7   5  234.68   10.60
   5  -7   5   50.19    2.10
   5  -7   5   47.60    2.10
   5   7   5   48.70    1.70
  -5   7  -5   49.20    1.80
   6  -7   5   -0.20    0.30
   6   7   5    0.20    0.20
  -6   7  -5   -0.10    0.30
   7  -7   5   14.40    1.00
   7   7   5   13.20    0.60
  -7   7  -5   13.70    0.80
   8  -7   5   10.80    0.90
  -8   7  -5   10.90    0.60
  -8   7  -5    9.70    0.70
  -9   7  -5   -0.10    0.30
  -9   7  -5    0.00    0.20
  10  -7   5    0.20    0.30
 -10   7  -5   -0.10    0.30
 -10   7  -5    0.10    0.20
 -11  -7  -5    4.80    0.30
  11  -7   5    4.70    0.60
  11  -7   5    4.30    0.30
 -12  -7  -5    1.20    0.20
  12  -7   5    0.70    0.20
  13  -7   5   10.20    0.40
 -13  -7  -5    9.90    0.40
  13  -7   5   10.10    0.50
 -14  -7  -5    4.50    0.20
  14  -8  -5    0.40    0.10
  13  -8  -5   50.09    1.50
  13  -8  -5   50.89    1.90
  12  -8  -5    4.70    0.40
  12  -8  -5    5.50    0.40
  11  -8  -5   64.69    2.50
  11  -8  -5   70.89    3.00
  11  -8  -5   67.59    2.00
  11  -8  -5   66.09    2.40
  10  -8  -5    0.80    0.40
  10  -8  -5    1.00    0.30
  10  -8  -5    1.00    0.20
  10  -8  -5    0.80    0.40
   9  -8  -5   17.70    0.70
   9  -8  -5   18.00    0.90
   9  -8  -5   19.00    1.10
   8  -8  -5   85.19    3.50
   8  -8  -5   84.29    2.90
   8  -8  -5   84.79    2.50
  -8   8   5   82.39    3.00
   7  -8  -5   30.00    1.50
   7  -8  -5   29.90    1.60
   7  -8  -5   31.80    1.20
  -7   8   5   32.50    1.30
   6  -8  -5    0.20    0.30
   6  -8  -5    0.00    0.30
   6  -8  -5    0.50    0.20
  -6   8   5    0.60    0.30
   6   8  -5    0.20    0.10
   5  -8  -5    0.00    0.30
   5  -8  -5    0.70    0.30
   5   8  -5    0.30    0.10
  -5   8   5    0.70    0.30
   4   8  -5    2.40    0.60
  -4   8   5    3.90    0.40
  -3   8   5    3.70    0.40
  -3   8   5    4.70    0.90
  -2   8   5   46.30    2.70
  -2   8   5   47.50    1.70
  -2   8   5   47.80    1.70
  -1   8   5  219.18   10.00
  -1   8   5  221.28    7.10
   0  -8   5    3.90    0.60
   0  -8  -5    3.60    0.50
   0   8  -5    3.40    0.30
   0   8   5    4.10    0.40
   0   8   5    3.90    0.30
   0   8   5    5.60    0.90
  -1  -8  -5   61.19    2.90
  -1   8  -5   59.49    2.10
  -1   8  -5   58.59    2.10
   1   8   5   61.19    3.30
   1   8   5   60.09    2.10
   1   8   5   59.19    2.20
  -1   8  -5   63.59    2.10
   2   8   5    1.10    0.20
  -2   8  -5    1.30    0.20
   2   8   5    1.40    0.30
   2   8   5    1.00    0.50
  -2   8  -5    1.70    0.30
   3  -8   5    8.00    0.70
   3  -8   5    8.30    0.60
   3   8   5    8.50    0.40
   3   8   5    7.70    0.50
  -3   8  -5    7.30    0.50
   3   8   5    7.60    0.40
  -3   8  -5    7.90    0.50
   4  -8   5  102.49    3.90
   4   8   5  102.49    3.30
  -4   8  -5   95.29    3.50
  -4   8  -5   98.79    3.40
   5  -8   5   12.50    0.90
   5   8   5   12.40    0.60
  -5   8  -5   10.90    0.70
   6  -8   5    0.50    0.40
   6   8   5    0.10    0.20
  -6   8  -5    0.50    0.30
   7  -8   5    9.20    0.90
  -7   8  -5   11.50    0.60
  -7   8  -5   10.90    0.70
  -8   8  -5   14.90    0.70
  -8   8  -5   15.10    0.90
  -9   8  -5   15.40    0.70
  -9   8  -5   16.30    0.90
 -10   8  -5    0.40    0.30
 -10   8  -5   -0.20    0.20
 -11  -8  -5    7.10    0.40
 -11   8  -5    6.30    0.50
  12  -8   5   38.20    1.20
 -12  -8  -5   36.60    1.20
 -13  -8  -5    1.20    0.20
  13  -8   5    1.10    0.10
  14  -9  -5    0.20    0.10
  13  -9  -5   44.60    1.40
  12  -9  -5    2.50    0.20
  11  -9  -5    4.90    0.30
  10  -9  -5   39.60    1.60
  10  -9  -5   40.80    1.30
  10  -9  -5   42.00    2.00
   9  -9  -5    5.60    0.50
   9  -9  -5    4.70    0.70
   9  -9  -5    6.20    0.40
   8  -9  -5   32.40    1.60
   8  -9  -5   30.20    1.20
  -8   9   5   31.10    1.10
  -8   9   5   28.70    1.30
   7  -9  -5   28.60    1.50
   7  -9  -5   26.50    1.40
  -7   9   5   27.90    1.20
  -7   9   5   27.20    1.00
   6  -9  -5   90.39    3.80
   6  -9  -5   87.19    3.50
  -6   9   5   91.29    3.20
   6   9  -5   91.39    2.60
   5  -9  -5    2.40    0.50
   5  -9  -5    2.20    0.50
   5   9  -5    2.50    0.20
  -5   9   5    3.20    0.40
   4  -9  -5    0.70    0.40
  -4   9   5    0.90    0.30
   4   9  -5    1.10    0.10
   3   9  -5   27.10    0.90
  -3   9   5   28.80    1.20
  -3   9   5   28.10    1.20
  -2   9   5   -0.10    0.20
  -2   9   5   -0.20    0.20
  -1   9   5    2.30    0.30
  -1   9   5    2.30    0.30
   0   9   5   45.50    1.70
   0   9   5   45.40    1.70
   0   9  -5   43.60    1.60
   1   9   5   30.00    1.10
  -1   9  -5   28.10    1.10
   1   9   5   29.10    1.20
  -2   9  -5   27.90    1.10
  -2   9  -5   30.50    1.10
   2   9   5   30.80    1.10
   2   9   5   30.70    1.10
  -2   9  -5   29.60    1.20
   2   9   5   30.70    1.20
   3  -9   5    0.30    0.40
  -3   9  -5    0.50    0.20
   3   9   5    0.50    0.20
  -3   9  -5    0.40    0.30
   4   9   5    2.50    0.30
  -4   9  -5    4.00    0.40
  -4   9  -5    2.70    0.30
   5  -9   5   32.10    1.70
  -5   9  -5   33.50    1.40
   5   9   5   34.50    1.30
  -5   9  -5   32.50    1.40
  -5   9  -5   37.10    1.20
   6  -9   5    0.30    0.40
  -6   9  -5    0.40    0.20
  -6   9  -5    0.40    0.30
  -7   9  -5    5.00    0.50
  -7   9  -5    4.80    0.40
  -8   9  -5   32.20    1.40
  -8   9  -5   30.90    1.10
  -9   9  -5    7.80    0.50
  -9   9  -5    8.00    0.70
 -10   9  -5   14.20    0.60
 -11   9  -5   64.99    2.00
 -12  -9  -5   53.19    1.60
 -12   9  -5   50.29    1.60
  13 -10  -5   15.80    0.60
  12 -10  -5  110.49    3.20
  11 -10  -5   96.49    2.80
  10 -10  -5   50.89    1.60
  -9  10   5    2.40    0.40
   8 -10  -5    1.90    0.50
  -8  10   5    3.20    0.50
  -8  10   5    3.10    0.30
  -8  10   5    3.00    0.30
   7 -10  -5   14.30    1.00
   7 -10  -5   14.00    0.60
  -7  10   5   14.40    0.90
  -7  10   5   14.80    0.70
  -7  10   5   15.20    0.70
   6 -10  -5   12.30    0.50
   6 -10  -5   12.40    0.90
   6 -10  -5   11.60    0.90
  -6  10   5   10.90    0.80
   6  10  -5   12.60    0.40
  -6  10   5   11.80    0.60
  -6  10   5   12.40    0.60
   5 -10  -5    1.20    0.40
   5 -10  -5    1.80    0.50
  -5  10   5    1.80    0.30
  -5  10   5    1.40    0.30
  -5  10   5    2.20    0.30
   5  10  -5    1.80    0.20
   4 -10  -5   81.99    3.50
  -4  10   5   83.09    2.90
  -4  10   5   86.79    2.90
   4  10  -5   81.99    2.40
  -3  10   5    3.80    0.40
  -3  10   5    3.60    0.40
   3  10  -5    3.60    0.20
  -2  10   5    3.60    0.40
  -2  10   5    3.60    0.40
  -1  10   5   39.20    1.50
  -1  10   5   41.20    1.50
   0  10   5   62.69    2.20
   0  10   5   59.59    2.20
  -1  10  -5    2.90    0.30
   1  10   5    2.60    0.20
   1  10   5    2.50    0.40
   1  10   5    2.40    0.20
  -2  10  -5   27.40    1.10
   2  10   5   28.80    1.10
   3 -10   5  152.18    5.60
   3  10   5  150.08    4.90
  -3  10  -5  150.08    5.10
  -3  10  -5  146.39    4.90
  -3  10  -5  144.69    5.10
   4 -10   5   21.20    1.20
  -4  10  -5   20.20    0.80
   4  10   5   20.10    0.70
  -4  10  -5   21.30    1.00
   4  10   5   20.20    0.90
  -4  10  -5   19.20    0.80
   5 -10   5  333.97   12.90
  -5  10  -5  364.86   12.40
  -5  10  -5  378.46   10.40
  -5  10  -5  371.16   11.70
  -6  10  -5   33.10    1.40
  -6  10  -5   32.40    1.30
  -6  10  -5   31.60    1.10
  -7  10  -5    9.30    0.50
  -7  10  -5    9.90    0.70
  -8  10  -5    0.40    0.20
  -8  10  -5    0.90    0.40
  -9  10  -5    9.10    0.50
 -10  10  -5    0.40    0.20
 -11  10  -5   10.30    0.50
 -12 -10  -5   33.50    1.10
  12 -11  -5   52.59    1.60
  11 -11  -5   60.69    1.80
 -10  11   5   22.50    0.80
  -9  11   5   45.90    1.50
  -9  11   5   46.90    1.50
  -8  11   5   47.60    1.80
  -8  11   5   46.50    1.80
  -8  11   5   45.80    1.50
  -8  11   5   45.40    1.50
   7 -11  -5    5.00    0.30
  -7  11   5    4.80    0.40
  -7  11   5    4.90    0.40
  -7  11   5    4.80    0.50
  -7  11   5    5.30    0.60
   6 -11  -5    0.40    0.40
   6 -11  -5    0.60    0.20
  -6  11   5    0.10    0.30
   6  11  -5    0.10    0.10
  -6  11   5    0.60    0.30
  -6  11   5    0.50    0.30
  -6  11   5    0.20    0.30
   5 -11  -5    1.70    0.20
   5 -11  -5    1.50    0.50
  -5  11   5    2.10    0.30
  -5  11   5    2.10    0.30
   5  11  -5    1.60    0.10
  -5  11   5    1.10    0.40
  -5  11   5    1.20    0.40
   4 -11  -5   -0.10    0.40
   4 -11  -5    0.40    0.20
   4 -11  -5    0.50    0.40
   4  11  -5    0.00    0.10
  -4  11   5    0.50    0.30
  -4  11   5    0.30    0.20
  -4  11   5    0.30    0.30
  -3  11   5   21.00    1.00
  -3  11   5   20.30    0.90
   3  11  -5   20.00    0.70
  -3  11   5   21.30    0.80
  -2  11   5   10.40    0.70
  -2  11   5   10.40    0.50
  -2  11   5   10.20    0.60
  -1  11   5  127.09    4.50
  -1  11   5  132.49    3.80
  -1  11   5  132.29    4.40
   0  11   5   28.50    1.10
   0  11   5   29.20    1.20
   0  11   5   28.60    1.10
   0  11   5   30.30    1.00
  -1  11  -5    0.60    0.30
   1  11   5    0.20    0.20
   1  11   5    0.30    0.30
   2 -11   5    3.10    0.60
  -2  11  -5    2.70    0.40
  -2  11  -5    3.30    0.30
   2  11   5    3.40    0.40
   2  11   5    3.30    0.30
   3 -11   5    0.50    0.40
  -3  11  -5    1.10    0.20
   3  11   5    1.00    0.30
   3  11   5    1.10    0.20
  -3  11  -5    0.80    0.30
  -4  11  -5   97.19    3.30
  -4  11  -5   94.79    2.90
  -5  11  -5   15.80    0.60
  -5  11  -5   14.70    0.80
  -5  11  -5   15.40    0.60
  -5  11  -5   13.90    0.60
  -6  11  -5    0.30    0.20
  -6  11  -5   -0.10    0.20
  -6  11  -5    0.00    0.30
  -7  11  -5    5.90    0.60
  -7  11  -5    5.00    0.40
  -7  11  -5    4.90    0.40
  -8  11  -5    0.30    0.20
  -8  11  -5    0.40    0.20
  -9  11  -5    0.20    0.20
 -10  11  -5    3.00    0.30
 -11  11  -5    6.90    0.40
 -11  12   5   38.60    1.20
 -10  12   5    1.00    0.20
  -9  12   5    0.10    0.20
  -8  12   5   25.10    0.90
   7 -12  -5   37.70    1.20
  -7  12   5   40.60    1.60
  -7  12   5   39.60    1.30
  -7  12   5   38.30    1.60
   6 -12  -5    1.20    0.20
  -6  12   5    1.30    0.30
   6  12  -5    1.10    0.10
  -6  12   5    0.90    0.40
   5 -12  -5    2.00    0.20
  -5  12   5    2.60    0.50
   5  12  -5    2.30    0.20
  -5  12   5    2.00    0.30
  -5  12   5    2.60    0.30
   4 -12  -5   10.40    0.90
   4 -12  -5   10.50    0.50
  -4  12   5   10.80    0.70
   4  12  -5    9.90    0.40
  -4  12   5   10.70    0.60
  -4  12   5   11.10    0.60
   3 -12  -5    0.60    0.20
   3 -12  -5    0.50    0.40
   3  12  -5    0.40    0.10
  -3  12   5    0.20    0.20
  -3  12   5    0.30    0.30
  -3  12   5    0.30    0.20
   2 -12  -5    2.90    0.20
  -2  12   5    2.40    0.30
  -2  12   5    2.40    0.30
  -2  12   5    2.60    0.40
  -2  12   5    2.50    0.30
   1 -12  -5   91.79    2.80
  -1  12   5   91.49    2.80
  -1  12   5   95.29    3.20
   0 -12  -5   11.30    0.50
   0  12   5   12.30    0.50
   0  12   5   12.90    0.70
  -1 -12  -5   11.50    0.50
   1  12   5   11.50    0.70
   1  12   5   11.20    0.50
  -2 -12  -5    1.70    0.20
  -2  12  -5    1.50    0.30
   2  12   5    1.40    0.30
  -2  12  -5    2.20    0.20
   2  12   5    1.40    0.20
  -3  12  -5    5.10    0.50
  -3  12  -5    6.50    0.40
  -4  12  -5   25.80    1.10
  -4  12  -5   24.40    0.90
  -5  12  -5    3.00    0.30
  -5  12  -5    4.90    0.50
  -6  12  -5   16.90    0.90
  -6  12  -5   17.00    0.70
  -7  12  -5    2.30    0.30
  -8  12  -5    7.70    0.50
  -9  12  -5   15.40    0.60
 -10  12  -5    0.80    0.20
 -10  13   5   25.10    0.80
  -9  13   5    9.70    0.50
  -8  13   5    8.80    0.50
   7 -13  -5   30.30    1.00
  -7  13   5   27.90    1.00
   6 -13  -5   21.80    0.80
  -6  13   5   23.20    0.90
  -6  13   5   22.10    0.80
   5 -13  -5    0.70    0.20
   5  13  -5    0.70    0.10
  -5  13   5    0.80    0.20
  -5  13   5    0.30    0.20
  -5  13   5    0.40    0.30
   4 -13  -5    0.20    0.20
  -4  13   5    0.40    0.10
  -4  13   5    0.40    0.20
  -4  13   5    0.40    0.20
  -4  13   5    0.80    0.30
   4  13  -5    0.30    0.10
   3 -13  -5    9.60    0.50
   3  13  -5    9.70    0.40
  -3  13   5   10.20    0.50
  -3  13   5    9.50    0.70
   2 -13  -5    9.30    0.40
  -2  13   5    8.50    0.60
  -2  13   5    9.60    0.50
   1 -13  -5    3.60    0.30
  -1  13   5    3.80    0.30
  -1  13   5    3.30    0.40
   0 -13  -5    0.30    0.20
   0  13   5    0.30    0.30
   0  13   5    0.60    0.20
  -1 -13  -5   -0.10    0.20
   1  13   5    0.60    0.30
   1  13   5   -0.10    0.20
  -2 -13  -5    6.10    0.40
  -3 -13  -5    3.20    0.30
  -3  13  -5    3.20    0.40
  -3  13  -5    3.20    0.30
  -3  13  -5    2.50    0.40
  -3  13  -5    2.80    0.30
  -4  13  -5    0.70    0.30
  -4  13  -5    0.90    0.20
  -4  13  -5    1.30    0.20
  -5  13  -5    0.20    0.20
  -6  13  -5   34.50    1.10
  -7  13  -5    2.00    0.20
   8 -13   5    3.20    0.20
  -8  13  -5    2.90    0.30
  -9  13  -5   16.10    0.60
  -9  13  -5   15.80    0.60
  -9  14   5    0.20    0.20
  -8  14   5    0.10    0.20
   7 -14  -5    4.60    0.30
  -7  14   5    4.60    0.40
   6 -14  -5    0.10    0.10
  -6  14   5    0.60    0.20
   5 -14  -5    4.70    0.30
  -5  14   5    4.20    0.40
   5  14  -5    4.90    0.20
   4 -14  -5   53.09    1.70
  -4  14   5   51.59    1.70
   4  14  -5   56.89    1.60
   3 -14  -5    3.70    0.30
  -3  14   5    4.40    0.40
   3  14  -5    3.80    0.20
   2 -14  -5    0.10    0.20
  -2  14   5    0.40    0.20
   1 -14  -5    0.80    0.20
  -1  14   5    0.70    0.30
  -1  14   5    1.20    0.20
   0 -14  -5   14.40    0.60
   0  14   5   14.10    0.60
  -1 -14  -5    2.70    0.20
  -2 -14  -5    2.00    0.20
  -3 -14  -5   28.20    0.90
  -4 -14  -5    0.40    0.20
  -4  14  -5    0.10    0.20
  -5 -14  -5  122.09    3.70
  -5  14  -5  125.69    3.60
  -6  14  -5   10.60    0.50
   7 -14   5    6.10    0.30
  -7  14  -5    6.20    0.30
   8 -14   5    0.30    0.10
  -8  14  -5    0.30    0.10
  -7  15   5    1.20    0.20
   6 -15  -5    1.50    0.10
  -6  15   5    1.20    0.20
   5 -15  -5    0.50    0.10
  -5  15   5    0.30    0.20
   4 -15  -5    3.30    0.30
   4  15  -5    3.20    0.20
  -4  15   5    3.00    0.20
   3 -15  -5    1.60    0.20
  -3  15   5    0.70    0.20
   3  15  -5    1.20    0.10
   2 -15  -5    1.20    0.20
  -2  15   5    1.10    0.20
   1 -15  -5    5.60    0.30
  -1  15   5    4.80    0.30
   0 -15  -5    7.40    0.40
  -1 -15  -5   11.70    0.50
  -2 -15  -5    6.60    0.30
  -3 -15  -5   -0.10    0.10
  -4 -15  -5   14.40    0.50
   5 -15   5    1.00    0.10
  -5 -15  -5    1.00    0.10
   6 -15   5    0.00    0.10
  -6 -15  -5    0.00    0.10
   5 -16  -5    2.20    0.20
   4 -16  -5    9.30    0.40
  -4  16   5    8.90    0.40
   3 -16  -5    0.10    0.10
  -3  16   5    0.20    0.10
   2 -16  -5    0.30    0.10
   1 -16  -5   16.60    0.60
   0 -16   5   12.40    0.50
   0 -16  -5   12.60    0.50
  -1 -16  -5    9.70    0.40
   1 -16   5    9.80    0.40
   2 -16   5    0.10    0.10
  -2 -16  -5    0.00    0.10
   3 -16   5    3.00    0.20
  -3 -16  -5    3.80    0.20
  -4 -16  -5    2.00    0.20
   4 -16   5    2.10    0.20
   5 -16   5    0.80    0.10
   1 -17  -5    1.00    0.10
   0 -17  -5    1.60    0.10
 -16   0   6   13.00    0.50
  15   0  -6    7.10    0.50
 -15   0   6    7.10    0.40
  14   0  -6    3.70    0.60
 -14   0   6    6.20    0.40
  14   0  -6    4.50    0.40
 -13   0   6   33.00    1.10
  13   0  -6   32.10    1.70
  13   0  -6   29.30    1.30
  12   0  -6    5.20    0.50
  11   0  -6  249.97    8.70
  11   0  -6  247.08    9.60
  11   0  -6  250.07   10.20
  11   0  -6  248.18    8.00
  10   0  -6    3.80    0.30
  10   0  -6    3.80    0.50
  10   0  -6    4.30    0.60
   9   0  -6  213.58    6.80
   9   0  -6  205.68    8.10
   9   0  -6  207.18    8.60
   9   0  -6  215.58    9.80
   8   0  -6    2.50    0.20
   8   0  -6    2.50    0.20
   8   0  -6    2.70    0.50
   8   0  -6    3.10    0.40
   8   0  -6    2.70    0.40
   7   0  -6  642.84   22.80
  -7   0   6  695.93   27.10
   7   0  -6  666.03   21.40
   7   0  -6  658.03   27.00
   7   0  -6  710.43   25.30
   7   0  -6  686.63   30.00
   6   0  -6   74.59    2.90
   6   0  -6   72.89    3.60
  -6   0   6   72.79    3.30
  -5   0   6  668.33   27.00
   5   0  -6  699.13   30.00
   5   0  -6  674.53   33.10
   5   0  -6  673.53   25.30
   4   0  -6    0.10    0.20
   4   0  -6    0.10    0.10
  -4   0   6    0.10    0.10
  -4   0   6    0.20    0.10
   4   0  -6    0.70    0.20
  -4   0   6    0.30    0.20
   3   0  -6  206.98    8.80
   3   0  -6  234.68    9.70
  -3   0   6  227.98    8.50
  -3   0   6  211.28    9.20
  -3   0   6  205.88    8.80
  -2   0   6    0.20    0.20
  -2   0   6    0.70    0.20
   2   0  -6    1.00    0.30
  -2   0   6    0.50    0.20
  -1   0   6  160.88    6.30
  -1   0   6  154.28    6.90
  -1   0   6  156.98    6.50
  -1   0   6  157.88    6.90
   1   0  -6  159.28    6.80
   0   0   6    1.00    0.30
   0   0   6    1.00    0.30
   0   0   6    0.70    0.30
   0   0  -6    0.70    0.30
  -1   0  -6  457.55   19.10
   1   0   6  424.26   19.10
   1   0   6  467.55   17.50
   1   0   6  448.96   19.10
   2   0   6    0.10    0.20
   2   0   6    0.10    0.20
   2   0   6    0.10    0.20
  -2   0  -6   -0.10    0.20
  -2   0  -6    0.00    0.30
   2   0   6   -0.20    0.20
  -3   0  -6  130.19    5.80
   3   0   6  127.99    5.80
   3   0   6  133.09    5.20
   3   0   6  133.29    5.80
   3   0   6  132.59    4.70
   4   0   6    1.40    0.30
  -4   0  -6    1.40    0.40
  -4   0  -6    1.60    0.40
   4   0   6    1.50    0.20
   4   0   6    1.70    0.30
   4   0   6    1.50    0.40
   5   0   6  399.96   12.80
   5   0   6  407.66   16.40
   5   0   6  427.06   15.10
   5   0   6  398.06   15.80
  -5   0  -6  378.36   17.30
   5   0   6  407.26   14.00
  -5   0  -6  408.16   16.30
   6   0   6    0.10    0.30
   6   0   6    0.40    0.20
   6   0   6    0.30    0.20
   7   0   6  198.68    7.90
   7   0   6  213.48    6.70
   7   0   6  207.88    9.60
   8   0   6    0.50    0.30
   8   0   6    0.50    0.20
   9   0   6   16.90    0.80
  10   0   6    4.20    0.30
  10   0   6    3.70    0.40
  11   0   6  222.38    7.10
  11   0   6  202.78    7.40
 -11   0  -6  218.58    6.40
  11   0   6  221.28    6.20
  12   0   6    2.30    0.20
 -12   0  -6    2.50    0.30
  12   0   6    2.70    0.40
  12   0   6    2.50    0.20
  12   0   6    2.50    0.20
 -13   0  -6   87.59    2.70
  13   0   6   90.69    2.60
 -14   0  -6    5.80    0.30
  14   0   6    6.40    0.30
 -15   0  -6    1.00    0.10
 -16  -1   6   56.09    1.60
  16  -1  -6   48.90    1.90
 -16   1   6   53.49    1.60
 -15  -1   6    0.30    0.20
  15  -1  -6    0.20    0.20
 -15   1   6    0.20    0.20
  15   1  -6    0.40    0.20
 -14  -1   6   94.39    2.80
  14  -1  -6   90.29    4.10
  14  -1  -6   91.49    3.40
  14   1  -6   97.89    3.40
 -14   1   6   93.69    2.80
  14   1  -6   91.39    4.10
  13  -1  -6    0.90    0.30
  13  -1  -6    0.60    0.20
  13  -1  -6    0.20    0.40
  13  -1  -6    0.80    0.20
  13   1  -6    0.50    0.20
  13   1  -6    1.40    0.50
 -13   1   6    0.90    0.20
  12  -1  -6  595.34   20.70
  12  -1  -6  617.74   19.10
  12  -1  -6  587.94   22.60
  12  -1  -6  597.44   24.10
  12  -1  -6  594.74   17.00
  12   1  -6  567.94   20.60
  12   1  -6  647.44   24.20
 -12   1   6  589.44   17.50
  11  -1  -6   42.60    1.90
  11  -1  -6   42.40    1.30
  11  -1  -6   42.80    1.50
  11  -1  -6   41.70    1.60
  11  -1  -6   40.80    2.00
  11   1  -6   42.10    1.60
  11   1  -6   39.40    2.00
  11   1  -6   40.10    1.90
  10  -1  -6  153.98    6.10
  10  -1  -6  149.99    6.50
  10  -1  -6  164.48    5.50
  10  -1  -6  146.89    5.10
  10  -1  -6  173.48    5.30
  10  -1  -6  154.68    5.30
  10   1  -6  159.88    6.50
  10   1  -6  152.98    5.50
  10   1  -6  150.38    6.10
   9  -1  -6    8.20    0.60
   9  -1  -6    8.60    0.40
   9  -1  -6    8.10    0.40
   9  -1  -6    8.10    0.40
   9  -1  -6    8.60    0.70
   9   1  -6    7.10    0.60
   9   1  -6    8.00    0.40
   9   1  -6    8.10    0.90
   9   1  -6    9.40    0.70
   8  -1  -6   59.39    2.40
   8  -1  -6   56.79    1.90
   8  -1  -6   57.49    2.50
   8  -1  -6   58.79    2.00
   8   1  -6   55.29    1.90
   8   1  -6   57.39    2.50
   8   1  -6   56.49    3.00
   8   1  -6   58.09    2.40
   7  -1  -6    0.30    0.30
   7  -1  -6    0.10    0.10
  -7  -1   6    1.00    0.40
   7  -1  -6    0.70    0.30
   7  -1  -6    1.90    0.30
  -7   1   6    0.10    0.30
   7   1  -6    0.10    0.10
   7   1  -6    0.40    0.40
   7   1  -6    0.40    0.20
   7   1  -6    0.40    0.20
   6  -1  -6 1652.03   74.89
   6  -1  -6 1769.42   63.19
  -6  -1   6 1686.33   67.39
   6   1  -6 1773.52   63.19
   6   1  -6 1602.74   67.59
  -6   1   6 1739.03   67.39
   6   1  -6 1689.73   74.89
   5  -1  -6    0.80    0.20
   5  -1  -6    0.40    0.20
   5  -1  -6    0.20    0.20
  -5  -1   6    0.40    0.30
  -5  -1   6    0.50    0.20
   5   1  -6    0.30    0.20
   5   1  -6    0.30    0.30
   5   1  -6    0.40    0.20
  -5   1   6    0.10    0.30
   4  -1  -6  390.46   16.00
  -4  -1   6  367.86   16.70
  -4  -1   6  428.16   16.80
  -4  -1   6  406.26   15.40
   4  -1  -6  406.16   17.60
  -4  -1   6  383.16   15.80
   4  -1  -6  396.06   19.50
   4   1  -6  419.96   19.30
  -4   1   6  377.26   15.90
  -4   1   6  412.16   15.40
  -4   1   6  368.96   16.80
   4   1  -6  408.16   17.60
  -3  -1   6   20.80    0.90
   3  -1  -6   18.90    0.90
  -3  -1   6   19.00    1.00
  -3  -1   6   19.60    0.90
   3  -1  -6   20.50    1.00
   3  -1  -6   23.10    1.10
  -3   1   6   19.20    1.10
   3   1  -6   20.20    1.10
  -3   1   6   18.10    1.00
   3   1  -6   21.20    1.10
  -3   1   6   22.00    0.90
  -2  -1   6   28.00    1.30
  -2  -1   6   30.60    1.20
   2  -1  -6   26.10    1.30
   2   1  -6   28.50    1.40
  -2   1   6   25.90    1.30
  -2   1   6   30.00    1.20
  -2   1   6   26.10    1.30
   1  -1  -6    0.20    0.20
  -1  -1   6    0.70    0.20
  -1  -1   6    0.70    0.20
   1  -1  -6    0.30    0.20
  -1  -1   6    0.60    0.20
  -1   1   6    0.70    0.30
  -1   1   6    0.30    0.20
  -1   1   6    0.80    0.20
   0  -1  -6   18.80    1.00
   0  -1  -6   17.80    1.00
   0  -1   6   18.90    1.00
   0  -1   6   18.30    0.90
   0  -1   6   19.80    0.90
   0   1  -6   18.00    1.20
   0   1  -6   17.80    0.90
   0   1   6   19.10    1.00
   0   1   6   19.00    1.00
   0   1   6   21.40    0.90
   0   1   6   19.60    1.00
   1  -1   6   25.60    1.30
   1  -1   6   25.50    1.30
   1  -1   6   29.20    1.20
   1  -1   6   29.90    1.30
  -1  -1  -6   27.00    1.40
  -1   1  -6   26.30    1.60
   1   1   6   27.90    1.20
  -1   1  -6   26.60    1.30
   1   1   6   24.30    1.30
   1   1   6   27.10    1.40
   2  -1   6  220.08    7.50
   2  -1   6  218.68    9.30
   2  -1   6  207.68    9.30
  -2  -1  -6  224.28    9.30
   2  -1   6  225.98    8.50
   2   1   6  219.58    8.40
  -2   1  -6  196.48   10.70
  -2   1  -6  211.08    9.30
   2   1   6  208.38    9.30
   2   1   6  219.88    9.30
   3  -1   6    4.80    0.40
  -3  -1  -6    4.60    0.50
   3  -1   6    5.30    0.50
   3   1   6    4.50    0.50
  -3   1  -6    4.60    0.50
   3   1   6    4.90    0.40
  -3   1  -6    4.50    0.50
  -4  -1  -6   64.29    3.10
   4  -1   6   68.39    2.40
   4  -1   6   64.89    2.90
   4  -1   6   63.69    2.70
   4  -1   6   65.49    2.50
   4   1   6   64.99    2.70
   4   1   6   62.79    3.10
  -4   1  -6   64.29    2.90
   5  -1   6   -0.10    0.20
   5  -1   6    0.60    0.30
   5  -1   6   -0.20    0.20
   5  -1   6    0.00    0.20
   5  -1   6    0.20    0.20
  -5  -1  -6   -0.30    0.30
   5   1   6    1.50    0.50
   5   1   6   -0.20    0.20
  -5   1  -6    0.20    0.30
   6  -1   6   80.79    3.40
   6  -1   6   79.59    3.10
   6  -1   6   79.39    2.70
   6  -1   6   81.19    3.20
   6   1   6   80.99    4.10
   6   1   6   86.79    2.70
  -6   1  -6   79.99    2.80
   6   1   6   85.39    4.00
   7  -1   6    2.10    0.30
   7  -1   6    2.30    0.40
   7  -1   6    2.50    0.30
   7   1   6    2.30    0.30
   7   1   6    2.20    0.60
   8  -1   6   42.60    1.90
   8  -1   6   44.10    1.60
   8  -1   6   43.40    1.90
   8   1   6   41.90    1.60
   9  -1   6    0.20    0.20
   9   1   6    0.30    0.20
   9   1   6    0.30    0.20
 -10  -1  -6    1.60    0.20
  10  -1   6    1.20    0.30
  10  -1   6    1.20    0.20
  10   1   6    1.30    0.30
 -10   1  -6    1.80    0.20
  10   1   6    1.90    0.20
  10   1   6    2.20    0.30
  11  -1   6    2.00    0.30
  11  -1   6    2.20    0.30
 -11  -1  -6    1.30    0.20
  11   1   6    1.20    0.20
  11   1   6    1.30    0.20
  11   1   6    1.60    0.30
  12  -1   6   17.70    0.70
  12  -1   6   16.00    0.80
 -12  -1  -6   18.80    0.70
  12  -1   6   17.90    0.80
  12   1   6   17.90    0.70
 -12   1  -6   17.70    0.70
  12   1   6   18.50    0.80
  13  -1   6    1.60    0.20
 -13  -1  -6    1.50    0.20
 -13   1  -6    1.60    0.20
  13   1   6    1.70    0.20
  14  -1   6   14.80    0.50
 -14  -1  -6   15.10    0.60
 -14   1  -6   14.90    0.60
  14   1   6   15.40    0.50
 -15  -1  -6   -0.10    0.10
  15  -1   6    0.00    0.10
 -15   1  -6    0.00    0.10
 -16  -2   6    0.40    0.10
  16  -2  -6    0.50    0.20
 -16   2   6    1.00    0.20
  15  -2  -6    1.40    0.20
 -15   2   6    1.10    0.20
  14  -2  -6    1.10    0.20
  14  -2  -6    0.90    0.30
 -14   2   6    0.80    0.20
  14   2  -6    0.90    0.30
  13  -2  -6    4.70    0.50
  13  -2  -6    6.30    0.70
  13  -2  -6    4.30    0.30
  13  -2  -6    4.60    0.40
  13   2  -6    5.50    0.70
 -13   2   6    4.50    0.40
  13   2  -6    4.80    0.40
  12  -2  -6    2.60    0.20
  12  -2  -6    1.80    0.50
  12  -2  -6    1.60    0.30
  12  -2  -6    2.70    0.30
  12  -2  -6    1.70    0.50
  12   2  -6    2.30    0.50
 -12   2   6    1.40    0.20
  12   2  -6    1.80    0.30
  11  -2  -6    9.90    0.60
  11  -2  -6   10.20    0.50
  11  -2  -6    9.50    0.60
  11  -2  -6   10.70    0.90
  11  -2  -6    9.30    0.40
  11  -2  -6    8.90    0.50
  11  -2  -6   11.60    0.80
  11   2  -6   12.10    0.90
  11   2  -6   11.10    0.60
  10  -2  -6    0.30    0.20
  10  -2  -6    1.10    0.20
  10  -2  -6   -0.10    0.30
  10  -2  -6    0.20    0.30
  10  -2  -6    0.60    0.20
  10   2  -6    0.10    0.30
  10   2  -6    0.10    0.20
   9  -2  -6    4.50    0.50
   9  -2  -6    4.80    0.30
   9  -2  -6    5.90    0.60
   9  -2  -6    5.00    0.40
   9   2  -6    5.50    0.60
   9   2  -6    4.50    0.50
   8  -2  -6    0.10    0.30
   8  -2  -6    0.50    0.20
   8  -2  -6    0.20    0.30
   8  -2  -6    0.30    0.20
   8   2  -6    0.40    0.30
   8   2  -6    0.20    0.20
   8   2  -6    0.40    0.40
   7  -2  -6    0.30    0.20
   7  -2  -6    0.20    0.10
   7  -2  -6    0.50    0.30
   7   2  -6    0.90    0.30
   7   2  -6    0.40    0.40
   7   2  -6    1.30    0.30
  -7   2   6    0.30    0.40
   6  -2  -6   -0.10    0.20
   6  -2  -6    0.00    0.30
   6  -2  -6    0.30    0.20
   6   2  -6    0.10    0.20
  -6   2   6   -0.30    0.40
   6   2  -6   -0.10    0.30
   6   2  -6   -0.10    0.20
   5  -2  -6    0.80    0.20
   5  -2  -6    0.70    0.30
  -5  -2   6    0.40    0.20
   5  -2  -6    1.20    0.20
   5   2  -6    0.70    0.30
   5   2  -6    0.90    0.20
  -5   2   6    1.00    0.30
  -4  -2   6  100.69    4.20
   4  -2  -6  104.59    4.30
   4  -2  -6  103.89    4.60
   4  -2  -6  101.59    3.90
  -4   2   6  104.49    4.10
  -4   2   6  108.59    4.40
   4   2  -6   99.09    4.70
  -4   2   6   97.89    4.50
   3  -2  -6   22.40    1.10
  -3  -2   6   22.30    1.00
   3  -2  -6   24.10    1.10
  -3  -2   6   22.90    1.00
   3  -2  -6   20.00    1.10
  -3   2   6   23.70    1.20
  -3   2   6   23.20    1.00
   3   2  -6   20.10    1.20
  -3   2   6   21.70    1.10
   2  -2  -6  107.99    4.80
   2  -2  -6  119.69    5.00
  -2  -2   6  122.29    4.60
  -2  -2   6  110.69    4.70
   2   2  -6  110.09    5.30
  -2   2   6  123.49    4.60
   2   2  -6  110.39    4.70
  -2   2   6  113.69    5.10
  -2   2   6  117.29    4.80
   2   2  -6  124.39    5.70
  -1  -2   6    9.00    0.50
   1  -2  -6    7.60    0.60
  -1  -2   6    9.60    0.50
   1  -2  -6    9.00    0.60
   1   2  -6    9.50    0.60
  -1   2   6    9.10    0.50
  -1   2   6    8.10    0.60
   1   2  -6    8.20    0.50
  -1   2   6    8.40    0.70
  -1   2   6    8.40    0.70
   0  -2   6   45.70    2.10
   0  -2  -6   42.20    2.10
   0  -2   6   47.20    2.00
   0  -2  -6   51.79    2.20
   0   2  -6   47.10    2.50
   0   2   6   49.10    2.00
   0   2   6   44.40    2.10
   0   2   6   42.70    2.10
   0   2   6   45.50    2.20
  -1  -2  -6   28.50    1.40
   1  -2   6   27.60    1.40
   1  -2   6   26.20    1.40
  -1  -2  -6   25.70    1.30
   1   2   6   29.10    1.20
  -1   2  -6   27.30    1.60
   1   2   6   26.00    1.40
  -2  -2  -6  106.39    4.60
   2  -2   6  104.69    4.60
   2  -2   6   98.19    4.60
   2  -2   6  108.09    3.70
  -2   2  -6   99.59    4.60
   2   2   6  101.39    4.60
   2   2   6  100.99    4.60
  -2   2  -6  103.79    5.30
  -2   2  -6  104.59    4.30
   2   2   6  106.49    4.10
   3  -2   6   22.70    0.90
   3  -2   6   21.10    1.20
  -3  -2  -6   20.70    1.20
   3  -2   6   22.60    1.20
   3   2   6   21.70    1.00
   3   2   6   20.10    1.20
  -3   2  -6   22.00    1.10
   4  -2   6   49.10    2.30
  -4  -2  -6   46.90    2.40
   4  -2   6   49.80    1.90
   4   2   6   46.80    2.00
   4   2   6   50.49    2.50
  -4   2  -6   49.70    2.30
   5  -2   6    9.00    0.60
   5  -2   6    9.80    0.60
   5  -2   6   10.20    0.80
   5  -2   6    9.40    0.50
   5  -2   6    9.80    0.70
  -5   2  -6    9.80    0.50
   5   2   6    9.20    0.90
  -5   2  -6   10.50    0.80
   5   2   6    9.20    0.50
   5   2   6   10.20    0.90
   6  -2   6    2.20    0.50
   6  -2   6    1.90    0.30
   6  -2   6    2.30    0.30
   6  -2   6    2.20    0.30
   6  -2   6    2.10    0.40
   6   2   6    2.00    0.30
   6   2   6    2.50    0.60
   6   2   6    2.20    0.50
  -6   2  -6    1.90    0.30
   7  -2   6    0.60    0.20
   7  -2   6    0.60    0.30
   7  -2   6    0.20    0.30
   7   2   6    0.70    0.20
  -7   2  -6    0.30    0.20
   7   2   6    1.00    0.50
   7   2   6    0.30    0.40
   8  -2   6   18.20    1.00
   8  -2   6   17.70    0.80
   8   2   6   16.30    0.80
   8   2   6   17.30    0.80
   9  -2   6    1.20    0.30
   9  -2   6    0.30    0.40
   9   2   6    0.20    0.20
   9   2   6    0.40    0.20
  10  -2   6    0.40    0.30
  10  -2   6    0.60    0.20
 -10  -2  -6    0.40    0.20
  10   2   6    0.50    0.20
 -10   2  -6    0.30    0.20
  10   2   6    0.20    0.20
  10   2   6    0.40    0.30
  11  -2   6    2.30    0.30
  11  -2   6    1.80    0.30
 -11  -2  -6    2.50    0.30
  11   2   6    2.20    0.30
  11   2   6    2.40    0.20
 -11   2  -6    2.20    0.30
  12  -2   6   10.00    0.60
  12  -2   6    9.20    0.50
  12  -2   6    9.00    0.50
 -12  -2  -6    8.70    0.50
  12   2   6    9.50    0.60
  12   2   6    9.30    0.40
 -12   2  -6    8.60    0.50
  13  -2   6   -0.10    0.20
 -13  -2  -6    0.10    0.20
  13  -2   6    0.40    0.10
  13  -2   6    0.30    0.20
 -13   2  -6    0.10    0.20
  13   2   6    0.10    0.10
  14  -2   6    0.20    0.10
 -14  -2  -6    0.00    0.10
  14   2   6    0.30    0.10
 -14   2  -6    0.10    0.10
 -15  -2  -6    0.30    0.10
  15  -2   6    0.10    0.10
 -16   3   6   34.40    1.10
  15  -3  -6    2.60    0.30
  15  -3  -6    2.70    0.20
 -15   3   6    2.30    0.20
  14  -3  -6  140.79    4.90
  14  -3  -6  134.89    4.00
 -14   3   6  141.79    4.20
  13  -3  -6    3.90    0.30
  13  -3  -6    4.20    0.40
  13  -3  -6    4.40    0.40
  13  -3  -6    5.20    0.70
  13   3  -6    3.90    0.60
  13   3  -6    4.30    0.40
 -13   3   6    4.20    0.40
  12  -3  -6  450.05   13.90
  12  -3  -6  422.76   16.50
  12  -3  -6  439.76   17.60
  12  -3  -6  451.95   15.10
  12  -3  -6  438.16   12.40
 -12   3   6  443.76   12.70
  12   3  -6  426.66   17.70
  12   3  -6  410.76   15.00
  11  -3  -6  103.59    3.60
  11  -3  -6  108.29    3.70
  11  -3  -6  103.69    3.00
  11  -3  -6  100.49    4.30
  11  -3  -6  101.49    3.50
  11  -3  -6  105.89    4.50
  11   3  -6  105.69    4.50
  11   3  -6  101.19    3.70
  10  -3  -6   20.70    1.20
  10  -3  -6   20.40    0.90
  10  -3  -6   24.00    0.90
  10  -3  -6   21.00    1.20
  10  -3  -6   19.50    0.90
  10   3  -6   19.40    1.20
  10   3  -6   20.60    0.90
   9  -3  -6   19.70    1.10
   9  -3  -6   20.20    1.10
   9  -3  -6   20.50    0.90
   9  -3  -6   21.60    0.90
   9   3  -6   21.70    1.20
   8  -3  -6   84.59    3.50
   8  -3  -6   80.59    3.60
   8  -3  -6   84.89    2.90
   8   3  -6   94.69    3.70
   8   3  -6   85.19    4.30
   7  -3  -6   24.80    1.20
   7  -3  -6   21.70    1.20
   7  -3  -6   23.50    0.90
   7   3  -6   25.70    1.20
   7   3  -6   25.30    1.60
   6  -3  -6  508.45   19.20
   6  -3  -6  512.85   16.20
   6  -3  -6  549.45   20.80
   6   3  -6  508.25   20.50
   6   3  -6  459.25   22.80
  -6   3   6  535.75   20.70
   5  -3  -6   10.50    0.70
   5  -3  -6    9.60    0.60
   5  -3  -6    9.80    0.50
  -5   3   6   10.10    0.80
   5   3  -6    8.90    0.80
   4  -3  -6  204.08    7.10
   4  -3  -6  210.08    8.40
   4  -3  -6  212.28    7.70
  -4   3   6  212.48    8.50
   4   3  -6  193.58    9.30
  -4   3   6  196.88    8.10
  -3  -3   6  121.99    5.10
   3  -3  -6  125.99    5.20
   3  -3  -6  125.59    4.70
  -3  -3   6  129.79    4.90
   3  -3  -6  123.89    5.40
[truncated: 604,630 more chars]
