# Supplementary material for: Switching the Conformation of 3,2′:6′,3″-tpy Domains in 4′-(4-n-Alkyloxyphenyl)-3,2′:6′,3″-Terpyridines
Source: Molecules. 2020 Jul 10;25(14):3162. doi: 10.3390/molecules25143162 (PMC7397000; doi:10.3390/molecules25143162)
Supplement: Supplementary file 1 [file molecules-25-03162-s001.zip › molecules-855758-supplementary-proof - ORIGINAL/ROD066_130K.cif]

data_rod066_130k
_audit_creation_date               2019-10-15
_audit_creation_method
;
Olex2 1.2
(compiled May 18 2018 14:05:52 for OlexSys, GUI svn.r5506)
;
_shelx_SHELXL_version_number       '2014/7'
loop_
  _audit_author_name
  _audit_author_email
  _audit_author_address
 'Prescimone, A.' alessandro.prescimone@unibas.ch
;

University of Basel
Department of Chemistry
Basel
Switzerland
;

_audit_contact_author_address
;
University of Basel
Department of Chemistry
Basel
Switzerland
;
_audit_contact_author_email        alessandro.prescimone@unibas.ch
_audit_contact_author_name         'Prescimone, A.'
_audit_contact_author_phone        ''
_publ_contact_author_id_orcid      https://orcid.org/0000-0002-3631-5210
_publ_section_references
;
Dolomanov, O.V., Bourhis, L.J., Gildea, R.J, Howard, J.A.K. & Puschmann, H.
 (2009), J. Appl. Cryst. 42, 339-341.

Sheldrick, G.M. (2015). Acta Cryst. A71, 3-8.

Sheldrick, G.M. (2015). Acta Cryst. C71, 3-8.
;
_chemical_name_common              ?
_chemical_name_systematic          ?
_chemical_formula_moiety           'C30 H33 N3 O'
_chemical_formula_sum              'C30 H33 N3 O'
_chemical_formula_weight           451.59
_chemical_melting_point            ?
loop_
  _atom_type_symbol
  _atom_type_description
  _atom_type_scat_dispersion_real
  _atom_type_scat_dispersion_imag
  _atom_type_scat_source
 'C' 'C' 0.0148 0.0070 'International Tables Vol C Tables 4.2.6.8 and 6.1.1.4'
 'H' 'H' 0.0000 0.0000 'International Tables Vol C Tables 4.2.6.8 and 6.1.1.4'
 'N' 'N' 0.0253 0.0136 'International Tables Vol C Tables 4.2.6.8 and 6.1.1.4'
 'O' 'O' 0.0412 0.0250 'International Tables Vol C Tables 4.2.6.8 and 6.1.1.4'

_shelx_space_group_comment
;
The symmetry employed for this shelxl refinement is uniquely defined
by the following loop, which should always be used as a source of
symmetry information in preference to the above space-group names.
They are only intended as comments.
;
_space_group_crystal_system        'triclinic'
_space_group_IT_number             2
_space_group_name_H-M_alt          'P -1'
_space_group_name_Hall             '-P 1'
loop_
  _space_group_symop_operation_xyz
 'x, y, z'
 '-x, -y, -z'

_cell_length_a                     11.6102(4)
_cell_length_b                     13.9680(5)
_cell_length_c                     16.4766(6)
_cell_angle_alpha                  95.198(3)
_cell_angle_beta                   99.538(3)
_cell_angle_gamma                  108.195(3)
_cell_volume                       2474.27(16)
_cell_formula_units_Z              4
_cell_measurement_temperature    130
_cell_measurement_reflns_used    52382
_cell_measurement_theta_min      2.93
_cell_measurement_theta_max      57.40
_shelx_estimated_absorpt_T_max     0.961
_shelx_estimated_absorpt_T_min     0.927
_exptl_absorpt_coefficient_mu      0.368
_exptl_absorpt_correction_T_max    0.9952
_exptl_absorpt_correction_T_min    0.9897
_exptl_absorpt_correction_type     multi-scan
_exptl_absorpt_process_details
;
STOE X-Red32, absorption correction by Gaussian integration, analogous to
P. Coppens, "The Evaluation of Absorption and Extinction in Single-Crystal
Structure Analysis", published in: F. R. Ahmed (Editor), "Crystallographic
Computing", Munksgaard, Copenhagen (1970), 255 - 270.
Afterwards scaling of reflection intensities was performed within STOE LANA.
J. Koziskova, F. Hahn, J. Richter, J. Kozisek, "Comparison of different
absorption corrections on the model structure of tetrakis(\m~2~-acetato)-
diaqua-di-copper(II)", Acta Chimica Slovaca, vol. 9, no. 2, 2016, pp. 136 - 140.
;
loop_
    _exptl_crystal_face_index_h
    _exptl_crystal_face_index_k
    _exptl_crystal_face_index_l
    _exptl_crystal_face_perp_dist
  -1   6  -3  0.0830
   1  -2   0  0.0850
   3   1  -5  0.0870
  -4  -1   6  0.0940
  -4   3   3  0.0640
  -1   0  -4  0.0800
   4  -3  -3  0.0800
   3   0  10  0.0790
  -3  -4   0  0.0770
   4   6  -1  0.0790

_exptl_absorpt_special_details     ?
_exptl_crystal_colour              colourless
_exptl_crystal_colour_primary      colourless
_exptl_crystal_density_diffrn      1.212
_exptl_crystal_density_meas        ?
_exptl_crystal_density_method      ?
_exptl_crystal_description         block
_exptl_crystal_F_000               968
_exptl_crystal_recrystallization_method 
 'The material was recrystallised from ethanol by slow evaporation'
_exptl_crystal_size_max            0.21
_exptl_crystal_size_mid            0.16
_exptl_crystal_size_min            0.11
_exptl_transmission_factor_max     ?
_exptl_transmission_factor_min     ?
_diffrn_reflns_av_R_equivalents    0.0728
_diffrn_reflns_av_unetI/netI       0.0328
_diffrn_reflns_Laue_measured_fraction_full  0.994
_diffrn_reflns_Laue_measured_fraction_max  0.966
_diffrn_reflns_limit_h_max         14
_diffrn_reflns_limit_h_min         -14
_diffrn_reflns_limit_k_max         17
_diffrn_reflns_limit_k_min         -16
_diffrn_reflns_limit_l_max         9
_diffrn_reflns_limit_l_min         -20
_diffrn_reflns_number              39623
_diffrn_reflns_point_group_measured_fraction_full  0.994
_diffrn_reflns_point_group_measured_fraction_max  0.966
_diffrn_reflns_theta_full          53.597
_diffrn_reflns_theta_max           56.713
_diffrn_reflns_theta_min           2.394
_diffrn_ambient_temperature        130
_diffrn_detector                   Pilatus300K
_diffrn_detector_area_resol_mean   5.81
_diffrn_detector_type              'DECTRIS PILATUS 300K'
_diffrn_measured_fraction_theta_full  0.994
_diffrn_measured_fraction_theta_max  0.966
_diffrn_measurement_device         'Eulerian 4-circle diffractometer'
_diffrn_measurement_device_type    'Stoe StadiVari'
_diffrn_measurement_method         'rotation method, \w scans'
_diffrn_measurement_details
; 6341 frames, detector distance = 60 mm
;
_diffrn_radiation_collimation      '1.2 0.6 mm diameter'
_diffrn_radiation_monochromator    'Graded multilayer mirror'
_diffrn_radiation_probe            x-ray
_diffrn_radiation_type             GaK\a
_diffrn_radiation_wavelength       1.34143
_diffrn_source                     'Metaljet D2'
_diffrn_source_current             3.570
_diffrn_source_power               0.250
_diffrn_source_voltage             70
_reflns_Friedel_coverage           0.000
_reflns_Friedel_fraction_full      .
_reflns_Friedel_fraction_max       .
_reflns_number_gt                  7683
_reflns_number_total               9703
_reflns_special_details
;
 Reflections were merged by SHELXL according to the crystal
 class for the calculation of statistics and refinement.
 
 _reflns_Friedel_fraction is defined as the number of unique
 Friedel pairs measured divided by the number that would be
 possible theoretically, ignoring centric projections and
 systematic absences.
;
_reflns_threshold_expression       'I > 2\s(I)'
_computing_data_collection        
;
X-Area Pilatus3_SV 1.31.153.0 (STOE, 2018)
;
_computing_cell_refinement
;
X-Area Recipe 1.33.0.0 (STOE, 2015)
;
_computing_data_reduction
;
X-Area Integrate 1.74.2.0 (STOE, 2018)
X-Area LANA 1.75.3.0 (STOE, 2018)
;
_computing_molecular_graphics      'Olex2 (Dolomanov et al., 2009)'
_computing_publication_material    'Olex2 (Dolomanov et al., 2009)'
_computing_structure_refinement    'ShelXL (Sheldrick, 2015)'
_computing_structure_solution      'ShelXT (Sheldrick, 2015)'
_refine_diff_density_max           0.263
_refine_diff_density_min           -0.318
_refine_diff_density_rms           0.063
_refine_ls_extinction_coef         .
_refine_ls_extinction_method       none
_refine_ls_goodness_of_fit_ref     1.133
_refine_ls_hydrogen_treatment      constr
_refine_ls_matrix_type             full
_refine_ls_number_parameters       615
_refine_ls_number_reflns           9703
_refine_ls_number_restraints       0
_refine_ls_R_factor_all            0.0962
_refine_ls_R_factor_gt             0.0739
_refine_ls_restrained_S_all        1.133
_refine_ls_shift/su_max            0.000
_refine_ls_shift/su_mean           0.000
_refine_ls_structure_factor_coef   Fsqd
_refine_ls_weighting_details      
 'w=1/[\s^2^(Fo^2^)+(0.0931P)^2^+2.6697P] where P=(Fo^2^+2Fc^2^)/3'
_refine_ls_weighting_scheme        calc
_refine_ls_wR_factor_gt            0.2154
_refine_ls_wR_factor_ref           0.2374
_refine_special_details            ?
_olex2_refinement_description
;
1. Fixed Uiso
 At 1.2 times of:
  All C(H) groups, All C(H,H) groups
 At 1.5 times of:
  All C(H,H,H) groups
2.a Secondary CH2 refined with riding coordinates:
 C46(H46A,H46B), C47(H47A,H47B), C55(H55A,H55B), C43(H43A,H43B), C56(H56A,
 H56B), C53(H53A,H53B), C44(H44A,H44B), C45(H45A,H45B), C48(H48A,H48B),
 C52(H52A,H52B), C54(H54A,H54B), C49(H49A,H49B), C57(H57A,H57B), C58(H58A,H58B),
  C59(H59A,H59B), C50(H50A,H50B)
2.b Aromatic/amide H refined with riding coordinates:
 C27(H27), C14(H14), C35(H35), C6(H6), C38(H38), C17(H17), C30(H30), C33(H33),
 C31(H31), C20(H20), C39(H39), C3(H3), C10(H10), C21(H21), C18(H18), C9(H9),
 C12(H12), C19(H19), C1(H1), C34(H34), C40(H40), C2(H2), C13(H13), C42(H42),
 C41(H41), C22(H22), C24(H24), C23(H23)
2.c Idealised Me refined as rotating group:
 C51(H51A,H51B,H51C), C60(H60A,H60B,H60C)
;
_atom_sites_solution_hydrogens     geom
_atom_sites_solution_primary       dual
_atom_sites_solution_secondary     ?
loop_
  _atom_site_label
  _atom_site_type_symbol
  _atom_site_fract_x
  _atom_site_fract_y
  _atom_site_fract_z
  _atom_site_U_iso_or_equiv
  _atom_site_adp_type
  _atom_site_occupancy
  _atom_site_site_symmetry_order
  _atom_site_calc_flag
  _atom_site_refinement_flags_posn
  _atom_site_refinement_flags_adp
  _atom_site_refinement_flags_occupancy
  _atom_site_disorder_assembly
  _atom_site_disorder_group
 O2 O 0.40596(16) 1.06733(13) 0.41000(12) 0.0354(4) Uani 1 1 d . . . . .
 O1 O 0.61753(16) -0.05029(13) 0.11047(12) 0.0355(4) Uani 1 1 d . . . . .
 N5 N 0.76941(19) 0.64715(15) 0.30076(14) 0.0304(5) Uani 1 1 d . . . . .
 N2 N 0.23759(18) 0.36422(16) 0.20122(13) 0.0298(5) Uani 1 1 d . . . . .
 N3 N -0.1004(2) 0.09977(18) 0.26582(16) 0.0399(6) Uani 1 1 d . . . . .
 N6 N 1.0972(2) 0.90201(18) 0.21719(15) 0.0393(6) Uani 1 1 d . . . . .
 N1 N 0.3393(2) 0.65985(17) 0.15085(17) 0.0428(6) Uani 1 1 d . . . . .
 N4 N 0.6611(2) 0.34928(18) 0.34669(18) 0.0474(6) Uani 1 1 d . . . . .
 C7 C 0.3680(2) 0.22930(19) 0.17204(16) 0.0308(5) Uani 1 1 d . . . . .
 C37 C 0.9286(2) 0.77154(19) 0.25411(16) 0.0302(5) Uani 1 1 d . . . . .
 C5 C 0.3440(2) 0.39537(19) 0.17365(16) 0.0303(5) Uani 1 1 d . . . . .
 C15 C 0.1946(2) 0.26631(18) 0.21311(16) 0.0294(5) Uani 1 1 d . . . . .
 C36 C 0.8119(2) 0.74375(18) 0.28588(16) 0.0298(5) Uani 1 1 d . . . . .
 C29 C 0.5783(2) 0.85728(18) 0.35027(16) 0.0298(5) Uani 1 1 d . . . . .
 C27 C 0.6023(2) 0.68479(19) 0.34900(17) 0.0317(6) Uani 1 1 d . . . . .
 H27 H 0.5309 0.6625 0.3725 0.038 Uiso 1 1 calc R . . . .
 C28 C 0.6435(2) 0.78427(19) 0.33172(16) 0.0302(5) Uani 1 1 d . . . . .
 C8 C 0.4358(2) 0.15782(18) 0.15515(17) 0.0301(5) Uani 1 1 d . . . . .
 C46 C 0.8967(2) -0.20992(19) 0.01524(17) 0.0315(6) Uani 1 1 d . . . . .
 H46A H 0.8256 -0.2594 -0.0251 0.038 Uiso 1 1 calc R . . . .
 H46B H 0.8990 -0.2359 0.0692 0.038 Uiso 1 1 calc R . . . .
 C14 C 0.2567(2) 0.19760(19) 0.19917(16) 0.0310(5) Uani 1 1 d . . . . .
 H14 H 0.2230 0.1291 0.2082 0.037 Uiso 1 1 calc R . . . .
 C35 C 0.7502(2) 0.81336(19) 0.29903(16) 0.0311(5) Uani 1 1 d . . . . .
 H35 H 0.7809 0.8802 0.2857 0.037 Uiso 1 1 calc R . . . .
 C25 C 0.6241(2) 0.51084(19) 0.34828(17) 0.0319(6) Uani 1 1 d . . . . .
 C26 C 0.6657(2) 0.61802(19) 0.33179(17) 0.0314(6) Uani 1 1 d . . . . .
 C11 C 0.5622(2) 0.02130(19) 0.12268(17) 0.0317(6) Uani 1 1 d . . . . .
 C4 C 0.3854(2) 0.50260(19) 0.15769(16) 0.0305(5) Uani 1 1 d . . . . .
 C47 C 1.0149(2) -0.20800(19) -0.01437(17) 0.0321(6) Uani 1 1 d . . . . .
 H47A H 1.0878 -0.1633 0.0275 0.038 Uiso 1 1 calc R . . . .
 H47B H 1.0161 -0.1797 -0.0673 0.038 Uiso 1 1 calc R . . . .
 C55 C 0.0978(2) 1.21241(19) 0.47697(17) 0.0326(6) Uani 1 1 d . . . . .
 H55A H 0.1684 1.2593 0.5193 0.039 Uiso 1 1 calc R . . . .
 H55B H 0.0972 1.2429 0.4250 0.039 Uiso 1 1 calc R . . . .
 C43 C 0.7168(2) -0.02797(19) 0.06586(18) 0.0330(6) Uani 1 1 d . . . . .
 H43A H 0.7863 0.0331 0.0954 0.040 Uiso 1 1 calc R . . . .
 H43B H 0.6879 -0.0154 0.0091 0.040 Uiso 1 1 calc R . . . .
 C56 C -0.0206(2) 1.2083(2) 0.50635(17) 0.0330(6) Uani 1 1 d . . . . .
 H56A H -0.0223 1.1779 0.5583 0.040 Uiso 1 1 calc R . . . .
 H56B H -0.0930 1.1646 0.4636 0.040 Uiso 1 1 calc R . . . .
 C53 C 0.2470(2) 1.13058(19) 0.43575(18) 0.0333(6) Uani 1 1 d . . . . .
 H53A H 0.2482 1.1666 0.3867 0.040 Uiso 1 1 calc R . . . .
 H53B H 0.3125 1.1760 0.4820 0.040 Uiso 1 1 calc R . . . .
 C6 C 0.4113(2) 0.33064(19) 0.15927(17) 0.0310(6) Uani 1 1 d . . . . .
 H6 H 0.4868 0.3557 0.1407 0.037 Uiso 1 1 calc R . . . .
 C16 C 0.0736(2) 0.23524(19) 0.24003(16) 0.0303(5) Uani 1 1 d . . . . .
 C44 C 0.7571(2) -0.12095(19) 0.06200(18) 0.0333(6) Uani 1 1 d . . . . .
 H44A H 0.6883 -0.1792 0.0277 0.040 Uiso 1 1 calc R . . . .
 H44B H 0.7725 -0.1379 0.1189 0.040 Uiso 1 1 calc R . . . .
 C32 C 0.4566(2) 0.99440(19) 0.39074(16) 0.0309(5) Uani 1 1 d . . . . .
 C45 C 0.8727(2) -0.10882(19) 0.02623(17) 0.0326(6) Uani 1 1 d . . . . .
 H45A H 0.9448 -0.0571 0.0641 0.039 Uiso 1 1 calc R . . . .
 H45B H 0.8620 -0.0847 -0.0283 0.039 Uiso 1 1 calc R . . . .
 C48 C 1.0224(2) -0.31520(19) -0.02740(18) 0.0347(6) Uani 1 1 d . . . . .
 H48A H 1.0114 -0.3450 0.0242 0.042 Uiso 1 1 calc R . . . .
 H48B H 0.9521 -0.3572 -0.0723 0.042 Uiso 1 1 calc R . . . .
 C38 C 0.9912(2) 0.8713(2) 0.24477(17) 0.0350(6) Uani 1 1 d . . . . .
 H38 H 0.9559 0.9218 0.2591 0.042 Uiso 1 1 calc R . . . .
 C17 C 0.0108(2) 0.1338(2) 0.24565(18) 0.0354(6) Uani 1 1 d . . . . .
 H17 H 0.0500 0.0852 0.2343 0.043 Uiso 1 1 calc R . . . .
 C52 C 0.2775(2) 1.03495(19) 0.41523(18) 0.0333(6) Uani 1 1 d . . . . .
 H52A H 0.2631 0.9915 0.4593 0.040 Uiso 1 1 calc R . . . .
 H52B H 0.2251 0.9955 0.3616 0.040 Uiso 1 1 calc R . . . .
 C30 C 0.6425(2) 0.96233(19) 0.36964(17) 0.0338(6) Uani 1 1 d . . . . .
 H30 H 0.7282 0.9874 0.3687 0.041 Uiso 1 1 calc R . . . .
 C33 C 0.3916(2) 0.89116(19) 0.37132(18) 0.0343(6) Uani 1 1 d . . . . .
 H33 H 0.3056 0.8663 0.3717 0.041 Uiso 1 1 calc R . . . .
 C54 C 0.1221(2) 1.11227(19) 0.46045(17) 0.0329(6) Uani 1 1 d . . . . .
 H54A H 0.0557 1.0658 0.4152 0.040 Uiso 1 1 calc R . . . .
 H54B H 0.1210 1.0793 0.5112 0.040 Uiso 1 1 calc R . . . .
 C49 C 1.1411(2) -0.3240(2) -0.04962(18) 0.0342(6) Uani 1 1 d . . . . .
 H49A H 1.1565 -0.2906 -0.0992 0.041 Uiso 1 1 calc R . . . .
 H49B H 1.2116 -0.2879 -0.0029 0.041 Uiso 1 1 calc R . . . .
 C57 C -0.0283(2) 1.3153(2) 0.52197(18) 0.0359(6) Uani 1 1 d . . . . .
 H57A H 0.0459 1.3579 0.5638 0.043 Uiso 1 1 calc R . . . .
 H57B H -0.0246 1.3446 0.4696 0.043 Uiso 1 1 calc R . . . .
 C58 C -0.1423(2) 1.3237(2) 0.55195(18) 0.0360(6) Uani 1 1 d . . . . .
 H58A H -0.1478 1.2945 0.6043 0.043 Uiso 1 1 calc R . . . .
 H58B H -0.2174 1.2838 0.5098 0.043 Uiso 1 1 calc R . . . .
 C31 C 0.5832(2) 1.03001(19) 0.39008(17) 0.0340(6) Uani 1 1 d . . . . .
 H31 H 0.6285 1.1009 0.4037 0.041 Uiso 1 1 calc R . . . .
 C20 C -0.1544(3) 0.1700(2) 0.28135(18) 0.0395(6) Uani 1 1 d . . . . .
 H20 H -0.2341 0.1480 0.2947 0.047 Uiso 1 1 calc R . . . .
 C39 C 0.9830(2) 0.6984(2) 0.23406(18) 0.0367(6) Uani 1 1 d . . . . .
 H39 H 0.9452 0.6293 0.2401 0.044 Uiso 1 1 calc R . . . .
 C3 C 0.4973(2) 0.5486(2) 0.13483(19) 0.0387(6) Uani 1 1 d . . . . .
 H3 H 0.5522 0.5113 0.1292 0.046 Uiso 1 1 calc R . . . .
 C10 C 0.4776(2) 0.0011(2) 0.17483(18) 0.0354(6) Uani 1 1 d . . . . .
 H10 H 0.4625 -0.0592 0.1997 0.043 Uiso 1 1 calc R . . . .
 C21 C 0.3104(3) 0.5629(2) 0.16402(19) 0.0381(6) Uani 1 1 d . . . . .
 H21 H 0.2329 0.5327 0.1788 0.046 Uiso 1 1 calc R . . . .
 C18 C 0.0151(2) 0.3056(2) 0.25781(18) 0.0369(6) Uani 1 1 d . . . . .
 H18 H 0.0539 0.3758 0.2555 0.044 Uiso 1 1 calc R . . . .
 C9 C 0.4154(2) 0.0681(2) 0.19071(18) 0.0360(6) Uani 1 1 d . . . . .
 H9 H 0.3577 0.0531 0.2264 0.043 Uiso 1 1 calc R . . . .
 C12 C 0.5854(2) 0.11032(19) 0.08760(18) 0.0341(6) Uani 1 1 d . . . . .
 H12 H 0.6438 0.1253 0.0524 0.041 Uiso 1 1 calc R . . . .
 C19 C -0.0994(3) 0.2725(2) 0.27879(18) 0.0399(6) Uani 1 1 d . . . . .
 H19 H -0.1402 0.3196 0.2914 0.048 Uiso 1 1 calc R . . . .
 C1 C 0.4482(3) 0.7013(2) 0.12917(19) 0.0392(6) Uani 1 1 d . . . . .
 H1 H 0.4708 0.7701 0.1195 0.047 Uiso 1 1 calc R . . . .
 C34 C 0.4525(2) 0.82380(19) 0.35122(18) 0.0350(6) Uani 1 1 d . . . . .
 H34 H 0.4070 0.7530 0.3378 0.042 Uiso 1 1 calc R . . . .
 C40 C 1.0920(3) 0.7279(2) 0.20543(19) 0.0406(7) Uani 1 1 d . . . . .
 H40 H 1.1298 0.6793 0.1910 0.049 Uiso 1 1 calc R . . . .
 C2 C 0.5292(3) 0.6485(2) 0.1203(2) 0.0412(7) Uani 1 1 d . . . . .
 H2 H 0.6055 0.6804 0.1044 0.049 Uiso 1 1 calc R . . . .
 C13 C 0.5227(2) 0.17755(19) 0.10431(18) 0.0354(6) Uani 1 1 d . . . . .
 H13 H 0.5395 0.2386 0.0804 0.042 Uiso 1 1 calc R . . . .
 C42 C 0.6927(3) 0.4468(2) 0.3350(2) 0.0419(7) Uani 1 1 d . . . . .
 H42 H 0.7675 0.4747 0.3162 0.050 Uiso 1 1 calc R . . . .
 C41 C 1.1457(2) 0.8294(2) 0.19806(18) 0.0406(7) Uani 1 1 d . . . . .
 H41 H 1.2209 0.8487 0.1784 0.049 Uiso 1 1 calc R . . . .
 C22 C 0.5564(3) 0.3110(2) 0.3734(2) 0.0446(7) Uani 1 1 d . . . . .
 H22 H 0.5321 0.2418 0.3820 0.054 Uiso 1 1 calc R . . . .
 C24 C 0.5156(3) 0.4678(2) 0.3763(2) 0.0436(7) Uani 1 1 d . . . . .
 H24 H 0.4651 0.5076 0.3867 0.052 Uiso 1 1 calc R . . . .
 C59 C -0.1375(3) 1.4342(2) 0.5670(2) 0.0441(7) Uani 1 1 d . . . . .
 H59A H -0.0617 1.4735 0.6088 0.053 Uiso 1 1 calc R . . . .
 H59B H -0.1309 1.4629 0.5145 0.053 Uiso 1 1 calc R . . . .
 C50 C 1.1337(3) -0.4346(2) -0.0677(2) 0.0483(8) Uani 1 1 d . . . . .
 H50A H 1.0623 -0.4702 -0.1140 0.058 Uiso 1 1 calc R . . . .
 H50B H 1.1178 -0.4673 -0.0180 0.058 Uiso 1 1 calc R . . . .
 C23 C 0.4812(3) 0.3673(2) 0.3891(2) 0.0470(7) Uani 1 1 d . . . . .
 H23 H 0.4073 0.3373 0.4084 0.056 Uiso 1 1 calc R . . . .
 C51 C 1.2496(3) -0.4491(2) -0.0907(2) 0.0531(9) Uani 1 1 d . . . . .
 H51A H 1.2642 -0.4198 -0.1415 0.080 Uiso 1 1 calc GR . . . .
 H51B H 1.2383 -0.5220 -0.1003 0.080 Uiso 1 1 calc GR . . . .
 H51C H 1.3209 -0.4147 -0.0451 0.080 Uiso 1 1 calc GR . . . .
 C60 C -0.2487(3) 1.4486(3) 0.5970(2) 0.0553(9) Uani 1 1 d . . . . .
 H60A H -0.3246 1.4090 0.5565 0.083 Uiso 1 1 calc GR . . . .
 H60B H -0.2406 1.5210 0.6027 0.083 Uiso 1 1 calc GR . . . .
 H60C H -0.2526 1.4251 0.6510 0.083 Uiso 1 1 calc GR . . . .

loop_
  _atom_site_aniso_label
  _atom_site_aniso_U_11
  _atom_site_aniso_U_22
  _atom_site_aniso_U_33
  _atom_site_aniso_U_23
  _atom_site_aniso_U_13
  _atom_site_aniso_U_12
 O2 0.0321(9) 0.0272(9) 0.0517(12) 0.0009(8) 0.0139(8) 0.0152(7)
 O1 0.0342(9) 0.0286(9) 0.0517(12) 0.0062(8) 0.0163(8) 0.0177(8)
 N5 0.0271(10) 0.0271(10) 0.0361(12) -0.0015(8) 0.0041(9) 0.0107(8)
 N2 0.0272(10) 0.0279(10) 0.0351(12) -0.0006(8) 0.0052(9) 0.0123(8)
 N3 0.0320(11) 0.0381(13) 0.0485(15) 0.0025(10) 0.0117(10) 0.0095(10)
 N6 0.0296(11) 0.0380(12) 0.0477(14) -0.0022(10) 0.0099(10) 0.0089(10)
 N1 0.0449(13) 0.0296(12) 0.0592(16) 0.0034(10) 0.0156(12) 0.0183(10)
 N4 0.0452(14) 0.0311(12) 0.0712(18) 0.0069(11) 0.0142(13) 0.0188(11)
 C7 0.0311(12) 0.0276(12) 0.0341(14) -0.0010(10) 0.0036(10) 0.0138(10)
 C37 0.0253(12) 0.0320(13) 0.0312(14) -0.0042(10) 0.0013(10) 0.0117(10)
 C5 0.0281(12) 0.0277(12) 0.0351(14) -0.0010(10) 0.0056(10) 0.0114(10)
 C15 0.0283(12) 0.0264(12) 0.0332(14) -0.0001(10) 0.0048(10) 0.0108(10)
 C36 0.0283(12) 0.0279(12) 0.0321(14) -0.0029(10) 0.0022(10) 0.0121(10)
 C29 0.0307(12) 0.0273(12) 0.0338(14) 0.0007(10) 0.0058(10) 0.0147(10)
 C27 0.0284(12) 0.0274(12) 0.0412(15) 0.0000(10) 0.0076(11) 0.0131(10)
 C28 0.0272(12) 0.0277(12) 0.0354(14) -0.0028(10) 0.0037(10) 0.0125(10)
 C8 0.0273(12) 0.0258(12) 0.0378(14) -0.0004(10) 0.0044(10) 0.0121(10)
 C46 0.0312(12) 0.0300(13) 0.0362(14) 0.0016(10) 0.0078(11) 0.0145(10)
 C14 0.0312(12) 0.0248(12) 0.0382(15) 0.0013(10) 0.0078(11) 0.0114(10)
 C35 0.0288(12) 0.0266(12) 0.0374(15) -0.0023(10) 0.0038(10) 0.0122(10)
 C25 0.0292(12) 0.0275(12) 0.0378(15) -0.0023(10) 0.0022(11) 0.0123(10)
 C26 0.0263(12) 0.0293(13) 0.0376(15) -0.0032(10) 0.0038(10) 0.0116(10)
 C11 0.0292(12) 0.0271(12) 0.0401(15) -0.0021(10) 0.0048(11) 0.0145(10)
 C4 0.0291(12) 0.0275(12) 0.0357(14) -0.0007(10) 0.0051(10) 0.0130(10)
 C47 0.0317(13) 0.0315(13) 0.0361(14) 0.0018(10) 0.0077(11) 0.0156(10)
 C55 0.0300(12) 0.0298(13) 0.0401(15) -0.0005(10) 0.0067(11) 0.0149(10)
 C43 0.0287(12) 0.0282(12) 0.0442(16) 0.0003(11) 0.0109(11) 0.0120(10)
 C56 0.0309(13) 0.0331(13) 0.0369(15) 0.0019(11) 0.0074(11) 0.0141(10)
 C53 0.0324(13) 0.0303(13) 0.0407(15) 0.0009(11) 0.0078(11) 0.0165(10)
 C6 0.0260(12) 0.0281(12) 0.0405(15) 0.0005(10) 0.0083(10) 0.0117(10)
 C16 0.0277(12) 0.0315(13) 0.0324(14) -0.0004(10) 0.0039(10) 0.0135(10)
 C44 0.0328(13) 0.0274(12) 0.0436(16) 0.0036(11) 0.0103(11) 0.0148(10)
 C32 0.0336(13) 0.0275(12) 0.0377(15) 0.0024(10) 0.0109(11) 0.0175(10)
 C45 0.0302(12) 0.0292(13) 0.0407(15) 0.0010(10) 0.0087(11) 0.0138(10)
 C48 0.0317(13) 0.0296(13) 0.0454(16) 0.0003(11) 0.0108(11) 0.0141(10)
 C38 0.0289(13) 0.0349(14) 0.0400(15) -0.0027(11) 0.0059(11) 0.0117(11)
 C17 0.0317(13) 0.0327(13) 0.0427(16) 0.0012(11) 0.0108(11) 0.0114(11)
 C52 0.0278(12) 0.0288(13) 0.0445(16) -0.0016(11) 0.0092(11) 0.0122(10)
 C30 0.0298(12) 0.0295(13) 0.0433(16) 0.0012(11) 0.0078(11) 0.0125(10)
 C33 0.0274(12) 0.0285(13) 0.0481(16) 0.0000(11) 0.0091(11) 0.0117(10)
 C54 0.0326(13) 0.0307(13) 0.0391(15) 0.0029(11) 0.0088(11) 0.0155(11)
 C49 0.0288(13) 0.0324(13) 0.0432(16) 0.0009(11) 0.0082(11) 0.0136(10)
 C57 0.0329(13) 0.0329(14) 0.0458(16) 0.0026(11) 0.0113(12) 0.0158(11)
 C58 0.0333(13) 0.0338(14) 0.0435(16) 0.0008(11) 0.0094(12) 0.0152(11)
 C31 0.0329(13) 0.0244(12) 0.0442(16) -0.0013(10) 0.0087(11) 0.0103(10)
 C20 0.0312(13) 0.0463(16) 0.0440(17) 0.0060(12) 0.0128(12) 0.0145(12)
 C39 0.0336(13) 0.0375(14) 0.0419(16) 0.0016(11) 0.0070(11) 0.0176(11)
 C3 0.0343(14) 0.0308(13) 0.0556(18) 0.0069(12) 0.0130(13) 0.0154(11)
 C10 0.0342(13) 0.0312(13) 0.0466(17) 0.0055(11) 0.0122(12) 0.0169(11)
 C21 0.0342(13) 0.0307(13) 0.0529(18) 0.0024(12) 0.0117(12) 0.0153(11)
 C18 0.0358(14) 0.0345(14) 0.0446(16) 0.0057(11) 0.0115(12) 0.0162(11)
 C9 0.0350(13) 0.0335(13) 0.0447(16) 0.0038(11) 0.0145(12) 0.0162(11)
 C12 0.0305(13) 0.0267(12) 0.0477(16) 0.0013(11) 0.0126(11) 0.0119(10)
 C19 0.0367(14) 0.0460(16) 0.0455(17) 0.0080(12) 0.0138(12) 0.0229(12)
 C1 0.0430(15) 0.0267(13) 0.0484(17) 0.0030(11) 0.0092(13) 0.0131(11)
 C34 0.0328(13) 0.0254(12) 0.0484(17) -0.0001(11) 0.0096(12) 0.0126(10)
 C40 0.0354(14) 0.0484(16) 0.0446(17) 0.0007(13) 0.0085(12) 0.0247(13)
 C2 0.0338(14) 0.0334(14) 0.0570(19) 0.0067(12) 0.0139(13) 0.0097(11)
 C13 0.0327(13) 0.0253(12) 0.0495(17) 0.0019(11) 0.0103(12) 0.0117(10)
 C42 0.0363(14) 0.0307(14) 0.063(2) 0.0032(12) 0.0134(13) 0.0163(11)
 C41 0.0276(13) 0.0490(16) 0.0429(17) -0.0035(13) 0.0063(11) 0.0129(12)
 C22 0.0427(16) 0.0276(13) 0.063(2) 0.0046(13) 0.0071(14) 0.0140(12)
 C24 0.0406(15) 0.0325(14) 0.066(2) 0.0075(13) 0.0189(14) 0.0194(12)
 C59 0.0367(15) 0.0361(15) 0.065(2) 0.0002(13) 0.0159(14) 0.0184(12)
 C50 0.0347(15) 0.0340(15) 0.077(2) -0.0058(14) 0.0156(15) 0.0152(12)
 C23 0.0433(16) 0.0331(15) 0.069(2) 0.0098(14) 0.0194(15) 0.0142(12)
 C51 0.0355(15) 0.0451(17) 0.078(2) -0.0131(16) 0.0128(15) 0.0176(13)
 C60 0.0426(17) 0.0486(18) 0.078(2) -0.0096(16) 0.0185(16) 0.0220(14)

_geom_special_details
;
 All esds (except the esd in the dihedral angle between two l.s. planes)
 are estimated using the full covariance matrix.  The cell esds are taken
 into account individually in the estimation of esds in distances, angles
 and torsion angles; correlations between esds in cell parameters are only
 used when they are defined by crystal symmetry.  An approximate (isotropic)
 treatment of cell esds is used for estimating esds involving l.s. planes.
;
loop_
  _geom_bond_atom_site_label_1
  _geom_bond_atom_site_label_2
  _geom_bond_distance
  _geom_bond_site_symmetry_2
  _geom_bond_publ_flag
 O2 C32 1.365(3) . ?
 O2 C52 1.437(3) . ?
 O1 C11 1.364(3) . ?
 O1 C43 1.437(3) . ?
 N5 C36 1.345(3) . ?
 N5 C26 1.346(3) . ?
 N2 C5 1.345(3) . ?
 N2 C15 1.346(3) . ?
 N3 C17 1.339(3) . ?
 N3 C20 1.345(4) . ?
 N6 C38 1.340(3) . ?
 N6 C41 1.342(4) . ?
 N1 C21 1.336(4) . ?
 N1 C1 1.339(4) . ?
 N4 C42 1.337(4) . ?
 N4 C22 1.330(4) . ?
 C7 C8 1.486(3) . ?
 C7 C14 1.392(3) . ?
 C7 C6 1.395(4) . ?
 C37 C36 1.484(3) . ?
 C37 C38 1.392(4) . ?
 C37 C39 1.401(3) . ?
 C5 C4 1.486(4) . ?
 C5 C6 1.395(3) . ?
 C15 C14 1.393(3) . ?
 C15 C16 1.490(3) . ?
 C36 C35 1.398(3) . ?
 C29 C28 1.487(3) . ?
 C29 C30 1.401(3) . ?
 C29 C34 1.390(3) . ?
 C27 H27 0.9500 . ?
 C27 C28 1.394(4) . ?
 C27 C26 1.394(3) . ?
 C28 C35 1.391(3) . ?
 C8 C9 1.402(4) . ?
 C8 C13 1.394(4) . ?
 C46 H46A 0.9900 . ?
 C46 H46B 0.9900 . ?
 C46 C47 1.524(3) . ?
 C46 C45 1.524(3) . ?
 C14 H14 0.9500 . ?
 C35 H35 0.9500 . ?
 C25 C26 1.488(4) . ?
 C25 C42 1.395(4) . ?
 C25 C24 1.390(4) . ?
 C11 C10 1.391(4) . ?
 C11 C12 1.388(4) . ?
 C4 C3 1.389(4) . ?
 C4 C21 1.397(3) . ?
 C47 H47A 0.9900 . ?
 C47 H47B 0.9900 . ?
 C47 C48 1.525(3) . ?
 C55 H55A 0.9900 . ?
 C55 H55B 0.9900 . ?
 C55 C56 1.518(3) . ?
 C55 C54 1.521(3) . ?
 C43 H43A 0.9900 . ?
 C43 H43B 0.9900 . ?
 C43 C44 1.511(3) . ?
 C56 H56A 0.9900 . ?
 C56 H56B 0.9900 . ?
 C56 C57 1.526(3) . ?
 C53 H53A 0.9900 . ?
 C53 H53B 0.9900 . ?
 C53 C52 1.509(3) . ?
 C53 C54 1.522(3) . ?
 C6 H6 0.9500 . ?
 C16 C17 1.396(4) . ?
 C16 C18 1.395(3) . ?
 C44 H44A 0.9900 . ?
 C44 H44B 0.9900 . ?
 C44 C45 1.522(3) . ?
 C32 C33 1.381(4) . ?
 C32 C31 1.399(3) . ?
 C45 H45A 0.9900 . ?
 C45 H45B 0.9900 . ?
 C48 H48A 0.9900 . ?
 C48 H48B 0.9900 . ?
 C48 C49 1.521(3) . ?
 C38 H38 0.9500 . ?
 C17 H17 0.9500 . ?
 C52 H52A 0.9900 . ?
 C52 H52B 0.9900 . ?
 C30 H30 0.9500 . ?
 C30 C31 1.380(3) . ?
 C33 H33 0.9500 . ?
 C33 C34 1.390(3) . ?
 C54 H54A 0.9900 . ?
 C54 H54B 0.9900 . ?
 C49 H49A 0.9900 . ?
 C49 H49B 0.9900 . ?
 C49 C50 1.520(4) . ?
 C57 H57A 0.9900 . ?
 C57 H57B 0.9900 . ?
 C57 C58 1.521(3) . ?
 C58 H58A 0.9900 . ?
 C58 H58B 0.9900 . ?
 C58 C59 1.522(4) . ?
 C31 H31 0.9500 . ?
 C20 H20 0.9500 . ?
 C20 C19 1.381(4) . ?
 C39 H39 0.9500 . ?
 C39 C40 1.379(4) . ?
 C3 H3 0.9500 . ?
 C3 C2 1.382(4) . ?
 C10 H10 0.9500 . ?
 C10 C9 1.380(3) . ?
 C21 H21 0.9500 . ?
 C18 H18 0.9500 . ?
 C18 C19 1.378(4) . ?
 C9 H9 0.9500 . ?
 C12 H12 0.9500 . ?
 C12 C13 1.391(3) . ?
 C19 H19 0.9500 . ?
 C1 H1 0.9500 . ?
 C1 C2 1.381(4) . ?
 C34 H34 0.9500 . ?
 C40 H40 0.9500 . ?
 C40 C41 1.384(4) . ?
 C2 H2 0.9500 . ?
 C13 H13 0.9500 . ?
 C42 H42 0.9500 . ?
 C41 H41 0.9500 . ?
 C22 H22 0.9500 . ?
 C22 C23 1.383(4) . ?
 C24 H24 0.9500 . ?
 C24 C23 1.382(4) . ?
 C59 H59A 0.9900 . ?
 C59 H59B 0.9900 . ?
 C59 C60 1.519(4) . ?
 C50 H50A 0.9900 . ?
 C50 H50B 0.9900 . ?
 C50 C51 1.523(4) . ?
 C23 H23 0.9500 . ?
 C51 H51A 0.9800 . ?
 C51 H51B 0.9800 . ?
 C51 H51C 0.9800 . ?
 C60 H60A 0.9800 . ?
 C60 H60B 0.9800 . ?
 C60 H60C 0.9800 . ?

loop_
  _geom_angle_atom_site_label_1
  _geom_angle_atom_site_label_2
  _geom_angle_atom_site_label_3
  _geom_angle
  _geom_angle_site_symmetry_1
  _geom_angle_site_symmetry_3
  _geom_angle_publ_flag
 C32 O2 C52 118.22(19) . . ?
 C11 O1 C43 118.3(2) . . ?
 C36 N5 C26 118.4(2) . . ?
 C5 N2 C15 117.9(2) . . ?
 C17 N3 C20 116.4(2) . . ?
 C38 N6 C41 116.2(2) . . ?
 C21 N1 C1 116.9(2) . . ?
 C22 N4 C42 117.1(2) . . ?
 C14 C7 C8 121.6(2) . . ?
 C14 C7 C6 116.9(2) . . ?
 C6 C7 C8 121.5(2) . . ?
 C38 C37 C36 122.1(2) . . ?
 C38 C37 C39 116.6(2) . . ?
 C39 C37 C36 121.3(2) . . ?
 N2 C5 C4 116.2(2) . . ?
 N2 C5 C6 122.3(2) . . ?
 C6 C5 C4 121.5(2) . . ?
 N2 C15 C14 122.7(2) . . ?
 N2 C15 C16 115.3(2) . . ?
 C14 C15 C16 121.9(2) . . ?
 N5 C36 C37 115.5(2) . . ?
 N5 C36 C35 122.3(2) . . ?
 C35 C36 C37 122.1(2) . . ?
 C30 C29 C28 120.9(2) . . ?
 C34 C29 C28 121.4(2) . . ?
 C34 C29 C30 117.7(2) . . ?
 C28 C27 H27 120.0 . . ?
 C28 C27 C26 120.1(2) . . ?
 C26 C27 H27 120.0 . . ?
 C27 C28 C29 121.2(2) . . ?
 C35 C28 C29 121.4(2) . . ?
 C35 C28 C27 117.4(2) . . ?
 C9 C8 C7 120.9(2) . . ?
 C13 C8 C7 121.6(2) . . ?
 C13 C8 C9 117.5(2) . . ?
 H46A C46 H46B 107.3 . . ?
 C47 C46 H46A 108.2 . . ?
 C47 C46 H46B 108.2 . . ?
 C45 C46 H46A 108.2 . . ?
 C45 C46 H46B 108.2 . . ?
 C45 C46 C47 116.6(2) . . ?
 C7 C14 C15 120.0(2) . . ?
 C7 C14 H14 120.0 . . ?
 C15 C14 H14 120.0 . . ?
 C36 C35 H35 120.2 . . ?
 C28 C35 C36 119.7(2) . . ?
 C28 C35 H35 120.2 . . ?
 C42 C25 C26 121.1(2) . . ?
 C24 C25 C26 122.9(2) . . ?
 C24 C25 C42 116.0(2) . . ?
 N5 C26 C27 122.0(2) . . ?
 N5 C26 C25 116.1(2) . . ?
 C27 C26 C25 121.9(2) . . ?
 O1 C11 C10 115.7(2) . . ?
 O1 C11 C12 124.7(2) . . ?
 C12 C11 C10 119.5(2) . . ?
 C3 C4 C5 123.4(2) . . ?
 C3 C4 C21 116.0(2) . . ?
 C21 C4 C5 120.6(2) . . ?
 C46 C47 H47A 109.5 . . ?
 C46 C47 H47B 109.5 . . ?
 C46 C47 C48 110.5(2) . . ?
 H47A C47 H47B 108.1 . . ?
 C48 C47 H47A 109.5 . . ?
 C48 C47 H47B 109.5 . . ?
 H55A C55 H55B 107.2 . . ?
 C56 C55 H55A 108.0 . . ?
 C56 C55 H55B 108.0 . . ?
 C56 C55 C54 117.3(2) . . ?
 C54 C55 H55A 108.0 . . ?
 C54 C55 H55B 108.0 . . ?
 O1 C43 H43A 110.6 . . ?
 O1 C43 H43B 110.6 . . ?
 O1 C43 C44 105.7(2) . . ?
 H43A C43 H43B 108.7 . . ?
 C44 C43 H43A 110.6 . . ?
 C44 C43 H43B 110.6 . . ?
 C55 C56 H56A 109.6 . . ?
 C55 C56 H56B 109.6 . . ?
 C55 C56 C57 110.3(2) . . ?
 H56A C56 H56B 108.1 . . ?
 C57 C56 H56A 109.6 . . ?
 C57 C56 H56B 109.6 . . ?
 H53A C53 H53B 107.6 . . ?
 C52 C53 H53A 108.7 . . ?
 C52 C53 H53B 108.7 . . ?
 C52 C53 C54 114.4(2) . . ?
 C54 C53 H53A 108.7 . . ?
 C54 C53 H53B 108.7 . . ?
 C7 C6 C5 120.3(2) . . ?
 C7 C6 H6 119.9 . . ?
 C5 C6 H6 119.9 . . ?
 C17 C16 C15 121.8(2) . . ?
 C18 C16 C15 121.6(2) . . ?
 C18 C16 C17 116.6(2) . . ?
 C43 C44 H44A 108.6 . . ?
 C43 C44 H44B 108.6 . . ?
 C43 C44 C45 114.6(2) . . ?
 H44A C44 H44B 107.6 . . ?
 C45 C44 H44A 108.6 . . ?
 C45 C44 H44B 108.6 . . ?
 O2 C32 C33 124.6(2) . . ?
 O2 C32 C31 115.7(2) . . ?
 C33 C32 C31 119.6(2) . . ?
 C46 C45 H45A 109.5 . . ?
 C46 C45 H45B 109.5 . . ?
 C44 C45 C46 110.6(2) . . ?
 C44 C45 H45A 109.5 . . ?
 C44 C45 H45B 109.5 . . ?
 H45A C45 H45B 108.1 . . ?
 C47 C48 H48A 108.2 . . ?
 C47 C48 H48B 108.2 . . ?
 H48A C48 H48B 107.3 . . ?
 C49 C48 C47 116.4(2) . . ?
 C49 C48 H48A 108.2 . . ?
 C49 C48 H48B 108.2 . . ?
 N6 C38 C37 125.3(2) . . ?
 N6 C38 H38 117.4 . . ?
 C37 C38 H38 117.4 . . ?
 N3 C17 C16 125.1(2) . . ?
 N3 C17 H17 117.5 . . ?
 C16 C17 H17 117.5 . . ?
 O2 C52 C53 106.5(2) . . ?
 O2 C52 H52A 110.4 . . ?
 O2 C52 H52B 110.4 . . ?
 C53 C52 H52A 110.4 . . ?
 C53 C52 H52B 110.4 . . ?
 H52A C52 H52B 108.6 . . ?
 C29 C30 H30 119.4 . . ?
 C31 C30 C29 121.1(2) . . ?
 C31 C30 H30 119.4 . . ?
 C32 C33 H33 120.2 . . ?
 C32 C33 C34 119.7(2) . . ?
 C34 C33 H33 120.2 . . ?
 C55 C54 C53 110.5(2) . . ?
 C55 C54 H54A 109.5 . . ?
 C55 C54 H54B 109.5 . . ?
 C53 C54 H54A 109.5 . . ?
 C53 C54 H54B 109.5 . . ?
 H54A C54 H54B 108.1 . . ?
 C48 C49 H49A 109.3 . . ?
 C48 C49 H49B 109.3 . . ?
 H49A C49 H49B 108.0 . . ?
 C50 C49 C48 111.6(2) . . ?
 C50 C49 H49A 109.3 . . ?
 C50 C49 H49B 109.3 . . ?
 C56 C57 H57A 108.2 . . ?
 C56 C57 H57B 108.2 . . ?
 H57A C57 H57B 107.3 . . ?
 C58 C57 C56 116.5(2) . . ?
 C58 C57 H57A 108.2 . . ?
 C58 C57 H57B 108.2 . . ?
 C57 C58 H58A 109.3 . . ?
 C57 C58 H58B 109.3 . . ?
 C57 C58 C59 111.4(2) . . ?
 H58A C58 H58B 108.0 . . ?
 C59 C58 H58A 109.3 . . ?
 C59 C58 H58B 109.3 . . ?
 C32 C31 H31 119.9 . . ?
 C30 C31 C32 120.1(2) . . ?
 C30 C31 H31 119.9 . . ?
 N3 C20 H20 118.4 . . ?
 N3 C20 C19 123.2(2) . . ?
 C19 C20 H20 118.4 . . ?
 C37 C39 H39 120.4 . . ?
 C40 C39 C37 119.2(3) . . ?
 C40 C39 H39 120.4 . . ?
 C4 C3 H3 119.9 . . ?
 C2 C3 C4 120.1(2) . . ?
 C2 C3 H3 119.9 . . ?
 C11 C10 H10 119.8 . . ?
 C9 C10 C11 120.5(2) . . ?
 C9 C10 H10 119.8 . . ?
 N1 C21 C4 125.1(3) . . ?
 N1 C21 H21 117.5 . . ?
 C4 C21 H21 117.5 . . ?
 C16 C18 H18 120.3 . . ?
 C19 C18 C16 119.4(3) . . ?
 C19 C18 H18 120.3 . . ?
 C8 C9 H9 119.4 . . ?
 C10 C9 C8 121.2(2) . . ?
 C10 C9 H9 119.4 . . ?
 C11 C12 H12 120.2 . . ?
 C11 C12 C13 119.6(2) . . ?
 C13 C12 H12 120.2 . . ?
 C20 C19 H19 120.3 . . ?
 C18 C19 C20 119.3(3) . . ?
 C18 C19 H19 120.3 . . ?
 N1 C1 H1 118.5 . . ?
 N1 C1 C2 123.0(3) . . ?
 C2 C1 H1 118.5 . . ?
 C29 C34 C33 121.8(2) . . ?
 C29 C34 H34 119.1 . . ?
 C33 C34 H34 119.1 . . ?
 C39 C40 H40 120.4 . . ?
 C39 C40 C41 119.1(3) . . ?
 C41 C40 H40 120.4 . . ?
 C3 C2 H2 120.6 . . ?
 C1 C2 C3 118.9(3) . . ?
 C1 C2 H2 120.6 . . ?
 C8 C13 H13 119.1 . . ?
 C12 C13 C8 121.8(2) . . ?
 C12 C13 H13 119.1 . . ?
 N4 C42 C25 125.0(3) . . ?
 N4 C42 H42 117.5 . . ?
 C25 C42 H42 117.5 . . ?
 N6 C41 C40 123.6(3) . . ?
 N6 C41 H41 118.2 . . ?
 C40 C41 H41 118.2 . . ?
 N4 C22 H22 118.5 . . ?
 N4 C22 C23 123.1(3) . . ?
 C23 C22 H22 118.5 . . ?
 C25 C24 H24 120.0 . . ?
 C23 C24 C25 120.1(3) . . ?
 C23 C24 H24 120.0 . . ?
 C58 C59 H59A 108.7 . . ?
 C58 C59 H59B 108.7 . . ?
 H59A C59 H59B 107.6 . . ?
 C60 C59 C58 114.4(3) . . ?
 C60 C59 H59A 108.7 . . ?
 C60 C59 H59B 108.7 . . ?
 C49 C50 H50A 108.7 . . ?
 C49 C50 H50B 108.7 . . ?
 C49 C50 C51 114.4(2) . . ?
 H50A C50 H50B 107.6 . . ?
 C51 C50 H50A 108.7 . . ?
 C51 C50 H50B 108.7 . . ?
 C22 C23 H23 120.6 . . ?
 C24 C23 C22 118.8(3) . . ?
 C24 C23 H23 120.6 . . ?
 C50 C51 H51A 109.5 . . ?
 C50 C51 H51B 109.5 . . ?
 C50 C51 H51C 109.5 . . ?
 H51A C51 H51B 109.5 . . ?
 H51A C51 H51C 109.5 . . ?
 H51B C51 H51C 109.5 . . ?
 C59 C60 H60A 109.5 . . ?
 C59 C60 H60B 109.5 . . ?
 C59 C60 H60C 109.5 . . ?
 H60A C60 H60B 109.5 . . ?
 H60A C60 H60C 109.5 . . ?
 H60B C60 H60C 109.5 . . ?

_shelx_res_file
;
    rod066_130k.res created by SHELXL-2014/7

TITL rod066_130k_a.res in P-1
REM Old TITL ROD066_130K in P-1
REM SHELXT solution in P-1
REM R1 0.198, Rweak 0.010, Alpha 0.060, Orientation as input
REM Formula found by SHELXT: C61 N5 O2
CELL 1.34143 11.6102 13.968 16.4766 95.198 99.538 108.195
ZERR 4 0.0004 0.0005 0.0006 0.003 0.003 0.003
LATT 1
SFAC C H N O
DISP C 0.0148 0.007 57.7477
DISP H -0 0 0.6481
DISP N 0.0253 0.0136 110.5121
DISP O 0.0412 0.025 193.9543
UNIT 120 132 12 4

L.S. 10
PLAN  5
SIZE 0.11 0.16 0.21
TEMP -143.15
BOND $H
list 4
fmap 2 53
acta
OMIT 2 -4 14
OMIT -4 -3 5
OMIT 2 0 8
REM <olex2.extras>
REM <HklSrc "%./ROD066_130K.hkl">
REM </olex2.extras>

WGHT    0.093100    2.669700
FVAR       0.17081
O2    4    0.405958    1.067328    0.410005    11.00000    0.03207    0.02719 =
         0.05167    0.00086    0.01391    0.01518
O1    4    0.617526   -0.050294    0.110471    11.00000    0.03421    0.02860 =
         0.05170    0.00621    0.01634    0.01770
N5    3    0.769412    0.647148    0.300756    11.00000    0.02712    0.02707 =
         0.03609   -0.00154    0.00408    0.01067
N2    3    0.237590    0.364223    0.201222    11.00000    0.02723    0.02787 =
         0.03509   -0.00063    0.00518    0.01226
N3    3   -0.100447    0.099773    0.265823    11.00000    0.03197    0.03813 =
         0.04846    0.00252    0.01168    0.00953
N6    3    1.097208    0.902008    0.217188    11.00000    0.02963    0.03801 =
         0.04768   -0.00224    0.00992    0.00893
N1    3    0.339261    0.659849    0.150851    11.00000    0.04487    0.02955 =
         0.05919    0.00335    0.01560    0.01826
N4    3    0.661067    0.349276    0.346690    11.00000    0.04515    0.03106 =
         0.07118    0.00693    0.01420    0.01884
C7    1    0.368004    0.229301    0.172045    11.00000    0.03111    0.02765 =
         0.03414   -0.00095    0.00361    0.01376
C37   1    0.928627    0.771537    0.254115    11.00000    0.02535    0.03204 =
         0.03124   -0.00418    0.00127    0.01170
C5    1    0.344024    0.395366    0.173650    11.00000    0.02805    0.02775 =
         0.03513   -0.00104    0.00556    0.01144
C15   1    0.194641    0.266315    0.213107    11.00000    0.02828    0.02637 =
         0.03318   -0.00011    0.00483    0.01082
C36   1    0.811933    0.743753    0.285878    11.00000    0.02828    0.02793 =
         0.03213   -0.00294    0.00223    0.01205
C29   1    0.578255    0.857277    0.350273    11.00000    0.03070    0.02733 =
         0.03383    0.00071    0.00581    0.01472
C27   1    0.602285    0.684787    0.348996    11.00000    0.02844    0.02744 =
         0.04122    0.00003    0.00765    0.01313
AFIX  43
H27   2    0.530852    0.662450    0.372534    11.00000   -1.20000
AFIX   0
C28   1    0.643498    0.784265    0.331723    11.00000    0.02719    0.02772 =
         0.03544   -0.00279    0.00366    0.01250

C8    1    0.435823    0.157822    0.155148    11.00000    0.02729    0.02583 =
         0.03779   -0.00036    0.00445    0.01209
C46   1    0.896749   -0.209918    0.015244    11.00000    0.03118    0.02996 =
         0.03618    0.00159    0.00784    0.01448
AFIX  23
H46A  2    0.825559   -0.259354   -0.025096    11.00000   -1.20000
H46B  2    0.899042   -0.235909    0.069219    11.00000   -1.20000
AFIX   0
C14   1    0.256674    0.197597    0.199170    11.00000    0.03116    0.02479 =
         0.03818    0.00126    0.00782    0.01140
AFIX  43
H14   2    0.222983    0.129067    0.208181    11.00000   -1.20000
AFIX   0

C35   1    0.750182    0.813357    0.299027    11.00000    0.02882    0.02657 =
         0.03744   -0.00233    0.00384    0.01221
AFIX  43
H35   2    0.780922    0.880207    0.285699    11.00000   -1.20000
AFIX   0
C25   1    0.624124    0.510842    0.348277    11.00000    0.02919    0.02751 =
         0.03780   -0.00235    0.00216    0.01232
C26   1    0.665721    0.618020    0.331788    11.00000    0.02626    0.02929 =
         0.03764   -0.00323    0.00384    0.01156

C11   1    0.562214    0.021297    0.122680    11.00000    0.02919    0.02712 =
         0.04011   -0.00213    0.00479    0.01454
C4    1    0.385355    0.502596    0.157685    11.00000    0.02914    0.02747 =
         0.03569   -0.00066    0.00508    0.01298
C47   1    1.014931   -0.208000   -0.014373    11.00000    0.03170    0.03154 =
         0.03614    0.00178    0.00765    0.01561
AFIX  23
H47A  2    1.087833   -0.163281    0.027458    11.00000   -1.20000
H47B  2    1.016114   -0.179719   -0.067313    11.00000   -1.20000
AFIX   0

C55   1    0.097799    1.212405    0.476968    11.00000    0.03002    0.02984 =
         0.04014   -0.00047    0.00666    0.01488
AFIX  23
H55A  2    0.168442    1.259257    0.519308    11.00000   -1.20000
H55B  2    0.097198    1.242947    0.425040    11.00000   -1.20000
AFIX   0

C43   1    0.716815   -0.027970    0.065860    11.00000    0.02869    0.02817 =
         0.04420    0.00026    0.01088    0.01200
AFIX  23
H43A  2    0.786279    0.033099    0.095411    11.00000   -1.20000
H43B  2    0.687902   -0.015447    0.009103    11.00000   -1.20000
AFIX   0

C56   1   -0.020602    1.208270    0.506349    11.00000    0.03088    0.03310 =
         0.03687    0.00185    0.00741    0.01406
AFIX  23
H56A  2   -0.022332    1.177894    0.558327    11.00000   -1.20000
H56B  2   -0.093039    1.164616    0.463644    11.00000   -1.20000
AFIX   0
C53   1    0.246986    1.130577    0.435754    11.00000    0.03243    0.03033 =
         0.04075    0.00087    0.00776    0.01647
AFIX  23
H53A  2    0.248236    1.166620    0.386696    11.00000   -1.20000
H53B  2    0.312525    1.175952    0.481981    11.00000   -1.20000
AFIX   0

C6    1    0.411272    0.330638    0.159268    11.00000    0.02599    0.02813 =
         0.04046    0.00046    0.00829    0.01169
AFIX  43
H6    2    0.486842    0.355690    0.140698    11.00000   -1.20000
AFIX   0
C16   1    0.073632    0.235242    0.240026    11.00000    0.02771    0.03152 =
         0.03238   -0.00035    0.00392    0.01351
C44   1    0.757065   -0.120951    0.061999    11.00000    0.03284    0.02741 =
         0.04361    0.00364    0.01034    0.01479
AFIX  23
H44A  2    0.688263   -0.179170    0.027709    11.00000   -1.20000
H44B  2    0.772488   -0.137940    0.118950    11.00000   -1.20000
AFIX   0

C32   1    0.456628    0.994399    0.390740    11.00000    0.03364    0.02749 =
         0.03772    0.00243    0.01089    0.01749
C45   1    0.872692   -0.108819    0.026232    11.00000    0.03022    0.02920 =
         0.04070    0.00103    0.00869    0.01382
AFIX  23
H45A  2    0.944841   -0.057122    0.064121    11.00000   -1.20000
H45B  2    0.861964   -0.084668   -0.028280    11.00000   -1.20000
AFIX   0
C48   1    1.022432   -0.315196   -0.027400    11.00000    0.03171    0.02960 =
         0.04541    0.00035    0.01084    0.01406
AFIX  23
H48A  2    1.011351   -0.344995    0.024218    11.00000   -1.20000
H48B  2    0.952088   -0.357247   -0.072263    11.00000   -1.20000
AFIX   0

C38   1    0.991208    0.871340    0.244773    11.00000    0.02886    0.03486 =
         0.04001   -0.00270    0.00585    0.01168
AFIX  43
H38   2    0.955912    0.921786    0.259113    11.00000   -1.20000
AFIX   0

C17   1    0.010793    0.133844    0.245652    11.00000    0.03169    0.03269 =
         0.04266    0.00116    0.01075    0.01137
AFIX  43
H17   2    0.050021    0.085207    0.234280    11.00000   -1.20000
AFIX   0

C52   1    0.277488    1.034947    0.415235    11.00000    0.02783    0.02876 =
         0.04446   -0.00161    0.00920    0.01218
AFIX  23
H52A  2    0.263091    0.991475    0.459284    11.00000   -1.20000
H52B  2    0.225073    0.995462    0.361568    11.00000   -1.20000
AFIX   0
C30   1    0.642461    0.962333    0.369638    11.00000    0.02980    0.02953 =
         0.04325    0.00120    0.00775    0.01252
AFIX  43
H30   2    0.728209    0.987397    0.368679    11.00000   -1.20000
AFIX   0
C33   1    0.391587    0.891158    0.371320    11.00000    0.02741    0.02846 =
         0.04805   -0.00002    0.00912    0.01166
AFIX  43
H33   2    0.305635    0.866312    0.371698    11.00000   -1.20000
AFIX   0
C54   1    0.122051    1.112265    0.460448    11.00000    0.03260    0.03073 =
         0.03908    0.00285    0.00880    0.01550
AFIX  23
H54A  2    0.055691    1.065814    0.415206    11.00000   -1.20000
H54B  2    0.120973    1.079277    0.511154    11.00000   -1.20000
AFIX   0

C49   1    1.141111   -0.323967   -0.049615    11.00000    0.02885    0.03237 =
         0.04325    0.00095    0.00818    0.01356
AFIX  23
H49A  2    1.156472   -0.290642   -0.099158    11.00000   -1.20000
H49B  2    1.211606   -0.287872   -0.002881    11.00000   -1.20000
AFIX   0

C57   1   -0.028301    1.315274    0.521973    11.00000    0.03293    0.03294 =
         0.04576    0.00259    0.01133    0.01582
AFIX  23
H57A  2    0.045930    1.357900    0.563771    11.00000   -1.20000
H57B  2   -0.024567    1.344636    0.469602    11.00000   -1.20000
AFIX   0
C58   1   -0.142268    1.323739    0.551955    11.00000    0.03329    0.03377 =
         0.04347    0.00083    0.00942    0.01515
AFIX  23
H58A  2   -0.147765    1.294477    0.604276    11.00000   -1.20000
H58B  2   -0.217426    1.283809    0.509791    11.00000   -1.20000
AFIX   0
C31   1    0.583206    1.030006    0.390082    11.00000    0.03294    0.02436 =
         0.04420   -0.00127    0.00874    0.01035
AFIX  43
H31   2    0.628465    1.100887    0.403729    11.00000   -1.20000
AFIX   0

C20   1   -0.154384    0.169969    0.281351    11.00000    0.03118    0.04630 =
         0.04396    0.00602    0.01279    0.01449
AFIX  43
H20   2   -0.234136    0.147980    0.294723    11.00000   -1.20000
AFIX   0

C39   1    0.983008    0.698416    0.234064    11.00000    0.03360    0.03751 =
         0.04194    0.00158    0.00697    0.01763
AFIX  43
H39   2    0.945221    0.629273    0.240117    11.00000   -1.20000
AFIX   0

C3    1    0.497350    0.548634    0.134826    11.00000    0.03429    0.03078 =
         0.05562    0.00687    0.01300    0.01542
AFIX  43
H3    2    0.552154    0.511349    0.129188    11.00000   -1.20000
AFIX   0
C10   1    0.477587    0.001080    0.174828    11.00000    0.03421    0.03116 =
         0.04661    0.00550    0.01223    0.01687
AFIX  43
H10   2    0.462474   -0.059241    0.199688    11.00000   -1.20000
AFIX   0
C21   1    0.310403    0.562944    0.164020    11.00000    0.03415    0.03067 =
         0.05287    0.00239    0.01166    0.01533
AFIX  43
H21   2    0.232862    0.532740    0.178846    11.00000   -1.20000
AFIX   0
C18   1    0.015104    0.305619    0.257815    11.00000    0.03583    0.03448 =
         0.04463    0.00569    0.01146    0.01620
AFIX  43
H18   2    0.053859    0.375823    0.255488    11.00000   -1.20000
AFIX   0
C9    1    0.415399    0.068054    0.190712    11.00000    0.03505    0.03349 =
         0.04465    0.00376    0.01446    0.01623
AFIX  43
H9    2    0.357735    0.053054    0.226376    11.00000   -1.20000
AFIX   0
C12   1    0.585436    0.110319    0.087602    11.00000    0.03047    0.02671 =
         0.04775    0.00129    0.01262    0.01193
AFIX  43
H12   2    0.643792    0.125252    0.052415    11.00000   -1.20000
AFIX   0
C19   1   -0.099417    0.272450    0.278793    11.00000    0.03671    0.04603 =
         0.04552    0.00796    0.01379    0.02286
AFIX  43
H19   2   -0.140151    0.319596    0.291368    11.00000   -1.20000
AFIX   0
C1    1    0.448172    0.701286    0.129170    11.00000    0.04296    0.02672 =
         0.04841    0.00302    0.00916    0.01307
AFIX  43
H1    2    0.470777    0.770095    0.119459    11.00000   -1.20000
AFIX   0

C34   1    0.452548    0.823801    0.351221    11.00000    0.03278    0.02539 =
         0.04836   -0.00013    0.00962    0.01264
AFIX  43
H34   2    0.407034    0.752955    0.337767    11.00000   -1.20000
AFIX   0
C40   1    1.092034    0.727930    0.205435    11.00000    0.03541    0.04845 =
         0.04460    0.00074    0.00854    0.02469
AFIX  43
H40   2    1.129817    0.679280    0.190967    11.00000   -1.20000
AFIX   0

C2    1    0.529194    0.648533    0.120274    11.00000    0.03383    0.03337 =
         0.05702    0.00669    0.01395    0.00973
AFIX  43
H2    2    0.605494    0.680392    0.104425    11.00000   -1.20000
AFIX   0
C13   1    0.522696    0.177551    0.104305    11.00000    0.03267    0.02534 =
         0.04954    0.00188    0.01034    0.01171
AFIX  43
H13   2    0.539515    0.238592    0.080405    11.00000   -1.20000
AFIX   0

C42   1    0.692663    0.446829    0.335011    11.00000    0.03630    0.03065 =
         0.06277    0.00317    0.01340    0.01629
AFIX  43
H42   2    0.767533    0.474715    0.316238    11.00000   -1.20000
AFIX   0
C41   1    1.145684    0.829406    0.198060    11.00000    0.02759    0.04897 =
         0.04295   -0.00348    0.00626    0.01292
AFIX  43
H41   2    1.220883    0.848701    0.178396    11.00000   -1.20000
AFIX   0
C22   1    0.556379    0.310991    0.373353    11.00000    0.04270    0.02763 =
         0.06328    0.00462    0.00705    0.01396
AFIX  43
H22   2    0.532109    0.241763    0.381962    11.00000   -1.20000
AFIX   0
C24   1    0.515608    0.467838    0.376330    11.00000    0.04058    0.03255 =
         0.06593    0.00754    0.01894    0.01943
AFIX  43
H24   2    0.465063    0.507641    0.386708    11.00000   -1.20000
AFIX   0
C59   1   -0.137477    1.434158    0.566992    11.00000    0.03671    0.03607 =
         0.06463    0.00018    0.01590    0.01836
AFIX  23
H59A  2   -0.061650    1.473471    0.608826    11.00000   -1.20000
H59B  2   -0.130893    1.462897    0.514520    11.00000   -1.20000
AFIX   0

C50   1    1.133748   -0.434603   -0.067697    11.00000    0.03471    0.03402 =
         0.07743   -0.00575    0.01562    0.01516
AFIX  23
H50A  2    1.062342   -0.470210   -0.113961    11.00000   -1.20000
H50B  2    1.117795   -0.467329   -0.017962    11.00000   -1.20000
AFIX   0

C23   1    0.481204    0.367263    0.389131    11.00000    0.04328    0.03309 =
         0.06906    0.00984    0.01942    0.01423
AFIX  43
H23   2    0.407295    0.337306    0.408410    11.00000   -1.20000
AFIX   0

C51   1    1.249606   -0.449055   -0.090712    11.00000    0.03548    0.04509 =
         0.07780   -0.01308    0.01283    0.01757
AFIX 137
H51A  2    1.264203   -0.419808   -0.141460    11.00000   -1.50000
H51B  2    1.238256   -0.521992   -0.100350    11.00000   -1.50000
H51C  2    1.320925   -0.414667   -0.045138    11.00000   -1.50000
AFIX   0

C60   1   -0.248663    1.448604    0.596971    11.00000    0.04265    0.04862 =
         0.07786   -0.00961    0.01850    0.02204
AFIX 137
H60A  2   -0.324563    1.409015    0.556547    11.00000   -1.50000
H60B  2   -0.240575    1.520986    0.602665    11.00000   -1.50000
H60C  2   -0.252588    1.425133    0.651045    11.00000   -1.50000
AFIX   0
HKLF 4

REM  rod066_130k_a.res in P-1
REM R1 =  0.0739 for    7683 Fo > 4sig(Fo)  and  0.0962 for all    9703 data
REM    615 parameters refined using      0 restraints

END

WGHT      0.0931      2.6707

REM Highest difference peak  0.263,  deepest hole -0.318,  1-sigma level  0.063
Q1    1   0.3625  0.3593  0.1624  11.00000  0.05    0.26
Q2    1   0.5211  1.0170  0.3607  11.00000  0.05    0.26
Q3    1   0.0863  1.0633  0.4759  11.00000  0.05    0.25
Q4    1   0.4944  0.6290  0.3596  11.00000  0.05    0.25
Q5    1   0.8964 -0.1518  0.0325  11.00000  0.05    0.25
;
_shelx_res_checksum                75871
_shelx_hkl_file
;
 -14   7   0    1.14    0.02
 -14   7   1    0.79    0.02
 -13   6   6    1.34    0.02
 -12   5   8    0.93    0.02
 -12   8   2    3.86    0.03
 -11   6   7    0.07    0.02
 -11   8  -4    3.12    0.03
 -10   7  -7    0.42    0.02
  -9   7   5    0.13    0.02
  -9   8   2    0.14    0.02
  -8   7  -7    0.14    0.02
  -8   8  -4    4.04    0.02
  -8   8   1    2.31    0.02
  -7   7   3   -0.01    0.01
  -6   7  -5    8.30    0.03
  -6   7   1    0.14    0.01
 -14   5   6    0.02    0.01
 -12   8   1    0.61    0.02
  -9   5   8    1.83    0.02
  -9   7  -7    0.78    0.02
  -8   6   6   74.30    0.07
  -8   8   0    1.48    0.02
  -6   6   4    0.13    0.01
 -14   6   4   -0.03    0.02
 -12   7  -5    0.10    0.02
 -12   8  -1    2.04    0.02
 -12   8   0    4.45    0.03
 -11   7  -6   28.63    0.05
 -11   7   5    0.08    0.02
 -11   8   2    2.53    0.03
 -10   7   5    0.11    0.02
 -10   8  -4    0.62    0.02
  -9   8  -4    0.21    0.02
  -8   8  -1    0.22    0.02
  -7   7  -6    9.02    0.03
  -5   6  -6    0.13    0.01
 -13   5   7    0.29    0.02
 -13   7   3    0.03    0.02
 -11   5   8    3.90    0.03
 -10   5   8    0.08    0.02
  -8   8  -2    0.11    0.02
  -6   7  -4    5.57    0.02
 -14   6   3    0.32    0.02
 -13   7  -2    2.39    0.02
 -12   6   6    5.30    0.03
 -11   8  -2   10.33    0.04
 -11   8  -1    2.47    0.03
 -11   8   0   12.93    0.04
 -11   8   1    0.87    0.02
 -10   8   1    4.30    0.03
  -9   8   0    6.60    0.03
  -7   7   2    5.49    0.03
  -6   7  -1    0.08    0.02
 -13   6   5    0.04    0.02
 -13   7   2    2.75    0.02
 -12   6  -6   18.50    0.05
 -12   7  -4    0.09    0.02
 -11   6  -7    2.15    0.02
 -10   7  -6    2.54    0.03
 -10   8  -2    6.18    0.04
 -10   8  -1    2.88    0.03
 -10   8   0    2.73    0.03
  -9   6   6   17.21    0.04
  -9   8  -2    5.01    0.03
  -9   8  -1    7.85    0.03
  -8   7  -6    0.00    0.02
  -6   6  -7   -0.01    0.02
  -6   7  -2    8.45    0.03
 -14   5   5    0.36    0.02
 -14   6  -1    0.64    0.02
 -14   6   2    1.93    0.02
 -13   7  -1    0.03    0.02
 -13   7   0    0.73    0.02
 -13   7   1    0.59    0.02
 -11   7  -5    3.36    0.03
  -9   7  -6    0.34    0.02
  -8   7   3    0.96    0.02
  -7   7  -5    0.37    0.02
 -14   6   0    0.17    0.02
 -13   6  -4    0.05    0.02
 -11   6   6    0.28    0.02
 -10   6   6    3.20    0.03
 -14   4   6    1.54    0.02
 -13   5   6    0.07    0.02
 -12   5   7    0.08    0.02
  -7   7   1    0.23    0.02
 -14   5   4    0.13    0.02
 -12   4   8    0.56    0.02
 -12   6   5    0.04    0.02
 -12   7   2    2.33    0.03
 -11   7   3    0.67    0.03
 -10   7  -5    9.34    0.04
  -9   7   3    1.23    0.03
  -8   6   5    0.13    0.02
  -8   7  -5    0.03    0.02
  -7   5   6    0.16    0.02
  -7   7  -4    4.00    0.02
 -12   6  -5    0.28    0.02
 -12   7  -2    0.62    0.02
 -11   7  -4    5.96    0.04
 -10   6  -7    0.03    0.02
 -10   7   3    0.39    0.03
  -9   5   7    0.00    0.02
  -9   7  -5    0.99    0.02
  -8   7   2    2.23    0.02
  -7   6  -7    3.69    0.03
  -7   7   0    0.79    0.02
 -13   4   7    0.12    0.02
 -12   7  -1    3.08    0.03
 -12   7   0    0.90    0.03
 -12   7   1    0.50    0.02
 -11   6  -6    0.38    0.02
  -7   7  -2    1.06    0.02
  -7   7  -1    0.23    0.02
  -6   6  -6   17.36    0.04
 -14   5   3    1.83    0.02
 -11   6   5   -0.02    0.02
 -11   7   2    3.82    0.04
 -10   5   7    1.04    0.02
  -9   6  -7   -0.01    0.02
  -8   6  -7    0.14    0.02
  -8   7  -4    0.03    0.02
  -8   7   1    0.99    0.02
 -14   4   5   -0.03    0.02
 -14   5  -1    0.69    0.02
 -14   5   2    0.09    0.02
 -13   5   5    0.06    0.02
 -13   6  -2    2.23    0.02
 -13   6   2    0.13    0.02
 -12   5  -6   14.78    0.05
 -11   4   8    2.99    0.03
 -10   6   5    0.03    0.02
 -10   7  -4    0.56    0.03
  -9   4   8  150.50    0.12
  -9   7  -4    0.17    0.03
 -14   5   0    0.08    0.02
 -14   5   1    0.02    0.02
 -13   5  -4    4.94    0.03
 -13   6  -1    0.10    0.02
 -13   6   1    0.10    0.02
 -12   5   6    7.11    0.04
 -12   6  -4    6.34    0.04
 -11   5  -7    0.06    0.02
 -11   7  -2   25.78    0.07
 -11   7   1    0.21    0.03
 -10   4   8  102.15    0.11
  -8   7   0    0.19    0.02
  -7   4   7   -0.01    0.02
 -11   7  -1    1.08    0.03
 -11   7   0    5.19    0.04
 -10   6  -6    3.55    0.03
 -10   7   1    1.25    0.03
  -9   7   1    0.07    0.03
  -8   5   6    0.92    0.02
  -8   7  -1    1.34    0.03
  -6   6  -5    0.61    0.02
 -14   4   4    0.15    0.02
 -13   4   6    1.30    0.03
 -12   6   3    0.01    0.03
 -11   6  -5    0.36    0.02
 -10   7  -2   74.61    0.10
 -10   7   0   10.80    0.05
  -9   7   0    7.77    0.04
  -6   6   1    1.10    0.02
 -12   4   7    0.06    0.02
 -11   5   6    0.57    0.03
 -10   7  -1    6.64    0.04
  -9   7  -2    1.17    0.03
  -9   7  -1   10.11    0.04
  -7   5   5    0.08    0.02
 -13   3   7    0.08    0.02
 -12   6   2    1.27    0.03
  -9   5   6  350.85    0.20
  -9   6  -6    2.74    0.03
  -8   6  -6    4.44    0.03
  -6   6  -4    9.69    0.03
  -6   6   0    1.23    0.02
 -14   3   5    0.35    0.02
 -14   4   3    0.21    0.02
 -13   5   3    1.04    0.03
 -12   6  -2    8.18    0.04
 -11   6  -4   29.55    0.07
 -10   5   6    0.06    0.02
  -8   6   3    0.63    0.02
  -7   6   2    3.23    0.03
 -14   4   0    0.06    0.02
 -14   4   2    3.72    0.03
 -12   4  -6   14.58    0.05
 -12   6  -1    1.05    0.03
 -12   6   0    3.56    0.04
 -12   6   1    0.10    0.03
 -11   5  -6    1.74    0.03
 -11   6   3    0.92    0.03
 -10   5  -7    0.61    0.03
 -10   6  -5    6.09    0.04
  -7   6  -5    0.61    0.02
  -6   5  -7    1.33    0.02
  -6   6  -2    1.07    0.02
  -6   6  -1    0.56    0.02
 -14   4   1    1.37    0.02
 -13   4  -4   12.61    0.05
 -13   5   2    6.26    0.04
 -11   4   7    0.03    0.03
  -9   6   3    2.06    0.03
 -14   3   4    1.86    0.03
 -13   5  -1    0.29    0.02
 -13   5   0    7.37    0.04
 -12   5  -4    1.03    0.03
 -11   4  -7    0.77    0.03
 -11   5   5    1.23    0.03
 -11   6   2    6.02    0.05
 -10   6   3    0.26    0.03
  -9   6  -5    1.37    0.03
  -8   6  -5    0.31    0.02
  -7   6   1    0.48    0.02
 -12   4   6    0.03    0.03
 -11   3   8    0.40    0.03
 -10   4   7    0.72    0.03
 -10   6  -4   -0.02    0.03
  -9   4   7    0.04    0.03
  -9   5  -7    3.62    0.03
  -8   6   2   12.80    0.05
  -7   6  -4    0.22    0.02
 -13   3   6    0.43    0.03
 -11   6  -2   39.88    0.09
 -11   6   1    1.38    0.04
 -10   5   5    0.33    0.03
  -7   4   6    0.05    0.02
  -7   5  -7    2.15    0.03
  -7   6   0    0.50    0.02
 -13   2   7    0.17    0.02
 -12   3   7    0.24    0.03
 -12   5   3    0.62    0.03
 -11   5  -5    0.34    0.03
 -11   6  -1    1.30    0.03
 -11   6   0    1.65    0.03
 -10   3   8   19.13    0.06
 -10   5  -6    2.48    0.03
  -9   6  -4    4.85    0.04
  -8   5  -7    2.47    0.03
  -8   6  -4    0.68    0.03
 -14   3   0    0.24    0.02
 -14   3   1    0.55    0.03
 -14   3   2    0.03    0.02
 -12   2   8    0.35    0.03
 -12   4  -5    0.51    0.03
  -9   3   8   29.72    0.06
  -8   6   1    0.14    0.03
  -7   6  -2    2.92    0.03
  -7   6  -1    1.13    0.02
  -6   5  -6   33.19    0.06
 -13   3  -4    0.11    0.02
 -12   3  -6    9.33    0.04
 -12   5  -2    1.24    0.03
 -12   5   2    0.16    0.03
 -11   4   6    0.26    0.03
 -10   6  -2    3.47    0.04
 -10   6   0   75.07    0.12
  -9   6   1    0.66    0.03
 -14   2   4    1.03    0.03
 -13   3   5    0.50    0.03
 -11   4  -6    1.25    0.03
 -10   6  -1    3.65    0.04
  -8   6  -2    6.09    0.04
  -8   6  -1    3.07    0.03
  -8   6   0    4.75    0.03
 -13   4  -1    0.81    0.03
 -13   4   2   -0.04    0.03
 -12   5  -1    1.95    0.04
 -12   5   0    3.42    0.04
 -12   5   1    1.71    0.04
 -11   3  -7    1.46    0.03
 -11   5  -4   24.48    0.07
 -10   4  -7    0.07    0.03
  -9   5  -6    0.01    0.03
  -9   6  -2    9.96    0.05
  -9   6  -1    8.23    0.05
  -8   4   6   49.99    0.08
  -7   5  -6    5.77    0.04
 -13   2   6    5.81    0.04
 -13   4   0    0.21    0.03
 -13   4   1    3.73    0.04
 -12   4  -4   23.33    0.07
 -11   3   7    0.00    0.03
 -11   5   3    0.39    0.04
 -10   4   6   29.33    0.07
 -10   5  -5    0.44    0.03
  -9   4   6   42.54    0.08
  -8   5  -6    3.89    0.04
  -7   3   7    0.20    0.02
  -6   5  -5    0.80    0.02
 -14   2   2    0.69    0.03
 -13   1   7    0.12    0.03
 -12   3   6    5.92    0.05
 -12   3  -5    0.87    0.03
 -11   2   8    0.29    0.03
 -11   4   5    4.23    0.04
 -11   5   2    0.98    0.04
 -13   3  -2    1.36    0.03
 -12   2  -6    1.04    0.03
 -11   4  -5    0.17    0.03
 -11   5  -2   72.99    0.13
 -10   5  -4    2.90    0.04
 -10   5   3    0.59    0.04
  -9   4  -7    1.14    0.03
  -9   5  -5    0.31    0.03
  -8   5   3    0.54    0.03
 -13   3   3    0.63    0.03
 -11   5  -1    0.66    0.04
 -11   5   0    4.69    0.05
 -11   5   1    4.57    0.05
 -10   3   7    0.79    0.03
  -9   5   3    1.91    0.04
  -8   3   7    0.41    0.03
  -7   5  -5    0.31    0.03
  -7   5   2    0.82    0.03
  -6   5  -4  147.18    0.12
 -13   2   5    0.08    0.03
 -13   3  -1    2.34    0.03
 -12   4  -2   14.99    0.07
 -10   4  -6    0.11    0.03
 -10   4   5    1.28    0.04
 -10   5   2  208.15    0.20
  -9   3   7    0.28    0.03
  -8   5  -5    0.90    0.03
  -6   4  -7    0.11    0.03
 -13   0   7    0.09    0.03
 -13   1   6    0.99    0.03
 -13   3   0    0.82    0.03
 -13   3   1    4.75    0.04
 -13   3   2    9.00    0.05
 -12   3   5    2.42    0.04
 -12   4   2    0.26    0.04
 -11   3  -6   28.17    0.08
 -11   3   6    0.09    0.03
 -10   2   8    0.15    0.03
  -8   4  -7    2.42    0.04
  -8   4   5   -0.05    0.03
 -12   3  -4    6.03    0.05
 -12   4  -1    0.78    0.04
 -12   4   0   42.58    0.10
 -12   4   1    8.15    0.06
 -11   4  -4   14.92    0.07
 -10   3  -7    0.90    0.04
 -10   5  -2    1.84    0.04
  -9   4   5   24.41    0.07
  -9   5   2    1.84    0.04
  -8   5   2    0.21    0.03
  -7   5  -4   19.50    0.06
  -7   5   1    2.58    0.03
 -13   2   4    0.05    0.03
 -10   5  -1    2.15    0.05
 -10   5   0   90.19    0.14
  -9   2   8    4.16    0.04
  -8   5  -4    0.16    0.03
 -13   2  -2    1.38    0.03
 -12   2   6    1.85    0.04
 -11   4   3    0.56    0.04
 -10   4  -5    2.20    0.04
  -9   4  -6    4.41    0.05
  -8   5   1    1.59    0.04
  -7   4   4   15.77    0.05
  -7   5   0    0.69    0.03
 -13   1   5    0.14    0.03
 -13   2   3    0.49    0.03
 -11   1   8    0.21    0.04
 -10   3   6    0.31    0.03
  -9   5  -2    2.95    0.04
  -9   5   0    1.43    0.04
  -7   3   6    9.74    0.04
  -7   5  -2    3.93    0.04
  -7   5  -1    0.05    0.03
 -13   0   6    0.04    0.03
 -13   2  -1    3.43    0.04
 -11   3  -5    1.33    0.04
 -11   3   5    3.23    0.05
  -9   5  -1    2.36    0.04
  -8   5  -2   -0.01    0.03
  -8   5   0    0.15    0.03
 -13   2   1    0.70    0.03
 -12   3   3    0.96    0.04
 -11   1  -7    0.78    0.03
 -11   4  -2   45.28    0.11
  -8   4  -6    5.91    0.04
  -8   4   4    9.47    0.05
  -8   5  -1    1.33    0.03
  -6   4  -6    0.86    0.03
 -12   1  -5   -0.02    0.03
 -12   2  -4    5.76    0.05
 -12   2   5    0.97    0.04
 -12   3  -2    0.31    0.04
 -11   4  -1    1.65    0.05
 -11   4   0   76.32    0.14
 -11   4   1    3.73    0.06
 -10   3  -6    4.41    0.05
 -10   4  -4   10.46    0.06
 -10   4   3    1.40    0.04
  -9   3  -7    0.21    0.04
  -9   3   6    0.66    0.03
  -8   3   6   26.37    0.07
  -7   4  -6    0.49    0.03
 -13   1  -2    1.19    0.03
 -13   1   4    3.33    0.04
 -12   3  -1    0.43    0.04
 -12   3   2    1.24    0.04
 -10   2   7    0.52    0.04
  -9   4  -5    0.73    0.04
 -13  -1   6    0.04    0.03
 -13   0   5    0.20    0.04
 -12   3   0    0.24    0.04
 -12   3   1    6.20    0.05
 -11   2   6    0.83    0.04
 -11   3  -4    1.37    0.04
 -10   2  -7    0.04    0.04
 -13   1  -1    1.82    0.04
 -13   1   3    0.67    0.03
 -12   0   7    0.04    0.04
 -11   0  -7    0.02    0.03
 -10   4   2   71.06    0.13
  -9   4   3    1.61    0.04
  -6   4  -5    0.73    0.03
 -13   0  -2    1.90    0.03
 -13   1   0    0.09    0.03
 -13   1   1    0.73    0.03
 -13   1   2   -0.01    0.03
 -11   0   8    5.38    0.05
 -11   1   7    0.11    0.04
 -10   4  -2   16.32    0.07
  -9   2   7    0.09    0.04
  -8   4  -5    2.00    0.04
 -13   0   4    2.42    0.04
 -12   0  -5    0.16    0.03
 -12   1  -4    2.15    0.04
 -11   2  -5    0.04    0.04
 -11   3  -3    2.29    0.05
 -11   3   3    0.94    0.05
 -10   3  -5    1.28    0.04
 -10   4  -1    1.31    0.05
 -10   4   0    3.06    0.05
 -10   4   1    4.20    0.07
  -8   2   7    0.36    0.03
  -7   4  -5    1.20    0.03
 -13  -1   5    0.04    0.03
 -12   2  -2    0.92    0.04
 -12   2   3    1.91    0.05
 -11   1  -6    5.20    0.05
  -9   1   8    2.22    0.04
  -9   3  -6    2.29    0.05
  -9   3   5    0.04    0.03
  -9   4   2   45.72    0.10
  -7   4   2    5.57    0.04
 -13   0  -1    0.05    0.03
 -13   0   3    0.25    0.03
 -12   1   5    1.42    0.05
 -11   2   5    2.18    0.05
 -11   3  -2   11.14    0.07
 -11   3   2    0.31    0.05
 -10   2   6    5.69    0.05
  -8   4  -4    2.90    0.04
  -8   4   2    0.11    0.04
  -7   3  -7    0.47    0.03
  -6   3  -7    1.42    0.04
  -6   4  -4    7.30    0.04
 -13   0   0    0.24    0.03
 -12  -1   7    0.30    0.04
 -12   0   6    5.32    0.05
 -12   2  -1    0.59    0.04
 -12   2   1    3.05    0.05
 -12   2   2    1.67    0.05
  -9   4   1    0.64    0.04
  -7   4  -4    0.16    0.03
 -13  -1   4    1.66    0.04
 -13   0   1    0.14    0.03
 -12   0  -4    0.23    0.04
 -11   2  -4    4.89    0.06
 -11   3  -1    0.16    0.04
 -11   3   1    2.38    0.05
 -10   1  -7    0.54    0.04
 -10   3  -4   13.53    0.07
  -9   2  -7    0.23    0.04
  -9   4  -2    0.14    0.04
  -9   4  -1    0.35    0.04
  -9   4   0    8.25    0.06
  -7   4   1    4.45    0.04
 -11   0  -6    0.63    0.04
 -11   1   6    0.16    0.04
 -10   1   7    0.15    0.04
  -8   4   1    0.63    0.04
 -13  -1   0    1.88    0.04
 -12   1  -2    2.00    0.05
 -11  -1   8    0.31    0.04
 -11   1  -5    0.79    0.04
 -10   0   8    3.69    0.05
 -10   3   3    0.05    0.04
  -9   2   6    0.09    0.04
  -9   3  -5    3.68    0.05
  -8   3  -6   12.54    0.06
  -8   4  -2   11.00    0.06
  -8   4   0    8.28    0.05
  -7   4   0    5.78    0.04
 -13  -1   1    0.27    0.03
 -13  -1   2    0.30    0.03
 -12  -2   7    0.13    0.04
 -11   0   7    0.08    0.04
 -11   2  -3    0.82    0.05
 -10   3  -3    0.59    0.05
  -8   3   4   37.40    0.09
  -8   4  -1    0.05    0.03
  -7   3   4   10.09    0.05
  -7   4  -1    1.22    0.04
 -12  -1   6    1.71    0.05
 -12   0   5    0.84    0.04
 -12   1  -1    0.66    0.04
 -10   2  -5    0.13    0.05
 -10   2   5    0.14    0.04
 -10   3   2    5.90    0.06
  -8   2   6    0.73    0.04
  -7   3  -6    2.09    0.04
 -13  -2   2    0.10    0.03
 -12   1   0    0.23    0.04
 -11  -1  -6    0.19    0.03
 -11   2   3    0.94    0.05
 -10   3  -2   54.48    0.13
  -6   3  -6    2.46    0.04
 -12  -3   7    0.11    0.04
 -12   1   1    1.68    0.04
 -11   1  -4    1.46    0.05
 -11   1   5    1.60    0.05
 -11   2  -2    0.58    0.05
 -11   2   2    3.50    0.06
 -10   0  -7    0.11    0.04
 -10   1  -6    7.78    0.06
 -10   3  -1    0.29    0.05
 -10   3   0    2.81    0.06
 -10   3   1    1.53    0.05
  -9   1   7    0.13    0.04
  -9   2  -6   27.22    0.09
  -9   3  -4    0.99    0.05
  -9   3   3    0.12    0.04
  -8   2  -7    0.11    0.04
  -8   3  -5    1.04    0.04
 -11   0  -5    0.00    0.04
 -12  -2   6    0.05    0.04
 -11  -2  -6    3.37    0.04
 -11   2   0   16.89    0.09
 -11   2   1    1.30    0.05
 -10   1   6    1.87    0.04
 -10   2  -4    1.49    0.05
  -9   0   8    1.43    0.05
  -9   1  -7    0.12    0.05
  -9   3   2   46.03    0.11
 -12   0  -1   -0.06    0.04
 -12   0   3    0.09    0.05
 -11  -1   7    0.27    0.05
  -8   1   7    0.30    0.03
  -7   1   7    0.02    0.04
  -7   3  -5    0.55    0.04
 -12   0   0    5.53    0.06
 -12   0   2    2.55    0.05
 -11   1  -3   -0.06    0.05
 -10  -1  -7    1.07    0.05
 -10  -1   8    0.14    0.05
  -9   3   1    0.40    0.05
  -8   3  -4    2.08    0.04
  -7   2  -7    1.30    0.04
  -6   3  -5    1.10    0.03
 -12  -1  -2    0.53    0.04
 -12  -1   4    0.81    0.05
 -11  -1  -5    0.00    0.04
 -10   1  -5    0.12    0.05
 -10   2   3    0.38    0.05
  -9   2  -5    1.85    0.05
  -9   3  -1    0.65    0.05
  -9   3   0   20.15    0.08
  -8   2   5    0.14    0.04
  -8   3   2    5.77    0.05
 -12  -2   5    1.71    0.05
 -11   0  -4    0.54    0.05
 -10   0  -6    4.96    0.06
  -8   2  -6   24.67    0.08
  -7   2   5    0.22    0.03
  -7   3   2    7.31    0.05
 -12  -1  -1    0.31    0.04
 -12  -1   3    1.25    0.05
 -11   0   5    0.17    0.05
 -10  -2  -7    0.55    0.04
 -10   1   5    0.88    0.05
 -10   2  -2    2.01    0.06
 -10   2   2   -0.09    0.05
  -9   1   6   -0.06    0.04
  -9   2   4    5.22    0.06
  -7   3  -4    0.06    0.03
  -6   2  -7    2.94    0.04
 -12  -1   0    0.17    0.05
 -12  -1   2    0.82    0.05
 -11  -2  -5    0.01    0.04
 -11  -2   7    0.22    0.05
 -11   1  -1    0.60    0.05
 -11   1   2    2.52    0.06
  -9   1  -6    0.13    0.05
  -8   3  -2    6.79    0.06
  -8   3   1   -0.08    0.04
  -6   3  -4    2.86    0.04
 -12  -3  -2    1.56    0.04
 -12  -3   5    0.14    0.04
 -12  -2   4    3.80    0.05
 -12  -1   1    0.55    0.05
 -11   0  -3   -0.08    0.05
 -11   1   0    3.75    0.06
 -11   1   1    0.79    0.05
 -10   1  -4    0.27    0.05
 -10   2  -1    0.25    0.05
 -10   2   0    8.22    0.07
 -10   2   1    0.51    0.05
  -9   0  -7   -0.09    0.05
  -9   2  -4    2.24    0.05
  -8   3  -1    1.81    0.05
  -8   3   0    4.21    0.05
 -12  -2  -1    0.53    0.04
 -11  -3  -5    2.26    0.04
 -11  -1  -4    1.68    0.05
 -10   0   6   17.29    0.08
  -9   0   7    0.14    0.04
  -9   2   3    0.30    0.05
  -8   0  -8    4.90    0.06
  -8   1  -7    0.04    0.04
  -8   2   4    4.22    0.05
 -12  -3  -1    0.01    0.04
 -12  -2   0    5.23    0.06
 -12  -2   3    0.09    0.04
 -10  -2   8   12.33    0.07
 -10  -1  -6    0.80    0.05
 -10  -1   7    0.24    0.05
 -10   0  -5    0.12    0.05
  -9  -1   8    5.97    0.06
  -8   2  -5    0.23    0.04
  -7   2  -6    3.61    0.05
  -7   3  -2   37.72    0.09
  -7   3   0    0.92    0.04
 -12  -2   1    0.29    0.04
 -12  -2   2    0.09    0.04
 -11  -1   5    0.96    0.06
 -11   0   3    0.12    0.06
  -9   2  -3   -0.12    0.05
  -7   2   4   33.94    0.08
  -7   3  -1    1.36    0.04
 -12  -4   4    0.95    0.05
 -12  -3   0    0.79    0.04
 -11  -2  -4    1.85    0.05
 -11  -2   6   -0.03    0.05
 -11   0  -1    0.27    0.05
 -10   1  -3    0.83    0.06
  -7   1   6    5.08    0.04
 -12  -3   1   -0.04    0.04
 -12  -3   2    0.21    0.04
 -11   0   0   -0.03    0.05
 -11   0   2   18.89    0.10
 -10  -2  -6    5.35    0.06
 -10   1   3    0.67    0.05
  -9   1  -5    1.29    0.05
  -9   2  -2    3.64    0.06
  -6   2  -6    0.12    0.04
 -12  -4   1    0.06    0.04
 -12  -4   2    0.22    0.04
 -11  -4   7    0.14    0.05
 -11   0   1    0.40    0.05
 -10   1  -2    6.19    0.07
  -9  -1  -7   -0.01    0.05
  -9   2  -1    0.14    0.05
  -9   2   0    2.48    0.06
  -9   2   1   -0.04    0.05
  -8   0   7    0.76    0.04
  -8   2  -4    2.03    0.05
  -8   2   3    0.08    0.04
 -11  -5   7    0.32    0.05
 -11  -1  -2    1.79    0.06
 -10  -1  -5    0.39    0.05
 -10   0  -4   15.05    0.09
 -10   1  -1    0.99    0.06
 -10   1   2    0.50    0.05
  -9   0  -6    9.65    0.07
  -8   1  -6    7.83    0.06
  -7   1  -7    0.35    0.04
  -7   2  -5    0.56    0.04
 -11  -3   6    0.08    0.05
 -11  -2   5    0.57    0.06
 -10  -3  -6    4.37    0.06
 -10  -1   6   23.84    0.10
 -10   1   0    0.12    0.06
 -10   1   1    0.47    0.05
  -9   0   6    0.09    0.05
  -9   1   4    1.78    0.05
  -8  -1  -8    6.25    0.06
 -11  -1  -1    1.03    0.06
 -10  -4  -6    1.44    0.04
  -9   1  -4    1.71    0.06
  -8   0  -7    0.02    0.05
  -8   2   2    6.46    0.05
  -7   0   7    0.10    0.04
 -11  -1   0    9.38    0.08
 -11  -1   2    7.69    0.08
 -10   0  -3    0.05    0.06
  -9  -2  -7    0.15    0.05
  -9  -2   8    1.53    0.05
  -9  -1   7    0.11    0.05
  -6   2  -5    2.63    0.04
 -11  -4   6    0.72    0.05
 -11  -2  -2    6.76    0.07
 -11  -2   4    9.01    0.08
 -11  -1   1    0.27    0.05
 -10  -2  -5    0.55    0.05
  -8   2  -2   17.49    0.08
  -8   2   1    0.50    0.04
  -7   2  -4    5.41    0.05
  -6   1  -7    1.69    0.04
 -11  -5   6    0.75    0.05
 -11  -3   5   -0.12    0.05
 -10  -1  -4   -0.15    0.06
 -10   0  -2    2.63    0.07
  -9  -1  -6    1.70    0.06
  -9   1  -3   -0.10    0.06
  -8   1  -5    0.74    0.05
  -8   2  -1    1.41    0.05
  -8   2   0   18.07    0.08
  -7   2   2    0.05    0.04
 -11  -3  -2    0.68    0.05
 -11  -2  -1    0.43    0.05
 -11  -2   3    1.01    0.06
 -10  -1   5    1.64    0.06
  -9   0   5    0.18    0.05
  -8   0   6   29.64    0.09
  -8   1   4    1.06    0.04
  -7   1  -6   30.52    0.09
 -11  -4   5    0.50    0.06
 -11  -2   0    0.81    0.06
 -11  -2   2   16.00    0.09
 -10  -3  -5    1.00    0.05
 -10  -3   7    0.18    0.06
 -10  -2   6   20.85    0.10
 -10   0  -1    0.46    0.07
  -9  -3  -7    1.12    0.05
  -9   1  -2   27.21    0.10
  -9   1   2    0.54    0.05
  -6   2  -4    0.41    0.04
 -11  -5  -2    0.68    0.04
 -11  -4  -2    0.41    0.04
 -11  -3   4    2.88    0.07
 -11  -2   1    0.95    0.06
 -10  -4  -5    1.10    0.05
 -10  -1  -3   -0.04    0.06
 -10   0   0   -0.03    0.06
 -10   0   1   -0.04    0.06
  -9  -4  -7    1.15    0.05
  -9   1  -1   -0.11    0.06
  -9   1   1    0.71    0.06
  -8   0  -6    4.27    0.06
  -7   2  -2   57.35    0.11
  -7   2   1    0.37    0.04
 -11  -5   5   -0.04    0.05
 -11  -3  -1    0.56    0.05
 -10  -5  -5    2.57    0.05
  -9  -3   8    4.54    0.06
  -9  -1   6    1.70    0.06
  -9   0  -4   32.14    0.12
  -9   1   0    1.76    0.06
  -8  -1  -7   -0.06    0.05
  -8   1  -4    1.49    0.05
  -7   0  -7    1.46    0.05
  -7   2  -1    0.06    0.04
  -7   2   0    2.37    0.05
 -11  -5  -1    0.20    0.04
 -11  -4  -1   -0.04    0.04
 -11  -3   0    0.50    0.05
  -9  -2  -6    4.30    0.06
  -9  -2   7    0.02    0.05
  -8   1   3   -0.08    0.05
  -7  -1  -8    9.95    0.07
  -7   1   4    5.88    0.05
 -11  -6   4    0.68    0.05
 -11  -5   4    0.04    0.05
 -10  -1  -2    5.76    0.08
  -9  -1  -5    0.07    0.05
  -7   0   6   29.92    0.08
  -7   1  -5    6.89    0.06
  -6   1  -6    1.33    0.04
 -11  -5   0    0.89    0.05
 -11  -4   0    0.98    0.05
 -10  -3  -4    3.45    0.07
 -10  -3   6    3.77    0.07
 -10  -2  -3    0.85    0.07
 -10  -1   3    0.16    0.06
  -8   0   5    0.00    0.05
 -11  -6   1    0.38    0.04
 -11  -6   2    0.01    0.04
 -11  -5   1    0.80    0.05
 -11  -5   2    1.44    0.05
 -11  -4   2    1.24    0.05
 -10  -5   7    0.35    0.06
 -10  -1  -1   -0.19    0.07
 -10  -1   2    3.13    0.08
  -8   0  -5    1.34    0.06
  -8   1   2   26.99    0.09
 -10  -7   7    0.27    0.05
 -10  -6   7    0.50    0.06
 -10  -5  -4    0.21    0.05
 -10  -4  -4   10.49    0.08
 -10  -1   0    7.22    0.08
  -9  -3  -6    3.76    0.06
  -9   0  -2    2.62    0.07
  -8  -2  -7    0.07    0.06
  -8   1  -2   11.51    0.08
  -9  -4   8    0.10    0.05
  -8  -1  -6    1.61    0.06
  -8   1  -1    0.76    0.05
  -8   1   0    4.58    0.06
  -7  -1   7   -0.01    0.04
 -10  -4   6   -0.10    0.05
  -9  -6  -6    8.62    0.07
  -9  -4  -6    4.37    0.06
  -9  -2  -5    0.26    0.06
  -9   0  -1    0.71    0.06
  -9   0   1    0.00    0.06
  -8  -1   6    8.48    0.07
  -7   0  -6    0.28    0.05
  -7   1  -4    0.97    0.05
  -6   0  -7    1.25    0.05
 -10  -2  -1   -0.06    0.06
 -10  -2   3    0.43    0.07
  -9  -5  -6    3.41    0.06
  -9  -3   7   -0.17    0.06
  -9   0   0   15.04    0.09
  -8   0   4    5.24    0.06
  -7  -2  -8    3.81    0.06
  -6   1  -5    6.67    0.05
 -10  -7   6    1.30    0.05
 -10  -5  -3    0.03    0.04
 -10  -2   0    1.30    0.07
 -10  -2   2    5.80    0.08
  -9  -1  -3    1.19    0.07
  -9  -1   4    6.82    0.08
  -8   0  -4    1.04    0.06
  -7  -1  -7    0.23    0.05
  -7   0   5    1.49    0.05
  -7   1   2   56.41    0.11
 -10  -6   6    0.16    0.06
 -10  -4   5    0.35    0.06
 -10  -3   4    2.75    0.07
 -10  -2   1    0.10    0.07
  -9  -3  -5    0.64    0.06
  -8  -3  -7    1.53    0.06
  -8  -2   7   -0.02    0.05
 -10  -6  -2    2.93    0.05
 -10  -4  -2    2.86    0.07
 -10  -3  -1    2.01    0.07
  -9  -2   5   -0.09    0.06
  -9  -1   3   -0.03    0.06
  -8  -4  -7    2.31    0.07
  -8  -2  -6    0.06    0.06
  -8  -1  -5    3.79    0.07
  -7   0  -5    2.19    0.05
  -7   1  -2   27.49    0.09
  -6   1  -4   37.47    0.09
 -10  -7   5    0.34    0.06
 -10  -6   5    0.44    0.06
 -10  -5  -2   12.84    0.08
 -10  -5   5    0.28    0.06
 -10  -4   4    0.32    0.07
 -10  -3   0    5.09    0.08
  -9  -6  -5    1.33    0.06
  -9  -4  -5    0.62    0.06
  -9  -4   7    0.32    0.06
  -9  -3   6    0.96    0.06
  -8  -1   5   -0.10    0.05
  -7  -3  -8    0.24    0.06
  -7   1   0    0.02    0.05
  -5   0  -7    1.87    0.05
 -10  -7  -1    0.24    0.05
 -10  -4  -1    0.32    0.06
 -10  -3   1   -0.02    0.06
  -9  -1  -1    0.15    0.07
  -9  -1   2   11.89    0.09
  -8  -6  -7    1.47    0.05
  -8  -5  -7    1.90    0.06
  -8   0  -2   32.34    0.11
  -8   0   2    3.26    0.06
  -7  -1   6   30.88    0.09
  -6   0  -6    4.42    0.06
 -10  -6  -1    0.16    0.05
 -10  -4   0    1.84    0.06
  -9  -1   0    2.03    0.07
  -9  -1   1   -0.12    0.06
 -10  -7   0    1.89    0.05
 -10  -6   4   -0.15    0.06
 -10  -4   1    0.75    0.06
 -10  -4   2    2.12    0.07
  -9  -5   7    0.02    0.07
  -8  -3  -6    5.58    0.08
  -8  -2   6    0.72    0.06
  -8  -1  -4   28.67    0.11
  -8   0  -1   -0.03    0.05
  -8   0   0   57.37    0.14
  -8   0   1    0.60    0.05
  -7  -2  -7    3.84    0.07
  -7  -1  -6   18.21    0.09
 -10  -7   1    0.02    0.05
 -10  -7   2    5.02    0.06
 -10  -6   0    0.15    0.05
 -10  -5   0    0.27    0.06
  -9  -2  -2   14.59    0.10
  -8  -3   7    0.03    0.06
  -8  -2  -5    1.19    0.07
  -7  -2   7   -0.06    0.04
  -7   0  -4   10.70    0.07
  -6  -1  -7    0.51    0.05
 -10  -6   2    0.33    0.05
 -10  -5   1    0.59    0.06
 -10  -5   2    1.50    0.06
  -9  -7  -4    2.88    0.06
  -9  -6   7    0.34    0.07
  -9  -4   6    3.22    0.07
  -9  -3   5    0.08    0.06
  -9  -2   3    0.28    0.07
  -9  -7   7    0.07    0.06
  -9  -6  -4   15.09    0.09
  -9  -3  -3    0.87    0.07
  -9  -2  -1    0.54    0.07
  -8  -4  -6   14.91    0.09
  -8  -1  -3    0.63    0.06
  -7  -5  -8    1.23    0.06
  -9  -2   0   19.79    0.11
  -9  -2   1   -0.06    0.07
  -9  -2   2    6.49    0.08
  -8  -7  -6   18.15    0.09
  -6   0  -5    8.49    0.07
  -9  -4  -3    0.35    0.07
  -9  -3  -2   15.38    0.11
  -9  -3   4    8.24    0.09
  -8  -5  -6    5.56    0.07
  -7  -3  -7    7.42    0.08
  -7  -1  -5    3.39    0.06
  -7  -1   5   -0.06    0.05
  -9  -8   6    0.04    0.06
  -9  -7  -3    7.89    0.07
  -9  -4   5    0.29    0.06
  -8  -3  -5    3.06    0.07
  -8  -2   5    0.46    0.05
  -8  -1  -2    5.27    0.07
  -7  -2  -6   13.21    0.09
  -7   0  -2   11.01    0.07
  -7   0   2   67.71    0.13
  -9  -9   5    0.03    0.05
  -9  -6  -3   -0.12    0.05
  -9  -6   6    2.46    0.07
  -9  -5  -3    0.34    0.07
  -8  -3   6    3.04    0.07
  -8  -1  -1    0.04    0.06
  -8  -1   2   16.98    0.09
  -7   0   1    0.06    0.05
  -9  -8  -2   14.86    0.09
  -9  -4  -2    3.06    0.08
  -8  -1   0    0.80    0.06
  -8  -1   1    0.64    0.06
  -6  -3  -8    3.40    0.06
  -6  -1  -6    1.36    0.05
  -9  -5   5    0.16    0.06
  -9  -4   4    5.40    0.08
  -9  -3   0    4.56    0.08
  -9  -3   1   -0.11    0.08
  -8  -8  -5    6.38    0.07
  -8  -4  -5    2.64    0.07
  -7  -8  -7    2.96    0.05
  -7  -4  -7    4.28    0.07
  -7  -2   6   15.56    0.08
  -9  -9   4   -0.10    0.05
  -9  -8  -1    0.74    0.05
  -9  -7  -2    3.73    0.06
  -9  -6  -2    3.67    0.07
  -9  -5  -2    0.65    0.07
  -9  -4  -1    1.15    0.07
  -8  -2   4   28.53    0.11
  -7  -1  -4   47.77    0.13
  -7  -1   4    2.00    0.05
  -6  -2  -7    1.71    0.06
  -5  -1  -7    5.33    0.06
  -9  -9   1    0.86    0.05
  -9  -9   2    0.19    0.05
  -9  -7   5    0.22    0.06
  -9  -6   5   -0.15    0.06
  -8  -7  -5    5.33    0.07
  -8  -6  -5    0.23    0.07
  -8  -5  -5    0.20    0.06
  -7  -5  -7    1.43    0.07
  -9  -4   0   19.51    0.11
  -9  -4   1   -0.02    0.08
  -9  -4   2    2.84    0.09
  -8  -5   7    0.21    0.06
  -8  -3   5    0.14    0.06
  -8  -2  -2   13.85    0.10
  -7  -6  -7    0.10    0.06
  -7  -3  -6    0.58    0.06
  -7  -2  -5    1.46    0.06
  -6  -4  -8    0.60    0.06
  -9  -6  -1    0.02    0.06
  -9  -6   4    0.96    0.07
  -8  -4   6    3.47    0.07
  -9  -8   1    4.61    0.07
  -9  -7   0   13.64    0.10
  -9  -5   0    0.84    0.07
  -9  -5   2   16.84    0.11
  -9  -5   3    0.10    0.07
  -8  -6   7    0.61    0.07
  -8  -3  -3    2.31    0.08
  -8  -2  -1    0.42    0.07
  -8  -2   2   22.33    0.10
  -6  -1  -5    3.60    0.06
  -9  -7   1    4.68    0.08
  -9  -7   2    0.05    0.06
  -9  -6   0    0.07    0.06
  -9  -6   1    0.06    0.06
  -9  -5   1    1.18    0.07
  -8 -10   6    0.52    0.05
  -8  -2   0    0.85    0.07
  -8  -2   1    1.01    0.07
  -7  -2   5   -0.09    0.05
  -6  -5  -8   -0.12    0.06
  -6   0  -2   10.30    0.06
  -8  -9  -3    0.45    0.05
  -8  -8   7    0.64    0.07
  -8  -3   4    4.27    0.07
  -7  -4  -6    5.73    0.07
  -7  -1  -2    6.03    0.06
  -7  -1   2   19.47    0.09
  -6  -3  -7    3.68    0.07
  -8  -4   5    0.44    0.07
  -8  -3  -2    4.51    0.08
  -7  -8  -6   19.73    0.10
  -7  -3   6   28.30    0.10
  -7  -2  -4    9.27    0.08
  -7  -1  -1    6.79    0.07
  -7  -1   1    2.19    0.06
  -6  -7  -8    0.24    0.06
  -6  -6  -8   -0.02    0.06
  -6  -2  -6   27.18    0.10
  -5  -1  -6    0.40    0.05
  -8  -4  -3    4.25    0.08
  -7  -5  -6    4.68    0.08
  -7  -4   7    0.34    0.05
  -7  -1   0   90.36    0.16
  -8  -9  -2    1.71    0.05
  -8  -8  -3    0.31    0.05
  -7  -7  -6   -0.01    0.06
  -7  -6  -6    3.17    0.07
  -7  -2   4   10.30    0.07
  -6  -3   7    3.90    0.06
  -6  -1  -4    7.47    0.07
  -8  -8   6    0.65    0.07
  -8  -7  -3    0.21    0.07
  -8  -5  -3    0.41    0.08
  -8  -3   0   17.14    0.11
  -8  -3   1    1.90    0.07
  -8  -3   2   23.40    0.11
  -7  -9  -5   -0.06    0.06
  -5  -2  -7   -0.04    0.05
  -8 -10   0    6.52    0.07
  -8 -10   4    4.16    0.07
  -8  -6  -3    2.26    0.08
  -8  -5   5    0.69    0.07
  -8  -4  -2    8.68    0.09
  -8  -4   4   18.27    0.11
  -7  -4  -5    0.84    0.07
  -6  -9  -7    0.81    0.05
  -6  -4  -7   11.72    0.09
  -8 -10   1    1.30    0.06
  -8  -9   5    1.64    0.07
  -8  -8  -2    0.08    0.06
  -7  -3  -4    3.83    0.08
  -8 -10   2    1.71    0.06
  -8  -6   5    0.11    0.07
  -8  -5  -2    5.69    0.09
  -7  -5   7    0.32    0.06
  -7  -3   5    0.20    0.06
  -7  -2  -2    0.63    0.06
  -6  -3  -6    0.03    0.06
  -6  -2  -5    3.68    0.06
  -8  -9   0    5.35    0.07
  -8  -9   4    0.34    0.07
  -8  -7  -2    0.84    0.06
  -8  -6  -2   38.84    0.15
  -8  -5   4    2.16    0.08
  -8  -4   0   35.81    0.14
  -7  -5  -5    4.52    0.08
  -7  -4   6    3.53    0.07
  -6 -10  -6   -0.01    0.05
  -6  -8  -7    0.69    0.06
  -6  -5  -7    4.61    0.08
  -5  -4  -8    7.83    0.08
  -8  -8  -1   -0.06    0.06
  -8  -5  -1    2.49    0.09
  -7  -6  -5    4.22    0.08
  -7  -2  -1    2.31    0.06
  -7  -2   2   23.33    0.10
  -6  -7  -7    2.67    0.07
  -6  -6  -7    0.16    0.07
  -6  -1  -2   90.70    0.15
  -8  -9   2   10.26    0.09
  -8  -8   4   12.36    0.10
  -8  -7  -1    6.72    0.09
  -8  -6  -1    1.17    0.08
  -8  -6   4    1.53    0.08
  -8  -5   3    3.33    0.08
  -7  -3  -3    4.82    0.08
  -7  -2   0    7.48    0.07
  -8  -5   0    7.39    0.09
  -8  -5   1    1.14    0.08
  -8  -5   2    2.43    0.09
  -7 -10  -3    1.78    0.06
  -7  -6   7    0.15    0.07
  -7  -3   4   23.77    0.10
  -6  -3   6    7.02    0.06
  -6  -1  -1   12.85    0.07
  -5  -2  -6   40.76    0.11
  -8  -8   1    2.94    0.08
  -8  -8   2   12.23    0.10
  -8  -7   0    7.93    0.09
  -8  -6   0   13.68    0.11
  -6  -4  -6    4.51    0.07
  -6  -4   7    2.85    0.06
  -6  -2  -4    4.59    0.06
  -6  -1   0  227.88    0.22
  -5  -5  -8    1.28    0.06
  -8  -7   1   17.79    0.11
  -8  -7   2    7.77    0.10
  -8  -6   1    0.40    0.07
  -7 -11  -1    0.42    0.05
  -7 -11   5    0.18    0.06
  -7  -7   7    1.28    0.07
  -7  -4   5    3.47    0.06
  -6  -9  -6    1.13    0.06
  -6  -3  -5    0.02    0.05
  -6  -2   4   32.07    0.10
  -5  -8  -8    2.21    0.07
  -7 -10  -2    4.41    0.07
  -7  -9  -3    0.06    0.05
  -7  -4  -3    5.15    0.08
  -5  -7  -8    0.06    0.07
  -5  -6  -8    0.51    0.07
  -4  -2  -7    1.86    0.05
  -7 -11   0    1.03    0.06
  -7 -11   4    0.13    0.06
  -7  -3  -1    4.67    0.07
  -7  -3   2    7.03    0.08
  -6 -10  -5   -0.12    0.06
  -7 -11   1    0.15    0.05
  -7  -3   0    0.46    0.07
  -7  -3   1    2.91    0.07
  -6 -11  -4   -0.01    0.05
  -6  -7  -6    0.03    0.07
  -6  -6  -6    1.58    0.07
  -5 -10  -7   -0.01    0.05
  -7 -11   2   -0.12    0.05
  -7 -10  -1    0.11    0.06
  -7 -10   5    0.91    0.07
  -7  -9   6   16.01    0.10
  -7  -8  -3    0.07    0.07
  -7  -5  -3    5.84    0.09
  -7  -5   5    3.93    0.07
  -7  -4  -2   27.73    0.12
  -7  -4   4   67.59    0.16
  -5  -4  -7    1.28    0.06
  -7  -9  -2   -0.02    0.06
  -7  -8   6    0.92    0.07
  -7  -7  -3    1.76    0.09
  -7  -7   6    7.71    0.09
  -7  -6  -3    2.72    0.09
  -6  -4  -5    0.29    0.06
  -6  -3  -4    1.17    0.06
  -6  -2  -2    9.54    0.08
  -5  -2  -5    4.46    0.06
  -7 -10   0    4.64    0.07
  -7  -4  -1    3.45    0.08
  -7  -4   3    3.32    0.08
  -6 -12   6    3.47    0.06
  -6  -9  -5    2.28    0.07
  -6  -5   7    0.61    0.05
  -6  -4   6    3.84    0.06
  -5  -3  -6    0.76    0.06
  -7  -9   5   -0.20    0.07
  -7  -8  -2    6.37    0.09
  -7  -6   5   -0.03    0.07
  -7  -5  -2   19.06    0.11
  -7  -4   0    9.25    0.09
  -7  -4   2    9.08    0.08
  -6 -11   7    0.09    0.06
  -6  -2  -1   -0.14    0.06
  -6  -2   2    9.19    0.06
  -5  -9  -7    0.96    0.06
  -7 -10   1    3.62    0.07
  -7 -10   2   -0.02    0.06
  -7  -8   5    4.34    0.08
  -7  -7  -2   42.43    0.16
  -7  -6  -2    3.52    0.09
  -7  -5   4   27.54    0.12
  -7  -4   1    4.34    0.08
  -6 -11  -3    0.07    0.05
  -6  -8  -5    2.68    0.08
  -6  -5  -5   -0.15    0.07
  -6  -2   0    0.41    0.06
  -6  -2   1    1.57    0.06
  -5  -5  -7    3.51    0.07
  -7  -5  -1    1.45    0.08
  -6 -12  -1    0.13    0.05
  -6  -7  -5    0.51    0.08
  -6  -3  -3    7.42    0.08
  -6  -3   4    2.42    0.05
  -5  -8  -7    0.05    0.07
  -7  -9   0    1.03    0.07
  -7  -8  -1    3.11    0.08
  -7  -6   4   10.49    0.10
  -6  -6   7    7.91    0.08
  -5 -10  -6    6.87    0.08
  -5  -7  -7    3.73    0.08
  -5  -6  -7    0.99    0.07
  -5  -2  -4    5.76    0.06
  -4  -3  -7    1.70    0.05
  -7  -9   1   -0.06    0.07
  -7  -9   2    6.51    0.09
  -7  -8   4   17.48    0.12
  -7  -7  -1   19.23    0.12
  -7  -7   4   22.07    0.12
  -7  -6  -1    0.16    0.07
  -7  -5   0   12.78    0.10
  -7  -5   1    2.38    0.08
  -7  -5   2    1.56    0.08
  -6 -12   0    0.56    0.05
  -5  -4  -6    0.44    0.06
  -7  -8   0   27.50    0.13
  -7  -7   0  127.37    0.25
  -7  -6   0   32.19    0.14
  -7  -6   3    2.34    0.08
  -6 -12   4    0.87    0.06
  -6 -10  -3    0.65    0.06
  -6  -5   6   -0.02    0.06
  -6  -4   5   -0.02    0.05
  -6  -3  -2   -0.11    0.06
  -5 -12  -4    0.03    0.05
  -5 -11  -5    0.20    0.06
  -5  -3  -5    0.82    0.06
  -4 -11  -7    1.07    0.05
  -4  -5  -8    8.71    0.08
  -7  -8   1    0.04    0.07
  -7  -8   2    0.54    0.08
  -7  -7   1    6.99    0.10
  -7  -7   3    6.87    0.10
  -7  -6   1    8.53    0.10
  -7  -6   2   90.53    0.21
  -6 -12   1   -0.10    0.05
  -6 -12   2    1.38    0.06
  -6  -9   7    1.98    0.08
  -7  -7   2    4.02    0.08
  -6  -8   7    1.43    0.07
  -6  -4  -3    4.90    0.08
  -6  -3  -1    2.06    0.07
  -5  -9  -6    2.27    0.07
  -6 -11  -1    0.21    0.05
  -6 -11   5    0.24    0.07
  -6 -10   6    0.56    0.07
  -6  -3   0    2.71    0.07
  -6  -3   2    1.24    0.05
  -5 -13   6    3.85    0.06
  -4  -8  -8    2.78    0.07
  -4  -7  -8    2.31    0.07
  -4  -6  -8    1.39    0.06
  -6 -10  -2    0.38    0.07
  -6  -9  -3    1.15    0.08
  -6  -6   6  113.46    0.20
  -6  -4   4    1.38    0.06
  -5  -8  -6    0.80    0.07
  -6 -11   0    2.78    0.07
  -6  -5  -3    1.97    0.07
  -6  -5   5    0.68    0.06
  -6  -4  -2    2.99    0.07
  -5 -13  -1    0.55    0.05
  -5 -12  -3    0.14    0.05
  -5 -10  -5    0.55    0.07
  -5  -6  -6    0.06    0.06
  -4 -10  -7    0.64    0.06
  -6  -9   6    8.37    0.09
  -6  -8  -3    3.48    0.09
  -6  -7   6   13.33    0.10
  -6  -6  -3    0.15    0.07
  -5 -13   5    2.02    0.06
  -5  -5   7    6.04    0.07
  -5  -4  -5    0.08    0.05
  -5  -3  -4    7.14    0.07
  -6 -11   2   13.00    0.10
  -6 -10  -1    0.28    0.07
  -6  -9  -2    1.33    0.08
  -6  -8   6    1.30    0.07
  -6  -7  -3    3.93    0.09
  -6  -4  -1    2.26    0.07
  -6  -6   5   12.43    0.09
  -6  -5  -2   15.38    0.10
  -6  -4   2   26.34    0.10
  -5 -13   0    0.89    0.05
  -5 -13   4    0.42    0.06
  -6 -10   4   11.33    0.10
  -6  -9   5    0.41    0.07
  -6  -8  -2   38.25    0.16
  -6  -5   4    6.91    0.07
  -6  -4   0    1.11    0.06
  -6  -4   1    4.73    0.07
  -5 -13   1    0.15    0.05
  -5 -12  -2    0.05    0.05
  -5 -12   6    2.29    0.07
  -5  -5  -5    0.21    0.06
  -4 -12  -5    1.37    0.06
  -4  -9  -7    0.50    0.07
  -4  -5  -7    0.13    0.06
  -3 -12  -7    0.15    0.05
  -6 -10   2    2.63    0.08
  -6  -9  -1    0.10    0.07
  -6  -6  -2   11.93    0.10
  -6  -5  -1    5.09    0.08
  -5 -13   2    1.26    0.06
  -5 -11  -3    0.30    0.06
  -5  -8  -5    2.30    0.08
  -6  -9   4    2.13    0.08
  -5  -7  -5    1.56    0.08
  -5  -6  -5   -0.09    0.07
  -5  -6   7    2.75    0.06
  -5  -4  -4    4.65    0.07
  -4  -8  -7    0.15    0.07
  -6  -9   0    0.20    0.08
  -6  -8  -1    6.07    0.10
  -6  -6  -1    5.43    0.09
  -6  -6   4   22.97    0.11
  -6  -5   0    0.71    0.07
  -6  -5   2   30.15    0.12
  -5 -12  -1    0.26    0.06
  -5 -12   5    0.03    0.07
  -4  -7  -7    0.56    0.07
  -6  -9   1    0.04    0.08
  -6  -8   4    9.99    0.10
  -6  -7  -1    4.18    0.09
  -6  -7   4  303.06    0.35
  -6  -5   1    6.73    0.08
  -5 -10   7    0.49    0.08
  -5  -5   6   37.46    0.11
  -4 -14   5    1.59    0.06
  -4 -13  -3   -0.10    0.05
  -4  -4  -6    9.64    0.07
  -4  -3  -5   19.13    0.08
  -6  -8   0    2.93    0.09
  -6  -7   0    0.12    0.08
  -6  -6   0   15.42    0.11
  -5 -12   0    0.87    0.06
  -5 -12   4    0.52    0.07
  -5 -11  -2    1.01    0.07
  -5 -11   6   11.17    0.09
  -5  -7   7   19.69    0.10
  -5  -5  -4   -0.05    0.07
  -4 -14   0    1.05    0.05
  -6  -8   1    0.92    0.08
  -6  -8   2    6.04    0.10
  -6  -7   2   63.23    0.18
  -6  -6   1    5.04    0.08
  -6  -6   2   15.29    0.10
  -5 -10  -3    0.40    0.08
  -5  -9   7    0.09    0.07
  -5  -8   7   -0.14    0.06
  -5  -4  -3    6.72    0.07
  -5  -3  -1    0.53    0.05
  -4 -14   4    6.09    0.08
  -3 -11  -7   -0.14    0.06
  -3  -9  -8    2.19    0.07
  -5 -12   2    5.39    0.08
  -4 -14   1    1.49    0.06
  -4  -9  -6    0.16    0.07
  -3 -13  -5    1.05    0.06
  -3  -6  -8   12.77    0.09
  -5 -11  -1    0.07    0.07
  -5 -11   5    0.35    0.07
  -5 -10   6    1.02    0.07
  -5  -4   4    0.92    0.06
  -4 -13  -2    1.69    0.06
  -4 -13   6    1.49    0.07
  -3  -8  -8    1.23    0.07
  -3  -7  -8   10.07    0.09
  -5 -10  -2    1.10    0.08
  -5  -9  -3    3.47    0.09
  -5  -6   6   30.36    0.11
  -4  -8  -6    0.39    0.07
  -5 -11   0    0.08    0.07
  -5 -11   4    3.74    0.09
  -5  -5  -3    2.62    0.07
  -5  -5   5    3.14    0.06
  -5  -4  -2    0.66    0.06
  -4 -12  -3    3.01    0.07
  -4 -12   7    0.45    0.07
  -4 -10  -5    1.24    0.08
  -4  -7  -6    2.88    0.08
  -4  -4  -5    8.02    0.07
  -3 -14  -3    0.55    0.05
  -5 -11   1    0.31    0.07
  -5  -9   6    0.06    0.07
  -5  -8  -3    0.25    0.08
  -5  -7   6   72.74    0.16
  -4 -13  -1    1.12    0.06
  -4 -13   5    0.03    0.07
  -2 -11  -8    0.35    0.07
  -5 -11   2    1.45    0.08
  -5 -10   5    0.42    0.07
  -5  -9  -2    2.66    0.09
  -5  -8   6    3.96    0.07
  -5  -7  -3    6.71    0.09
  -5  -6  -3   -0.11    0.06
  -5  -4  -1    1.60    0.06
  -5  -6   5    3.99    0.07
  -5  -5  -2    1.02    0.07
  -5  -4   2    0.31    0.05
  -4 -13   0    0.40    0.06
  -4  -9  -5   -0.08    0.08
  -3 -11  -6    4.59    0.08
  -5 -10   0    0.60    0.08
  -5 -10   4    0.37    0.08
  -5  -8  -2    3.47    0.09
  -5  -5   4    8.69    0.07
  -5  -4   0    0.63    0.05
  -5  -4   1    3.13    0.06
  -4 -13   1    0.82    0.06
  -4 -13   4    1.09    0.07
  -4 -12  -2    9.53    0.09
  -4 -12   6    7.07    0.09
  -4  -5  -5    0.35    0.06
  -3 -14  -2    0.02    0.05
  -3  -9  -7    0.04    0.07
  -3  -5  -7    0.33    0.05
  -2 -12  -7   -0.06    0.06
  -5 -10   1   -0.03    0.08
  -5  -9  -1    1.33    0.09
  -5  -8   5    0.66    0.07
  -5  -7  -2    0.08    0.07
  -5  -7   5    0.72    0.07
  -5  -6  -2    3.24    0.08
  -4 -13   2    0.22    0.06
  -4 -11   7    0.27    0.08
  -3 -14   6    0.32    0.06
  -2 -13  -6    3.20    0.07
  -5 -10   2    1.94    0.09
  -5  -5  -1    1.51    0.06
  -4 -11  -3    0.46    0.08
  -4  -8  -5    0.12    0.07
  -4  -6  -5    0.78    0.07
  -4  -6   7    5.21    0.07
  -4  -4  -4   11.35    0.07
  -3  -8  -7    0.10    0.07
  -2 -10  -8    0.09    0.07
  -5  -9   0   13.36    0.12
  -5  -9   4    0.22    0.08
  -5  -8  -1    1.03    0.09
  -5  -6   4    5.06    0.07
  -5  -5   0    2.36    0.06
  -4 -12  -1    0.14    0.07
  -4 -12   5    0.83    0.07
  -4  -7  -5    0.17    0.07
  -3 -14  -1    0.05    0.05
  -5  -9   1    3.90    0.10
  -5  -8   4    8.11    0.09
  -5  -7  -1    2.20    0.08
  -5  -7   4    0.02    0.06
  -5  -6  -1    1.38    0.06
  -5  -5   1    2.28    0.07
  -5  -5   2   22.00    0.10
  -4 -10   7    0.41    0.07
  -3 -14   5    1.11    0.07
  -3 -13  -3    0.75    0.06
  -3 -13   7    0.77    0.07
  -5  -9   2    3.13    0.08
  -5  -8   0    1.69    0.09
  -5  -6   0    4.39    0.08
  -4 -12   0    2.95    0.08
  -4 -11   6    1.97    0.08
  -1 -12  -8    0.12    0.06
  -5  -8   1    2.28    0.09
  -5  -8   2   44.05    0.15
  -5  -7   0    0.94    0.07
  -5  -6   1    0.79    0.07
  -5  -6   2   20.60    0.10
  -4 -12   4    0.47    0.08
  -4 -10  -3   -0.15    0.08
  -4  -5  -4    0.63    0.06
  -3 -14   0    0.05    0.05
  -3 -14   4    3.03    0.08
  -3 -11  -5    0.50    0.07
  -2 -15   6    0.07    0.05
  -1 -14  -6    1.48    0.06
  -5  -7   1    2.62    0.08
  -5  -7   2    2.73    0.08
  -4  -8   7    1.43    0.06
  -3 -14   1    0.36    0.06
  -2 -13  -5    2.39    0.07
  -1 -13  -7    0.09    0.05
  -4 -11   5    1.24    0.08
  -4  -6  -4    0.56    0.07
  -3 -14   2    0.76    0.06
  -3 -13  -2    0.76    0.06
  -3 -13   6    0.85    0.07
  -4 -10   6    5.23    0.08
  -4  -6   6   27.61    0.10
  -2 -15   5    0.14    0.06
  -4 -11   0    2.65    0.08
  -3 -12   7   -0.06    0.08
  -3 -10  -5   -0.16    0.08
  -3  -8  -6   10.67    0.09
  -4  -9   6    2.95    0.08
  -4  -8  -3    0.78    0.07
  -3 -13  -1    0.50    0.06
  -3 -13   5    0.68    0.07
  -3  -7  -6    6.71    0.08
  -2 -15   0    0.01    0.06
  -1 -11  -8    1.78    0.08
  -4 -11   2    0.82    0.09
  -4 -10   5    0.93    0.07
  -4  -8   6   39.10    0.13
  -4  -7   6    9.30    0.08
  -4  -6  -3    3.55    0.07
  -2 -15   1    0.83    0.06
   0 -14  -7    1.39    0.05
  -4  -9  -2    5.01    0.09
  -4  -7  -3    7.76    0.09
  -2 -15   2    0.21    0.05
  -1 -14  -5    2.03    0.07
  -4  -5  -2    6.13    0.07
  -3 -13   1    0.10    0.07
  -3 -13   4    0.48    0.07
  -3 -12   6    0.46    0.07
  -2 -14  -2    1.08    0.06
  -2 -12  -5    1.30    0.07
  -2 -11  -6    0.35    0.07
  -4  -9   5    2.67    0.07
  -4  -6   5    1.51    0.06
  -3 -13   2    0.72    0.07
  -3 -11   7    0.20    0.07
  -2 -14   6    1.46    0.07
  -2  -9  -7    0.27    0.07
  -2  -5  -7    0.35    0.05
  -1 -15  -3    0.30    0.05
  -4 -10   1   -0.04    0.08
  -4 -10   2    4.68    0.09
  -4  -9  -1    0.57    0.08
  -4  -8   5    3.46    0.07
  -4  -7  -2    0.24    0.07
  -4  -7   5    0.40    0.06
  -4  -6  -2    0.00    0.06
  -3 -11  -3    1.65    0.09
  -3  -8  -5    0.16    0.07
  -3  -5  -5   -0.08    0.05
  -1 -10  -8    7.63    0.09
  -4  -9   4   14.02    0.10
  -4  -5  -1    0.08    0.05
  -3 -12  -1    2.03    0.08
  -3  -6  -5    0.81    0.06
  -2 -14  -1    0.25    0.06
  -2  -8  -7   -0.03    0.07
   0 -15  -5    1.07    0.06
  -4  -9   0    1.38    0.08
  -4  -8  -1    1.21    0.08
  -4  -6   4    9.52    0.07
  -3 -10   7    1.14    0.07
  -3  -7  -5    0.07    0.06
  -2 -13  -3   -0.04    0.06
  -2 -13   7    0.10    0.07
  -2 -10  -6    0.04    0.07
  -2  -7  -7    1.18    0.06
  -4  -9   2    3.82    0.09
  -4  -8   4    1.41    0.07
  -4  -7  -1    0.38    0.07
  -4  -7   4    1.70    0.06
  -4  -6  -1    0.11    0.06
  -4  -5   0    5.09    0.07
  -4  -5   2    0.13    0.05
  -2 -14   0    0.44    0.07
  -1 -15  -2    0.45    0.06
  -1 -15   6    0.23    0.06
   0 -12  -8    4.54    0.08
  -4  -8   0    4.79    0.08
  -4  -5   1    0.74    0.05
  -3 -12   4    5.00    0.09
  -2 -11  -5    0.88    0.08
   0 -14  -6    3.40    0.07
  -4  -8   1    0.54    0.07
  -4  -8   2    2.68    0.08
  -4  -7   0    3.05    0.07
  -3 -12   2   16.69    0.12
  -3  -9   7   -0.05    0.06
  -3  -7   7    0.80    0.06
  -2 -14   2    0.23    0.06
  -4  -7   1    5.68    0.08
  -4  -7   2    0.94    0.07
  -4  -6   1    0.49    0.05
  -4  -6   2    3.85    0.07
  -3 -11  -1    0.10    0.08
  -3  -8   7    0.33    0.06
  -1 -12  -6    1.70    0.07
   0 -16  -2    0.57    0.05
  -3 -11   5   -0.15    0.07
  -3 -10   6    7.02    0.09
  -3  -6  -4    6.01    0.07
   1 -15  -6    1.92    0.06
  -3  -9  -3    0.61    0.08
  -2 -13  -1    0.34    0.07
  -2 -12  -3   -0.20    0.08
  -2 -12   7    0.46    0.08
  -1 -15   0    0.12    0.06
  -3 -11   4    1.75    0.08
  -2 -13   5    1.18    0.08
  -2 -10  -5    1.40    0.08
  -2  -5  -6    1.01    0.05
  -1 -15   1    0.26    0.06
  -1 -15   4    0.10    0.07
  -1 -10  -7    0.57    0.08
   0 -16  -1    1.53    0.06
   0 -16   5    0.16    0.06
   1 -14  -7    2.70    0.06
  -3 -11   1    0.13    0.08
  -3 -11   2    2.34    0.09
  -3  -9   6    4.50    0.08
   0 -14  -5    1.50    0.07
  -3 -10   5   -0.13    0.07
  -3  -8  -3   -0.14    0.07
  -2 -13   4   11.50    0.11
   0 -16   0    2.45    0.06
  -3  -9  -2    0.48    0.08
  -3  -8   6    0.44    0.06
  -3  -7  -3    3.69    0.07
  -3  -7   6    2.32    0.06
  -2 -12  -2   -0.12    0.08
  -2 -12   6   16.29    0.11
  -1 -14   6    0.34    0.07
   0 -16   1    0.20    0.06
   0 -16   4   -0.08    0.06
   0 -15  -3    0.33    0.05
  -3 -10   0    0.45    0.08
  -3 -10   4    6.57    0.09
  -2 -13   2    0.56    0.08
  -2 -11   7    0.98    0.07
  -2  -9  -5    0.02    0.07
  -1  -9  -7    0.55    0.07
   0 -16   2    0.70    0.05
   0 -16   3   -0.09    0.07
  -3  -9   5    1.40    0.06
  -1 -14  -1    0.42    0.07
   1 -16  -3   -0.12    0.05
   1 -15  -5    0.61    0.06
  -3 -10   2    4.00    0.09
  -1 -14   5    0.08    0.07
  -1 -13   7    0.87    0.08
   0 -10  -8    1.28    0.07
  -3  -8   5    0.44    0.06
  -3  -7  -2    1.75    0.07
  -3  -6  -2    3.29    0.06
  -2 -12   5    4.08    0.08
  -2  -8  -5    0.04    0.06
   0 -15   6    0.15    0.06
  -3  -9   0    0.19    0.07
  -3  -9   4    3.04    0.07
  -3  -8  -1    0.49    0.07
  -3  -7   5    1.93    0.06
  -2 -12   0    6.61    0.10
  -1 -10  -6    0.08    0.07
   1 -13  -7    0.20    0.07
  -3  -9   1    0.98    0.08
  -3  -9   2    2.02    0.07
  -2 -12   1    2.35    0.09
  -2 -12   4    4.43    0.09
  -2 -11   6    6.57    0.09
  -2 -10   7    0.91    0.07
  -2  -7  -5    1.08    0.06
  -1  -7  -7    0.18    0.05
   0 -11  -7    0.47    0.07
   1 -16  -2    0.78    0.06
   1 -16   6    0.33    0.05
  -3  -8   4    4.27    0.07
  -3  -7  -1   -0.16    0.06
  -2 -12   2   -0.09    0.09
  -3  -8   0    2.07    0.07
  -3  -6  -1    0.02    0.05
  -9  -8  -1    0.87    0.04
  -9  -6   1    0.12    0.05
  -9  -3   1    0.23    0.05
  -7   1   0    0.08    0.04
  -6   3  -8   -0.05    0.03
  -9  -5   1    0.92    0.05
  -9  -1  -1    0.14    0.05
  -8  -6   3    0.14    0.05
  -8  -4   3   -0.02    0.04
  -8   0   0   70.87    0.13
  -8   1  -9    2.40    0.05
  -7  -4   4   82.83    0.13
  -6   3  -7    1.85    0.04
  -6   3  -5    1.36    0.04
  -9  -8  -2   17.25    0.08
  -9  -2  -9    0.19    0.04
  -9  -1  -8   11.20    0.08
  -8  -1 -11    0.25    0.04
  -8  -1   1    0.91    0.05
  -8   1  -2   12.52    0.06
  -7   2  -9    1.12    0.04
  -6   3  -6    2.26    0.04
  -9  -3  -9    0.58    0.04
  -9   0  -5   -0.10    0.05
  -8   0 -10   -0.09    0.04
  -7   0   1    0.07    0.03
  -9  -7  -1    0.14    0.05
  -9  -6   0    0.16    0.05
  -9  -1  -2    4.63    0.06
  -8   1  -8    0.32    0.05
  -7  -5   4   29.52    0.09
  -9  -4   0   22.56    0.10
  -9  -2  -1    0.63    0.05
  -8  -3   2   26.04    0.09
  -8  -2 -11    3.33    0.05
  -8   0  -1    0.01    0.05
  -8   1  -7   -0.05    0.05
  -7   1  -1    0.09    0.04
  -7   2  -8   -0.11    0.04
  -9  -5  -8    0.68    0.04
  -9  -1  -6    1.84    0.06
  -9  -1  -3    1.22    0.05
  -8  -7   2    8.11    0.07
  -8   1  -6    8.03    0.07
  -8   1  -4    1.60    0.05
  -7   2  -7    1.22    0.05
  -7   2  -5    0.69    0.04
  -9  -4  -8    6.14    0.06
  -9  -3  -8    0.36    0.04
  -9  -3  -1    0.87    0.06
  -9  -1  -5   -0.13    0.06
  -9  -1  -4    0.86    0.06
  -8  -9   0    5.20    0.06
  -8  -4   2    3.14    0.05
  -8  -3 -11    3.74    0.05
  -8  -1 -10    2.36    0.05
  -8  -1   0    0.91    0.05
  -8   0  -9    0.37    0.04
  -7  -3   3    3.96    0.05
  -7   1 -10    0.40    0.05
  -7   2  -6    3.55    0.05
  -9  -2  -7    0.17    0.05
  -8  -8   1    2.76    0.06
  -8  -5   2    2.35    0.06
  -7  -1 -12    0.81    0.05
  -9  -6  -6    8.95    0.06
  -9  -5  -7    0.09    0.04
  -9  -3  -7    0.75    0.05
  -9  -2  -6    4.08    0.06
  -9  -2  -3    1.53    0.06
  -8   0  -2   32.89    0.10
  -7   0 -11   -0.09    0.05
  -7   0   0    8.78    0.06
  -7   1  -2   26.61    0.08
  -9  -6  -5    1.12    0.04
  -9  -4  -7    0.97    0.04
  -9  -3  -2   15.63    0.09
  -9  -2  -5   -0.05    0.05
  -8  -9  -1   -0.07    0.04
  -8   0  -8    5.39    0.06
  -7  -2   2   22.07    0.07
  -6  -4   4    1.31    0.04
  -6   2  -9    2.32    0.04
  -9  -6  -4   13.75    0.08
  -9  -5  -6    3.14    0.05
  -9  -4  -6    4.00    0.06
  -9  -4  -2    2.67    0.07
  -9  -3  -6    3.71    0.06
  -9  -3  -3    1.04    0.06
  -8  -7   1   17.55    0.09
  -8  -3   1    1.61    0.05
  -8  -2 -10    8.19    0.07
  -8  -1  -9    0.05    0.05
  -8   0  -3   -0.01    0.05
  -7  -4   3    3.99    0.05
  -7  -1   1    2.24    0.04
  -7   1  -9    1.75    0.05
  -9  -5  -5    0.29    0.05
  -9  -5  -4    0.50    0.05
  -9  -5  -3    0.30    0.05
  -9  -4  -5    0.45    0.05
  -9  -4  -3    0.48    0.06
  -9  -3  -5    0.78    0.05
  -9  -3  -4   10.29    0.08
  -8  -9  -2    1.70    0.05
  -8  -8   0    4.51    0.06
  -8  -3 -10    0.72    0.05
  -8  -2   0    0.97    0.05
  -8   0  -7    0.05    0.05
  -7  -7   3    6.72    0.06
  -7  -2 -12    0.09    0.04
  -6   2  -4    0.33    0.03
  -9  -4  -4    9.76    0.07
  -8  -9  -3    0.49    0.04
  -8  -6   1    0.27    0.05
  -8  -4 -10    1.29    0.05
  -8   0  -5    1.06    0.05
  -8   0  -4    1.30    0.05
  -7  -6   3    3.30    0.05
  -7  -5   3    2.03    0.05
  -6   2  -8    0.78    0.04
  -8  -5   1    0.88    0.05
  -8  -1  -8    6.09    0.07
  -8  -1  -2    5.04    0.06
  -7   0 -10    1.23    0.05
  -7   0  -1    0.42    0.04
  -7   1  -8    7.90    0.06
  -6  -5   4    7.23    0.05
  -6   2  -7    2.86    0.05
  -8  -8  -1   -0.02    0.05
  -8  -2  -9    2.59    0.06
  -7  -4 -12    1.79    0.04
  -7  -3 -12    0.36    0.04
  -7  -3   2    7.47    0.06
  -7  -1 -11    0.11    0.05
  -7   1  -7    0.14    0.05
  -7   1  -4    0.83    0.04
  -6   2  -6    0.10    0.04
  -8  -7   0    7.83    0.07
  -8  -2  -1    0.30    0.05
  -7  -8   2    0.50    0.05
  -7  -1   0   85.84    0.14
  -7   1  -6   29.11    0.09
  -6  -3   3    1.41    0.04
  -8  -8  -6    3.90    0.05
  -8  -8  -2   -0.02    0.05
  -8  -5  -9    1.14    0.04
  -8  -1  -3    0.94    0.05
  -6   1 -10    0.42    0.04
  -8  -8  -5    5.97    0.06
  -8  -6   0   13.30    0.08
  -8  -5   0    7.03    0.07
  -8  -1  -6    1.42    0.06
  -8  -1  -5    3.48    0.07
  -8  -1  -4   28.31    0.11
  -7  -9   1    0.27    0.05
  -7  -4   2    8.63    0.07
  -7  -2 -11    2.95    0.06
  -7   0  -9    2.33    0.05
  -8  -7  -7    0.95    0.04
  -8  -6  -8    4.96    0.06
  -8  -3  -1    2.76    0.06
  -8  -2  -2   13.25    0.08
  -8  -3  -8    0.48    0.06
  -8  -2  -7    0.05    0.06
  -7  -6   2   90.44    0.16
  -7  -5   2    2.06    0.06
  -7  -1 -10    0.91    0.05
  -6  -1 -12    2.55    0.06
  -6   0 -11    0.04    0.05
  -8  -7  -6   17.57    0.09
  -8  -6  -7    1.42    0.05
  -8  -6  -1    1.11    0.06
  -8  -4  -8    1.98    0.06
  -8  -4  -1    2.54    0.07
  -8  -2  -6    0.00    0.06
  -8  -2  -3    0.20    0.05
  -7  -3 -11    5.19    0.06
  -7  -3   1    2.77    0.05
  -7  -1  -1    6.65    0.06
  -7   0  -8    1.19    0.05
  -7   0  -3   -0.10    0.05
  -6  -4   3    0.23    0.04
  -6  -3 -13    3.65    0.06
  -6   1  -9    0.16    0.05
  -6   1  -3    1.03    0.04
  -8  -7  -5    5.08    0.06
  -8  -3  -7    1.66    0.07
  -8  -3  -2    3.85    0.07
  -8  -2  -5    1.11    0.07
  -8  -2  -4    0.13    0.06
  -7 -10  -2    4.10    0.06
  -7  -9   0    0.96    0.06
  -7  -8   1    0.13    0.06
  -7  -4 -11    7.71    0.07
  -7  -2   0    6.76    0.06
  -6  -4 -13    0.32    0.04
  -5   2  -7    2.08    0.04
  -8  -6  -6    0.01    0.05
  -8  -5  -7    2.27    0.06
  -8  -4  -2    8.17    0.08
  -8  -3  -3    2.38    0.07
  -7  -2 -10   10.97    0.08
  -7  -1  -9    0.24    0.06
  -7   0  -7    1.20    0.06
  -7   0  -4   11.13    0.07
  -6   1  -8    0.79    0.05
  -8  -6  -3    2.14    0.07
  -8  -5  -2    5.28    0.08
  -8  -3  -6    5.54    0.08
  -7   0  -5    2.42    0.06
  -6  -5   3    0.07    0.04
  -8  -6  -4   23.54    0.11
  -8  -5  -6    5.81    0.07
  -8  -4  -6   13.46    0.09
  -8  -4  -3    4.06    0.08
  -8  -3  -5    3.15    0.07
  -7  -4   1    4.13    0.06
  -7  -1  -2    5.96    0.06
  -6  -7   3   29.59    0.11
  -6  -6   3    0.07    0.04
  -6  -3   2    1.10    0.05
  -6  -2 -12    0.20    0.06
  -6   0 -10    1.16    0.06
  -6   1  -7    1.48    0.05
  -6   1  -5    5.76    0.05
  -8  -5  -4    7.61    0.08
  -8  -4  -5    2.78    0.07
  -8  -4  -4   12.36    0.10
  -7  -9  -1    0.16    0.05
  -7  -6   1    8.25    0.08
  -7  -5   1    2.51    0.06
  -7  -1  -8    9.76    0.09
  -6  -1   0  218.08    0.20
  -7  -9  -6    0.48    0.05
  -7  -8  -8    0.42    0.04
  -7  -8   0   28.94    0.11
  -7  -7  -9    0.03    0.04
  -7  -4 -10    1.41    0.06
  -7  -3   0    0.20    0.05
  -7  -2  -9    5.18    0.08
  -7  -2  -1    2.53    0.06
  -6  -1 -11    0.03    0.05
  -5   1 -10    3.41    0.06
  -7  -9  -2    0.07    0.06
  -6  -3 -12    2.61    0.06
  -6   0  -2    9.97    0.06
  -7  -9  -4   -0.07    0.06
  -7  -7   0  130.18    0.23
  -7  -1  -6   17.70    0.10
  -7  -1  -4   47.27    0.13
  -6  -5 -12    1.04    0.06
  -6  -4 -12    2.83    0.06
  -7  -8  -1    3.17    0.07
  -7  -6  -9    0.38    0.05
  -7  -1  -5    3.46    0.07
  -6  -8   2    6.10    0.07
  -6  -4   2   25.55    0.09
  -7  -7  -8    0.32    0.05
  -7  -6   0   31.63    0.12
  -7  -5  -9   -0.04    0.06
  -7  -5   0   12.85    0.09
  -7  -3  -1    4.22    0.07
  -6  -2 -11    3.12    0.07
  -6  -1 -10    0.20    0.06
  -6   0  -3    2.38    0.05
  -5   0 -11   -0.16    0.06
  -5   1  -9    2.08    0.05
  -7  -8  -6   16.98    0.10
  -7  -8  -2    5.78    0.08
  -7  -2  -7    3.35    0.08
  -6 -11  -4    0.03    0.05
  -6 -10   0   -0.12    0.07
  -6  -5   2   32.23    0.10
  -6  -1  -1   11.93    0.07
  -6   0  -8    0.22    0.05
  -5  -1 -12    0.58    0.06
  -7  -8  -5    7.70    0.08
  -7  -7  -7    1.11    0.06
  -7  -7  -1   18.53    0.11
  -7  -6  -8    1.38    0.06
  -7  -4  -1    2.69    0.07
  -7  -2  -3    1.16    0.06
  -6  -9   1    0.06    0.07
  -6  -7   2   63.00    0.15
  -6  -6   2   15.00    0.09
  -6  -3   1    3.86    0.06
  -6  -2   0    0.17    0.05
  -6   0  -4   -0.10    0.05
  -5   1  -8    0.88    0.05
  -7  -6  -1    0.20    0.07
  -7  -5  -8    1.22    0.07
  -7  -4  -8    0.17    0.07
  -7  -2  -6   12.03    0.10
  -7  -2  -5    1.32    0.07
  -7  -2  -4    8.73    0.08
  -6  -6 -11   -0.04    0.06
  -6  -3 -11    1.18    0.07
  -6   0  -7    1.30    0.06
  -7  -7  -6    0.39    0.06
  -7  -7  -2   41.40    0.15
  -7  -3  -7    8.33    0.10
  -6 -10  -1    0.06    0.06
  -6  -4 -11    4.12    0.08
  -6  -1  -9    2.53    0.07
  -6   0  -6    4.20    0.06
  -5  -6 -13    0.02    0.05
  -5   1  -7    5.59    0.06
  -7  -6  -7    0.02    0.07
  -7  -4  -2   27.88    0.12
  -6  -8   1    0.46    0.07
  -6  -5 -11    4.24    0.08
  -6  -2 -10   13.82    0.10
  -6  -1  -2   85.43    0.15
  -5  -5 -13   -0.07    0.05
  -5  -5   3    0.49    0.05
  -5  -4 -13    0.09    0.06
  -5   0 -10    0.39    0.06
  -7  -7  -5    0.17    0.07
  -7  -7  -4    0.26    0.08
  -7  -6  -6    2.95    0.08
  -7  -5  -7    0.99    0.07
  -7  -5  -2   18.43    0.11
  -7  -4  -7    4.52    0.09
  -7  -3  -6    0.61    0.08
  -7  -3  -5    1.06    0.08
  -7  -3  -4    3.81    0.08
  -6 -10  -2    0.40    0.07
  -6  -9  -8    0.06    0.05
  -6  -7 -10    0.00    0.05
  -6  -4   1    4.55    0.06
  -7  -5  -6    4.87    0.09
  -7  -4  -6    5.20    0.10
  -7  -4  -3    5.24    0.09
  -6  -8  -9    1.40    0.06
  -6  -1  -8    0.85    0.07
  -5 -12  -2   -0.09    0.06
  -5  -6   3    0.42    0.05
  -5  -2 -12    2.64    0.08
  -5  -1 -11   -0.03    0.07
  -7  -6  -5    3.82    0.08
  -7  -6  -4   18.30    0.13
  -7  -5  -5    4.25    0.09
  -7  -5  -4    0.36    0.08
  -7  -5  -3    5.81    0.09
  -7  -4  -5    0.87    0.09
  -7  -4  -4    0.95    0.08
  -6 -10  -4    0.16    0.06
  -6 -10  -3    0.61    0.07
  -6  -7   1    1.59    0.07
  -6  -6 -10   -0.16    0.07
  -6  -5   1    7.58    0.07
  -6  -3 -10    0.60    0.07
  -6  -3   0    2.99    0.06
  -6  -1  -3    0.81    0.06
  -5 -12  -3    0.24    0.05
  -6  -9  -7    0.84    0.06
  -6  -9  -1   -0.02    0.07
  -6  -6   1    5.50    0.08
  -6  -4 -10    0.36    0.08
  -6  -2  -9    4.94    0.08
  -6  -1  -7    0.26    0.07
  -5  -7 -12    0.42    0.06
  -5   0  -9    0.82    0.07
  -6  -1  -4    7.40    0.08
  -5  -3 -12    0.24    0.07
  -4  -6 -14    1.87    0.06
  -6  -9  -6    1.05    0.06
  -6  -7  -9    1.66    0.06
  -6  -2  -2    8.34    0.08
  -6  -1  -5    2.98    0.06
  -5  -6 -12    1.03    0.07
  -6  -9  -2    1.43    0.08
  -6  -3  -1    2.40    0.07
  -6  -2  -8    0.36    0.08
  -5  -8 -11   -0.04    0.05
  -5  -5 -12    4.62    0.09
  -5  -4 -12    3.40    0.08
  -5   0  -8    5.43    0.07
  -6  -9  -5    2.35    0.08
  -6  -9  -3    1.09    0.08
  -6  -8  -1    5.99    0.10
  -6  -6  -9   -0.12    0.07
  -6  -5   0    0.73    0.07
  -5 -11  -1   -0.01    0.08
  -5  -9 -10    1.33    0.06
  -5  -8   2   48.84    0.15
  -5  -2 -11    0.69    0.08
  -5  -1 -10    0.16    0.07
  -6  -7  -8    0.02    0.08
  -6  -6   0   18.10    0.11
  -6  -5  -9    0.02    0.08
  -6  -2  -3    3.03    0.07
  -5  -5   2   22.99    0.10
  -5   0  -7    1.76    0.07
  -6  -4  -1    2.47    0.07
  -6  -2  -6   26.31    0.12
  -6  -2  -4    4.40    0.08
  -5 -11  -2    1.31    0.08
  -5  -7   2    3.19    0.07
  -6  -8  -6    1.78    0.08
  -6  -8  -2   39.31    0.16
  -6  -7  -1    5.08    0.09
  -6  -6  -8    0.61    0.08
  -6  -3  -2    0.41    0.06
  -6  -2  -5    3.61    0.08
  -5 -11  -5    0.40    0.07
  -5 -11  -4    2.09    0.08
  -5 -11  -3    0.20    0.08
  -5 -10  -8   -0.13    0.06
  -5  -9   1    4.37    0.09
  -5  -6   2   23.77    0.10
  -4  -7 -13   -0.12    0.06
  -4  -3 -13   -0.03    0.08
  -6  -8  -5    3.00    0.10
  -6  -7  -7    2.07    0.09
  -6  -6  -1    5.83    0.10
  -6  -5  -8    0.00    0.09
  -6  -3  -7    3.50    0.10
  -5  -9  -9    0.05    0.06
  -5  -6 -11    3.47    0.09
  -5  -1  -9    4.80    0.08
  -4   0 -10   27.04    0.11
  -6  -3  -3    7.54    0.09
  -5  -5 -11   -0.24    0.09
  -5  -4 -11    1.60    0.09
  -5  -2 -10   -0.07    0.07
  -4  -6 -13    0.26    0.07
  -4  -4 -13   -0.07    0.08
  -6  -6  -7   -0.18    0.09
  -6  -5  -7    4.98    0.11
  -6  -4  -7   11.33    0.12
  -6  -4  -2    2.71    0.08
  -6  -3  -6   -0.22    0.08
  -6  -3  -4    1.51    0.08
  -5 -10  -7    0.00    0.06
  -5  -4   1    3.02    0.07
  -4  -5 -13    0.78    0.08
  -4  -2 -12   -0.06    0.08
  -6  -7  -5    0.31    0.10
  -6  -7  -4    0.68    0.11
  -6  -5  -2   16.89    0.12
  -6  -4  -3    5.23    0.09
  -5  -8   1    2.39    0.09
  -5  -7 -10    0.95    0.08
  -5  -1  -8    0.65    0.07
  -4 -12  -1    0.18    0.09
  -4  -1 -11    3.64    0.08
  -6  -6  -3   -0.23    0.10
  -6  -5  -6    2.24    0.11
  -6  -5  -3    1.86    0.09
  -6  -4  -6    4.35    0.10
  -6  -4  -5    0.59    0.09
  -6  -4  -4    0.02    0.09
  -5 -10  -6    7.09    0.09
  -5 -10  -2    0.96    0.09
  -5  -9  -8    0.00    0.07
  -5  -9   0   14.98    0.13
  -5  -5   1    2.55    0.08
  -5  -3 -10    6.29    0.10
  -4 -12  -6   -0.15    0.08
  -6  -6  -5    1.25    0.10
  -6  -6  -4    2.62    0.11
  -6  -5  -5    0.15    0.10
  -6  -5  -4    1.67    0.10
  -5  -7   1    3.76    0.09
  -5  -2  -9   21.34    0.13
  -5  -1  -7    5.60    0.08
  -5  -1  -4    0.12    0.06
  -4 -12  -2   10.22    0.11
  -4 -10 -10    1.08    0.07
  -4  -9 -11    0.25    0.06
  -3  -7 -14    0.77    0.07
  -5 -10  -4    7.66    0.11
  -5 -10  -3    0.74    0.09
  -5  -4 -10    5.44    0.11
  -5  -1  -5    0.15    0.07
  -4 -12  -5    1.24    0.08
  -4  -7 -12    1.32    0.08
  -4  -3 -12    0.50    0.09
  -3  -4 -14   -0.21    0.08
  -5  -9  -7    0.75    0.09
  -5  -9  -1    1.07    0.10
  -4 -12  -3    2.98    0.09
  -4 -11  -8    4.52    0.08
  -4   0  -8    9.26    0.08
  -3  -6 -14    0.56    0.07
  -5  -8  -8    1.96    0.10
  -5  -8   0    1.52    0.09
  -5  -3  -9   14.35    0.13
  -4 -11   0    2.73    0.10
  -4  -6 -12    1.25    0.09
  -4  -4 -12   -0.12    0.09
  -4  -1 -10   81.90    0.19
  -5  -9  -6    2.78    0.10
  -5  -3  -1    0.90    0.07
  -4 -10  -9   -0.20    0.07
  -4 -10   1   -0.12    0.09
  -4  -8 -11    0.03    0.07
  -5  -9  -5    0.69    0.11
  -5  -7   0    0.89    0.08
  -5  -5  -9   -0.14    0.11
  -5  -2  -3    0.81    0.08
  -4  -9 -10    2.20    0.08
  -3  -8 -13    0.40    0.08
  -5  -9  -3    3.64    0.11
  -5  -8  -7    0.01    0.10
  -5  -8  -1    0.82    0.10
  -5  -7  -8    0.05    0.10
  -5  -6   0    4.97    0.09
  -4 -11  -1    0.27    0.11
  -3 -13  -2    1.33    0.09
  -5  -4  -1    1.82    0.08
  -5  -3  -2    6.75    0.09
  -5  -2  -6   43.24    0.15
  -5  -2  -5    4.53    0.09
  -5  -2  -4    5.91    0.09
  -4  -3 -11    1.23    0.10
  -4  -1  -9    4.15    0.09
  -3 -13  -5    1.16    0.08
  -3   0 -10    3.24    0.08
  -5  -8  -6    0.82    0.11
  -5  -8  -2    4.08    0.12
  -5  -6  -8    0.38    0.12
  -5  -4  -8    8.89    0.13
  -4 -11  -2    0.35    0.10
  -4 -10  -8    0.19    0.08
  -4  -6   2    4.50    0.08
  -3 -12  -8    0.25    0.07
  -3 -10 -11    3.98    0.09
  -3  -7 -13    0.27    0.09
  -5  -8  -5    2.76    0.13
  -5  -7  -7    4.13    0.12
  -5  -5  -8    1.62    0.12
  -5  -3  -7    0.27    0.10
  -4 -11  -4    4.09    0.12
  -4  -9  -9   -0.13    0.09
  -4  -9   1    5.68    0.10
  -4  -8 -10    2.93    0.10
  -4  -6 -11    0.77    0.11
  -4  -4 -11    0.42    0.11
  -4  -2 -10   41.24    0.16
  -3  -4 -13    0.55    0.11
  -5  -8  -4    3.58    0.13
  -5  -6  -1    0.93    0.09
  -5  -3  -3    0.35    0.09
  -4  -5 -11    0.57    0.11
  -3  -6 -13    0.36    0.09
  -3  -5 -13    0.13    0.10
  -3  -2 -12    0.66    0.09
  -3  -1 -11    1.45    0.09
  -5  -7  -6    0.26    0.12
  -5  -4  -2    0.97    0.08
  -5  -3  -5    0.94    0.10
  -5  -3  -4    8.08    0.11
  -4  -1  -8    1.01    0.08
  -5  -7  -5    1.23    0.13
  -5  -7  -3    7.43    0.13
  -5  -5  -2    1.12    0.10
  -4  -3 -10    4.36    0.11
  -3 -11  -9   -0.09    0.08
  -3   0  -9    9.04    0.09
  -2 -14  -4    0.78    0.08
  -5  -6  -6    0.00    0.11
  -5  -5  -6    7.31    0.14
  -5  -4  -6    0.38    0.10
  -5  -4  -5    0.03    0.10
  -5  -4  -3    8.98    0.11
  -4 -10  -6    8.43    0.13
  -4  -9  -8    2.36    0.11
  -4  -8   1    0.19    0.09
  -4  -2  -9    6.55    0.10
  -4  -1  -7    6.30    0.09
  -3 -12  -1    2.99    0.12
  -4 -10  -2    8.83    0.14
  -4  -9   0    1.89    0.11
  -4  -4 -10    2.34    0.12
  -3 -10 -10    0.20    0.09
  -2  -9 -13    1.78    0.09
  -2  -6 -14    2.81    0.11
  -4  -7   1    7.93    0.11
  -3 -12  -2    0.24    0.11
  -3  -7 -12    7.54    0.13
  -2 -11 -11    0.19    0.08
  -2 -10 -12    2.42    0.09
  -4  -9  -7    0.25    0.11
  -4  -6   1    0.33    0.08
  -3 -12  -5    4.00    0.12
  -3 -12  -3    0.12    0.11
  -3 -11  -8    4.56    0.11
  -3  -6 -12    2.48    0.12
  -3  -4 -12    2.17    0.12
  -3  -1 -10   30.55    0.14
  -1  -7 -15    0.20    0.09
  -4  -9  -1    0.80    0.11
  -4  -8  -8    2.90    0.13
  -4  -7  -9    0.33    0.11
  -4  -3  -9    2.48    0.11
  -3 -12  -4    0.16    0.11
  -3  -5 -12   -0.04    0.11
  -3  -2 -11    6.36    0.11
  -4  -9  -6    1.36    0.13
  -4  -6  -9    0.57    0.13
  -3 -10  -9    1.35    0.11
  -3  -8 -11    0.02    0.11
  -2  -8 -13    3.22    0.11
  -1  -9 -14    8.05    0.11
  -1  -6 -15    0.32    0.09
  -4  -9  -2    6.47    0.14
  -3 -11  -7   -0.20    0.10
  -3  -9 -10    7.87    0.13
  -4  -9  -3    1.64    0.14
  -4  -8  -7    0.24    0.13
  -4  -7  -8    2.86    0.15
  -4  -7   0    4.06    0.11
  -2 -13  -6    3.77    0.12
  -2  -3 -13   -0.09    0.10
  -4  -8  -1    1.17    0.11
  -3 -11  -6    5.79    0.14
  -3  -1  -9    1.08    0.09
  -2  -7 -13   -0.04    0.11
  -1 -10 -13   -0.02    0.08
  -4  -6  -8    2.83    0.15
  -4  -4  -8    2.84    0.13
  -4  -2  -5   32.17    0.14
  -3  -2 -10    0.49    0.10
  -2 -13  -3    0.11    0.11
  -2 -10 -11    0.48    0.10
  -1 -11 -12    4.13    0.10
  -1  -8 -14    6.26    0.12
  -4  -5  -8   11.24    0.16
  -3 -11  -2    1.62    0.13
  -3  -9  -9    0.28    0.12
  -3  -6 -11    0.22    0.13
  -3  -5 -11    0.29    0.13
  -3  -4 -11    0.56    0.11
  -2  -6 -13    0.16    0.10
  -2  -2 -12   17.38    0.15
  -4  -8  -5    0.03    0.15
  -4  -8  -4    5.57    0.14
  -4  -7  -6    4.44    0.16
  -4  -6  -7   12.81    0.17
  -4  -3  -6   16.99    0.14
  -3  -9   1    1.30    0.10
  -2  -8 -12    2.30    0.14
  -1  -7 -14    3.14    0.12
   0  -8 -15   -0.21    0.09
  -4  -4  -2    8.03    0.11
  -4  -3  -5   24.06    0.15
  -3  -7 -10   10.05    0.17
  -3  -3 -10   24.11    0.17
  -2 -11  -9    1.12    0.11
  -1 -14  -5    1.99    0.11
  -4  -7  -5   -0.06    0.14
  -4  -7  -4    2.05    0.13
  -4  -6  -6    4.64    0.15
  -4  -4  -6   11.75    0.14
  -3  -9  -8    2.35    0.14
  -3  -8  -9    0.23    0.13
  -3  -2  -9    3.93    0.11
  -2 -10 -10    0.13    0.12
  -2  -9 -11    0.79    0.12
  -1 -13  -8    0.23    0.10
  -1  -6 -14    2.45    0.13
  -4  -5  -6   31.99    0.19
  -4  -5  -2    8.36    0.12
  -4  -4  -3    0.63    0.10
  -3 -10  -6    2.21    0.14
  -2  -7 -12    9.03    0.16
  -2  -3 -12    0.55    0.11
  -1  -5 -14    4.65    0.14
   0  -7 -15    0.00    0.11
  -4  -6  -5    0.90    0.12
  -4  -5  -5    0.43    0.12
  -4  -4  -5    9.84    0.12
  -4  -4  -4   15.20    0.14
  -3 -10  -2   18.47    0.18
  -3  -8   1    0.85    0.10
  -2 -12  -1    7.04    0.15
  -1 -11 -11    0.19    0.09
   0 -15  -4    3.21    0.11
  -4  -5  -4    0.14    0.12
  -3 -10  -3    0.54    0.15
  -3  -9  -7    0.13    0.14
  -2 -12  -5    1.67    0.14
  -2 -12  -2    0.41    0.13
  -2  -4 -12    0.63    0.13
  -2  -1 -10   30.16    0.15
  -3  -8  -8    1.23    0.16
  -3  -7  -9    0.75    0.14
  -3  -3  -9    6.08    0.12
  -3  -2  -8    3.75    0.11
  -2 -12  -4   -0.20    0.13
  -2  -8 -11    3.65    0.16
  -2  -5 -12    0.51    0.12
  -2 -10  -9    0.44    0.13
  -2  -9 -10    1.68    0.14
  -1 -12  -9   -0.02    0.10
  -3  -9  -6    8.42    0.18
  -3  -9  -1   -0.25    0.12
  -3  -4  -9    0.58    0.13
  -2 -11  -7    1.29    0.14
   1  -9 -15    1.77    0.10
  -3  -8  -7    0.73    0.16
  -3  -7  -8   12.96    0.19
  -2 -11   0   16.99    0.16
  -1 -13  -6    7.14    0.15
  -1 -13  -1    0.29    0.14
  -1 -11 -10    3.00    0.13
   0 -14  -7    1.20    0.12
   0 -12 -11    1.11    0.11
  -3  -9  -2    0.61    0.13
  -3  -3  -8    0.49    0.11
  -3  -2  -7   11.80    0.12
  -2  -3 -11    1.65    0.12
  -1 -13  -5    3.79    0.15
  -1  -4 -13    0.66    0.14
   0 -11 -12   14.29    0.15
  -3  -9  -3    0.94    0.15
  -2 -11  -6    0.18    0.15
  -2 -10  -8    0.19    0.14
  -2 -10   1   -0.07    0.13
  -2  -6 -11    1.16    0.15
  -1 -13  -2    4.18    0.16
  -1 -12  -8   -0.04    0.12
  -1  -5 -13   -0.03    0.14
   0 -13  -9    1.43    0.11
  -3  -8  -1    1.01    0.12
  -3  -6  -8   14.55    0.17
  -2 -11  -1    0.28    0.14
  -2  -9  -9   -0.15    0.15
  -2  -5 -11   -0.03    0.13
  -2  -4 -11   -0.17    0.13
  -2  -2 -10   19.45    0.15
   1 -10 -14    0.44    0.12
   1  -8 -15    2.07    0.12
  -2 -11  -2   12.98    0.18
  -2 -11  -4   14.52    0.19
  -2 -10  -7    5.90    0.18
  -1 -12  -7    2.11    0.14
  -1 -11  -9    0.38    0.14
   0 -14  -5    1.79    0.14
   1 -12 -12   18.79    0.16
  -3  -7  -6    9.05    0.18
  -3  -6  -7    3.05    0.16
  -2  -7 -10    2.54    0.17
  -1 -10 -10    6.33    0.16
  -1  -9 -11    0.62    0.16
   0 -14  -4    1.49    0.14
   0 -12 -10    2.00    0.12
   0  -6 -14    4.61    0.16
  -3  -3  -6    6.14    0.12
  -2 -10   0    3.40    0.14
  -2  -9  -8   19.55    0.21
  -2  -8  -9    0.77    0.17
  -2  -3 -10   15.06    0.15
  -1 -12   0    0.55    0.15
  -1  -7 -12    2.08    0.16
   0 -14  -3    3.32    0.15
   0 -13  -8    0.47    0.11
   0 -10 -12   -0.16    0.12
  -3  -6  -6    8.16    0.16
  -3  -6  -1   -0.04    0.10
  -2  -9   1    0.51    0.11
  -1  -3 -12    0.09    0.12
  -3  -7  -4   11.89    0.17
  -3  -7  -3    5.39    0.15
  -3  -5  -6   37.54    0.20
  -3  -4  -6    3.32    0.13
  -2  -5 -10    2.11    0.15
  -2  -4 -10    6.10    0.14
  -2  -2  -9    8.18    0.12
  -1 -11  -8    1.80    0.16
   0  -8 -13    1.93    0.16
   1 -14  -8    6.31    0.14
   1 -13 -10    3.65    0.13
   1  -9 -14    1.04    0.13
  -3  -6  -5    0.66    0.14
  -3  -6  -2    3.39    0.13
  -2 -10  -5    1.15    0.18
  -2 -10  -1    0.25    0.13
  -1 -12  -1    3.67    0.16
  -1  -5 -12    0.62    0.15
   2  -9 -15    2.21    0.12
  -3  -6  -4    8.68    0.15
  -3  -6  -3   25.28    0.18
  -3  -5  -5    0.47    0.13
  -3  -4  -5    7.86    0.13
  -1 -12  -4    8.21    0.19
  -1  -2 -11    4.34    0.13
   0 -12  -9    4.00    0.15
  -3  -5  -4    7.81    0.15
  -3  -5  -3    1.41    0.12
  -3  -4  -4    0.46    0.11
  -2 -10  -3    2.85    0.16
  -2  -8  -8    5.89    0.18
  -2  -3  -9    4.86    0.14
  -1 -12  -3   -0.22    0.14
  -1  -9 -10   -0.29    0.16
   1 -10 -13    0.76    0.14
  -2  -9  -6   20.03    0.22
  -2  -6  -9    0.33    0.16
  -1 -11  -7    0.10    0.16
   0 -11 -10   28.36    0.23
   0  -7 -13   -0.31    0.14
   1 -11 -12    0.16    0.12
   1  -8 -14    4.87    0.16
  -2  -4  -9    3.37    0.14
   0 -10 -11    0.31    0.14
   2 -15  -7    0.50    0.13
  -2  -9  -1    0.37    0.14
  -2  -7  -8   17.42    0.22
  -1  -3 -11    3.42    0.13
   0 -13  -5    5.29    0.18
   0 -12  -8    5.36    0.17
   0  -6 -13   -0.19    0.15
   0  -4 -13    1.06    0.14
   2 -13 -11    3.22    0.13
   2 -10 -14    1.58    0.14
   2  -8 -15    4.33    0.15
  -1 -11   0   16.81    0.18
  -1 -10  -8   10.51    0.19
   1  -7 -14    4.48    0.16
  -2  -9  -4    3.01    0.17
  -2  -9  -2    9.92    0.16
  -1  -9  -9    0.86    0.18
  -1  -5 -11    0.01    0.15
  -1  -4 -11    0.19    0.14
   0 -13  -4    0.52    0.16
   0 -13  -2    9.89    0.20
   0  -8 -12    1.20    0.17
   1  -9 -13    0.59    0.15
   2 -15  -6   -0.21    0.14
   2 -14  -9   -0.33    0.12
   2 -12 -12    8.00    0.15
  -2  -8   0    3.37    0.13
  -2  -6  -8   14.06    0.18
  -1 -11  -1    0.73    0.16
   1  -6 -14   13.17    0.19
   2  -7 -15    5.25    0.17
  -2  -5  -8    4.78    0.16
   0 -10 -10    2.00    0.17
   0  -9 -11   -0.12    0.18
   1 -11 -11    8.21    0.17
   1  -5 -14   -0.29    0.16
   3 -11 -14    0.11    0.13
  -2  -8  -5   -0.07    0.17
  -2  -8  -1    0.19    0.14
  -1 -11  -3    0.55    0.17
  -1 -11  -2    3.23    0.16
  -1 -10   1    2.99    0.14
  -1  -7 -10   19.77    0.23
   0  -7 -12    0.17    0.17
   1 -14  -4    0.97    0.17
   1 -14  -2    3.31    0.19
   2 -15  -5    0.83    0.14
   2  -9 -14    0.79    0.15
   3 -16  -4    0.27    0.12
  -1  -9  -8   17.13    0.24
  -1  -8  -9    4.13    0.20
   1 -14  -3    3.39    0.16
   2 -14  -8    1.47    0.14
   2 -13 -10    0.16    0.13
   3  -9 -15    3.23    0.14
  -2  -8  -4    4.19    0.17
  -2  -8  -2   28.58    0.19
  -2  -7  -6   10.36    0.18
   0 -12  -6    7.47    0.22
   0  -3 -12   13.23    0.17
   1  -8 -13    1.32    0.16
   3 -14 -10    2.37    0.13
  -2  -4  -7    2.12    0.14
  -1  -3 -10    0.94    0.12
   0 -12   0    6.47    0.17
   2 -10 -13    0.94    0.15
  -1 -10   0   11.88    0.17
  -1  -5 -10    9.25    0.17
  -1  -4 -10    2.51    0.15
   0  -5 -12    8.03    0.18
   2 -12 -11    3.24    0.14
   2 -11 -12    8.99    0.16
  -2  -6  -6   11.67    0.16
  -1 -10  -5    0.51    0.18
   0  -9 -10   24.66    0.26
   1 -11 -10    0.04    0.16
   1  -7 -13    0.12    0.17
   2  -8 -14    5.16    0.16
   4 -10 -15    0.05    0.12
  -2  -7  -4   37.75    0.22
  -2  -7  -3   -0.31    0.14
  -2  -5  -6    1.20    0.15
  -1 -10  -1    0.24    0.16
  -1  -8  -8    6.42    0.21
   0 -12  -4    6.37    0.20
   0 -12  -1    1.11    0.17
   3 -15  -7   -0.08    0.15
   3  -8 -15    4.52    0.17
  -2  -6  -5    3.60    0.16
  -1  -9   1    0.17    0.12
   0 -12  -3    2.95    0.18
   0 -12  -2    2.96    0.18
  -1  -9  -6   13.33    0.23
   3 -14  -9    1.60    0.14
   3 -12 -12    0.08    0.13
  -2  -6  -4  116.63    0.30
  -2  -6  -3    8.83    0.15
  -2  -5  -5    0.64    0.12
   0 -10  -8    1.19    0.21
   1 -13  -5    6.56    0.20
   1  -5 -13    0.00    0.16
   1  -4 -13    0.35    0.15
   2 -14  -6    6.22    0.19
   3  -7 -15    1.23    0.17
   4 -13 -12    0.34    0.13
   4 -11 -14    1.20    0.14
  -2  -5  -4   21.18    0.17
  -1  -7  -8   16.23    0.22
  -1  -4  -9   -0.06    0.13
   0 -11  -6    7.00    0.22
   0  -8 -10   11.35    0.23
   0  -6 -11    0.94    0.17
   1  -8 -12   -0.22    0.18
   2 -12 -10    6.87    0.18
   4 -16  -5   -0.16    0.13
  -1  -9   0    0.06    0.14
   1 -13  -3    4.77    0.19
   1 -13  -2   11.71    0.22
   1 -13  -1    5.05    0.19
   1 -11  -9    0.46    0.18
   2 -14  -5   -0.37    0.18
   2 -11 -11    0.09    0.17
   2  -6 -14    8.28    0.20
   4  -9 -15    1.49    0.15
   0  -4 -11    0.98    0.15
   1 -12  -7   -0.23    0.19
   1  -9 -11   -0.08    0.20
   3 -15  -5    0.26    0.16
   4 -16  -4    3.35    0.14
  -1  -9  -4   45.74    0.26
  -1  -9  -1    0.18    0.14
  -1  -8  -6    6.51    0.19
   0 -11   0    0.00    0.15
   1  -7 -12    0.30    0.19
   4 -14 -10    0.52    0.14
  -1  -9  -2   14.43    0.18
   2 -14  -3    2.82    0.18
   2 -14  -2    0.85    0.19
   2  -8 -13    0.63    0.17
   3 -15  -4    0.24    0.16
   3 -10 -13    3.62    0.18
   5 -10 -15    0.40    0.12
   0 -11  -3   -0.03    0.19
   0 -11  -2    7.93    0.19
   0  -9  -8    6.32    0.23
   2 -12  -9    0.63    0.18
   3 -15  -3   -0.33    0.18
   4 -10 -14    3.78    0.18
  -1  -8  -5    1.19    0.17
   0  -8  -9    0.32    0.18
   1 -11  -8   46.90    0.30
   1  -6 -12    4.89    0.18
   3  -8 -14   13.28    0.20
   4  -8 -15    4.42    0.18
  -1  -8   0    0.95    0.13
   0 -10  -6    9.46    0.22
   2 -11 -10    3.60    0.19
  -1  -8  -4    0.53    0.16
  -1  -6  -7    0.13    0.14
   0 -10   1    0.44    0.15
   1 -10  -9    1.55    0.21
   1  -9 -10   11.71    0.24
   1  -5 -12   10.09    0.19
   2  -7 -13    0.77    0.17
   4 -14  -9    3.13    0.15
   5 -13 -12    0.19    0.13
  -1  -8  -1    0.11    0.15
   0  -5 -10   11.28    0.18
   0  -3 -10    5.59    0.15
   1  -4 -12    3.57    0.16
   4  -7 -15    3.03    0.18
  -1  -8  -2   11.29    0.16
  -1  -5  -7    1.03    0.15
   0  -9  -7    0.42    0.18
   0  -4 -10    2.95    0.16
   1 -12   0   21.20    0.21
   1 -11  -7   12.19    0.25
   2 -12  -8   35.13    0.28
   3 -14  -6   -0.01    0.20
   3  -9 -13    2.13    0.19
   5 -16  -5    0.26    0.14
   0  -8  -8   12.14    0.21
   1 -12  -3   10.75    0.22
   1  -7 -11    0.00    0.19
   2  -6 -13    0.59    0.17
   3 -12 -10    3.04    0.19
   4  -9 -14    1.13    0.18
  -1  -6  -6   -0.01    0.14
   0 -10   0    0.39    0.15
   1 -12  -2    9.25    0.20
   2  -8 -12    0.24    0.19
   2  -5 -13    3.74    0.17
   5 -15  -8    0.06    0.14
   5 -14 -10   -0.40    0.13
  -1  -7  -4   15.91    0.19
   0  -9  -6   -0.18    0.19
   1 -11  -6   70.14    0.36
   2 -11  -9   10.09    0.23
   3 -14  -5   -0.17    0.20
   3 -13  -8    4.88    0.19
   3  -6 -14    5.06    0.19
   4 -14  -8    0.44    0.15
   5 -16  -3    0.08    0.15
   0 -10  -2    0.54    0.15
   2 -12  -7    3.91    0.22
   0  -7  -8    6.00    0.19
   2 -13  -3    0.58    0.20
   2 -13  -1    9.82    0.20
   3 -14  -4    5.72    0.21
   3  -8 -13    0.24    0.19
   4 -15  -4    8.40    0.20
   4 -12 -11    0.12    0.16
   5 -13 -11    0.28    0.14
   0  -9  -5   -0.50    0.18
   2 -13  -2   18.89    0.24
   4 -15  -3    0.84    0.18
   4 -11 -12    2.39    0.18
   6 -13 -12    1.37    0.14
   6 -11 -14    3.25    0.15
  -1  -6  -4   45.12    0.22
   0  -9   1    0.77    0.14
   0  -4  -9    0.24    0.15
   1  -3 -11    0.30    0.13
   3 -14  -3    4.44    0.19
   3 -14  -2    9.35    0.23
   3 -14  -1    0.10    0.19
   3 -13  -7    1.71    0.21
   3 -12  -9    3.20    0.20
   4 -15  -2    0.25    0.19
   5 -12 -12    0.32    0.14
   5 -11 -13    0.60    0.17
   2 -12  -6   58.27    0.35
   6  -9 -15    0.09    0.15
   0  -9  -4   33.09    0.25
   0  -8  -6    5.45    0.19
   1  -9  -8    8.69    0.23
   6 -16  -5    0.06    0.15
   0  -9   0   56.76    0.24
   1 -11  -3    1.74    0.20
   1 -11   0    4.57    0.17
   1  -8  -9    5.95    0.21
   2 -10  -9    8.36    0.25
   2  -6 -12   29.36    0.25
   3  -7 -13    0.53    0.17
   6 -15  -8    3.79    0.16
   6 -14 -10    0.27    0.14
   0  -9  -1    0.17    0.16
   1 -11  -2    4.93    0.19
   4  -9 -13    1.60    0.19
   4  -7 -14    2.53    0.20
   6 -16  -4    2.41    0.15
   0  -9  -2   34.74    0.22
   1  -6 -10   10.59    0.20
   3 -12  -8   17.32    0.25
   6 -16  -3    0.72    0.17
   0  -8  -5    1.36    0.17
   2 -11  -7   19.31    0.27
   2  -4 -12   11.92    0.18
   3  -6 -13    2.18    0.20
   5 -15  -5    0.26    0.18
   5 -14  -8    2.98    0.17
   6 -10 -14    0.49    0.16
   6  -8 -15    0.15    0.18
   0  -4  -8    7.09    0.15
   2 -12  -4   69.66    0.35
   2  -7 -11    7.72    0.22
   4  -6 -14    6.25    0.20
   5 -10 -13    0.20    0.19
   6 -13 -11    0.28    0.14
   7 -12 -13    0.04    0.14
   0  -7  -6   63.23    0.28
   0  -6  -7    0.02    0.15
   1  -5 -10    3.87    0.16
   4 -14  -5    0.90    0.20
   5 -15  -4    1.57    0.19
   6 -12 -12    0.85    0.15
   0  -8  -4    4.51    0.17
   2 -12  -3    2.27    0.20
   2 -12   0   25.71    0.22
   2 -10  -8    8.77    0.26
   3 -12  -7    5.19    0.23
   3 -10 -10    3.43    0.23
   4  -8 -13    3.86    0.20
   5  -8 -14   30.59    0.26
   6 -14  -9    0.98    0.15
   1  -4 -10   14.99    0.17
   1  -3 -10    0.68    0.13
   2 -12  -2    0.86    0.19
   2 -12  -1    6.77    0.21
   2 -11  -6    5.48    0.24
   4 -14  -4   -0.01    0.19
   4 -12  -9    6.13    0.21
   0  -5  -7    0.31    0.15
   1 -10   1    0.06    0.15
   1  -9  -6   36.47    0.27
   3 -13  -3    0.52    0.21
   5 -15  -2   -0.02    0.20
   7 -15  -8    0.22    0.14
   7 -14 -10   -0.09    0.14
   0  -7  -5    0.35    0.15
   3 -13  -2    0.74    0.21
   3 -13   0   16.83    0.22
   3  -7 -12    3.03    0.19
   7 -16  -4    1.76    0.15
   3 -13  -1    4.23    0.20
   3 -12  -6   10.15    0.25
   3 -11  -8   54.27    0.35
   4 -14  -2    0.63    0.22
   4 -11 -10    0.14    0.20
   5  -9 -13    2.44    0.21
   1 -10  -1    0.48    0.17
   4  -7 -13    1.33    0.20
   5 -12 -10    5.76    0.21
   5  -7 -14    0.42    0.20
   7 -16  -3    2.52    0.16
   7 -13 -11    0.55    0.15
   0  -7  -4   23.23    0.20
   6 -15  -5   -0.26    0.19
   6 -10 -13    0.17    0.20
   7 -12 -12    1.39    0.16
   7 -11 -13   -0.23    0.17
   1  -5  -9    1.22    0.16
   3 -10  -9    4.58    0.24
   4 -12  -8    0.29    0.21
   5 -13  -8    2.15    0.20
   6 -12 -11    0.27    0.17
   0  -6  -5    1.48    0.16
   2  -4 -11    3.59    0.16
   2  -3 -11    1.13    0.15
   7 -14  -9   -0.42    0.15
   1  -8  -6   18.86    0.22
   3  -5 -12    4.93    0.19
   5  -8 -13    4.83    0.21
   2 -11  -2  114.26    0.37
   2  -6 -10   50.11    0.27
   3 -12  -4   42.15    0.31
   5 -12  -9    3.17    0.20
   6 -15  -3    1.00    0.19
   6 -14  -7    0.23    0.17
   7 -15  -6    1.68    0.18
   7  -9 -14    0.30    0.17
   8 -13 -11   -0.10    0.14
   2 -11  -1    2.14    0.16
   2  -9  -7    1.53    0.21
   3  -4 -12    0.55    0.15
   4 -10 -10    1.66    0.22
   5 -14  -4    0.85    0.20
   6 -15  -2    2.19    0.21
   8 -11 -13    0.36    0.17
   2  -7  -9    0.60    0.18
   3 -10  -8    0.30    0.21
   4 -13  -4    7.68    0.23
   6  -9 -13    2.22    0.20
   1  -9  -2    0.78    0.15
   1  -9   0   65.59    0.25
   1  -8  -5    0.48    0.16
   2  -8  -8   -0.01    0.20
   3 -11  -6   12.20    0.26
   5 -14  -3    0.07    0.19
   6  -7 -14   10.43    0.23
   7 -10 -13    1.18    0.19
   8 -14  -9   -0.02    0.15
   1  -9  -1    0.87    0.15
   3 -12  -2   82.46    0.34
   3 -12   0  128.73    0.39
   4  -7 -12    3.05    0.19
   5 -14  -2    2.26    0.22
   5  -7 -13    3.38    0.21
   1  -6  -7    1.87    0.17
   3 -12  -1    9.19    0.22
   5 -14  -1    0.39    0.21
   1  -8  -4   20.17    0.21
   2  -9  -6   18.88    0.23
   4 -13  -1    0.82    0.20
   4 -13   0   14.81    0.22
   5 -13  -6    6.88    0.24
   5 -12  -8    0.13    0.21
   8 -15  -6    0.85    0.19
   8  -9 -14    0.10    0.15
   2  -4 -10    6.15    0.15
   4 -10  -9    4.32    0.25
   6 -14  -5    0.20    0.22
   7 -14  -7   -0.43    0.17
   2  -3 -10    1.52    0.13
   4  -9 -10   17.15    0.27
   4  -6 -12    4.63    0.21
   6  -8 -13    3.09    0.20
   5 -11  -9    0.04    0.22
   5  -8 -12   28.23    0.27
   5  -6 -13    3.70    0.20
   6 -12  -9    2.29    0.20
   8 -14  -8    1.22    0.16
   1  -7  -5    0.33    0.15
   2 -10  -2   20.94    0.21
   3  -8  -9    4.06    0.21
   6 -13  -7    1.00    0.19
   7 -15  -2   -0.01    0.19
   7  -9 -13    2.52    0.19
   7  -7 -14   13.11    0.23
   8 -15  -5    0.44    0.18
   8 -12 -11    0.59    0.15
   9  -9 -14    0.19    0.14
   1  -6  -6   17.62    0.19
   2  -9  -5    9.19    0.21
   5 -10 -10   19.01    0.29
   2 -10   0   54.62    0.25
   2  -5  -9    1.17    0.16
   3 -10  -6    9.65    0.24
   3  -4 -11   -0.28    0.15
   4  -5 -12    2.49    0.18
   9 -15  -6    1.50    0.15
   9 -13 -10    2.50    0.16
   3 -11  -3   29.17    0.25
   4 -10  -8   16.78    0.27
   4  -7 -11    0.33    0.19
   5 -13  -4    0.19    0.21
   3  -6 -10   10.76    0.19
   6  -7 -13    2.86    0.21
   8 -14  -7    0.33    0.16
   8 -13  -9    0.60    0.17
   9 -14  -8    2.41    0.16
   2  -9  -4    3.23    0.18
   2  -6  -8   29.92    0.23
   4 -12  -3    2.20    0.21
   5 -13  -3    0.80    0.22
   5  -7 -12    1.16    0.19
   6 -14  -2   -0.16    0.18
   9 -12 -11   -0.05    0.15
   9 -11 -12   -0.43    0.18
   3 -11   1   26.79    0.22
   5 -12  -6   20.55    0.29
   7  -8 -13    8.00    0.21
   8  -9 -13    0.73    0.19
   9 -15  -5    0.09    0.16
   3 -11  -1    0.77    0.16
   3 -11   0  156.91    0.39
   4 -12  -2    7.36    0.21
   5 -13  -2    1.00    0.21
   8 -15  -2    0.33    0.19
   8 -12 -10    0.15    0.17
   8  -7 -14    0.23    0.18
   4  -6 -11    0.51    0.18
   5 -13  -1    3.76    0.21
   8 -10 -12    3.59    0.21
  10 -12 -11    0.46    0.14
   4 -12  -1    0.13    0.19
   4 -12   0   33.53    0.25
   5 -13   0    3.76    0.20
   5  -9 -10    1.24    0.22
   6 -11  -9    1.81    0.20
   7 -14  -4    1.06    0.20
   9 -15  -4    0.32    0.17
   9 -13  -9    0.48    0.16
  10 -11 -12    0.89    0.16
   3 -10  -4    7.86    0.20
   5  -6 -12    1.81    0.18
   6 -10 -10    7.07    0.25
   7 -11 -10   12.40    0.23
   8 -13  -8    1.75    0.19
   9 -14  -7    0.45    0.15
   2  -9  -2   37.69    0.22
   3  -9  -6   13.22    0.22
   9 -15  -3    0.23    0.16
   9  -9 -13    0.46    0.18
   7  -7 -13    4.75    0.22
   9 -12 -10   -0.36    0.15
   2  -9  -1    2.17    0.15
   2  -6  -7    1.40    0.14
   7 -13  -6    4.71    0.23
   8  -8 -13    1.28    0.17
  10 -15  -4    0.75    0.15
  10 -14  -7   -0.01    0.16
  10 -13  -9    0.14    0.14
   2  -9   0   16.43    0.16
   2  -8  -4    3.76    0.17
   6  -7 -12   12.12    0.22
   7 -14  -2    0.50    0.17
   8 -12  -9   -0.23    0.19
  10  -9 -13    0.01    0.15
   5 -10  -8   14.16    0.25
   6 -11  -8    3.94    0.24
   8 -13  -7   -0.12    0.19
  10 -15  -3    0.99    0.15
   3  -9  -5    3.77    0.19
   3  -3 -10    1.32    0.14
   6 -13  -3    1.99    0.20
   6 -12  -6    7.63    0.26
   8 -14  -4    1.40    0.20
   8  -9 -12    0.87    0.19
  10 -12 -10    3.74    0.16
   3 -10  -2   21.82    0.20
   4 -11  -3    4.80    0.20
   6 -10  -9   -0.20    0.23
   6  -8 -11    1.53    0.22
   7 -11  -9    1.27    0.20
  10 -15  -2    1.22    0.14
  10 -10 -12    0.10    0.17
   2  -8  -3    0.40    0.15
   4  -6 -10    4.00    0.17
   6 -13  -2   12.06    0.22
   6  -9 -10    9.27    0.24
   7 -10 -10    4.88    0.23
  10 -14  -6    7.56    0.18
   6 -13  -1    0.87    0.21
   7 -12  -7    0.49    0.21
  10 -13  -8    3.09    0.16
   3 -10   0    2.56    0.16
   3 -10   1    0.34    0.13
   4 -11  -2   15.90    0.21
   5 -12  -2    8.73    0.20
   6 -13   0    1.67    0.19
   6 -12  -5    2.37    0.22
   6  -6 -12    9.52    0.21
   8 -12  -8    1.76    0.20
   3  -9  -4   -0.11    0.15
   3  -6  -8   43.40    0.25
   5 -11  -5    3.39    0.22
   7 -13  -4   -0.08    0.21
   8 -14  -2    0.02    0.19
   9  -9 -12   -0.51    0.17
  11 -13  -8    1.85    0.14
   5 -12  -1    3.13    0.18
  11  -8 -13    0.16    0.13
   4 -11   0  142.46    0.38
   4 -11   1   23.66    0.20
   5 -12   0    3.32    0.19
   5  -9  -8   14.14    0.24
   7 -11  -8   22.10    0.27
   7  -7 -12    4.96    0.19
   8 -14   0    0.26    0.19
   8 -11  -9    0.52    0.19
  10 -12  -9    0.29    0.15
   4  -9  -6    2.48    0.19
   7 -13  -3    0.27    0.21
   7 -12  -6    3.28    0.24
   8  -6 -13    0.59    0.20
   8 -10 -10    8.51    0.24
  10 -13  -7    0.44    0.16
  10 -11 -10    0.98    0.15
  11 -12  -9    0.01    0.14
   3  -8  -5    5.94    0.16
   5 -10  -6    1.79    0.21
   5  -5 -11    3.39    0.16
   7 -10  -9    0.14    0.22
   8 -12  -7    0.88    0.20
   9 -13  -6    0.07    0.18
   9 -12  -8    0.33    0.18
  10 -14  -4    0.16    0.17
  11  -9 -12    3.71    0.17
   4  -8  -7    5.65    0.19
   9 -14  -2    2.19    0.18
  11 -13  -7    0.68    0.15
   6 -12  -3   -0.42    0.20
   9 -14  -1    0.30    0.19
   9  -8 -12    1.91    0.19
  11 -14  -4    0.65    0.15
   3  -6  -7    0.29    0.15
   7 -12  -5    1.82    0.23
   7  -6 -12   13.84    0.21
   9 -14   0    0.95    0.19
  10 -12  -8    3.19    0.18
   4  -9  -5    0.93    0.18
   5  -9  -7   -0.12    0.20
   5  -6 -10    3.95    0.18
   6  -4 -12   27.60    0.22
   7 -13   0    2.65    0.21
  10 -13  -6    1.82    0.16
   3  -9  -1    0.75    0.15
   6 -12  -2   29.43    0.25
   6  -6 -11   10.03    0.19
   8 -12  -6    0.61    0.21
  10 -14  -2    4.78    0.18
  11 -14  -3   -0.23    0.15
   5 -11  -2    0.54    0.18
   8 -13  -3   -0.22    0.19
  11 -13  -6    0.09    0.14
   6 -12  -1    3.52    0.20
   7 -10  -8   20.88    0.27
  10 -14   0   -0.46    0.17
   4  -5  -9    4.51    0.16
   6  -9  -8    3.40    0.20
  10 -13  -5   -0.38    0.16
   5   3 -10    0.29    0.02
   5  10 -13    1.52    0.02
   6   3  -6    5.25    0.03
   6   3  -5    0.19    0.02
   6   4  -9    0.24    0.02
   6   9 -11    2.57    0.03
   6  11  -8    0.06    0.02
   6  11  -7   -0.03    0.02
   6  11  -6   -0.01    0.02
   4  14  -3    1.13    0.02
   5   6   1    1.60    0.02
   5   7   1    1.66    0.02
   6   4  -3    0.15    0.02
   6   5 -10   10.09    0.04
   6   5  -2   30.51    0.06
   6   7 -11    1.83    0.02
   6   8 -11    3.84    0.03
   6  10  -4    9.79    0.04
   4  11   1    0.10    0.02
   4  12   0    3.12    0.03
   5   4 -11    0.99    0.02
   5   8 -13    0.05    0.02
   5   9 -13    1.57    0.02
   5  11 -12    0.33    0.02
   5  12 -11    0.22    0.02
   5  12  -3    0.26    0.02
   5  13  -8    0.40    0.02
   5  13  -7   -0.02    0.02
   5  13  -6    3.04    0.03
   6   6  -2   12.66    0.04
   6   7  -2   59.71    0.09
   4   9   2    4.80    0.03
   5   9   0   12.87    0.04
   6   4  -8   64.48    0.08
   6   4  -4    1.12    0.02
   6   6 -10    0.34    0.02
   6  10  -9    0.05    0.02
   6  10  -5    1.49    0.02
   4  14  -4    4.92    0.03
   5  10  -1   -0.03    0.02
   5  11  -2    1.47    0.03
   6   5  -9    2.18    0.03
   6   7 -10    5.06    0.03
   6   8 -10    2.34    0.03
   6   8  -3    0.19    0.03
   6   9  -4    2.83    0.03
   6  10  -8    0.92    0.02
   6  10  -7    0.21    0.02
   6  10  -6    0.70    0.02
   4  13  -2    0.24    0.02
   5   3  -9    0.89    0.02
   5   6 -12   20.30    0.05
   5  12 -10    2.50    0.02
   6   4  -6    3.59    0.03
   6   4  -5    0.23    0.02
   6   7  -3   27.96    0.07
   6   9  -9    0.58    0.03
   4   5   2    6.05    0.03
   5   5   0    2.28    0.02
   5   8   0    1.61    0.03
   5  11 -11    0.17    0.02
   6   5  -4    5.78    0.03
   6   6  -9   -0.04    0.02
   6   8  -4    9.63    0.05
   6   9  -5    0.31    0.03
   4   8   2    0.40    0.02
   4  10   1    0.94    0.03
   5   6   0    4.80    0.03
   5  12  -9    0.47    0.02
   5  12  -5   -0.02    0.02
   6   5  -7    0.50    0.03
   6   9  -7    1.65    0.03
   6   9  -6    6.53    0.04
   4   6   2   -0.02    0.02
   4  12  -1    0.76    0.03
   4  14  -7    0.46    0.02
   4  14  -6    0.06    0.02
   5   4 -10    0.27    0.02
   5   4  -1    2.66    0.02
   5   7 -12    7.60    0.04
   5   8 -12    7.55    0.04
   5   9 -12    9.62    0.04
   5   9  -1    3.64    0.04
   5  12  -8    0.62    0.02
   5  12  -7    1.07    0.02
   6   5  -6   -0.01    0.02
   6   5  -5    0.60    0.02
   6   6  -4   21.24    0.06
   6   7  -4  261.64    0.19
   6   8  -5    0.25    0.03
   4  11 -13    0.12    0.02
   4  13  -3    0.57    0.03
   5   3  -8    7.45    0.03
   5  10  -2    2.25    0.03
   6   6  -7    7.17    0.04
   6   6  -5   11.16    0.05
   6   7  -8   21.69    0.06
   6   7  -5   17.79    0.06
   6   8  -6    1.15    0.03
   3  13   0    5.64    0.04
   4  12 -12    0.47    0.02
   5  10 -11   -0.01    0.02
   5  11  -4    3.57    0.04
   6   6  -6  105.99    0.12
   6   7  -7    0.79    0.03
   6   7  -6   11.73    0.05
   3  12   1    2.13    0.03
   5   5  -1    1.79    0.03
   5   6 -11    9.01    0.04
   5   8  -1    2.33    0.03
   3  14  -2    0.81    0.03
   4   9   1    0.71    0.03
   4  10 -13    1.59    0.03
   4  13 -10    4.05    0.03
   5   3  -7    0.12    0.02
   5   4  -9    2.23    0.03
   5   4  -2    0.58    0.02
   5   9 -11    1.85    0.03
   5  11  -9   -0.07    0.03
   5  11  -5    0.06    0.03
   4   9 -13    5.08    0.04
   4  12  -2    0.08    0.03
   5   3  -5    0.04    0.02
   5   3  -4    0.00    0.02
   5   5 -10    1.25    0.03
   5   7 -11    1.36    0.03
   5  11  -8    0.25    0.03
   5  11  -6    8.84    0.05
   4   8 -13    0.07    0.03
   4  11 -12    0.31    0.03
   4  12 -11    3.35    0.04
   4  13  -9    1.50    0.03
   5  11  -7    1.54    0.03
   3   7   3    3.96    0.03
   4   8   1    1.09    0.03
   4  11  -1    0.04    0.03
   4  13  -8    0.47    0.03
   5   4  -8    0.16    0.02
   3  12 -13    0.11    0.02
   3  13  -1    0.20    0.03
   3  14  -3    1.78    0.03
   4   7   1    0.39    0.03
   4  13  -7    0.44    0.03
   4  13  -6    1.20    0.03
   5   4  -3    0.22    0.02
   5   5  -2   20.67    0.05
   5   6 -10   74.25    0.11
   5   9 -10    2.99    0.04
   5   9  -3    0.30    0.04
   2  15  -2    0.20    0.03
   4   6 -12    0.73    0.03
   4   6   1    0.02    0.02
   4  12  -3   -0.05    0.03
   5   5  -9    1.36    0.03
   5   6  -2   20.22    0.06
   5   7 -10   17.83    0.06
   5   7  -2    2.83    0.04
   5   8 -10    2.53    0.04
   5  10  -8   14.05    0.06
   5  10  -5   -0.08    0.04
   3  11   1    0.05    0.03
   4   9   0    1.09    0.04
   4  10 -12    9.28    0.05
   4  12 -10    2.43    0.03
   5   4  -7    2.10    0.03
   5   4  -4    0.94    0.03
   5   9  -9    2.64    0.05
   5  10  -7    0.38    0.04
   5  10  -6    0.52    0.03
   4  11 -11    3.11    0.04
   4  11  -2    0.91    0.04
   5   4  -6   10.12    0.04
   5   4  -5    0.51    0.03
   5   5  -3    0.32    0.03
   5   6  -9    4.99    0.04
   5   8  -3    2.43    0.04
   5   9  -4    0.16    0.04
   3   9   2    0.29    0.03
   3  14  -9    0.66    0.03
   4   5 -11   12.20    0.05
   4   7 -12  191.86    0.18
   4   8 -12    0.38    0.04
   4   9 -12   10.64    0.06
   4  10  -1   -0.05    0.04
   4  12  -9    0.09    0.03
   5   5  -8    2.80    0.03
   5   6  -3    0.54    0.03
   5   7  -9   20.67    0.07
   5   7  -3    4.83    0.05
   5   9  -8    5.61    0.06
   2  15  -3    0.00    0.03
   3  13 -11    0.29    0.03
   3  13  -2    0.85    0.04
   3  14  -8    6.10    0.05
   3  14  -5    0.92    0.03
   4   8   0    4.87    0.04
   4  12  -8    0.09    0.03
   4  12  -5    0.58    0.04
   5   5  -4    7.98    0.05
   5   8  -4    7.12    0.06
   5   9  -7   -0.09    0.05
   5   9  -6    0.08    0.05
   2  14  -1    0.19    0.04
   3  12 -12   -0.02    0.04
   3  14  -7    1.04    0.03
   3  14  -6    0.18    0.03
   4  10 -11   -0.03    0.04
   4  12  -7    0.08    0.04
   4  12  -6    6.82    0.06
   5   5  -6   32.73    0.08
   5   5  -5    2.99    0.04
   5   6  -4    4.58    0.04
   5   7  -8  333.03    0.26
   5   7  -4   -0.11    0.04
   5   8  -8    0.21    0.04
   5   8  -5    0.65    0.04
   4   6   0    3.32    0.04
   4   7   0    3.53    0.04
   5   6  -7    2.40    0.04
   5   8  -7   -0.11    0.04
   5   8  -6    3.70    0.05
   2  15  -4   -0.05    0.03
   3   8   2    2.16    0.04
   3  10   1    0.03    0.04
   3  13 -10    1.07    0.04
   3  13  -3    0.98    0.04
   4   6 -11    6.61    0.05
   4   9  -1    4.71    0.05
   4  10  -2    4.46    0.06
   5   6  -6   24.35    0.08
   5   6  -5    3.31    0.04
   5   7  -7   17.82    0.08
   5   7  -6   62.80    0.12
   5   7  -5    0.31    0.04
   2  13   0   11.78    0.07
   3   7   2    1.49    0.03
   3   9 -13    0.29    0.04
   3  11   0    2.98    0.05
   2  15  -8    0.62    0.03
   4   4  -9    3.16    0.04
   4   5 -10   21.27    0.07
   4   7 -11    6.32    0.06
   1  15  -1    0.42    0.04
   2  12   1    5.16    0.06
   2  14  -2    0.57    0.04
   2  15  -7    0.11    0.03
   3  11 -12    1.59    0.04
   3  12 -11    0.15    0.04
   3  13  -9    0.09    0.03
   4  10  -3    0.55    0.05
   4  11  -8    2.19    0.05
   4  11  -6    2.14    0.05
   4  11  -5    1.53    0.05
   2  12 -13    0.44    0.04
   2  13 -12    0.13    0.04
   3   9   1   -0.12    0.04
   4   5  -1    0.62    0.03
   3  13  -8    0.09    0.04
   3  13  -7    0.70    0.05
   3  13  -6    0.91    0.05
   3  13  -5    0.46    0.04
   4   6 -10   34.19    0.09
   4   9 -10    0.15    0.05
   2  14 -10    0.36    0.04
   2  14  -3    0.66    0.05
   3  10 -12    0.06    0.05
   3  11  -1    0.16    0.05
   4   4  -8    0.21    0.03
   4   5  -9    0.10    0.04
   4   7 -10   46.73    0.12
   4   8 -10    0.73    0.05
   4  10  -4   -0.09    0.05
   1  14   0    3.98    0.06
   1  15  -2    0.07    0.05
   2  13  -1    0.23    0.05
   3  11 -11    0.37    0.05
   4   8  -2    2.31    0.06
   4   9  -3    0.05    0.05
   4  10  -8    0.45    0.06
   4  10  -5    0.90    0.06
   2   8   3    0.00    0.04
   2  11 -13    0.02    0.05
   3   8   1    0.76    0.04
   4   5  -2    0.15    0.04
   4  10  -7    0.32    0.06
   4  10  -6    4.41    0.07
   1  13 -13    0.10    0.04
   1  14 -12    0.35    0.04
   2  10   2    0.13    0.05
   2  13 -11    0.18    0.05
   2  14  -9    0.22    0.04
   3   8 -12    1.04    0.05
   3  12  -9    0.64    0.05
   4   4  -7    1.84    0.04
   4   6  -9    0.20    0.04
   4   6  -2    3.87    0.05
   4   7  -2    1.10    0.05
   4   9  -4   13.61    0.09
   0  16  -2    0.29    0.04
   1  13   1    0.00    0.06
   1  15 -10    0.24    0.04
   2  12 -12    0.22    0.06
   2  12   0    6.41    0.07
   2  14  -8    1.50    0.05
   3   4 -10    1.56    0.05
   3   7   1    0.19    0.04
   3  12  -4    4.70    0.08
   4   5  -8    6.87    0.06
   4   7  -9    0.75    0.05
   4   8  -3   -0.09    0.05
   4   9  -8    0.43    0.06
   2  10 -13    1.20    0.06
   2  13  -2    0.38    0.06
   2  14  -7    1.26    0.05
   2  14  -5    0.12    0.05
   3  10 -11    0.00    0.06
   3  10  -1   -0.14    0.06
   3  12  -8    0.06    0.06
   3  12  -5    1.36    0.06
   4   5  -3    0.04    0.04
   4   9  -7    0.14    0.06
   4   9  -6    3.21    0.07
   4   9  -5    2.38    0.07
   3  12  -7   -0.02    0.06
   3  12  -6    0.28    0.06
   4   6  -3    0.02    0.05
   4   7  -3    0.74    0.05
   4   8  -8    6.82    0.08
   4   8  -4    1.42    0.06
   1  14  -1    0.01    0.06
   1  15  -9    0.24    0.05
   2   9 -13    0.11    0.06
   3   6 -11    8.72    0.07
   4   5  -4    7.39    0.06
   4   8  -7    0.82    0.07
   4   8  -5    3.11    0.07
   0  16  -3    0.10    0.05
   1  15  -8    0.15    0.05
   3   8   0    2.18    0.05
   3   9 -11   -0.07    0.06
   3  11  -9    0.30    0.07
   4   5  -6   13.69    0.07
   4   5  -5    0.82    0.05
   4   6  -7    3.38    0.06
   4   6  -4    9.55    0.07
   4   7  -7    0.04    0.06
   4   8  -6   36.42    0.13
   1  12 -13    1.24    0.06
   1  15  -7    0.07    0.05
   1  15  -5   -0.01    0.05
   2  12  -1    2.36    0.07
   2  13  -3    0.90    0.07
   3   7 -11    2.85    0.07
   3   8 -11    0.91    0.07
   3  10 -10    2.86    0.08
   4   6  -6   25.36    0.10
   4   6  -5    2.15    0.06
   4   7  -6    9.66    0.08
   4   7  -5    0.48    0.06
   0  14   1    0.40    0.07
   0  16  -4   -0.01    0.05
   1  13 -12    0.67    0.06
   1  15  -6    0.04    0.05
   2  10   1    0.07    0.07
   2  13  -9    0.57    0.06
   3   5 -10    5.63    0.06
   3  11  -8   -0.16    0.08
   3  11  -4    1.84    0.08
   0  15  -1   -0.05    0.06
   1  13   0    0.15    0.07
   1  14  -2    1.95    0.07
   2  13  -4   12.32    0.11
   3   6   0    8.00    0.06
   3  11  -7    0.27    0.08
   3  11  -6    0.26    0.08
   3  11  -5    0.31    0.08
   0  16  -7   -0.12    0.05
   0  16  -6    0.03    0.05
   1  14 -10    0.30    0.05
   2  10 -12    0.67    0.07
   2  13  -8    0.78    0.06
   3   9 -10    0.35    0.07
  -1  16  -1    0.01    0.05
   1  11 -13    0.86    0.07
   2  12  -2   -0.14    0.07
   2  13  -7    0.02    0.07
   2  13  -6    0.00    0.07
   3   6 -10   22.76    0.10
   3   8  -1    0.17    0.06
   3  10  -3    1.32    0.08
   0  13 -13    0.32    0.06
   1  14  -3    0.73    0.08
   2  11 -11    0.37    0.07
   3   7 -10    9.48    0.09
   3   8 -10   23.80    0.12
   0  15 -10    0.05    0.06
   1  13 -11    0.26    0.07
   1  14  -9    0.02    0.06
   2   7 -12    1.83    0.08
   3  10  -4    5.75    0.09
   0  14   0    0.83    0.08
   1  12 -12    1.24    0.07
   1  13  -1    0.13    0.08
   2   8 -12    0.19    0.07
   2   9   1    0.23    0.06
   2  11  -1    1.54    0.08
   2  12  -9    1.07    0.09
   3   5  -9    0.18    0.05
   3  10  -6    6.29    0.11
   1  10 -13    0.55    0.08
   1  14  -8    5.03    0.09
   3   8  -9    3.12    0.09
   3   8  -2    0.16    0.07
   3   9  -3    0.21    0.08
   0  15  -9    0.21    0.06
   0  15  -3   -0.02    0.09
   1  14  -7    0.83    0.08
   1  14  -6    0.37    0.08
   2  10 -11    0.84    0.08
   2  12  -8    3.66    0.10
   2  12  -4    4.70    0.11
   3   9  -8   12.33    0.11
   0  12 -13   -0.01    0.07
   0  14 -11    0.67    0.07
   1  12   0    0.52    0.09
   2  12  -7    0.20    0.09
   2  12  -5    4.29    0.11
   3   9  -7   -0.08    0.09
   3   9  -4    3.17    0.09
  -1  15   0    0.30    0.08
  -1  16  -3    0.40    0.08
   0  15  -8    0.58    0.07
   1  10   2    0.97    0.08
   1  11 -12    0.73    0.08
   2   9 -11    0.26    0.08
   2  12  -6   15.34    0.12
   3   5  -8   16.83    0.09
   3   7  -2    2.07    0.07
   3   8  -3   -0.13    0.08
   3   9  -6    4.46    0.10
   3   9  -5    1.41    0.09
  -1  15 -11   -0.19    0.07
   0  15  -7    0.10    0.07
   1  11   1    0.46    0.09
   2   6 -11    0.22    0.07
   2  11  -9    0.01    0.10
   3   6  -2    4.51    0.07
  -1  16  -8   -0.08    0.06
  -1  16  -4    2.77    0.09
   0  15  -6    0.29    0.07
   0  15  -5   -0.07    0.07
   1  13  -9    0.89    0.09
   2   7 -11    2.08    0.08
   2   8 -11    0.65    0.08
   2   9   0    1.91    0.07
   2  10 -10    2.84    0.10
   2  10  -1    0.03    0.08
   3   6  -8    8.53    0.08
   3   8  -7    0.05    0.09
   3   8  -4    3.14    0.09
  -1  13 -13    0.41    0.07
  -1  14 -12    2.21    0.08
  -1  16  -7    0.09    0.07
  -1  16  -5    0.16    0.08
   2   7   1    0.17    0.06
   2  11  -8    1.01    0.11
   3   5  -7    1.43    0.06
   3   8  -6    0.79    0.09
  -1  16  -6    0.51    0.07
   1  10 -12    1.66    0.11
   1  13  -8    8.78    0.12
   2  11  -4    1.83    0.11
   3   7  -7    0.21    0.08
   3   7  -4   12.15    0.10
  -1  14   1    1.81    0.11
  -1  15  -1    0.66    0.09
   1  13  -7    0.61    0.10
   1  13  -4    9.80    0.13
   2   5 -10    7.31    0.09
   2   9 -10    2.46    0.10
   2  11  -7    1.05    0.12
   2  11  -5    0.09    0.11
   3   6  -4    7.06    0.09
   3   7  -6    2.33    0.09
   3   7  -5    2.02    0.09
  -2  16  -1    0.10    0.08
   0  12 -12    0.80    0.09
   0  13 -11    0.33    0.09
   0  13   0    1.98    0.11
   0  14  -9    1.02    0.09
   1  13  -6   -0.28    0.10
   1  13  -5    0.49    0.11
   2  11  -6    7.36    0.12
   3   6  -6    1.29    0.08
   3   6  -5    0.22    0.07
   1   9 -12    1.84    0.10
   2   8 -10    1.21    0.09
  -1  15  -2    1.64    0.11
   0  10 -13    0.94    0.10
   0  14  -8    0.42    0.10
   1   8 -12   -0.07    0.09
   1  10   1    0.12    0.09
   1  12  -9    1.63    0.12
   2   7 -10    2.54    0.09
   2  10  -8    4.00    0.12
   2  10  -3    0.06    0.10
  -2  16  -9    0.47    0.08
  -1  12 -13    0.69    0.10
  -1  14 -11    0.33    0.09
  -1  15  -9    0.00    0.08
   0  12   1    1.15    0.11
   2   7   0   19.70    0.11
   2   9  -9    0.36    0.11
  -2  16  -2   -0.24    0.10
  -1  13 -12    2.45    0.11
   0  14  -7   -0.25    0.10
   0  14  -4    4.88    0.13
   1  10 -11    0.25    0.10
   1  11 -10    6.85    0.13
   2  10  -7    1.37    0.12
   2  10  -4   -0.13    0.11
  -3  17  -3    0.09    0.09
  -1  15  -8    0.26    0.09
   0  11 -12    1.57    0.10
   0  13  -1    0.79    0.11
   0  14  -6    0.73    0.11
   0  14  -5   -0.17    0.10
   1  12  -8    2.93    0.13
   2  10  -6    1.32    0.12
   2  10  -5    0.09    0.12
  -2  13 -13    0.57    0.10
  -2  14 -12    0.05    0.09
  -2  16  -8    2.49    0.09
   0  12 -11    0.60    0.11
   1  11  -1    0.19    0.11
   1  12  -4   25.45    0.19
   2   5  -9    5.28    0.08
   2   8  -9    2.49    0.11
   2   9  -8    3.06    0.12
  -3  16   0   -0.14    0.10
  -3  17  -4    1.60    0.08
  -2  15   0    0.75    0.12
  -1  15  -7   -0.15    0.10
   1   9 -11    0.04    0.11
   1  12  -6    1.28    0.14
   1  12  -5    3.94    0.15
   2   6  -9   -0.04    0.09
   2   7  -9    0.12    0.09
   2   9  -3    0.11    0.11
  -3  17  -5    2.96    0.09
  -2  16  -6    0.13    0.09
  -1  15  -6    0.05    0.11
  -1  15  -5   -0.19    0.10
   0  13  -2    2.16    0.13
   1   9   1   -0.10    0.09
   1  10   0    9.27    0.12
   2   9  -7   -0.10    0.11
  -2  16  -5    0.07    0.08
  -1  13   1    4.67    0.13
   1   8 -11    0.18    0.10
   1  10 -10    0.02    0.12
   2   8  -2    5.88    0.11
   2   9  -4   -0.12    0.11
  -4  17  -1    2.28    0.09
  -1  13 -11    3.57    0.13
   0  13  -8    6.79    0.15
  -1  12 -12   29.42    0.18
  -1  14  -9   -0.25    0.12
   0  11 -11    3.43    0.13
   1  11  -8    1.35    0.14
   2   7  -8   12.29    0.12
  -3  15 -11    0.57    0.10
  -3  16  -9    0.53    0.09
  -3  16  -1   -0.09    0.11
  -2  14 -11   -0.02    0.11
  -2  15  -9    1.54    0.10
  -2  15  -1    0.00    0.11
   0  11   1    0.43    0.12
   1  10  -1    1.30    0.12
   2   7  -2    0.20    0.09
  -4  17  -2    7.09    0.12
  -1  14  -2    0.28    0.14
   0  10   2    0.63    0.10
   0  12  -1    0.25    0.14
   0  13  -6    1.34    0.14
   0  13  -5   -0.27    0.14
   1  11  -7    2.56    0.14
   1  11  -4    6.12    0.16
  -3  14 -12    2.45    0.11
  -2  13 -12    0.24    0.11
  -1  14  -8    2.09    0.13
   0  12  -9    1.76    0.15
   1  11  -6    9.75    0.16
   1  11  -5    1.27    0.14
   2   8  -5    0.45    0.10
  -4  17  -3    0.77    0.11
  -3  15   1    0.70    0.13
  -3  16  -8    0.40    0.10
  -2  15  -8    0.26    0.11
  -2  15  -2    0.40    0.13
  -1  13   0    3.73    0.14
   2   7  -3    0.37    0.10
  -1  11 -12    0.95    0.13
  -1  14  -7    0.43    0.12
   0  10 -11    0.37    0.13
   0  11 -10   13.30    0.18
   1   8 -10   -0.03    0.11
   2   7  -6    7.00    0.12
   2   7  -4   20.08    0.14
  -4  17  -5    2.18    0.10
  -3  16  -7   -0.10    0.10
  -3  16  -3    1.04    0.13
  -2  15  -7    0.67    0.13
  -2  15  -3   -0.18    0.15
  -1  14  -6    0.36    0.14
  -1  14  -5    0.48    0.14
   0  11   0    0.27    0.12
   0  12  -8   46.38    0.26
   1   7 -10    2.72    0.12
   1   9  -9    1.37    0.14
   2   6  -6    2.72    0.10
   2   7  -5    0.20    0.10
  -3  16  -6    0.61    0.11
  -2  15  -4    1.13    0.16
   1  10  -7   -0.12    0.15
   1  10  -3    0.26    0.13
  -2  14   0    1.40    0.13
  -2  15  -6    1.77    0.12
  -1  12   1    1.00    0.15
  -1  13  -9    0.29    0.15
   1   9  -1    0.67    0.11
   1  10  -6    7.07    0.16
  -4  15 -11   -0.16    0.10
  -4  16  -9    2.67    0.11
  -3  15   0    0.97    0.14
  -2  13 -11    0.17    0.13
   0  10   1    1.46    0.12
   0  12  -4    1.58    0.17
   1  10  -4    2.52    0.13
  -4  14 -12    4.04    0.12
  -3  14 -11    0.77    0.13
  -2  14  -9    2.17    0.14
  -1  10 -12    0.60    0.14
   0  12  -5    0.08    0.16
   1   8  -9    4.83    0.13
  -5  17  -2    0.85    0.12
  -3  13 -12    0.29    0.13
  -3  15  -9    0.81    0.11
  -1  11   2    4.59    0.13
  -1  13  -8    1.61    0.16
  -1  13  -2    5.73    0.17
   0  10 -10    2.31    0.15
   1   9  -2    3.18    0.13
  -4  16  -8    0.33    0.11
  -4  16  -1    0.39    0.15
  -1  10   3    0.78    0.12
   0   8 -11    1.60    0.13
   1   7  -9    1.66    0.12
   1   9  -7    0.08    0.15
  -5  17  -3    0.04    0.13
  -3  15  -1    0.59    0.14
  -2  14  -8    0.97    0.15
  -1  13  -3    0.95    0.18
   1   6  -9    0.24    0.11
  -5  16   1    0.12    0.13
  -5  17  -5    1.90    0.12
  -3  15  -8    3.38    0.14
  -2  13 -10    1.96    0.17
  -2  14  -2   -0.40    0.17
  -1  13  -6    1.55    0.18
  -1  13  -4    2.42    0.18
   0   7 -11    4.45    0.13
   0  10   0    0.63    0.13
   1   9  -6    4.49    0.15
   1   9  -4    1.30    0.14
  -4  16  -7    2.07    0.13
  -4  16  -2    2.63    0.15
  -2  11 -12   -0.09    0.17
  -2  14  -7    0.11    0.15
  -1  13  -5    3.18    0.19
   0   9 -10    2.49    0.14
   0  11  -7    0.86    0.18
  -4  15   1    0.33    0.17
  -3  14   1    0.04    0.17
  -3  15  -7    0.00    0.14
  -3  15  -2    3.08    0.17
   0  11  -6    7.68    0.19
   1   7  -8   11.62    0.15
   1   8  -7    0.44    0.13
   1   8  -2   36.25    0.19
  -4  14 -11    2.02    0.15
  -2  14  -6   -0.15    0.16
  -2  14  -4    8.82    0.20
  -1  11 -10    4.08    0.17
   0  11  -4    9.42    0.19
  -5  16   0    2.96    0.15
  -4  13 -12    5.89    0.15
  -3  12 -12    5.72    0.17
  -3  13 -11    1.61    0.15
  -3  15  -6    0.05    0.15
  -3  15  -5    0.80    0.15
  -2  13  -9    3.34    0.19
  -2  13   0   18.85    0.21
  -2  14  -5    0.41    0.15
   1   6  -8   26.04    0.16
   1   8  -6    3.05    0.14
  -4  15  -9    2.08    0.13
   0   8 -10   -0.30    0.13
   1   8  -3    2.91    0.13
  -6  17  -2    1.47    0.14
  -5  16  -8    0.02    0.13
  -3  14  -9    2.10    0.17
  -2  10 -12    3.75    0.17
   0   9  -9    0.54    0.15
   1   8  -5    0.42    0.13
   1   8  -4   19.40    0.17
  -6  17  -3    0.31    0.14
  -5  15 -10    0.06    0.14
  -4  15   0    1.27    0.15
  -3  14   0    3.46    0.17
  -2  12 -10   12.98    0.22
  -1   9 -11    1.09    0.17
  -1   9   3    0.22    0.13
   0   7 -10    5.11    0.14
  -5  16  -7    1.53    0.13
  -5  16  -1    0.19    0.16
  -3  13   2    0.23    0.17
  -2  11 -11    2.24    0.17
  -1  12  -6    9.51    0.23
   1   7  -6    4.43    0.14
  -4  14 -10    0.37    0.15
  -4  14   2    0.51    0.17
  -3  13 -10    3.18    0.19
  -3  14  -8    8.31    0.19
  -1  10 -10    0.42    0.16
  -1  12  -4    5.87    0.21
   0   6 -10    3.04    0.13
  -5  13 -12    1.58    0.14
  -4  15  -1    0.12    0.18
  -3  11 -12    1.96    0.19
  -3  14  -1    0.97    0.19
  -2   9 -12    3.50    0.17
  -2  13  -7    1.09    0.20
   0  10  -5    0.56    0.18
   0  10  -4   27.62    0.23
   1   7  -5    0.15    0.12
   1   7  -4   22.02    0.17
  -5  16  -6    0.52    0.14
  -3  12 -11    0.68    0.17
  -1   8 -11    4.66    0.15
  -1  11  -8    3.54    0.20
  -6  16  -8    0.00    0.13
  -5  16  -5    1.29    0.15
  -5  16  -4    0.65    0.15
  -4  13 -11    4.35    0.17
  -3  14  -7    0.84    0.18
  -2  13  -6    4.83    0.23
  -2  13  -3    5.34    0.22
  -1  11  -1    0.40    0.17
  -5  15   1    0.50    0.19
  -4  15  -2   -0.56    0.19
  -3  14  -6    0.23    0.18
  -3  14  -2   -0.02    0.20
  -2  13  -4   12.94    0.25
  -1  10   1    0.88    0.15
   0   9  -7   -0.31    0.17
  -4  14  -9    2.24    0.20
  -4  15  -5    0.97    0.18
  -4  15  -4   -0.20    0.18
  -3  13   1    2.97    0.19
  -3  14  -5    0.89    0.19
  -2  11 -10    0.91    0.18
  -2  11   2  110.91    0.33
  -1  10  -9    0.17    0.18
  -1  11  -7    0.78    0.20
  -6  13 -12    2.72    0.15
  -6  16  -7    1.28    0.15
  -4  14   1    0.48    0.20
  -3  14  -4    6.28    0.22
  -2  12   0   24.75    0.23
  -1   9   2    0.46    0.13
   0   8  -8   14.65    0.18
   0   9  -2    5.10    0.16
  -2  12  -8    7.13    0.23
  -1  11  -6    7.26    0.23
  -6  16  -6    2.12    0.15
  -6  16  -1    0.69    0.17
  -1  11  -4    3.27    0.20
   0   9  -5   -0.05    0.15
   0   9  -4    7.39    0.19
  -5  13 -11    0.10    0.18
  -5  15   0    8.80    0.19
  -4  14  -8    7.26    0.21
  -3  11 -11    0.05    0.17
  -3  13  -8   13.22    0.25
  -3  13   0   16.59    0.23
  -2  12  -1    4.79    0.20
  -1   8 -10   12.73    0.20
  -1  10   0    8.21    0.17
  -5  15  -7    1.74    0.18
  -4  12 -11    5.58    0.20
  -4  14   0   19.58    0.24
  -3  12   2   82.31    0.34
  -2   9 -11    0.09    0.18
  -2  11  -9    3.63    0.22
   0   7  -8    7.84    0.16
  -6  16  -4    1.84    0.16
  -5  15  -1    0.91    0.21
  -2  10 -10   17.07    0.23
  -5  14   2    1.65    0.22
  -4  14  -7    0.50    0.20
  -3  13  -7    6.62    0.24
   0   8  -6   27.11    0.22
  -7  16   0    5.55    0.19
  -6  14 -10    7.04    0.19
  -6  15  -8    0.16    0.15
  -5  15  -2   -0.35    0.22
  -4  13   2    0.12    0.20
  -4  14  -1    3.65    0.22
  -2  12  -5   -0.41    0.22
  -2  12  -4   18.02    0.27
  -2  12  -3    3.61    0.22
  -1   7 -10   -0.17    0.15
  -1   9   1    0.70    0.15
   0   8  -2   13.80    0.17
  -7  16  -6    0.33    0.14
  -6  12 -12    9.63    0.20
  -5  15  -5    0.79    0.20
  -5  15  -4    1.72    0.19
  -4  14  -6    0.18    0.20
  -3  13  -6    1.62    0.24
  -2   8 -11    0.98    0.18
  -2  11  -8    4.64    0.23
  -1  10  -6   19.10    0.24
   0   8  -3    0.47    0.15
  -6  13 -11    1.85    0.18
  -4  10 -12    3.20    0.20
  -4  14  -5    2.64    0.22
  -3  10 -11    0.62    0.21
  -3  11 -10   10.58    0.24
  -3  11   3   28.42    0.24
  -3  13  -3    5.86    0.25
  -1  10  -2    3.65    0.19
  -8  16   1   -0.04    0.15
  -7  16  -5    0.04    0.15
  -5  11 -12    0.94    0.19
  -5  13 -10   -0.06    0.20
  -4  14  -4    1.94    0.25
  -4  14  -3    0.74    0.24
  -3  13  -4   32.07    0.31
  -2  10   2   20.48    0.20
  -1   6 -10   66.67    0.25
  -1   8  -9    1.76    0.17
  -1  10  -3    1.46    0.19
  -7  14 -10    0.41    0.17
  -7  16  -2    0.57    0.19
  -6  15  -7    0.08    0.17
  -5  14  -8    2.16    0.20
  -5  14   1   -0.38    0.21
  -4  11 -11    1.45    0.21
  -4  12 -10    1.66    0.21
  -3  12  -8    7.97    0.26
  -1  10  -4    1.08    0.17
  -7  15  -8    1.18    0.16
  -4  13   1    1.16    0.23
  -1   9   0   65.59    0.27
   0   7  -6    1.73    0.15
  -8  16  -6   -0.34    0.14
  -8  16   0    5.40    0.19
  -4  12   3    2.45    0.20
  -2   9   3    1.94    0.17
  -2  11  -1    0.87    0.20
  -1   9  -7    0.47    0.19
  -5  14  -7    0.35    0.21
  -3  12  -7    8.65    0.27
  -3  12   0  126.25    0.42
  -2  11  -6   13.67    0.27
  -8  16  -5    0.87    0.17
  -6  15  -1    0.05    0.21
  -5  14   0    0.35    0.21
  -4  13  -7    1.03    0.26
  -3   9 -11    0.07    0.19
  -3  11  -9    6.20    0.25
  -2  11  -5    3.62    0.23
  -1   8  -8   11.35    0.19
  -8  16  -4    4.35    0.18
  -8  16  -1    1.59    0.19
  -7  15  -7    0.53    0.17
  -6  13 -10    6.69    0.22
  -6  15  -4    3.65    0.21
  -4  13   0   13.31    0.25
  -3  10 -10    4.98    0.21
  -2   8 -10    1.34    0.19
  -2  11  -4    6.45    0.24
  -8  16  -3    0.59    0.17
  -8  16  -2   10.02    0.23
  -7  14  -9    0.51    0.19
  -6  14  -8   10.01    0.23
  -6  15  -3    0.71    0.24
  -5  14  -6   10.86    0.23
  -3  12  -1    4.55    0.24
  -2   9  -9    0.93    0.20
  -5  12 -10   18.16    0.26
  -5  14  -5    0.60    0.22
  -5  14  -1    0.24    0.24
  -4  11 -10    1.92    0.23
  -4  13  -6    1.89    0.25
  -1   6  -9    4.38    0.16
  -1   9  -2   35.14    0.23
  -7  15  -6    0.61    0.19
  -5  14  -4   21.27    0.30
  -4  12   2    7.63    0.24
  -3  12  -4   15.04    0.28
  -3  12  -2   10.53    0.26
  -1   9  -4   29.61    0.24
  -1   9  -3   -0.24    0.17
  -9  16  -1    2.67    0.19
  -8  15   2    0.36    0.22
  -7  15   0   -0.17    0.21
  -5  13  -8   12.78    0.29
  -5  13   2    1.79    0.23
  -4  13  -4   24.67    0.33
  -3   8 -11   -0.25    0.20
  -3  12  -3    1.90    0.24
  -2  10   0   52.80    0.28
  -9  16  -3    1.15    0.16
  -9  16  -2    2.30    0.16
  -8  14  -9    0.17    0.18
  -7  12 -11    3.02    0.20
  -6  14  -7    0.04    0.22
  -4  13  -3    3.51    0.27
  -3  11   1    1.18    0.21
  -2   9   2   36.40    0.23
  -1   7  -8    1.84    0.17
  -7  14  -8    0.12    0.17
  -3   9 -10    0.02    0.21
  -3  10  -9    0.64    0.22
  -2  10  -6   10.27    0.25
  -8  12 -11    0.27    0.18
  -3  11  -7    1.27    0.25
  -1   8  -6    5.66    0.20
  -8  15  -6    0.49    0.18
  -8  15   1    0.30    0.21
  -6  11 -11    2.61    0.24
  -6  12 -10   10.17    0.25
  -6  14  -6    0.48    0.23
  -5  13  -7    4.28    0.27
  -5  13   1    3.79    0.24
  -4   9 -11    1.83    0.22
  -4  12   1    0.04    0.24
  -2  10  -5    0.30    0.22
  -6  14   0    0.14    0.23
  -5  10 -11    4.14    0.24
  -4  10 -10   25.82    0.29
  -3  11   0  150.14    0.45
  -2  10  -4   11.53    0.23
  -1   8  -5   -0.17    0.18
  -6  13   3    0.60    0.24
  -6  14  -5   -0.10    0.24
  -5  11 -10   25.62    0.29
  -3  11  -6    0.44    0.26
  -2  10  -3    0.40    0.19
  -1   8  -2   60.66    0.27
  -9  15  -6    0.97    0.18
  -8  15   0    1.04    0.23
  -7  13  -9   -0.03    0.22
  -6  14  -1    0.22    0.25
  -5  13  -6    7.75    0.26
  -5  13   0    3.21    0.27
  -4  12  -6   22.72    0.33
  -4  12   0   32.23    0.31
  -2   9  -7   -0.13    0.21
  -2   9   1    1.85    0.17
  -1   8  -4    7.07    0.19
  -1   8  -3    0.90    0.18
  -7  11 -11    1.97    0.23
  -6  14  -4    2.43    0.22
  -8  15  -1   -0.64    0.22
  -7  12 -10    0.10    0.21
  -4  12  -5    5.94    0.29
  -3   8 -10    6.87    0.21
  -3   9  -9   -0.02    0.21
  -3  11  -2  138.57    0.47
  -9  15  -5   -0.42    0.17
  -9  15   1    0.39    0.21
  -7  14  -6    2.87    0.24
  -6  12  -9    4.55    0.28
  -5  13  -2   -0.17    0.27
  -3  11  -3    1.90    0.24
  -2   8  -8    0.12    0.18
  -2   9  -6    7.55    0.22
  -8  12 -10    5.12    0.23
  -8  14  -7    0.41    0.19
  -6  10 -11    4.86    0.25
  -6  13   2   12.99    0.29
  -4  12  -4  112.56    0.48
  -4  12  -2   60.35    0.39
  -2   9   0   16.31    0.20
  -9  12 -10    1.77    0.18
  -9  13  -9    0.61    0.19
  -9  15  -4   -0.21    0.18
  -9  15   0    2.01    0.24
  -7  14  -5    0.77    0.23
  -6  11 -10   29.95    0.31
  -5   9 -11    1.76    0.24
  -5  11  -9    1.20    0.26
  -4   9 -10    2.26    0.24
  -4  11   2   14.97    0.26
  -9  14  -7    0.74    0.18
  -9  15  -3    0.09    0.19
  -7  14   0    0.09    0.26
  -5  10 -10   56.51    0.37
  -5  12   2    9.16    0.25
  -3  10   1   -0.42    0.20
  -2   9  -5    0.61    0.22
 -10  15  -4    0.31    0.19
 -10  15   1    0.35    0.19
  -9  15  -1   -0.07    0.22
  -8  14  -6    0.01    0.21
  -6  13  -6    1.97    0.28
  -3   7 -10    2.66    0.19
  -8  14   2    0.08    0.24
  -7  12  -9    0.95    0.26
  -7  14  -3    0.83    0.26
  -7  14  -2   -0.33    0.29
  -6  13   1    1.11    0.24
  -3   9  -8   25.48    0.27
  -3  10  -6   16.19    0.28
  -2   9  -4   65.23    0.31
  -2   9  -3    1.94    0.20
  -2   9  -2    6.39    0.22
 -10  15   0    0.03    0.20
  -9  14   3    0.03    0.24
  -5  12  -6   23.73    0.36
  -3   8  -9   -0.19    0.21
  -2   7  -8    0.16    0.20
 -10  15  -1    0.67    0.21
  -9  14  -6   -0.53    0.21
  -7  11 -10    1.66    0.22
  -6  13  -5   -0.25    0.27
  -6  13   0   -0.13    0.27
  -5  12   1    3.21    0.23
  -4  11  -6   94.86    0.45
  -3  10  -5   -0.36    0.23
  -3  10   0    2.97    0.20
  -9  13  -8    1.27    0.22
  -8  14   1   -0.05    0.23
  -6   9 -11    2.42    0.24
  -4  10  -8   31.23    0.33
 -10  14  -6    0.83    0.19
  -8  12  -9   -0.59    0.22
  -6  11  -9    0.32    0.25
  -6  13  -3   -0.80    0.30
  -5  12  -5    2.88    0.31
  -4   8 -10    2.24    0.22
  -4  10   3    0.71    0.19
  -4  11   0  138.27    0.47
  -3  10  -4   53.89    0.34
  -2   8  -6   32.99    0.26
  -9  11 -10    3.99    0.21
  -9  12  -9    1.75    0.23
  -8  11 -10    1.37    0.22
  -8  14  -4    0.23    0.22
  -8  14   0    1.13    0.26
  -7  13  -6    5.67    0.27
  -6  10 -10    0.35    0.25
  -6  12  -7   10.43    0.32
  -6  13  -2    4.25    0.30
  -5  10  -9    3.45    0.27
  -4   9  -9    7.12    0.23
  -3  10  -3    5.56    0.25
  -3  10  -2   43.39    0.31
 -10  14   3   -0.23    0.22
  -9  14  -5    0.19    0.21
  -9  14   2    2.12    0.23
  -8  13  -7    0.06    0.23
  -8  14  -2    0.67    0.29
  -5   9 -10    0.88    0.25
  -5  11   3   -0.13    0.22
  -5  12  -4   26.51    0.35
  -4  11  -4   88.54    0.44
  -5  11  -7    3.24    0.28
  -5  12  -3    3.51    0.29
  -5  12  -2    4.94    0.29
  -4  11  -2   57.64    0.37
  -2   8  -5    0.12    0.20
 -10  14  -5    0.33    0.20
  -9  14  -4    1.39    0.23
  -9  14   1    0.47    0.25
  -7  13  -5    0.73    0.27
  -3   8  -8    2.01    0.20
 -11  14   3   -0.03    0.19
  -7  10 -10    5.52    0.28
  -6  12   2   29.33    0.33
  -3   9  -6    2.62    0.24
  -2   8  -4    2.93    0.21
 -10  14  -4    1.39    0.20
 -10  14   2    4.57    0.25
  -9  14  -3    0.64    0.24
  -9  14   0   -0.04    0.27
  -8  12  -8    4.56    0.28
  -7  12   4   13.55    0.28
  -6  11  -8   68.42    0.44
  -4   7 -10    6.02    0.24
  -4  10   2   10.29    0.24
  -2   8  -3    0.91    0.19
  -9  14  -2   -0.22    0.24
  -7  12  -7    4.22    0.32
  -5  11  -6   55.78    0.41
  -4   9  -8    2.86    0.24
  -4  10  -6   61.87    0.38
 -11  14   2    5.75    0.22
 -10  12  -8    0.80    0.23
 -10  14  -3    0.99    0.20
  -8  10 -10    4.88    0.28
  -8  11  -9    3.97    0.26
  -7  13  -3    0.70    0.29
  -7  13  -2    4.62    0.33
  -6  12  -5    1.37    0.33
  -5  10  -8   16.25    0.31
  -4   8  -9    0.71    0.23
  -3   9  -5    3.80    0.24
 -11  14  -3    0.62    0.19
 -10  11  -9    1.51    0.20
  -9  10 -10   11.17    0.27
  -9  13  -6    0.02    0.23
  -8  13  -5    0.67    0.27
  -8  13   2    4.54    0.28
  -6  11   4    1.44    0.25
  -6  12   1    3.22    0.26
  -5   8 -10   15.27    0.27
  -5   9  -9    1.42    0.24
 -11  13  -6    3.83    0.20
 -10  13  -6    0.41    0.20
 -10  14  -2    2.94    0.22
 -10  14   0    0.31    0.24
  -9  11  -9    0.90    0.25
  -5  11  -5    5.84    0.31
  -4  10  -5    4.35    0.26
  -3   6  -9    0.17    0.18
  -3   8  -7    0.86    0.21
 -11  14  -2    3.05    0.21
 -11  14   0    2.22    0.25
  -7  11  -8   41.32    0.40
  -7  12  -6    9.55    0.34
  -7  12   3    0.99    0.27
  -6  11  -7    0.38    0.31
  -6  12   0   -0.11    0.28
 -10  13   4    0.02    0.24
  -9  13  -5    1.66    0.25
  -9  13   3   -0.26    0.29
  -8  13  -4    3.89    0.26
  -6  12  -3    7.19    0.30
  -6  12  -2   10.46    0.33
  -5  11  -4  133.41    0.53
  -3   9  -3    1.26    0.22
  -3   9  -2   15.84    0.25
 -11  12  -7   -0.37    0.22
  -7   9 -10    8.95    0.29
  -7  10  -9    5.42    0.28
  -5  11   0  156.48    0.52
 -10  13  -5    1.94    0.22
  -8  13  -2   -0.07    0.31
  -5  11  -2   11.94    0.30
  -4  10  -3    5.35    0.26
  -4  10  -1   -0.28    0.24
  -9  13   2    8.46    0.29
  -8   9 -10    4.69    0.29
  -8  11  -8   -0.30    0.27
  -8  12   4    1.24    0.27
  -7  12   2    1.90    0.27
  -6  10  -8    9.11    0.30
  -5   7 -10   11.38    0.27
  -4   8  -8    4.53    0.23
  -4  10  -2   42.75    0.31
 -10  13   3   -0.29    0.25
  -8  12  -6   10.72    0.33
  -6   9  -9    5.69    0.29
  -4   7  -9    0.05    0.21
 -10  10  -9    1.70    0.22
 -10  11  -8    1.63    0.25
 -10  13  -4    4.01    0.26
  -9  11  -8    8.44    0.28
  -9  13  -3    0.30    0.27
  -8  10  -9    3.85    0.25
  -7  12  -4    2.26    0.34
  -5  10  -6    4.13    0.29
  -4   9  -6    4.64    0.26
 -11  13  -4    0.26    0.21
  -9  10  -9    2.34    0.25
  -7  12   1    1.19    0.28
  -6  11  -5    3.26    0.31
  -3   8  -5    2.95    0.23
 -11  13   3    0.58    0.22
 -10  13   2    0.64    0.28
  -9  12  -6    0.46    0.26
  -9  13  -2    1.49    0.25
  -8  12  -5    5.95    0.30
  -7  12  -3    1.43    0.34
 -11  13  -3   -0.23    0.21
 -10  12  -6    0.54    0.22
 -10  13  -3    0.46    0.25
  -7   8 -10   -0.64    0.26
  -7  10  -8    3.21    0.28
  -7  11   4    6.37    0.26
  -7  12  -2   22.67    0.38
  -7  12  -1    0.90    0.32
  -5  10   2    1.46    0.23
 -12  13  -2    0.23    0.20
 -12  13   2    0.88    0.23
 -10  13  -2    8.44    0.29
 -10  13   1   -0.11    0.27
  -9  12   4    3.74    0.32
  -7   9  -9    3.56    0.29
  -6  11  -4  107.73    0.52
  -5  10  -5    1.24    0.25
  -3   8  -4   30.35    0.28
 -11  11  -7   -0.49    0.24
 -10  13  -1    0.74    0.27
  -8  12  -4    1.70    0.31
  -4   8  -7    0.84    0.22
 -12  13  -1    1.13    0.21
 -12  13   1   -0.13    0.23
 -11  10  -8    0.39    0.21
 -11  13   1    0.03    0.26
  -3   8  -3    0.37    0.22
 -10  11  -7    0.99    0.26
  -8  10  -8    0.72    0.27
  -6   8  -9    1.11    0.27
  -6   9  -8    0.78    0.26
  -6  11  -2    2.72    0.31
  -6  11  -1    0.30    0.28
  -4   7  -8    1.66    0.21
  -4   9  -4    1.97    0.23
  -3   8  -2   33.12    0.26
 -10  10  -8    7.80    0.28
  -8   9  -9    4.73    0.26
  -8  12   1    1.04    0.28
  -7  11  -5    1.23    0.33
  -6  10  -6    8.00    0.32
  -5   7  -9    3.10    0.24
  -5   8  -8   18.02    0.27
  -5   9   4    0.16    0.22
  -4   9  -3    4.01    0.25
 -12  12  -4   -0.16    0.21
  -9   9  -9    1.67    0.28
  -9  12  -4    6.20    0.30
  -9  12   3   -0.22    0.26
  -8  11  -6   16.08    0.36
  -5  10  -2    9.52    0.28
  -4   9  -2   19.50    0.27
  -5   9  -6    5.58    0.28
 -10  12  -4    4.20    0.27
  -9  11  -6   16.40    0.34
  -9  12   2    0.03    0.29
  -7  11  -4    2.01    0.34
 -12  12  -3    0.33    0.21
 -11  12   4    3.86    0.28
  -8  11   4   45.93    0.38
  -7   8  -9    6.27    0.29
  -7   9  -8    1.03    0.27
  -7  11   2    1.75    0.25
  -6  10  -5    4.35    0.31
 -10  12  -3    0.93    0.27
  -8  10  -7    4.92    0.32
  -8  11  -5    0.60    0.33
  -7  11  -3    0.54    0.33
  -6   9  -7    8.37    0.30
 -12  11  -5   -0.28    0.20
 -11   9  -8    4.85    0.23
 -11  10  -7    1.12    0.25
 -11  12  -3    0.18    0.25
 -10   8  -9   -0.06    0.25
  -9  12  -1    1.39    0.33
  -7  10  -6    2.21    0.31
  -5   9  -5    4.04    0.27
  -5   9   3    0.62    0.22
  -4   8  -5    0.67    0.23
 -12  12  -2    0.47    0.21
 -11  12   3   -0.50    0.27
 -10  10  -7    0.39    0.29
 -10  12  -2    0.47    0.27
 -10  12   2    1.50    0.30
  -8   8  -9    2.43    0.29
  -7  11  -2   29.70    0.36
  -7  11  -1    0.16    0.30
  -6   7  -9    0.53    0.24
  -6  10  -4    1.49    0.30
  -5   8  -7   -0.16    0.23
  -4   6  -8    0.39    0.21
 -11  11  -5    0.58    0.23
 -11  12  -2   -0.20    0.26
 -10   9  -8    2.02    0.26
  -8  11  -4   13.25    0.38
  -5   6  -9   -0.19    0.21
 -12  10  -6    2.51    0.24
 -12  12  -1    0.78    0.22
 -12  12   2    3.32    0.26
 -11  12   2    1.53    0.27
 -10  11  -5    1.16    0.27
 -10  12  -1    0.17    0.29
  -9   9  -8    0.86    0.25
  -6  10  -3    6.48    0.30
 -12  12   0    2.42    0.22
 -12  12   1   -0.08    0.26
 -11  12  -1    0.32    0.25
 -11  12   1    0.26    0.29
  -8  10  -6    6.90    0.33
  -7   9  -7    3.61    0.31
  -6   9  -6   15.75    0.33
  -6  10   1    1.34    0.25
  -5   9   2    2.49    0.22
  -4   8  -4   34.53    0.30
 -12  11  -4    0.72    0.21
  -8  11   2    1.07    0.28
 -11   8  -8   -0.19    0.25
  -7   7  -9    3.72    0.26
  -5   9  -3    9.28    0.28
  -5   9   1    1.19    0.23
  -4   7  -6   41.93    0.29
  -4   8  -3   -0.36    0.22
 -11  11  -4    0.47    0.25
 -11  11   5    1.06    0.28
 -10  11  -4   14.01    0.33
  -7   8  -8    0.37    0.25
 -13  11  -2    0.49    0.20
 -12  11  -3   -0.33    0.23
 -12  11   5    0.06    0.25
 -11   9  -7    1.03    0.26
  -9  11  -3    0.95    0.32
  -9  11   3   -0.48    0.29
  -6   9   4   33.22    0.29
  -5   9  -2   21.87    0.28
  -5   9  -1    0.32    0.24
  -4   8  -2   -0.22    0.21
 -13  11   4    8.31    0.24
 -10  11   4    4.74    0.31
  -9   7  -9    0.14    0.26
  -6   6  -9    1.59    0.23
  -6   9  -5    5.96    0.28
  -4   8  -1    0.26    0.20
 -13  11  -1    0.59    0.21
 -12   8  -7    2.28    0.20
 -10   9  -7    1.27    0.27
 -10  11  -3   -0.11    0.29
  -9   9  -7    4.55    0.30
  -9  11  -2    5.99    0.36
  -8   8  -8    0.31    0.26
  -6   7  -8   13.52    0.28
  -4   5  -8    4.91    0.20
 -11  11   4    0.25    0.26
  -9  11   2    7.03    0.31
  -7  10  -3    6.03    0.29
  -7  10   2   23.61    0.32
  -5   8  -5    3.92    0.25
 -13  11   0    0.43    0.22
 -13  11   2    1.01    0.26
 -11  10  -5   -0.11    0.27
 -10  11   3   -0.27    0.28
  -9  10  -5    0.33    0.33
  -9  11   0   39.84    0.43
  -6   9  -4    4.10    0.28
  -5   6  -8    0.77    0.21
  -4   7  -5    6.95    0.20
 -12  11   3    0.42    0.28
 -11   7  -8   -0.02    0.25
 -13  10  -3    0.18    0.22
 -12  10  -4    2.36    0.23
 -10  11  -1    0.34    0.31
 -10  11   2   -0.35    0.30
  -7   6  -9   -0.37    0.24
  -7   8  -7    0.54    0.27
  -7  10  -1    0.39    0.28
 -12  11   2    2.74    0.27
 -11   8  -7    0.99    0.27
 -10  11   0    1.38    0.34
  -7   7  -8   12.64    0.30
  -7   9  -5    5.83    0.31
  -5   8  -4   11.15    0.27
 -12   7  -7   -0.55    0.20
 -11  10  -4    6.50    0.30
 -11  11   0    2.44    0.29
 -10   9  -6   74.03    0.47
  -9  10  -4    2.67    0.34
  -8   6  -9    1.08    0.26
  -4   7  -4    9.41    0.22
 -13  10  -2   -0.05    0.21
 -10   7  -8    1.61    0.29
 -10  10  -4   -0.06    0.31
  -6   9  -2    3.11    0.26
  -5   7  -6    1.28    0.23
 -12   8  -6   10.69    0.28
 -10   8  -7    4.46    0.27
  -9   7  -8    2.31    0.30
  -5   8  -3    1.06    0.24
 -10  10   5   -0.02    0.30
  -9  10  -3    1.25    0.35
  -8  10  -1    1.85    0.31
  -7   9  -4    1.12    0.30
  -6   6  -8   12.44    0.27
  -6   9  -1    0.99    0.23
  -5   8   2    4.10    0.21
 -13  10  -1    1.85    0.22
 -12  10   5    0.70    0.25
 -11  10  -3    0.64    0.29
 -10  10  -3    1.77    0.31
  -7   9   4   15.67    0.27
  -6   8  -5    8.27    0.27
  -5   6  -7    0.19    0.22
 -13  10   4    6.09    0.26
 -12  10  -2    0.19    0.26
 -11  10   5    0.23    0.31
  -9  10  -2   13.57    0.37
  -5   5  -8    0.74    0.19
 -13   9  -3    0.50    0.22
 -13  10   3    0.11    0.27
 -12   6  -7    2.21    0.23
 -12   9  -4    0.78    0.23
 -11   7  -7    0.61    0.25
 -11   8  -6   12.42    0.32
  -7   9  -3    2.06    0.30
  -5   8   0   11.08    0.24
 -13  10   1    0.21    0.21
 -12  10   4    0.35    0.28
 -10  10  -2   15.19    0.36
 -10  10   4   16.71    0.31
  -9  10  -1   -0.62    0.34
  -8   9  -4    1.60    0.31
  -7   7  -7    0.92    0.26
  -7   9   3    0.06    0.26
 -11  10   4    0.38    0.28
  -9  10   0    6.14    0.34
  -9  10   2   18.95    0.35
  -8   8  -6    4.82    0.31
  -7   6  -8    2.78    0.27
  -6   8  -4    2.67    0.27
 -12   7  -6    9.37    0.26
 -12   8  -5    0.54    0.25
 -12  10   0    0.88    0.27
 -12  10   3    0.06    0.27
 -11  10  -1   -0.58    0.29
 -10   8  -6    2.00    0.30
 -10  10   3    0.70    0.28
  -9   8  -6    1.05    0.30
  -7   9  -2    6.61    0.27
  -6   7  -6   14.10    0.26
 -13   9  -2    0.85    0.22
 -13   9   6    4.48    0.25
 -10   9  -4   14.51    0.36
 -10  10   0   10.64    0.38
 -10  10   2   10.99    0.34
  -9   9  -4    3.79    0.35
  -8   6  -8    3.00    0.28
  -8   7  -7    1.55    0.28
 -14   9   1    0.78    0.21
 -11  10   2   -0.65    0.32
  -7   9   0   13.59    0.31
  -5   7  -4   46.54    0.31
 -14   9   2    2.13    0.22
  -6   6  -7   -0.40    0.22
  -5  13  -1    0.27    0.07
  -4  13  -2    3.98    0.07
  -4  15 -11   -0.05    0.04
  -4  15 -10    0.09    0.05
  -4  15  -9    0.66    0.05
  -3  14 -13   -0.02    0.05
  -1  12 -14   -0.09    0.06
   1  10 -11    0.07    0.07
   2   8 -11    0.57    0.06
   2   8  -9    2.05    0.07
  -6  14  -2    1.44    0.09
  -5  14  -3    0.70    0.07
  -2  13  -6    2.65    0.09
   0   9  -3    0.09    0.05
   0  11 -13    0.00    0.07
   1   9 -14    0.22    0.08
   1   9  -6    3.01    0.07
   2   8 -10    0.71    0.06
  -5  15  -6    0.35    0.08
  -3  12  -2    7.42    0.10
  -3  14  -7    0.79    0.09
  -2  11  -2    1.09    0.07
   0  10 -15    0.55    0.08
  -3  14 -12    0.54    0.07
  -3  14  -8    6.37    0.11
  -2  12  -4   13.33    0.13
  -2  13  -7    1.35    0.10
  -1  12 -13    0.43    0.09
  -1  12  -7    0.06    0.11
   0  10  -5    0.51    0.09
   0  11 -12    1.35    0.09
  -7  15  -4    0.12    0.09
  -6  15  -5    0.14    0.10
  -4  12  -1    2.65    0.11
  -3  14  -9    1.48    0.10
   0  11  -9    0.23    0.12
  -3  14 -10    0.00    0.09
  -2  10  -1    0.11    0.08
  -2  13 -12    0.14    0.07
  -2  13  -8    0.68    0.11
  -1  11 -15    1.58    0.09
  -1  12  -8    0.49    0.14
   0  11 -10   11.71    0.15
   1   8  -5    0.62    0.08
   1   9 -13    1.69    0.11
   1   9  -7   -0.03    0.10
  -3  11  -1   22.24    0.14
  -2  13 -11    0.19    0.09
  -2  13  -9    3.36    0.13
  -1  10  -3    0.77    0.10
  -1  12  -9    0.08    0.12
   2   7 -12    2.04    0.10
   2   7  -8   12.85    0.11
  -6  13  -1    0.07    0.12
  -6  15  -6    0.54    0.12
  -5  15 -10    0.28    0.09
  -5  15  -9    2.76    0.10
  -2  13 -10    1.25    0.12
  -1  11  -5    1.27    0.12
   0  10 -14    0.45    0.10
   0  10  -6    2.10    0.13
   1   9 -12    2.92    0.12
   2   7 -11    2.76    0.12
   2   7  -9    0.24    0.11
  -6  14  -3   -0.22    0.13
  -5  13  -2   -0.36    0.14
  -4  10   1    0.04    0.11
  -2  12  -5    0.57    0.13
  -1  10 -16    0.15    0.11
   1   7  -4   20.14    0.13
   1   9 -11    0.31    0.13
   2   7 -10    2.41    0.11
  -2  11 -16    0.94    0.09
  -1   9  -2   31.06    0.16
  -1  11 -14    9.47    0.15
  -6  15  -7    0.01    0.12
  -4  14 -12    3.57    0.11
  -4  14  -7    0.63    0.15
  -3  13  -6    1.07    0.16
   0   8  -3    0.35    0.11
   0  10 -13    1.04    0.12
   1   8  -6    3.18    0.12
   2   6  -7    0.36    0.10
  -8  15  -5    0.71    0.13
  -7  15  -6    0.42    0.13
  -6  15 -10    0.41    0.11
  -5  14  -5    0.40    0.15
  -4  14 -11    0.57    0.11
  -4  14  -8    7.83    0.16
  -3  13 -13    1.09    0.11
  -1  11  -6    7.36    0.15
  -4  12  -2   58.46    0.24
  -4  13  -4   26.33    0.21
  -4  14 -10    0.20    0.12
  -4  14  -9    2.61    0.15
  -2  12  -6    0.52    0.15
  -1  10  -4    0.83    0.13
   0  10  -8    0.63    0.15
   1   8 -13    3.34    0.15
   2   6 -12    8.26    0.15
  -7  14  -3    0.50    0.16
  -6  14  -4    0.47    0.15
  -3  13  -7    6.51    0.19
  -1  11  -7    0.87    0.17
   1   8  -7    0.53    0.13
  -8  15  -6    0.43    0.12
  -5  13  -3    0.34    0.16
  -5  14  -6   10.71    0.20
  -3  11  -2  138.84    0.33
  -2  11  -4    6.00    0.16
  -1  10 -15    1.07    0.14
   0  10 -11    0.55    0.16
   1   7  -5    0.21    0.11
   2   6 -11    1.68    0.12
  -7  15  -9    0.29    0.12
  -7  15  -8    1.21    0.14
  -6  13  -2    5.53    0.16
  -3  13 -11    1.85    0.16
  -3  13  -8   14.27    0.21
  -2   9  -1    0.23    0.12
  -2  12 -12    0.68    0.17
  -1  11 -12    0.18    0.17
  -1  11  -8    2.52    0.19
   0   9 -14   -0.25    0.16
  -8  15  -7    0.79    0.13
  -5  14 -12    2.72    0.13
  -3  13 -10    3.86    0.17
  -3  13  -9    2.31    0.17
  -2  12  -8    6.68    0.21
  -6  14  -5    0.15    0.18
  -5  11   0  161.29    0.35
  -4  11  -1   25.03    0.19
  -2  12 -11    0.37    0.18
  -2  12 -10   14.87    0.22
  -2  12  -9    0.77    0.19
  -1  11 -10    4.82    0.20
  -1  11  -9    0.12    0.17
   0   8  -4    1.21    0.13
   1   8 -11    0.31    0.15
   1   8  -9    4.91    0.15
  -5  14 -11    0.11    0.13
  -5  14  -8    2.56    0.17
  -4  12  -3    3.48    0.20
  -4  13 -13    0.44    0.12
  -3  11 -16   -0.17    0.12
  -3  12 -14    7.74    0.18
  -2  10 -16   -0.07    0.13
   1   7  -6    4.84    0.13
  -5  14 -10    0.19    0.14
  -5  14  -9    6.60    0.18
  -2  11 -14    1.50    0.17
  -2  11  -5    2.96    0.18
  -7  13  -2    3.49    0.19
  -6  14  -6    0.11    0.19
  -5  13  -4    5.74    0.19
  -4  10   0    4.09    0.14
  -4  12 -15    0.17    0.14
   1   7 -13    2.03    0.16
  -8  14  -4    0.34    0.18
  -6  12  -1    0.22    0.16
  -5  12  -2    5.27    0.18
  -4  13 -12    5.12    0.16
  -1  10  -6   19.90    0.21
   2   5 -11    2.09    0.14
   2   5  -9    5.59    0.13
  -7  14  -5    0.42    0.17
  -6  14 -11   -0.10    0.14
  -4  13  -7    2.57    0.22
  -3  12  -6    1.07    0.21
  -2  11  -6   12.16    0.22
  -1  10 -13    0.51    0.17
   0   8  -5    1.69    0.15
   0   9  -8    0.29    0.18
   2   5 -10    8.42    0.14
  -4  13 -11    5.46    0.19
  -4  13  -8   13.96    0.24
  -2  11 -13    0.19    0.19
  -1   9  -4   29.71    0.20
   0   8 -14   -0.13    0.18
   0   9 -11   -0.35    0.18
   0   9 -10    2.46    0.20
   1   7 -12    6.19    0.18
  -6  14 -10    5.02    0.16
  -5  13 -13    0.41    0.14
  -5  13  -5    0.75    0.20
  -4  11  -2   62.47    0.28
  -4  12  -4  119.11    0.39
  -4  13 -10   -0.16    0.17
  -4  13  -9    2.34    0.19
  -3  12 -12    7.21    0.20
  -3  12  -7    8.31    0.23
  -2  10 -15   -0.48    0.17
  -1  10  -7    0.43    0.18
   1   7  -8   12.91    0.17
  -7  14  -6    3.79    0.19
  -2  11  -7    0.09    0.21
  -1  10 -12   -0.56    0.19
   1   7 -11    0.81    0.16
  -7  14 -11    0.48    0.14
  -6  13  -4   -0.05    0.20
  -5  11  -1    9.29    0.19
  -3  10  -2   43.42    0.23
  -3  12 -11    0.53    0.19
  -3  12  -8    8.43    0.25
  -1  10  -8   22.82    0.23
   1   7 -10    3.18    0.16
   1   7  -9    2.56    0.15
  -5  13 -12    2.05    0.16
  -3  12 -10    0.75    0.21
  -2   9 -16   -0.10    0.18
  -2  11 -11    1.74    0.23
  -2  11  -8    7.49    0.24
  -1  10  -9   -0.17    0.20
   0   8 -13    4.32    0.20
   0   8  -6   30.05    0.20
  -6  12  -2   11.34    0.22
  -3  11 -14    0.50    0.20
  -2  11  -9    2.04    0.23
  -1   9 -14    0.48    0.17
  -1   9  -5    1.47    0.16
  -9  14  -6   -0.28    0.15
  -6  13 -13    0.19    0.14
  -5  13  -7    3.25    0.24
  -4  10  -1   -0.05    0.15
  -4  12 -13    0.38    0.16
  -8  14  -9    0.64    0.18
  -8  14  -7    1.28    0.19
  -6  13  -5    0.02    0.20
  -5  13  -8   12.35    0.25
  -3  11  -5    0.59    0.20
  -2  10  -5    0.27    0.18
   0   8 -12    0.22    0.18
   0   8  -7    5.80    0.17
  -9  14  -8    0.07    0.16
  -8  14  -8    0.98    0.18
  -5  10   0    0.46    0.14
  -5  12 -14    0.87    0.16
  -5  13  -9   -0.27    0.20
  -4  11  -3    4.69    0.19
  -4  12  -6   24.27    0.28
  -1   8 -15    0.40    0.20
   1   6 -12    5.01    0.16
  -7  13  -4    4.85    0.19
  -6  13 -12    2.33    0.17
  -5  12  -4   29.95    0.28
   0   8 -11    1.17    0.18
   0   8  -8   13.29    0.20
  -6  13  -6    1.80    0.22
  -4   9   0    0.70    0.14
  -4  12  -7    9.11    0.26
  -2  10 -13    0.30    0.21
   0   8 -10   -0.32    0.18
   1   6  -8   29.44    0.21
  -6  13 -11    1.60    0.17
  -5  11  -2   12.22    0.21
  -4  12 -11    6.22    0.22
  -2  10  -6    9.61    0.20
  -1   8  -4    7.81    0.16
  -1   9 -12   -0.38    0.21
   1   6 -10    0.57    0.16
   1   6  -9    1.28    0.16
  -7  12  -2   22.65    0.25
  -7  13 -12    6.49    0.18
  -6  11  -1   -0.08    0.17
  -5  12 -13    0.91    0.16
  -4  12  -8    0.64    0.24
  -6  12 -14    6.86    0.17
  -6  13 -10    7.36    0.22
  -6  13  -9    2.94    0.20
  -5  11 -15    0.16    0.18
  -5  12  -5    2.11    0.23
  -3   9 -16    1.11    0.18
  -2  10  -7    0.56    0.22
  -1   9  -8    8.28    0.22
   0   7 -13    1.65    0.19
  -9  13  -4    2.10    0.22
  -4  10  -2   41.99    0.26
  -3  11 -11    0.62    0.24
  -3  11  -8    3.13    0.25
  -2   9  -4   65.54    0.28
   0   7  -6    2.34    0.15
  -7  13 -11    0.60    0.16
  -7  13  -6    4.15    0.24
  -5  12 -12    0.25    0.19
  -3   9  -2   14.39    0.18
  -3  10  -4   54.95    0.29
  -3  11 -10    8.62    0.27
  -2  10 -10   16.34    0.27
  -2  10  -9    0.84    0.21
  -1   8  -5    0.01    0.15
   0   7 -12    2.80    0.20
   1   5 -12    3.15    0.18
  -8  13 -11    0.32    0.16
  -7  13 -10    1.58    0.18
  -7  13  -7    0.46    0.23
  -6  12 -13    3.00    0.17
  -6  12  -4    0.98    0.21
  -5  10 -16    0.89    0.16
  -5  10  -1    0.18    0.18
  -4  11  -5    9.42    0.24
  -9  13  -5    1.95    0.21
  -8  13  -6    0.06    0.21
  -7  13  -9    0.27    0.18
  -1   8 -13    0.18    0.19
   0   7 -11    5.20    0.21
 -10  13  -6    0.18    0.17
  -8  13 -10    0.13    0.17
  -7  11  -1    0.20    0.21
  -6  11  -2    3.22    0.21
  -5  12 -10   18.69    0.27
  -5  12  -9    2.84    0.24
  -5  12  -8   45.38    0.36
  -3  10  -5    0.20    0.21
  -2   9  -5    0.93    0.19
 -10  13  -7    0.52    0.17
  -8  13  -8    2.94    0.22
  -8  13  -7    1.09    0.21
  -7  12 -13    1.76    0.17
  -6  12 -12    8.53    0.21
  -6  12  -5    1.46    0.25
  -4   9 -16    0.21    0.18
  -4   9  -1   -0.28    0.16
  -4  11 -12    1.43    0.22
  -4  11  -6   94.22    0.40
  -3   9 -15    0.16    0.19
  -2   9 -13    0.41    0.22
  -1   8  -6    5.65    0.18
   0   7 -10    5.87    0.18
   0   7  -9    1.64    0.17
  -9  13  -9    1.19    0.19
  -9  13  -8    3.21    0.21
  -4   8 -17    0.42    0.16
  -4  10  -3    4.79    0.19
  -2   8  -3    0.42    0.14
  -1   8 -12    1.82    0.21
   0   6 -13    0.57    0.20
  -7  12  -4    2.97    0.24
  -5   9   0    4.97    0.16
  -5  11  -4  136.74    0.44
  -4  11 -11    2.01    0.25
  -4  11  -7    2.16    0.25
  -3  10 -12    3.42    0.27
  -3  10  -6   15.10    0.25
  -2   9  -6    7.46    0.21
  -1   8  -7    0.62    0.19
  -7  12 -12    7.71    0.20
  -6  11 -14    3.44    0.18
  -5  10 -15    1.66    0.19
  -5  11 -13    0.44    0.20
  -4  10 -14    0.36    0.23
  -4  11 -10    2.50    0.27
  -1   8 -11    4.24    0.22
  -6  12 -10    9.71    0.25
  -4  11  -9   -0.30    0.26
  -1   8  -8   10.56    0.22
  -8  12 -12    1.07    0.18
  -7  11 -14   10.74    0.20
  -6  12  -8   20.37    0.31
  -5   9 -16   -0.08    0.18
  -5  10  -2   10.45    0.21
  -3   9 -14    0.86    0.22
  -2   8 -14    6.74    0.22
  -2   9  -7   -0.35    0.18
   0   6 -12    8.50    0.22
  -8  12  -4    1.95    0.25
  -7  11  -2   31.69    0.27
  -7  12 -11    2.88    0.20
  -7  12  -5    0.19    0.22
  -3  10 -10    6.78    0.25
  -3  10  -9   -0.37    0.26
  -3  10  -8   11.00    0.27
  -2   9 -10    0.82    0.24
  -2   9  -9    0.67    0.23
  -2   9  -8    7.98    0.24
  -6  10 -15    0.82    0.17
  -6  10  -1    0.19    0.18
  -2   8  -4    2.39    0.16
  -1   7 -13    1.24    0.22
  -9  12 -11    0.45    0.16
  -8  12 -11    1.06    0.18
  -7  12  -6    8.57    0.27
  -5  11 -11    0.09    0.22
  -3   9  -4   10.05    0.19
  -2   7 -15   -0.08    0.23
   0   6 -11    4.07    0.19
  -8  12  -5    4.58    0.24
  -7  12  -9    1.66    0.22
  -5  11  -6   52.77    0.35
  -4   8 -16    0.45    0.20
  -3   8 -15    1.24    0.19
  -3   9 -13    0.61    0.24
 -11  12  -6    1.75    0.18
  -8  12 -10    5.14    0.20
  -7  11 -13   -0.05    0.17
  -6  11  -4  101.74    0.40
  -5  11 -10   24.73    0.32
  -5  11  -7    5.15    0.27
  -4  10  -5    2.96    0.23
  -3   7 -16   -0.30    0.22
  -1   7 -12    0.86    0.21
   0   5 -13   -0.43    0.20
   0   6 -10    3.58    0.18
   0   6  -8   12.14    0.18
 -10  12  -9    0.62    0.20
 -10  12  -5   -0.54    0.23
  -9  12 -10    1.64    0.18
  -9  12  -5    1.20    0.22
  -8  11 -13    0.52    0.17
  -8  11  -2   11.13    0.24
  -8  12  -6   10.30    0.27
  -5  10  -3    8.02    0.20
  -5  11  -9    0.85    0.29
  -5  11  -8   17.04    0.32
  -1   7  -6    3.60    0.17
  -8  12  -7   -0.57    0.25
  -6  10 -14   24.83    0.25
  -5   9 -15    1.00    0.20
  -5   9  -1   -0.16    0.17
  -3   9  -5    2.78    0.20
 -10  12  -8    0.81    0.20
 -10  12  -7    0.16    0.21
 -10  12  -6   -0.51    0.20
  -6   9   0    0.27    0.19
  -5  10 -13    0.90    0.25
  -4  10 -11   -0.34    0.25
  -4  10  -6   56.60    0.33
  -1   7 -11    0.84    0.20
  -9  12  -8   -0.16    0.22
  -9  12  -7    0.91    0.22
  -7  10  -1    0.42    0.20
  -7  11 -12   21.25    0.27
  -6  11 -11    2.68    0.22
  -5   8 -16    1.68    0.19
  -4  10 -10   26.29    0.34
  -2   7 -14   -0.11    0.23
  -2   8  -6   31.26    0.25
   0   5 -12    1.38    0.18
  -8  11 -12   11.02    0.22
  -4  10  -9   -0.40    0.28
  -4  10  -8   32.97    0.33
  -3   9 -11   -0.12    0.26
  -3   9  -6    3.07    0.21
  -1   7 -10   -0.37    0.19
  -7  11  -4    1.82    0.23
  -6   9 -15    0.90    0.20
  -5  10 -12   14.68    0.28
  -5  10  -4    0.24    0.22
  -2   6 -15    0.70    0.23
  -6  11  -9    0.14    0.26
  -6  11  -8   61.05    0.41
  -6  11  -7    1.68    0.29
  -3   9  -8   23.05    0.28
  -3   9  -7    2.19    0.21
  -3   6 -16    4.32    0.23
  -2   8  -9    0.39    0.22
  -2   8  -8    1.09    0.19
  -9  11 -11    0.42    0.18
  -8  11 -11    0.70    0.20
  -7  11 -10    1.80    0.24
  -5  10 -11    3.94    0.27
  -2   7 -13    0.34    0.22
  -1   5 -14   45.34    0.30
  -7  10 -13   -0.03    0.19
  -5   9  -2   23.18    0.22
  -4   9 -12    5.98    0.28
   0   5 -10   48.45    0.25
  -8  10 -13    0.66    0.18
  -8  11 -10    1.39    0.22
  -7  10  -2    3.41    0.23
  -7  11  -6    2.27    0.27
  -6  10 -12   10.72    0.26
  -5   8 -15    0.92    0.22
  -5  10 -10   51.02    0.40
  -5  10  -6    5.43    0.25
  -4   8 -14    0.61    0.25
  -3   8  -4   26.62    0.22
   0   5  -9    4.34    0.18
 -11  11  -7   -0.54    0.19
 -11  11  -6    1.11    0.20
 -11  11  -5    0.23    0.21
 -10  11  -4   14.30    0.28
  -9  11 -10    2.50    0.19
  -9  11  -4    5.39    0.27
  -7  11  -8   34.95    0.35
  -5   7 -16    0.56    0.19
 -10  11  -9    1.37    0.22
  -8  11  -9    1.30    0.25
  -5   9 -13    2.32    0.26
  -5  10  -8   15.60    0.31
  -5  10  -7    8.96    0.26
  -4   9  -5    2.06    0.21
  -3   7 -14    0.49    0.24
  -2   7 -12   -0.48    0.22
  -1   6 -11    1.21    0.21
 -10  11  -8    0.96    0.22
 -10  11  -5    0.59    0.23
  -9  11  -5    2.56    0.24
  -8   9 -14    1.79    0.18
  -8  11  -6   15.19    0.28
  -7   9 -14    0.96    0.18
  -7  10 -12    9.06    0.25
  -6   8 -15   -0.19    0.21
  -4   7 -15    0.41    0.22
 -10  11  -6    6.45    0.25
  -9  10 -12    0.02    0.18
  -9  11  -8    7.45    0.27
  -6   7 -16   -0.09    0.17
  -4   6 -16    1.16    0.22
  -4   9 -10    2.07    0.27
  -4   9  -6    3.20    0.22
  -3   8  -5    3.31    0.19
  -1   5 -13    2.27    0.21
  -9  11  -7    0.22    0.24
  -9  11  -6   15.01    0.27
  -2   7 -11    0.17    0.22
  -1   6 -10   56.51    0.28
 -10  10 -11    4.97    0.19
  -7  10 -11    1.56    0.23
  -6  10 -10    0.01    0.24
  -5   8 -14    1.36    0.25
  -5   9 -12    0.88    0.27
  -4   9  -9    6.88    0.25
  -4   9  -8    1.82    0.26
  -1   6  -9    3.95    0.18
  -6  10  -9    0.67    0.30
  -3   7 -13    1.30    0.25
  -3   8 -10    6.95    0.25
  -3   8  -6    3.31    0.19
  -2   6 -13    1.59    0.24
  -2   7  -6    9.97    0.18
   0   4 -11    7.10    0.17
  -9  10 -11    0.05    0.18
  -8  10 -11    0.66    0.22
  -6   9  -2    3.28    0.20
  -6  10  -7   10.27    0.29
  -5   7 -15   -0.51    0.22
  -3   8  -9   -0.34    0.23
  -2   7  -9    0.80    0.20
  -8   9 -13    0.09    0.18
  -7  10 -10    4.36    0.25
  -5   9 -11    0.44    0.29
  -3   8  -8    2.79    0.20
  -2   7  -8    0.27    0.19
  -1   5 -12    4.60    0.21
 -10  10 -10    0.58    0.19
  -6   9 -12    4.44    0.26
  -4   7 -14    0.87    0.23
  -2   5 -14    0.30    0.21
 -11  10  -8    0.32    0.20
 -10  10  -3    2.64    0.24
  -9  10 -10    9.72    0.22
  -9  10  -3   -0.29    0.23
  -8  10 -10    5.35    0.25
  -7  10  -9    2.99    0.27
  -7  10  -5    2.42    0.25
  -6   6 -16    0.66    0.18
  -5   9 -10    1.14    0.28
  -4   5 -16    0.53    0.22
  -3   6 -14    3.48    0.26
 -11  10  -4    3.75    0.24
  -8   8 -14   -0.04    0.17
  -7  10  -8    2.85    0.28
  -5   9  -5    2.82    0.20
  -4   6 -15    0.32    0.19
  -3   7 -12    0.42    0.24
  -2   6 -12   22.01    0.25
 -11  10  -7    0.99    0.21
  -9   9 -12    1.35    0.18
  -8  10  -9    3.79    0.25
  -7   7 -15   -0.27    0.20
  -7  10  -7    4.91    0.29
  -6   9  -3    4.14    0.20
  -5   9  -6    4.31    0.23
  -4   8 -11    1.81    0.27
  -4   8  -4   31.01    0.24
  -3   5 -15    0.01    0.23
  -1   4 -13    7.08    0.22
  -1   5 -11    1.77    0.19
 -11  10  -6    5.95    0.22
 -10  10  -4    0.13    0.25
  -9  10  -9    2.51    0.24
  -9  10  -4    1.37    0.26
  -8   9 -12   -0.60    0.21
  -6   9 -11    3.30    0.26
  -5   8  -2    0.23    0.18
  -5   9  -8    2.89    0.27
  -5   9  -7    6.27    0.26
 -10   9 -11    3.96    0.19
 -10  10  -8    5.96    0.24
  -8  10  -8   -0.01    0.28
  -8  10  -5    1.22    0.24
  -7   9  -2    5.39    0.22
  -5   5 -16    0.98    0.21
  -5   7 -14    2.12    0.24
  -4   7 -13   -0.35    0.24
 -10  10  -7    0.62    0.23
 -10  10  -6    0.32    0.24
  -9  10  -5    1.35    0.25
  -8  10  -6    7.97    0.27
  -4   8 -10    0.55    0.23
  -4   8  -5    1.02    0.20
  -1   5 -10    5.37    0.19
  -9  10  -6    3.16    0.25
  -7   8 -13    0.30    0.21
  -7   9 -11    2.10    0.24
  -4   8  -9    1.10    0.24
  -3   6 -13    1.53    0.22
  -2   5 -13    0.23    0.21
  -9   9 -11    0.72    0.19
  -6   7 -14    1.26    0.25
  -4   6 -14    0.80    0.23
  -4   8  -8    4.75    0.23
  -4   8  -6   20.54    0.24
  -3   7 -10    1.13    0.23
  -3   7  -5    0.32    0.17
 -12   9  -6    0.73    0.18
 -11   9  -9   -0.36    0.17
 -10   9 -10    2.62    0.20
  -4   5 -15    0.82    0.22
  -4   8  -7   -0.24    0.19
  -1   4 -12   37.58    0.24
 -12   9  -5    0.14    0.20
  -8   7 -14    0.47    0.17
  -8   9  -2   13.42    0.23
  -7   6 -15    0.78    0.20
  -7   9 -10    7.55    0.28
  -6   8 -12    6.80    0.28
  -6   9  -6   16.07    0.27
  -3   5 -14    2.43    0.25
  -3   7  -9   -0.28    0.21
  -3   7  -6   23.58    0.22
  -9   9 -10    5.35    0.22
  -6   9  -7    7.55    0.25
  -9   8 -12    1.74    0.19
  -9   9  -2   63.24    0.32
  -8   9 -10    3.24    0.22
  -7   8 -12    0.24    0.22
  -7   9  -9    2.83    0.28
  -2   5 -12   10.44    0.22
 -10   9  -9   -0.19    0.19
  -8   8 -12    2.06    0.22
  -6   4 -16   -0.05    0.17
  -5   6 -14    0.45    0.24
 -11   9  -7    0.46    0.21
 -11   9  -4    1.86    0.26
 -10   8 -11    2.58    0.18
  -9   7 -13    0.39    0.17
  -9   9  -9    1.04    0.22
  -8   9  -9    5.77    0.27
  -8   9  -3    1.45    0.21
  -6   8 -11    0.49    0.28
  -5   5 -15    0.22    0.22
  -4   7 -11    0.26    0.23
 -11   9  -6    0.19    0.21
 -11   9  -5   -0.19    0.20
  -7   9  -7    3.55    0.27
  -5   8  -9    0.42    0.23
  -8   9  -8    1.04    0.28
  -8   9  -4    1.61    0.23
  -7   7 -13    0.81    0.22
  -5   8  -8   14.29    0.27
  -5   8  -5    2.23    0.18
  -3   6 -11    0.44    0.22
  -2   4 -13   -0.13    0.20
  -2   5 -11    0.77    0.20
 -10   7 -12    1.82    0.16
 -10   9  -7    1.30    0.24
 -10   9  -4   11.46    0.28
  -9   9  -8   -0.47    0.26
  -7   5 -15    1.21    0.19
  -5   8  -7    0.01    0.22
  -5   8  -6    0.98    0.20
  -4   5 -14    2.59    0.23
  -4   7 -10    6.65    0.25
 -12   8  -7    2.73    0.19
 -10   9  -6   56.66    0.35
 -10   9  -5    1.16    0.22
  -8   8 -11   -0.29    0.22
  -6   8  -3    0.82    0.18
  -3   4 -14   -0.08    0.21
  -1   4 -10    3.11    0.17
 -10   8 -10    0.98    0.18
  -6   3 -16    2.43    0.17
  -4   7  -9    0.41    0.21
 -12   8  -6    7.01    0.20
  -9   7 -12    1.37    0.18
  -8   8  -1    0.19    0.18
  -7   8 -10   -0.63    0.24
  -6   7 -12    0.80    0.26
  -6   8  -9    0.69    0.27
  -5   6 -13   -0.37    0.23
  -5   7 -11    0.88    0.26
  -2   5 -10    7.73    0.18
 -12   8  -5    0.52    0.19
 -12   8  -4    3.97    0.22
  -9   8 -10    2.53    0.22
  -5   4 -15   -0.30    0.19
  -4   7  -8    1.14    0.20
  -4   7  -5    6.18    0.17
 -10   8  -9    0.45    0.19
  -9   6 -13    0.66    0.17
  -8   7 -12    7.12    0.23
  -6   8  -8    2.01    0.25
  -5   5 -14    0.58    0.21
  -4   7  -7    1.38    0.19
  -3   5 -12    3.18    0.20
  -3   6  -9   -0.23    0.18
  -2   4 -12    1.30    0.19
 -10   7 -11    0.56    0.17
  -9   8  -1    5.27    0.22
  -7   4 -15    0.12    0.17
  -7   8  -9    5.63    0.27
  -6   4 -15    0.60    0.20
  -6   8  -7    0.63    0.23
 -11   8  -7   -0.11    0.20
 -10   6 -12    2.01    0.17
  -8   6 -13   -0.05    0.17
  -6   5 -14    2.07    0.22
  -6   7 -11    0.52    0.27
  -4   3 -15    2.05    0.23
  -4   5 -13    0.67    0.21
  -3   6  -8    0.42    0.18
  -9   8  -9    0.46    0.20
  -8   8  -9    2.40    0.25
  -8   8  -2    0.15    0.19
  -7   5 -14   -0.43    0.20
  -4   4 -14    1.08    0.23
 -11   8  -6    7.79    0.22
 -10   8  -2    4.82    0.22
  -9   7 -11    1.09    0.20
  -7   7 -11   -0.23    0.23
  -5   7  -9    1.99    0.23
  -3   4 -13    4.00    0.20
 -12   7  -7   -0.35    0.18
 -11   8  -5    1.46    0.19
 -11   8  -4    2.23    0.23
 -10   7 -10    0.81    0.17
  -9   8  -8   -0.13    0.25
  -8   7 -11    0.96    0.22
  -3   5 -11    2.16    0.19
  -9   5 -13   -0.17    0.16
  -9   6 -12    3.04    0.18
  -7   8  -6    0.84    0.22
  -6   7 -10    0.08    0.26
  -5   3 -15    1.73    0.21
  -4   6 -10    1.08    0.22
  -2   4 -11    4.88    0.18
 -10   8  -6    0.81    0.22
 -10   8  -3   -0.43    0.21
  -9   8  -3    3.94    0.21
  -6   3 -15    0.82    0.19
  -6   6 -12    1.23    0.25
  -5   4 -14    1.03    0.21
  -5   5 -13    0.48    0.22
  -5   7  -8    0.64    0.19
 -10   8  -5    6.68    0.22
 -10   8  -4    0.71    0.21
  -8   6 -12    0.95    0.20
  -8   8  -4    3.23    0.20
  -7   6 -12    1.17    0.23
  -5   6 -11    0.57    0.23
  -5   7  -7    2.08    0.19
 -10   5 -12    1.22    0.16
  -8   5 -13    0.29    0.16
  -8   7 -10    0.85    0.22
  -8   8  -5    0.26    0.21
  -7   7 -10    1.95    0.24
 -12   6  -8    5.47    0.16
 -10   7  -9    0.32    0.19
  -7   4 -14    1.68    0.20
  -7   7  -1    0.23    0.15
  -6   4 -14    0.16    0.20
  -2   3 -12   25.29    0.22
  -2   4 -10    1.68    0.17
  -7   2 -15    1.02    0.15
  -5   2 -15    2.26    0.20
  -4   3 -14    4.60    0.22
 -11   7  -7   -0.10    0.20
  -9   4 -13    0.33    0.15
  -9   6 -11    0.01    0.19
  -9   7  -9    0.26    0.21
  -6   2 -15    0.67    0.17
  -6   6 -11   -0.19    0.24
  -5   6 -10    1.45    0.22
  -4   6  -8    0.54    0.18
  -3   2 -14    0.53    0.19
  -2   2 -13    4.20    0.19
 -11   6  -9    0.69    0.15
  -9   5 -12    0.21    0.16
  -8   3 -14   -0.41    0.16
  -3   3 -13    5.43    0.19
 -12   6  -7    2.09    0.18
  -7   6 -11   -0.40    0.23
  -4   6  -6   -0.01    0.15
  -2   4  -9    7.38    0.16
 -11   5 -10    0.79    0.15
 -10   4 -12    0.09    0.15
 -10   5 -11    0.18    0.15
  -9   7  -8    2.18    0.23
  -7   7  -8   10.76    0.26
  -6   7  -6    9.00    0.21
  -5   3 -14    0.88    0.18
  -8   5 -12    6.80    0.21
  -7   3 -14    2.53    0.19
  -6   3 -14    2.45    0.20
  -6   6 -10    0.70    0.23
  -5   1 -15   -0.53    0.18
  -3   4 -11    1.10    0.16
 -12   6  -6   13.59    0.22
  -9   6 -10    0.64    0.20
  -7   5 -12    0.34    0.22
  -7   7  -7    1.58    0.22
  -6   1 -15    0.98    0.17
  -6   4 -13    0.22    0.21
  -2   3 -11    0.02    0.14
 -10   7  -6    1.83    0.22
  -9   7  -7    0.89    0.23
  -8   2 -14    0.30    0.15
  -8   7  -2    0.77    0.17
  -7   7  -3   -0.27    0.16
  -3   5  -7    0.17    0.13
  -9   5 -11    0.31    0.18
  -9   7  -2    0.93    0.19
  -8   7  -7   -0.47    0.22
  -5   6  -8    1.15    0.18
 -11   5  -9   -0.09    0.15
  -6   6  -9    1.37    0.21
  -3   3 -12    9.69    0.20
  -2   2 -12   22.96    0.20
 -12   5  -7   -0.18    0.18
 -12   6  -3    1.25    0.20
 -11   4 -10   -0.25    0.14
 -10   5 -10   -0.22    0.17
  -9   6  -9    0.64    0.19
  -9   7  -5    0.73    0.22
  -8   7  -5   -0.01    0.20
  -8   7  -4    0.61    0.19
  -7   2 -14    0.02    0.17
  -6   5 -11    1.86    0.22
  -5   2 -14    0.61    0.19
  -5   6  -7    0.01    0.17
  -3   4 -10    2.57    0.16
 -10   4 -11   -0.37    0.15
  -9   7  -4    0.23    0.19
  -8   5 -11   -0.11    0.19
  -6   2 -14    0.46    0.18
  -5   4 -12    1.52    0.21
  -8   4 -12    3.60    0.19
  -8   6  -9   -0.05    0.23
  -7   6  -9    0.38    0.21
  -5   5 -10    2.48    0.20
  -4   4 -11    0.04    0.18
  -7   3 -13    0.39    0.19
  -6   6  -8    7.02    0.19
  -4   1 -14   -0.02    0.19
 -11   5  -8    1.98    0.16
  -9   3 -12    0.37    0.14
  -9   5 -10    1.85    0.20
  -9   6  -8    3.23    0.23
  -4   5  -8    3.84    0.17
 -10   5  -9    0.10    0.18
  -9   4 -11    0.06    0.17
  -7   6  -8    1.72    0.22
  -6   6  -7   -0.20    0.18
  -4   3 -12    1.14    0.18
 -11   4  -9    0.84    0.14
 -11   6  -3    0.35    0.21
 -10   3 -11    0.23    0.14
  -8   5 -10    7.49    0.24
  -6   5 -10    0.48    0.19
  -5   1 -14    0.54    0.20
  -4   2 -13    0.37    0.18
  -3   3 -11    1.60    0.16
 -12   5  -5   -0.13    0.17
 -10   4 -10    0.30    0.16
  -9   6  -7    0.07    0.21
  -7   6  -1    0.61    0.13
  -5   5  -9    0.37    0.16
  -4   5  -7    0.59    0.13
  -2   2 -11    0.44    0.14
 -13   4  -3    1.08    0.16
  -8   4 -11    0.09    0.18
  -7   0 -14    0.72    0.14
  -6   6  -5    0.54    0.16
  -3   1 -13    4.50    0.17
 -10   5  -8    0.63    0.18
  -9   2 -12    0.44    0.14
  -8   6  -7    0.22    0.19
  -7   2 -13   -0.06    0.18
  -6   4 -11    0.39    0.20
  -4   0 -14   -0.48    0.17
  -2   1 -12   13.32    0.18
 -12   5  -2    0.47    0.18
 -10   6  -4   -0.12    0.19
  -7   4 -11    0.75    0.22
  -6   0 -14    0.72    0.16
  -6   2 -13    0.36    0.18
  -5   5  -8    0.19    0.16
 -11   4  -8    3.47    0.16
  -8   5  -9    0.46    0.23
  -5   0 -14    6.99    0.20
 -11   3  -9    0.21    0.14
 -10   4  -9    0.65    0.18
  -9   3 -11   -0.08    0.16
  -7   5  -9    0.49    0.19
  -7   6  -3    1.36    0.14
  -4   3 -11    2.96    0.17
 -10   5  -7    0.39    0.20
  -9   5  -8   -0.01    0.21
  -9   6  -3    0.35    0.18
  -8   0 -13    0.61    0.15
  -6  -1 -14    0.62    0.16
  -5   4 -10   -0.22    0.18
  -4   1 -13   -0.30    0.18
  -4   4  -9   -0.29    0.14
 -11   5  -5    0.18    0.18
  -7   1 -13    0.48    0.17
  -4   2 -12    0.16    0.17
 -13   3  -3    1.38    0.14
 -10   1 -11   -0.16    0.13
  -8   3 -11    0.40    0.18
  -6   4 -10    5.32    0.21
  -5  -1 -14   10.09    0.19
  -3   0 -13    0.02    0.16
  -7   4 -10    0.39    0.21
  -6   1 -13    0.26    0.16
  -3   2 -11    0.99    0.15
 -11   2  -9   -0.02    0.14
 -11   3  -8    5.06    0.16
 -10   4  -8   -0.49    0.18
  -9   4  -9    0.94    0.18
  -7   3 -11    1.39    0.21
  -5   2 -12    1.65    0.18
  -4   4  -8    1.86    0.15
 -10   2 -10    8.60    0.17
  -6   2 -12    0.18    0.19
  -6   5  -7    0.70    0.15
  -5   4  -9    0.33    0.17
  -5   5  -5    0.05    0.12
  -2   0 -12   -0.16    0.15
 -12   4  -3    1.12    0.17
 -10   3  -9    1.17    0.17
 -10   5  -5    0.81    0.19
 -11   1  -9    0.18    0.14
  -8   4  -9    0.49    0.21
  -6   0 -13    0.57    0.16
  -6   4  -9    1.12    0.19
  -4   0 -13    1.45    0.17
 -12   3  -5    1.00    0.18
  -8   2 -11    1.10    0.19
  -7  -1 -13    0.77    0.16
  -5   0 -13   -0.30    0.18
 -11   2  -8    0.74    0.15
 -11   4  -5    0.38    0.19
 -10   1 -10    0.82    0.14
 -10   4  -7    0.51    0.20
 -10   5  -3   -0.37    0.18
 -10   5  -1    1.60    0.16
  -9   4  -8   -0.36    0.19
  -8   3 -10    0.04    0.19
  -7   1 -12    1.21    0.19
  -4   1 -12   35.92    0.25
  -4   2 -11    3.94    0.16
 -12   2  -6    0.81    0.16
  -7  -2 -13    0.87    0.14
 -10   2  -9    0.32    0.16
  -9   2 -10    5.61    0.19
  -9   3  -9    0.46    0.18
  -6  -1 -13    1.81    0.16
  -6   3 -10    3.89    0.20
  -8   4  -8    0.35    0.19
  -5   2 -11   -0.15    0.18
  -4  -1 -13   -0.24    0.17
  -3   0 -12  601.16    0.68
 -10   0 -10    0.78    0.14
  -9   4  -7    1.47    0.22
  -9   5  -3    1.56    0.16
  -8  -1 -12    2.13    0.16
  -3   1 -11    1.04    0.15
  -2   1 -10    0.50    0.13
 -12   2  -5    0.36    0.16
 -12   3  -3   -0.16    0.16
 -11   1  -8    0.50    0.14
  -8   1 -11    0.67    0.19
  -8   5  -1    1.31    0.14
 -12   3  -2    0.37    0.19
 -11   2  -7   -0.17    0.15
  -8  -2 -12    0.01    0.14
  -8   3  -9    0.38    0.22
  -2   0 -11    1.61    0.13
 -10   1  -9    0.62    0.16
 -10   3  -7    1.57    0.20
  -9   1 -10    2.29    0.18
  -9   3  -8    1.51    0.20
  -6  -3 -13    2.06    0.16
  -5  -2 -13    0.18    0.19
  -5   3  -9    0.50    0.15
  -4   2 -10    1.15    0.15
 -10   2  -8   -0.05    0.18
  -9   2  -9    0.37    0.18
  -7   3  -9    0.39    0.21
  -7   4  -7   -0.32    0.18
  -6   0 -12    0.56    0.18
  -6   3  -9    0.09    0.19
  -4  -2 -13   -0.02    0.17
  -3   2  -9    0.63    0.13
  -7  -1 -12    0.36    0.17
  -7   2 -10    0.20    0.21
  -6   1 -11    1.82    0.21
 -11   1  -7    0.43    0.15
 -10   0  -9   -0.18    0.15
  -9   0 -10    0.70    0.16
  -8   3  -8    0.75    0.23
  -6   4  -6    0.92    0.16
  -5   1 -11    1.31    0.18
  -8   1 -10    3.75    0.22
  -7  -2 -12    1.04    0.17
  -3   1 -10    0.24    0.15
  -8   2  -9    0.16    0.23
  -7  -4 -12    1.61    0.14
  -7  -3 -12    0.54    0.15
  -7   3  -8    0.53    0.21
  -3   0 -11    0.21    0.16
 -12   0  -5    0.25    0.14
 -12   2  -2    0.11    0.18
 -10  -1  -9   -0.30    0.14
 -10   2  -7    0.10    0.17
  -9  -1 -10   -0.05    0.14
  -9   1  -9    0.78    0.19
  -9   2  -8    1.42    0.22
  -6   3  -8   -0.02    0.18
  -5  -1 -12    0.39    0.20
  -4  -1 -12    5.46    0.20
 -11   0  -7    0.20    0.15
 -10  -2  -9   -0.14    0.15
  -8  -2 -11    2.35    0.19
  -9  -2 -10   -0.29    0.15
  -7   1 -10   -0.19    0.22
  -7   2  -9    1.12    0.23
  -6  -2 -12    0.88    0.17
  -2   0 -10   35.24    0.19
  -8  -3 -11    2.26    0.17
  -8   0 -10   -0.08    0.22
  -6   0 -11    0.32    0.20
  -5   3  -7    0.90    0.16
  -4   1 -10   13.51    0.19
  -3  -2 -12    0.35    0.19
 -12   1  -3    0.05    0.19
  -6  -3 -12    2.53    0.19
  -5  -2 -12    3.33    0.21
  -5   0 -11   -0.50    0.19
  -9   0  -9    1.55    0.18
  -8   1  -9    2.06    0.24
  -7   3  -7    0.40    0.19
  -6  -5 -12    0.76    0.16
  -6  -4 -12    2.58    0.18
  -6   3  -7    1.66    0.18
  -4  -2 -12    0.65    0.19
  -7   4  -3    3.92    0.16
  -3   1  -9    1.02    0.15
  -8  -1 -10    1.94    0.22
  -3  -1 -11    0.36    0.18
 -12   0  -3   -0.26    0.20
  -9  -1  -9    0.88    0.20
  -6  -1 -11    0.33    0.22
  -5  -3 -12    0.28    0.21
  -3   0 -10    1.77    0.17
 -10  -2  -8   -0.07    0.17
  -7  -3 -11    3.19    0.21
  -7   3  -6    1.90    0.21
  -5   2  -8    0.23    0.18
  -4  -3 -12   -0.54    0.21
 -11   2  -2    0.33    0.23
 -10  -3  -8    2.66    0.17
 -10   3  -1    0.23    0.23
  -7  -5 -11    1.84    0.17
  -6   2  -8    0.91    0.19
  -5  -4 -12    2.57    0.22
  -5  -1 -11    0.23    0.20
  -4  -1 -11    3.44    0.20
 -12   0  -2    8.71    0.24
  -9  -2  -9   -0.01    0.18
  -9   0  -8    1.02    0.23
  -9   2  -6   17.93    0.30
  -8   2  -7   -0.13    0.23
 -12  -1  -3    0.05    0.19
 -11  -2  -6    2.50    0.18
 -11   2  -1    0.01    0.22
  -9  -3  -9    0.33    0.16
  -9   1  -7    0.35    0.26
  -8   1  -8   -0.03    0.27
  -6  -2 -11    2.82    0.22
  -4   0 -10   18.79    0.22
  -2  -1 -10   17.91    0.19
  -9   3  -3    0.73    0.22
  -8  -4 -10    1.39    0.20
  -4   2  -7    0.59    0.15
 -12  -2  -3    0.83    0.20
  -8   3  -4    0.90    0.23
  -7   2  -7    1.49    0.24
  -6   3  -5    1.29    0.20
 -11  -1  -5    0.12    0.19
  -9   3  -2    0.47    0.22
  -8  -1  -9    0.02    0.26
  -6  -3 -11    1.10    0.22
  -5  -2 -11   -0.14    0.21
 -12  -1  -2    0.30    0.21
 -10   2  -3    1.40    0.26
  -7   1  -8    7.18    0.29
  -6  -6 -11    0.13    0.18
  -6  -4 -11    1.05    0.23
  -6  -1 -10   -0.09    0.27
  -4  -2 -11    0.98    0.22
 -11   1  -2    0.84    0.25
  -3  -1 -10   20.89    0.24
 -12  -2  -2    5.44    0.23
 -10  -4  -7    0.80    0.19
 -10  -3  -7   -0.44    0.18
  -9  -2  -8   -0.09    0.24
  -8  -2  -9    2.09    0.26
  -8   0  -8    4.22    0.28
  -5  -3 -11    0.49    0.26
  -7  -6 -10   -0.04    0.20
  -6   1  -8    1.02    0.22
  -5   1  -8    0.94    0.22
 -10  -1  -6    0.34    0.25
  -9  -5  -8   -0.39    0.18
  -9  -3  -8    0.51    0.21
  -8   2  -5    0.05    0.27
  -4  -3 -11    1.47    0.26
 -11   1   0    3.79    0.28
 -10   0  -5    0.25    0.31
  -8   3  -1    1.83    0.22
  -8   3   1    0.09    0.20
  -6  -2 -10   11.78    0.30
  -6   2  -6    0.19    0.23
  -5   2  -6    2.74    0.20
 -12  -2  -1   -0.12    0.21
  -9  -1  -7   -0.63    0.26
  -8  -1  -8    5.46    0.31
 -12  -3  -1    0.48    0.22
 -10  -2  -6    4.38    0.24
 -10   1  -3   -0.26    0.30
  -9   1  -5    1.68    0.31
  -7   0  -8    1.20    0.30
 -11  -1  -3    0.01    0.29
 -10  -3  -6    2.69    0.23
  -9   0  -6    8.85    0.31
  -8   1  -6    6.96    0.29
  -7   2  -5    0.93    0.26
 -11  -4  -4    0.83    0.21
 -10  -4  -6    1.18    0.21
 -10  -1  -5    0.98    0.29
  -7  -2  -9    4.03    0.34
  -6  -7 -10    0.46    0.20
  -6   1  -7    1.88    0.26
 -12  -3   0    0.93    0.23
 -11   0  -1    0.17    0.28
  -8  -2  -8    8.96    0.33
  -6   0  -8    0.06    0.27
  -5   1  -7    5.74    0.25
  -4  -5 -11    0.75    0.28
  -4  -2 -10   34.26    0.33
  -9   1  -4    2.06    0.32
 -10  -2  -5    0.17    0.27
  -9  -1  -6    2.09    0.33
  -7  -1  -8    9.53    0.37
  -7   1  -6   27.75    0.36
  -6  -5 -10    1.71    0.26
  -5   0  -8    2.36    0.27
 -12  -3   1   -0.25    0.24
 -10   1  -1    0.59    0.30
  -9  -4  -7    1.11    0.25
  -9   0  -5   -0.47    0.37
  -7   2  -4    4.61    0.26
  -5  -3 -10    5.70    0.30
  -4  -1  -9    3.02    0.24
 -11   0   1    1.22    0.32
  -8  -4  -8    2.67    0.29
  -8   0  -6    3.98    0.36
  -7  -5  -9   -0.28    0.32
  -7   0  -7    1.46    0.31
  -2  -3 -10   12.58    0.26
 -11  -1  -1    0.61    0.33
  -6   2  -4    0.61    0.24
  -4  -3 -10    4.14    0.31
 -11  -2  -2    5.32    0.34
 -10  -4  -5    0.94    0.25
  -8   2  -2   16.19    0.29
  -5  -4 -10    5.08    0.31
  -8  -2  -7    0.16    0.35
  -7  -2  -8    4.39    0.39
  -6  -8  -9    1.28    0.25
  -5  -5 -10    7.05    0.33
  -2  -2  -9    6.84    0.24
 -11  -1   0    9.61    0.33
 -10  -2  -4    4.96    0.36
  -8   1  -4    2.11    0.33
  -7   1  -5    6.36    0.32
  -6  -3  -9    0.72    0.35
  -5  -6 -10    2.49    0.31
  -5  -2  -9   22.09    0.37
  -9  -6  -6    8.08    0.27
  -9  -3  -6    2.59    0.30
  -9   1  -2   23.30    0.38
  -4  -4 -10    2.65    0.33
 -10  -6  -4    0.54    0.27
 -10  -3  -4    2.92    0.32
  -9  -4  -6    4.11    0.34
  -8  -3  -7    1.80    0.36
  -8   2   0   17.67    0.31
  -7  -3  -8    0.54    0.40
  -7  -1  -7   -0.08    0.34
  -6  -7  -9    2.76    0.32
  -5   0  -7    2.07    0.29
 -11  -1   2    6.85    0.36
  -4   0  -7    6.00    0.25
  -3  -4 -10    0.06    0.29
  -3  -1  -8   20.05    0.35
 -11  -3  -1   -0.29    0.33
 -11  -2   0    0.84    0.35
 -10  -4  -4    9.64    0.32
  -9   1  -1    0.05    0.31
  -8  -6  -7    1.37    0.27
  -8  -4  -7    2.19    0.35
  -6  -6  -9    0.05    0.31
  -6   1  -5    5.46    0.28
  -5  -3  -9   14.24    0.39
  -4  -7 -10    6.59    0.36
  -4  -5 -10    5.74    0.36
 -11  -5  -1    0.27    0.31
  -7   1  -4    0.85    0.32
  -9  -7  -5    1.36    0.29
  -9  -3  -5    0.42    0.37
  -6   0  -6    5.25    0.30
   9  -9   0   28.21    0.19
  12  -9  -1    0.12    0.12
  12  -8 -11   -0.12    0.10
   8  -9  -6    0.33    0.13
   8  -9  -1    0.31    0.11
   8  -8   2    0.00    0.10
  10  -9   0    0.19    0.13
  10  -8   2    4.88    0.14
  13  -9  -7    0.06    0.09
   6  -8  -1    0.00    0.10
   6  -7  -9    2.63    0.11
   7  -8  -8   14.73    0.14
   7  -7   3    0.36    0.09
   9  -8   2    6.22    0.13
  13  -9  -6    1.94    0.10
  13  -9  -5    0.04    0.09
  14  -8  -3   -0.11    0.09
   6  -8  -5    0.09    0.10
   6  -7   2    9.78    0.11
   8  -9  -2   83.20    0.26
   9  -9  -7    4.62    0.15
   9  -8 -10    1.39    0.11
  11  -9  -8    1.70    0.12
  13  -8  -1    0.06    0.11
   5  -7  -6    3.26    0.09
   6  -8  -4   12.34    0.13
   6  -8  -2    1.19    0.10
   8  -9  -4   24.53    0.17
   8  -8  -9    7.00    0.13
  11  -8   1    2.34    0.13
  12  -7 -12   -0.09    0.09
   9  -9  -6    4.06    0.14
   9  -9  -2    2.12    0.13
  10  -9  -7    0.40    0.13
  10  -8 -10    1.50    0.12
  10  -7 -12   -0.02    0.11
  12  -9  -6    0.43    0.11
  12  -8 -10    0.68    0.10
  13  -8  -9   -0.04    0.08
  14  -8  -6    5.22    0.11
  14  -8  -5    0.12    0.09
   7  -8   0   17.46    0.14
   8  -8   1    0.12    0.10
   9  -9  -5   -0.04    0.13
   9  -9  -3    0.10    0.13
  11  -7 -12    1.34    0.10
  12  -9  -5   -0.19    0.10
  13  -8  -2    0.73    0.11
  13  -7   0    0.65    0.11
   6  -7  -8    7.08    0.11
   9  -9  -4    8.06    0.14
   9  -8   1    7.85    0.12
  10  -9  -6    0.99    0.12
  10  -9  -3    3.52    0.14
  10  -8   1    2.78    0.11
  11  -9  -6    0.29    0.10
  11  -7   2   27.52    0.17
   7  -8  -6   57.47    0.21
   8  -8  -8   -0.02    0.11
  10  -9  -5   -0.13    0.12
  10  -9  -4   -0.31    0.14
  10  -6 -13    0.18    0.10
  11  -9  -4    0.31    0.11
  12  -7   1    3.13    0.13
   5  -7  -4   45.68    0.15
   5  -7  -3    0.23    0.08
   5  -7  -2    1.60    0.08
   6  -7   1    0.22    0.08
   7  -8  -1    0.35    0.09
   8  -6 -12    0.18    0.10
   9  -7 -11    1.67    0.11
  11  -8   0   13.26    0.14
  11  -6 -13    0.02    0.09
  12  -8  -9   -0.08    0.08
  13  -8  -3   -0.18    0.10
   5  -6  -8    2.19    0.09
   7  -8  -2    7.70    0.11
   7  -7  -9    2.02    0.10
   7  -6 -11    2.63    0.10
  12  -7 -11   -0.26    0.09
  14  -7  -3    0.19    0.08
   6  -7  -7    0.13    0.08
   7  -8  -4   13.48    0.13
   7  -8  -3    0.16    0.10
   8  -7 -10   19.17    0.15
   9  -8   0    6.93    0.13
  10  -8   0    3.03    0.12
  10  -7 -11    0.14    0.10
  10  -7   2   76.68    0.23
  13  -8  -6    0.34    0.09
  13  -8  -5    0.17    0.09
   8  -7   2    0.57    0.09
  12  -8  -8    0.76    0.09
  12  -8  -2    3.18    0.12
  14  -7  -7    0.04    0.08
  14  -7  -4    0.10    0.09
   6  -7   0   31.14    0.13
   9  -7   2    1.19    0.09
  10  -8  -8    3.55    0.13
  11  -8  -8   -0.27    0.11
  14  -7  -6    1.63    0.08
   9  -8  -7    0.12    0.11
   9  -6 -12   11.21    0.13
  11  -7   1    1.41    0.11
  12  -7   0    0.69    0.09
  12  -6 -12    0.17    0.08
  13  -7  -9   -0.10    0.07
  13  -6   0    2.72    0.11
  14  -6  -2    1.35    0.08
   7  -7  -8   26.57    0.15
   7  -7   1    0.38    0.08
   7  -6   3    1.34    0.07
   8  -8  -5    0.58    0.11
   8  -8  -2   22.72    0.14
   9  -7 -10    2.93    0.11
  12  -8  -4    0.16    0.11
  13  -6 -11    0.48    0.07
   5  -6  -7    0.95    0.08
   8  -8  -4   22.36    0.15
   8  -8  -3    1.51    0.10
   8  -7  -9    2.03    0.10
   9  -6   3    0.99    0.09
  10  -6 -12   12.88    0.13
  11  -8  -7   -0.03    0.09
  11  -6   2   40.06    0.18
  12  -5 -13   -0.10    0.07
   8  -6 -11    2.89    0.10
   9  -8  -2    0.28    0.10
  10  -8  -2    9.28    0.13
  10  -7   1    7.43    0.12
  11  -8  -6    1.86    0.11
  11  -7 -10    0.26    0.10
  13  -7  -8    0.37    0.08
  14  -6  -3    0.15    0.08
   6  -7  -4    2.49    0.09
   6  -7  -3   -0.01    0.08
   6  -7  -2    4.19    0.08
   7  -6 -10   97.11    0.23
   9  -8  -4    0.58    0.11
   9  -8  -3    0.07    0.11
   9  -7   1    9.91    0.11
  10  -8  -6    2.40    0.12
  10  -8  -3    0.73    0.11
  11  -8  -5   -0.07    0.10
  11  -8  -4    5.59    0.13
  10  -8  -4   13.74    0.15
  11  -7   0    5.63    0.11
  11  -5 -13   -0.16    0.08
  13  -7  -7    0.46    0.08
  14  -6  -8    4.98    0.09
  14  -6  -4    0.27    0.09
   9  -7  -9    0.05    0.10
  12  -6 -11   -0.04    0.08
  13  -7  -5   -0.09    0.08
  13  -6 -10    9.48    0.10
  14  -6  -7    0.56    0.07
  14  -5  -2    0.30    0.07
   6  -6  -8    0.48    0.08
   9  -6 -11    2.54    0.10
  10  -6   2    3.51    0.09
  12  -7  -8    2.96    0.10
  12  -7  -2    2.54    0.11
  14  -6  -6    7.81    0.10
   7  -7  -6    7.73    0.10
   7  -6   2    3.24    0.08
   8  -5 -12    3.87    0.10
  10  -7   0   10.39    0.12
  10  -6 -11    0.27    0.09
  12  -6   0    3.66    0.10
  13  -5   0    7.27    0.11
   9  -7   0    7.86    0.10
  11  -7  -1    0.30    0.09
  11  -6   1    1.37    0.10
  12  -7  -7    0.02    0.09
  13  -6  -9   -0.14    0.07
   6  -5 -10    1.85    0.07
   7  -7  -2    5.20    0.09
   7  -6  -9    3.25    0.09
   8  -6   2    5.94    0.09
   9  -6   2    9.91    0.10
  10  -7  -8    2.61    0.11
  12  -7  -6    3.01    0.10
  14  -5  -3    1.47    0.08
   7  -7  -4    4.61    0.08
   7  -7  -3   -0.12    0.07
  10  -7  -1    0.86    0.09
  12  -4 -13    0.66    0.07
   5  -5  -8    8.68    0.08
   6  -6  -7    2.07    0.07
   8  -7  -6  129.90    0.26
   9  -5 -12    1.18    0.09
  11  -7  -7   -0.10    0.10
  11  -5 -12    0.61    0.08
  13  -6  -8   -0.07    0.06
  13  -6  -3    0.82    0.09
  14  -5  -8    0.09    0.06
  14  -5  -4    0.05    0.08
   9  -6 -10    2.38    0.09
  10  -7  -7   -0.02    0.11
  11  -6 -10    6.72    0.11
  12  -6  -1    0.18    0.08
  13  -6  -7    0.04    0.08
  14  -5  -7    0.04    0.07
  14  -4  -2    2.79    0.07
   7  -6   1    1.17    0.07
   7  -5   3    6.45    0.07
   8  -7  -5    0.14    0.09
   8  -7  -3    1.02    0.08
  10  -7  -2   40.27    0.17
  10  -6 -10    0.87    0.09
  10  -6   1    3.20    0.09
  11  -7  -6    1.45    0.09
  11  -7  -4    0.91    0.11
  11  -6   0    1.84    0.09
  13  -6  -6    1.03    0.08
  13  -5 -10    0.04    0.07
  14  -5  -6    0.12    0.07
   7  -6  -8    2.04    0.08
   8  -7  -4   32.24    0.14
   8  -5   3    8.49    0.08
   9  -7  -6   36.69    0.16
   9  -7  -2  140.22    0.27
  10  -7  -6    6.62    0.12
  12  -5 -11    0.51    0.07
   8  -6   1    3.19    0.08
   8  -5 -11    1.26    0.09
   9  -7  -5    0.06    0.09
   9  -7  -4    9.26    0.11
   9  -7  -3    0.89    0.09
   9  -6   1    7.99    0.10
  10  -7  -4   24.61    0.15
  10  -4 -13    2.39    0.09
  12  -6  -8    0.47    0.08
  12  -6  -2    1.31    0.09
  14  -4  -3   -0.13    0.07
   6  -5  -9    1.12    0.07
   9  -6  -9    1.18    0.09
  11  -6  -9    0.12    0.09
  12  -5   0    3.98    0.10
  13  -5  -9   -0.15    0.07
   5  -5  -7    0.07    0.05
   7  -5 -10    0.46    0.07
  10  -5   2    2.09    0.08
  11  -6  -1    0.75    0.09
  11  -5 -11    0.53    0.08
  11  -5   1    0.49    0.08
  12  -6  -7    2.13    0.09
  12  -4 -12    0.67    0.07
   6  -6  -4    0.25    0.06
   6  -6  -3   -0.06    0.06
   6  -6  -2    0.08    0.06
   8  -6  -8   79.00    0.20
   9  -5 -11    4.47    0.09
  10  -6   0   78.79    0.21
  12  -3 -13    0.21    0.06
  13  -5  -3    0.87    0.08
  14  -4  -8   17.35    0.11
  14  -4  -4    0.44    0.07
  12  -6  -6    4.75    0.09
  12  -6  -5    0.18    0.08
  12  -6  -4   12.98    0.12
  13  -5  -8    0.87    0.07
  13  -4  -1    3.72    0.08
  14  -4  -7    1.21    0.07
  14  -4  -6    1.29    0.07
   8  -6   0    5.14    0.08
   8  -4 -12   76.17    0.19
   9  -6   0    1.07    0.07
   9  -5   2    3.01    0.08
  11  -6  -2    5.97    0.11
  11  -4 -12    0.50    0.08
  12  -5  -1    1.62    0.09
  13  -5  -7    0.30    0.07
  13  -4 -10    0.81    0.06
   6  -5  -8    5.04    0.07
   7  -6  -6    9.83    0.09
   7  -6  -1    0.64    0.07
   7  -5   2    3.79    0.06
   8  -5 -10  339.73    0.38
  11  -6  -7    0.09    0.09
  13  -5  -6    0.13    0.07
  14  -3  -3    0.12    0.06
   5  -4  -9    9.82    0.07
   8  -5   2    0.05    0.06
  10  -4 -12    2.33    0.08
  11  -3 -13    1.45    0.07
  12  -5  -9   -0.15    0.07
  12  -4 -11    0.11    0.07
   7  -6  -2    3.89    0.07
   7  -4 -11    0.69    0.07
   9  -6  -7    1.09    0.08
   9  -5 -10    0.93    0.08
  10  -6  -7    0.31    0.09
  10  -5 -10    0.79    0.09
  10  -5   1    2.51    0.09
  11  -6  -6    0.36    0.08
  11  -6  -5   -0.14    0.10
  11  -6  -4   16.34    0.13
  11  -5   0    4.85    0.09
  11  -2 -14    1.54    0.07
  13  -4  -2    0.05    0.07
  14  -3  -4    1.49    0.07
   6  -4 -10    0.18    0.05
   7  -6  -4    1.73    0.06
   8  -6  -6   76.47    0.19
  12  -5  -8    0.87    0.08
  12  -5  -2    0.20    0.08
  12  -4   0   42.94    0.16
  13  -4  -9   -0.12    0.06
   8  -6  -2   13.73    0.10
   9  -3 -13    4.89    0.09
  10  -6  -6    3.56    0.10
  10  -6  -3    0.32    0.08
  10  -3 -13    6.37    0.09
  12  -3 -12    0.29    0.07
  12  -2 -13   -0.16    0.06
  14  -3  -7    0.04    0.06
  14  -3  -6    2.46    0.07
  14  -3  -5    0.09    0.05
   6  -5  -7    1.70    0.06
   8  -6  -3    0.70    0.07
   9  -6  -6   17.74    0.11
   9  -6  -2   25.62    0.12
  10  -6  -4    0.41    0.09
  10  -4   2   15.59    0.10
  11  -4 -11    0.22    0.07
  11  -4   1    1.22    0.08
  13  -4  -3   -0.12    0.07
   8  -6  -4    0.04    0.06
   8  -5  -9    0.35    0.07
   8  -4 -11    0.47    0.07
   8  -4   3    6.01    0.07
   9  -6  -4  114.83    0.23
   9  -6  -3    1.94    0.08
  11  -5  -1    4.44    0.09
  12  -5  -6    5.88    0.09
  12  -5  -4    5.35    0.10
  13  -3 -10    4.34    0.07
   8  -5   1    1.21    0.06
   9  -5  -9    1.68    0.08
  10  -5   0   89.63    0.20
  10  -4 -11    0.24    0.08
  12  -5  -5    0.17    0.08
  12  -4  -1    7.25    0.09
   7  -4 -10   38.59    0.13
  11  -5  -2    1.22    0.08
  11  -1 -14    0.14    0.05
  12  -4  -9    0.15    0.07
  14  -2  -5    0.43    0.06
   6  -4  -9    1.28    0.06
  10  -5  -8    0.10    0.08
  11  -5  -7   -0.20    0.08
  12  -3   0    0.42    0.08
  13  -3  -9    0.11    0.06
   8  -3 -12   17.30    0.10
   9  -5  -8    1.62    0.08
   9  -4   2    0.20    0.06
  10  -5  -1   -0.16    0.07
  10  -3 -12    0.65    0.07
  11  -4   0   72.09    0.19
  12  -4  -2    0.12    0.07
  12  -2 -12    1.48    0.06
  12  -1 -13   -0.12    0.05
  13  -3  -3    0.45    0.07
   8  -5   0    0.29    0.05
   9  -3 -12   19.67    0.12
  10  -4   1    1.37    0.07
  11  -5  -5    0.78    0.09
  12  -4  -8    0.33    0.07
  13  -3  -8    0.14    0.06
   8  -4 -10    5.50    0.07
  10  -5  -7    0.99    0.08
  10  -4 -10    1.21    0.08
  10  -2 -13    4.63    0.08
  10  -1 -14    0.03    0.06
  12  -3 -10    0.71    0.06
  13  -3  -4    0.03    0.07
  13  -2 -10    1.32    0.06
   7  -5  -6    0.24    0.06
   7  -5  -1    2.78    0.06
   8  -4   2    9.93    0.07
   9  -4 -10   23.18    0.12
  11  -4  -9    0.56    0.08
  11  -3 -11    0.17    0.07
  11  -3   1    0.31    0.07
  12  -4  -7   -0.03    0.06
  12  -4  -4    1.31    0.09
  13  -3  -7    0.22    0.05
  13  -2  -2    1.70    0.07
  10  -5  -6   -0.11    0.07
  10  -5  -3    0.39    0.08
  10  -3   2   45.23    0.14
  11  -4  -1    4.12    0.08
  12  -4  -6    0.02    0.07
   7  -5  -5    0.00    0.06
   7  -5  -2    0.80    0.05
   7  -4  -9    0.16    0.06
   7  -3 -11    0.44    0.06
   9  -5  -6  341.51    0.37
  10  -5  -5    0.19    0.07
  11   0 -14    0.01    0.05
   9  -4   1    0.26    0.06
  10  -3 -11    0.54    0.07
  11  -4  -8    2.88    0.08
  11  -2 -12    0.37    0.06
  12  -3  -9    0.13    0.06
  12  -1 -12    0.47    0.06
  13  -2  -3    0.51    0.07
   9  -5  -4  149.49    0.24
   9  -5  -3    1.70    0.07
  12  -3  -2    0.73    0.07
  13  -2  -8    0.95    0.06
  13  -1 -10    0.09    0.05
   8  -5  -3    0.60    0.06
   8  -3 -11    0.22    0.06
   9  -3 -11    0.97    0.07
  11  -4  -7   -0.04    0.07
  12  -3  -8    0.12    0.06
  13  -2  -4   -0.07    0.06
  13  -1  -2    0.04    0.06
   8  -4   1   -0.01    0.05
  10  -4  -8  100.93    0.22
  10  -2 -12    0.07    0.06
  13  -2  -7    0.26    0.06
   6  -4  -7    0.42    0.05
   7  -4  -8   18.75    0.09
   7  -2 -12    4.74    0.07
  10   0 -14    2.83    0.07
  11  -4  -5    3.46    0.09
  11  -4  -4   88.68    0.21
  11  -2   1    0.27    0.07
  12  -3  -7   -0.15    0.06
  12  -2  -1    2.55    0.07
  13  -1  -9   -0.01    0.05
   9  -4   0    7.32    0.07
   9  -3   2    0.12    0.05
  10  -3   1    0.04    0.06
  10  -1 -13    1.31    0.06
  11  -2 -11    0.01    0.07
  12  -1   0    0.26    0.06
  13  -1  -3    0.63    0.06
   7  -3 -10   13.17    0.08
   8  -2 -12    1.73    0.06
   9  -4  -8  144.89    0.24
   9  -2 -12    1.08    0.07
  10  -4  -7    0.54    0.08
  11  -3  -9    0.69    0.07
  12  -3  -5    1.81    0.08
  12   0 -12    0.05    0.06
  13   0 -10    1.07    0.05
  13   0  -2    0.73    0.05
  11  -1 -12    2.66    0.07
  11   0 -13   -0.04    0.06
  13  -1  -8    0.56    0.06
  13  -1  -4    2.44    0.07
   8  -4   0    7.49    0.06
   8  -1 -13    1.49    0.07
   9  -3 -10    4.34    0.08
   9  -1 -13    2.82    0.07
  10  -4  -3    1.50    0.07
  12  -2  -2    1.40    0.07
  13  -1  -7   -0.02    0.05
   6  -3  -9    0.00    0.05
   7  -4   0    6.00    0.06
  10  -4  -5    1.25    0.08
  10  -4  -4  145.21    0.25
  11  -3  -8    0.34    0.07
  13  -1  -6    0.83    0.05
  13   0  -9   -0.04    0.05
  13   0  -3    0.15    0.06
   5  -2 -10    0.62    0.05
  10  -3  -9    0.68    0.07
  10  -3   0    2.91    0.07
  10  -2 -11    0.30    0.06
  11  -3  -2    0.32    0.07
  11  -2 -10    1.52    0.08
  11  -2   0   14.12    0.10
  12  -2  -8    0.19    0.06
  12  -1  -1    1.62    0.07
   7  -4  -6   -0.04    0.05
   9  -4  -6   40.32    0.14
   9  -4  -2   41.63    0.13
   9  -3   1    0.86    0.06
  10   1 -14    2.51    0.06
  11  -3  -7   -0.07    0.07
  12  -2  -7   -0.05    0.06
  12  -2  -3    1.80    0.07
  12   1 -12    0.45    0.05
  13   0  -8    0.36    0.05
   7  -2 -11    0.56    0.06
   8  -4  -6   49.66    0.13
   9  -4  -5   18.10    0.10
   9  -4  -3    1.41    0.06
  10  -1 -12    0.43    0.06
  12  -2  -6    1.57    0.07
  13   1  -3    0.17    0.05
   9  -4  -4    3.18    0.07
   9  -2 -11    0.26    0.06
  10  -3  -8   19.12    0.11
  10   0 -13    0.14    0.06
  11   1 -13    0.43    0.05
  12  -2  -5    0.73    0.07
  12  -1  -9    0.19    0.06
  13   0  -6   -0.02    0.05
   7  -4  -2    5.52    0.06
   8  -4  -5    0.20    0.06
   8  -3  -9    2.29    0.06
  10  -3  -1    1.36    0.06
  10  -2   1    0.32    0.06
  11  -2  -9    0.59    0.07
  11   0 -12    5.06    0.07
  12  -1  -2    0.32    0.06
   6  -3  -8    2.72    0.06
   7  -4  -4   15.17    0.08
   8  -4  -4    9.65    0.07
   8  -4  -3    0.24    0.05
  12   0  -1    0.05    0.06
  13   1  -8    0.84    0.05
  13   1  -4    1.00    0.05
   8  -3   1    1.71    0.05
   9  -3   0   19.59    0.09
   9  -1 -12    3.98    0.07
   9   1 -14    1.14    0.06
  10  -3  -7    0.90    0.08
  12  -1  -8    3.44    0.07
  12   0 -10    0.18    0.05
  12   1 -11   -0.11    0.05
  13   1  -7    0.08    0.05
  13   1  -5    0.44    0.05
   7  -1 -12    0.73    0.05
   9  -3  -8   29.80    0.12
   9   0 -13    1.47    0.07
  10  -3  -2    5.23    0.08
  10   2 -14    0.16    0.05
  11  -2  -8    0.13    0.07
  11  -2  -2    3.22    0.08
  11  -1 -10    2.81    0.07
  11  -1   0    3.28    0.07
  12  -1  -3    1.20    0.07
   7  -3  -8   41.72    0.11
   9  -2 -10    1.91    0.07
  10  -3  -3    0.02    0.07
  10  -1 -11    0.39    0.06
  11   2 -13   -0.03    0.05
  12  -1  -7   -0.16    0.06
   8   0 -13    0.43    0.06
  10  -3  -4   11.29    0.09
  10  -2   0    7.60    0.08
  12  -1  -6    1.49    0.07
  12  -1  -5    1.33    0.07
  12   0  -2    1.62    0.06
  12   1  -1    0.68    0.06
  13   2  -5    1.62    0.05
   6  -3  -7    0.08    0.04
   7  -2 -10    2.54    0.06
   9  -3  -7    0.31    0.06
   9  -3  -1    0.28    0.05
  10   0 -12    4.30    0.07
  10   1 -13    0.03    0.05
  11  -2  -6    0.68    0.07
  12   1 -10    0.86    0.05
  12   2 -11   -0.04    0.04
   8  -3   0    4.16    0.06
  11  -2  -5    1.42    0.08
  11  -2  -4    0.12    0.07
  11  -1  -9   -0.03    0.07
  11  -1  -1    0.73    0.06
   8  -3  -7    0.24    0.06
   8  -2   2   16.52    0.07
   9  -3  -6    0.74    0.07
   9  -2   1    0.05    0.05
   9  -1 -11    0.09    0.06
  10  -1   1    0.54    0.06
  10   3 -14    0.55    0.05
  12   0  -8    3.48    0.07
  12   0  -3   -0.06    0.06
  12   2  -1    0.11    0.05
   9   2 -14    0.00    0.06
  10  -2  -8    0.50    0.07
  10  -2  -1    0.57    0.06
  11   0   0    0.05    0.07
  12   0  -7    0.08    0.06
  12   0  -4    2.42    0.08
  12   1  -2    0.37    0.06
   9  -3  -4    2.73    0.07
   9  -3  -3    0.18    0.05
   9   0 -12    2.14    0.07
  11  -1  -8    0.04    0.07
  11   0 -10    6.83    0.09
  11   2 -12    0.08    0.06
  12   0  -6    3.14    0.07
  12   0  -5    0.78    0.07
  12   1  -9    0.15    0.05
  12   2 -10    2.15    0.05
   7  -1 -11    0.88    0.06
   8  -3  -6   24.33    0.10
   8  -1 -11    1.24    0.06
   9  -1   2   23.33    0.10
   9   1 -13    0.09    0.06
  10  -2  -7    0.15    0.07
  11  -1  -2    1.89    0.07
   8  -3  -2    5.81    0.06
  11  -1  -7    0.35    0.07
  12   1  -8    0.77    0.06
  12   1  -3    0.93    0.06
  12   2  -2   -0.09    0.05
   8  -3  -5   -0.02    0.05
   8  -3  -3    0.21    0.05
   8   0 -12    0.42    0.06
   9  -2  -8    4.01    0.07
   9  -2   0    2.36    0.06
  10  -2  -6    5.35    0.08
  10  -1  -9   -0.13    0.07
  10  -1   0   -0.06    0.06
  10   1 -12    0.22    0.06
  11  -1  -3    0.17    0.07
  11   0  -1   -0.17    0.06
  12   2  -9    0.33    0.05
  12   3 -10    0.56    0.05
   5  -1 -10   17.88    0.07
   8  -3  -4   35.64    0.11
   8  -2   1    1.36    0.05
   8   1 -13    0.85    0.06
   9  -1 -10    0.67    0.07
  10  -2  -5    0.03    0.07
  10  -2  -4   11.28    0.09
  11  -1  -6   -0.06    0.06
  11  -1  -5    1.01    0.08
  11  -1  -4    1.07    0.07
  11   0  -9    0.24    0.05
  11   3 -12    0.25    0.05
  12   1  -4    0.24    0.06
  12   3  -2    0.31    0.05
   7  -3  -4    9.64    0.07
   7   0 -12    0.37    0.05
   9   3 -14    0.85    0.06
  10   0   1    0.52    0.06
  11   1 -10    3.00    0.07
  12   1  -6    1.19    0.06
  12   2  -3    0.07    0.06
   7  -3  -3   -0.06    0.04
   9  -2  -1    0.11    0.05
  11   0  -8    3.52    0.07
  12   2  -8    0.25    0.05
  12   3  -9    0.06    0.05
   6  -2  -8   15.42    0.07
   9  -1   1   -0.03    0.05
   9   0 -11    1.50    0.06
  10  -1  -8    4.90    0.08
  10  -1  -1    0.32    0.06
  11   0  -2   16.38    0.10
  12   2  -7    0.20    0.05
  12   2  -4    2.90    0.07
  12   3  -3    0.00    0.05
   9  -2  -6    0.21    0.06
   9   1 -12    0.59    0.06
   9   2 -13    0.30    0.05
  10   2 -12    3.56    0.07
  11   1  -1    0.16    0.06
  11   2   0    0.57    0.06
  12   3  -8    0.09    0.05
  12   4  -3   -0.08    0.05
   9   4 -14    0.65    0.06
  11   0  -7    0.22    0.06
  11   0  -3    0.04    0.07
  11   1  -9   -0.04    0.06
  12   3  -4   -0.08    0.06
   8  -2  -7    0.33    0.06
   9  -2  -4    4.78    0.07
   9  -2  -3    0.30    0.06
  10  -1  -2    0.21    0.06
  10   4 -13    0.91    0.05
  11   0  -6    1.52    0.07
  11   0  -5   -0.07    0.07
  11   2 -10    0.19    0.05
  12   4  -8    0.15    0.04
  12   4  -4    0.72    0.05
   8   0 -11    0.31    0.05
  10  -1  -6    1.56    0.08
  10   0  -9    0.25    0.07
  12   3  -6    2.48    0.06
   8  -2  -1    0.30    0.05
   8   2 -13    0.44    0.06
   9  -1   0    1.62    0.06
  10  -1  -5    0.70    0.07
  10  -1  -4    4.75    0.08
  10   5 -13    0.05    0.05
  11   1  -8    0.03    0.06
  11   1  -2    6.28    0.08
  11   2  -1    0.81    0.06
  12   4  -5    0.11    0.05
   6   0 -11    0.63    0.05
   7   0 -11    1.84    0.06
   8  -2  -6    0.50    0.05
   8  -1  -9    0.28    0.06
   8   1 -12    3.71    0.07
   9  -1  -8    2.65    0.07
   9   3 -13    0.60    0.06
  10   3 -12    0.86    0.06
  10   0  -8    3.71    0.08
  11   1  -3    0.00    0.07
  11   2  -9    0.49    0.06
  11   3 -10    1.36    0.06
   7  -1  -9    0.23    0.05
   7   1 -12   -0.09    0.06
   8  -2  -5   -0.03    0.05
   8  -2  -2    6.34    0.07
   9   1 -11    0.55    0.06
   9   2 -12    8.46    0.08
  11   3  -1    0.33    0.06
   6   1 -12    9.80    0.07
   8  -2  -4    4.67    0.06
   8  -2  -3    0.32    0.05
   8  -1   1    0.51    0.05
   8   4 -14    1.50    0.06
   9  -1  -7    0.08    0.06
   9  -1  -1    0.50    0.05
   9   0   1    0.51    0.06
  11   2  -8    3.39    0.07
  11   2  -2   12.00    0.09
  11   4 -10    1.82    0.05
   8  -1  -8    2.17    0.07
   8   0 -10    0.69    0.06
  10   1  -9    0.29    0.07
  10   1   0    7.09    0.08
  10   4 -12    2.08    0.06
  11   3  -9    0.12    0.06
  11   4  -1    0.84    0.06
   7  -2  -5    0.29    0.05
   9   4 -13    0.01    0.06
  11   2  -7    0.56    0.06
  11   2  -3    0.85    0.07
   7  -2  -4   32.59    0.10
   7  -2  -2    0.09    0.04
   9  -1  -5   -0.04    0.06
  10   0  -6   16.90    0.11
  10   2 -10   -0.08    0.07
  10   5 -12    2.33    0.06
  11   3  -2    3.58    0.07
   5   0 -10    6.89    0.06
   7  -2  -3    0.32    0.05
   7   0 -10   19.00    0.09
   8   1 -11    0.25    0.06
   8   5 -14    6.75    0.07
   9  -1  -4    1.83    0.07
   9  -1  -3    0.23    0.06
  10   0  -5    0.29    0.07
  10   0  -4    0.59    0.07
  11   2  -6    0.28    0.06
  11   2  -5    0.47    0.07
  11   3  -8    0.19    0.06
  11   4  -9    0.23    0.05
  11   4  -2    1.21    0.06
   8  -1  -7    0.22    0.06
   8   2 -12    1.74    0.07
   9   0  -8    1.38    0.07
   9   0   0   13.58    0.09
   9   2 -11    0.82    0.07
   9   3 -12    1.83    0.06
   9   5 -13   -0.05    0.05
  11   3  -3   -0.13    0.07
  11   5  -9    0.05    0.05
  11   5  -2    0.80    0.05
   6  -1  -8    1.20    0.05
   6   0 -10   39.65    0.11
  10   2   0    1.47    0.07
  11   3  -7   -0.04    0.06
  11   4  -8    1.48    0.06
   7   1 -11    0.16    0.06
   8   6 -14    0.07    0.05
   9   6 -13    0.03    0.05
  10   1  -2    2.79    0.08
  10   2  -9    0.69    0.07
  10   3 -10    0.53    0.07
  11   3  -6    0.05    0.06
  11   3  -5   -0.01    0.07
  11   3  -4    2.77    0.08
  11   6  -3    0.62    0.05
   7   3 -13    0.00    0.06
   8  -1  -1   -0.03    0.05
   9   0  -7   -0.06    0.07
   9   1   1    0.18    0.06
  11   4  -7   -0.12    0.05
  11   5  -8    3.36    0.06
  11   5  -3   -0.05    0.06
  11   6  -8    0.91    0.05
   7  -1  -7    0.06    0.05
   7   2 -12    8.58    0.08
   8   4 -13    0.21    0.06
   8   7 -14    0.11    0.05
   9   1  -9    1.83    0.08
   9   4 -12   -0.01    0.06
  10   1  -6   22.28    0.13
  10   3   0    4.91    0.08
  11   4  -6    0.69    0.06
  11   4  -4    0.83    0.07
  11   5  -7    0.27    0.05
  11   6  -7    0.15    0.05
  11   6  -4    0.06    0.05
   6   1 -11   -0.10    0.05
   8  -1  -5    0.03    0.05
   8   1 -10    0.78    0.07
   9   0  -6    0.32    0.07
  10   1  -4    8.90    0.10
  10   2  -8   10.68    0.10
  10   2  -1    0.06    0.06
  11   5  -6    0.33    0.05
  11   5  -4    0.24    0.06
  11   6  -6    2.77    0.06
  11   6  -5    0.81    0.05
   6   2 -12    4.91    0.07
   8  -1  -4    1.17    0.06
   8  -1  -3    0.19    0.05
   8   0  -8   -0.14    0.06
   8   3 -12    1.91    0.07
   9   0  -2   16.31    0.10
   9   3 -11    0.01    0.07
  10   3  -9    0.21    0.06
  10   4 -10    1.13    0.06
   8   2 -11    0.32    0.07
   9   1   0    1.83    0.07
   9   5 -12    0.16    0.06
  10   2  -2    5.52    0.09
  10   4   0    2.10    0.07
   5   0  -9    0.22    0.04
   8   1   2    5.55    0.07
   8   5 -13    0.16    0.06
   9   1  -8    5.66    0.08
  10   2  -7    1.16    0.07
  10   3  -1   -0.06    0.06
  10   5 -10   -0.09    0.05
  10   5   0   -0.04    0.06
   7   0   2   11.45    0.07
   7   4 -13    0.21    0.07
   9   2   1    0.59    0.06
   9   6 -12    1.34    0.07
  10   2  -6   20.66    0.13
  10   2  -3    0.19    0.08
  10   3  -8    2.69    0.08
  10   6 -10    3.00    0.06
  10   7 -10    1.46    0.05
   6  -1  -6   67.12    0.13
   7  -1  -1    0.01    0.05
   7   1 -10    1.89    0.06
   8   0  -7    0.61    0.06
   8   0   0   63.51    0.14
   9   2  -9    0.40    0.08
   9   4 -11    0.30    0.07
   9   7 -12    1.61    0.06
  10   2  -4    0.12    0.08
  10   4  -9    0.09    0.06
  10   7  -1   -0.03    0.05
   7  -1  -2   56.83    0.13
   8   6 -13   -0.08    0.06
   9   1  -7   -0.16    0.07
  10   3  -2    0.02    0.07
  10   4  -1    0.73    0.07
   7   2 -11   -0.11    0.06
   8   4 -12    1.13    0.06
  10   5  -9    0.05    0.06
  10   5  -1    0.04    0.07
  10   6  -1    0.53    0.07
   6   1 -10   25.43    0.10
   8   2 -10    0.09    0.07
   8   3 -11   -0.17    0.07
   9   1  -6    1.76    0.08
   9   1  -2   12.38    0.10
  10   3  -6    3.75    0.08
  10   3  -3    0.52    0.08
  10   4  -8    0.39    0.07
  10   6  -9    0.60    0.06
  10   7  -9    0.77    0.05
   5   1 -10   40.90    0.11
   6   0  -8   27.32    0.10
   8   0  -5    0.00    0.06
   8   1   1   -0.01    0.06
   9   1  -5   -0.12    0.08
   9   2  -8    1.61    0.09
   9   2   0   21.88    0.11
  10   3  -5   -0.20    0.08
  10   4  -2    1.86    0.08
  10   7  -2    3.25    0.07
   7   0  -7    0.26    0.06
   7   0   1    0.41    0.05
   7   5 -13    0.24    0.07
   8   1  -8    2.30    0.07
   9   1  -4    7.64    0.09
   9   4 -10    0.01    0.08
  10   4  -7    0.02    0.07
  10   5  -2    1.06    0.07
   6   3 -12   12.10    0.09
   8   0  -4    5.07    0.07
   8   0  -3   -0.04    0.06
   8   2   2   14.47    0.09
   8   5 -12    1.41    0.07
  10   4  -6    0.46    0.07
  10   4  -3    0.11    0.07
  10   6  -8    1.10    0.07
  10   6  -2    0.43    0.07
  10   7  -8   -0.07    0.05
   9   2  -7    0.05    0.08
   9   2  -1    0.06    0.06
   9   4   1    1.02    0.08
  10   4  -5    0.24    0.08
  10   7  -3   -0.09    0.06
  10   8  -6    0.01    0.05
   5   2 -11    6.53    0.07
   8   1  -7   -0.19    0.07
   8   4 -11    0.00    0.07
   9   3   0    4.79    0.08
  10   5  -6    2.79    0.08
  10   5  -3    0.12    0.07
  10   6  -3    0.35    0.07
  10   7  -7    0.37    0.06
  10   7  -4    1.96    0.07
   7   0  -6   31.06    0.11
   7   0   0    8.59    0.07
   7   2 -10    1.92    0.07
   7   3 -11    0.01    0.07
   7   6 -13    0.40    0.08
   8   1   0    0.56    0.06
   8   6 -12    1.55    0.07
   9   2  -6    1.12    0.09
   9   2  -2    6.46    0.09
   9   3  -8    4.88    0.10
  10   5  -5    0.30    0.08
  10   6  -6    0.00    0.06
  10   7  -6    1.28    0.06
   6   1  -9    0.48    0.06
   6   5 -13    2.64    0.08
   8   7 -12    2.19    0.08
   9   2  -5   -0.16    0.08
   9   4  -9   -0.12    0.08
   9   6 -10    0.38    0.07
   9   8 -10   -0.06    0.06
  10   6  -5    0.26    0.07
   7   0  -5    1.50    0.06
   8   1  -6    8.07    0.09
   8   8 -12    0.43    0.06
   9   2  -4    0.53    0.08
   7   8 -13    1.10    0.06
   7   9 -13    1.53    0.06
   8   1  -1    0.80    0.06
   8   2  -8    5.69    0.09
   8   2   1    0.40    0.07
   8   3   2    3.83    0.08
   8   5 -11   -0.03    0.08
   9   3  -7   -0.01    0.09
   9   3  -1   -0.16    0.07
   9   4   0   20.77    0.12
   5   1  -9    0.11    0.05
   7   0  -4   63.03    0.15
   7   0  -2   68.54    0.15
   7   5 -12    0.38    0.07
   8   1  -5   -0.21    0.07
   9   4  -8   -0.07    0.08
   9   5  -9    0.15    0.08
   9   7   0   11.02    0.10
   6   0  -6   47.38    0.12
   6   2 -10    3.05    0.07
   6   4 -12    2.91    0.08
   8   1  -4    8.80    0.09
   8   1  -3    0.08    0.07
   9   3  -6    1.15    0.09
   9   3  -2    0.46    0.08
   9   5   0    0.74    0.08
   9   6  -9    0.39    0.07
   9   8  -9    0.01    0.06
   6   3 -11   -0.16    0.07
   6   6 -13    0.81    0.08
   7   1  -7   -0.05    0.06
   8   6 -11    0.47    0.08
   9   3  -5    0.54    0.09
   9   4  -1    0.13    0.08
   9   7  -9    0.23    0.06
   9   9  -8    0.65    0.06
   6   1  -8   11.21    0.08
   7   1   1    7.15    0.07
   7   3 -10    6.52    0.09
   7   4 -11    0.17    0.07
   8   2  -7    0.29    0.08
   8   2   0    0.91    0.07
   8   9 -11    0.16    0.06
   9   3  -4    8.86    0.11
   9   5  -8    1.23    0.08
   5   2 -10    3.31    0.07
   7   6 -12   -0.06    0.07
   8   7 -11    0.24    0.08
   8   8 -11    0.28    0.07
   9   5  -1    0.81    0.08
   5   4 -12   42.69    0.14
   8   3  -8   13.56    0.11
   8   3   1    2.33    0.08
   9   4  -6    3.35    0.10
   9   6  -8    0.35    0.07
   9   6  -1    0.17    0.08
   9   9  -7   -0.13    0.06
   9   9  -3    0.17    0.06
   5   3 -11    2.63    0.07
   7   1  -6   28.84    0.12
   7   2   2    0.35    0.06
   8   2  -6    0.55    0.07
   8   2  -1    1.24    0.07
   8   4  -9   -0.16    0.09
   9   5  -7   -0.01    0.08
   9   8  -2    1.55    0.07
   9   9  -6    2.36    0.07
   9   9  -4   -0.15    0.06
   6   5 -12    3.75    0.09
   6  10 -13    0.23    0.05
   7   1   0   90.18    0.17
   7   2  -8   20.64    0.12
   9   4  -4    5.73    0.10
   9   5  -2   13.90    0.12
   9   7  -2    0.04    0.08
   5   1  -8  165.97    0.21
   6   2  -9    1.62    0.06
   6   8 -13   -0.11    0.08
   7   5 -11    0.05    0.08
   9   5  -6    2.67    0.09
   9   7  -7    0.42    0.07
   6   1  -7    0.09    0.06
   6   4 -11    0.07    0.08
   7   1  -1    2.25    0.07
   7   4 -10    5.06    0.10
   8   2  -4   29.72    0.13
   8   2  -3   -0.03    0.08
   8   3   0   18.03    0.11
   8   4   1    2.61    0.08
   9   5  -4    0.18    0.09
   9   7  -6    3.98    0.09
   9   7  -3    1.00    0.08
   9   8  -5    1.19    0.07
   6   3 -10   36.21    0.14
   7   1  -4    2.04    0.07
   8   4  -8    7.67    0.11
   8   5  -9    0.12    0.09
   9   7  -5    0.24    0.08
   7   1  -3    0.14    0.07
   7   1  -2   18.07    0.10
   7   2  -7    0.01    0.08
   7   6 -11    1.50    0.08
   6   6 -12    1.22    0.08
   7   2   1    2.38    0.07
   8   3  -1    1.85    0.08
   8   5   1    2.24    0.08
   8   7   1    6.14    0.10
   8   9   0    4.27    0.09
   8  10  -1    0.92    0.06
   5   5 -12   43.85    0.15
   6   1  -6   44.57    0.13
   7   3   2    0.77    0.07
   7   7 -11    0.46    0.09
   8   3  -5    0.12    0.09
   8   4   0   30.58    0.14
   8   6   1    1.07    0.09
   8   7  -9   -0.08    0.08
   8  10  -8    0.28    0.06
   7   3  -8    7.38    0.10
   7   5 -10    5.32    0.10
   8   3  -4    4.03    0.09
   8   3  -3   -0.07    0.08
   8   3  -2   20.98    0.13
   8   5  -8    0.15    0.10
   5   3 -10    0.15    0.07
   5   4 -11    0.74    0.07
   5   8 -13    0.07    0.07
   6   5 -11    0.40    0.08
   6   7 -12   17.92    0.12
   7   2  -6   14.94    0.10
   8   8   0    3.05    0.10
   8  10  -7    0.07    0.06
   8  10  -2    1.28    0.08
   5   9 -13    1.40    0.08
   5  10 -13    1.47    0.08
   6   3  -9    1.45    0.08
   6   8 -12   15.78    0.12
   6  10 -12    4.66    0.08
   7   2   0    7.87    0.08
   8   4  -1    2.34    0.09
   8   5   0    6.57    0.11
   8   6  -8    0.61    0.10
   8   9  -8   -0.04    0.07
   8   9  -1   -0.11    0.08
   6   1  -5    0.72    0.06
   6   4 -10    0.66    0.08
   6   9 -12    0.96    0.08
   7   2  -5   -0.10    0.08
   7   6 -10    9.98    0.12
   8   5  -7    0.26    0.11
   8   6   0   13.74    0.13
   8   7   0    6.68    0.11
   8   8  -8    0.43    0.08
   8  10  -6    0.48    0.07
   8  10  -3    0.51    0.08
   5   6 -12   21.84    0.13
   7   2  -1    1.18    0.07
   8   4  -2    2.50    0.10
   8  10  -5    1.33    0.07
   4   3 -10    0.02    0.06
   4   4 -11    5.11    0.08
   6   1  -4  184.92    0.24
   6   2  -7    4.33    0.08
   7   2  -4   10.09    0.10
   7   3   1    4.07    0.08
   7   4   2   24.75    0.12
   8   4  -4   16.74    0.13
   8   5  -6    8.18    0.12
   8   5  -1    1.25    0.09
   8   6  -7    0.39    0.10
   8   8  -1    2.38    0.09
   8   9  -2    8.11    0.11
   5   2  -8   22.34    0.10
   6   6 -11    0.18    0.08
   6  11 -11    0.10    0.07
   7   2  -3    1.26    0.07
   7   4  -8    8.37    0.11
   8   6  -1    0.54    0.10
   8   7  -7    0.35    0.09
   8   9  -6    1.01    0.08
   8   5  -5    0.60    0.11
   8   5  -2    1.69    0.10
   8   6  -6    7.67    0.12
   8   8  -2    9.89    0.12
   8   9  -5    0.58    0.08
   8   9  -3    0.85    0.09
   5   5 -11    0.22    0.08
   5   7 -12    7.91    0.11
   6   5 -10   10.19    0.12
   6   7 -11    2.19    0.10
   7   3  -6   24.54    0.13
   7   3   0    0.29    0.08
   7   5   2   16.18    0.12
   7  10  -9    0.14    0.07
   7  11  -8    0.16    0.07
   8   5  -4    2.11    0.11
   8   6  -2    5.98    0.11
   8   7  -6    1.74    0.10
   8   8  -6    0.59    0.09
   5   3  -9    0.86    0.07
   6   2  -6   11.62    0.10
   6   4  -9    0.27    0.09
   6  10 -11   -0.19    0.08
   8   6  -5    0.44    0.11
   8   7  -5    5.49    0.11
   8   7  -2    6.59    0.11
   8   8  -5    4.27    0.10
   8   8  -4   13.17    0.14
   8   8  -3    1.92    0.11
   5   4 -10    0.53    0.07
   6   8 -11    4.07    0.10
   6   9 -11    2.28    0.09
   7   3  -5    0.00    0.09
   7   4   1    2.82    0.09
   7   5  -8    2.96    0.11
   7   7  -9    3.08    0.12
   7   9  -9    0.03    0.08
   7  11  -1    0.08    0.07
   8   6  -4    1.69    0.10
   8   7  -4   29.46    0.18
   5   8 -12    8.49    0.12
   5  10 -12   -0.21    0.08
   7   3  -1    2.53    0.08
   7  11  -7   -0.14    0.06
   5   9 -12    6.94    0.11
   7   3  -3    3.37    0.09
   7  10  -8    4.88    0.10
   7  10   0    2.72    0.09
   5   6 -11    9.40    0.11
   6   2  -5    0.48    0.07
   6   3  -7    3.71    0.09
   6  12  -9    0.71    0.07
   7   4  -6    2.61    0.10
   7   5   1    1.21    0.10
   7   6  -8    2.82    0.12
   7  11  -6    0.53    0.07
   7  11  -2    0.39    0.08
   4   5 -11   12.04    0.10
   6   3   2    0.18    0.07
   7   4   0    8.26    0.10
   7   7  -8   33.36    0.18
   7   8   1    2.22    0.11
   7   9  -8    0.70    0.10
   7  11  -5   -0.16    0.07
   4   3  -9    4.31    0.07
   4   7 -12  205.87    0.34
   4  12 -12    0.66    0.07
   6   2  -4   29.02    0.13
   6   5  -9    1.95    0.10
   6   7 -10    5.70    0.11
   6  10 -10    1.34    0.10
   7   4  -5    3.61    0.10
   7   6   1    0.00    0.09
   7   7   1   14.89    0.14
   7  10  -7    0.29    0.09
   4   4 -10    0.99    0.07
   5   3  -8    7.42    0.09
   5   5 -10    1.00    0.09
   6   9 -10    7.82    0.13
   5   4  -9    1.70    0.08
   5   7 -11    1.28    0.10
   6  11  -9    0.20    0.07
   6  12  -8    2.15    0.08
   7   4  -4   57.85    0.20
   7   5  -6    9.33    0.13
   7   5   0   10.89    0.12
   7   9  -7    1.67    0.10
   7  10  -6    1.73    0.10
   4   8 -12    0.00    0.09
   6   3  -6    5.75    0.09
   7   4  -3    2.79    0.09
   7   8  -7    2.58    0.11
   7  10  -5    0.22    0.09
   5  10 -11   -0.09    0.09
   5  12 -10    2.77    0.10
   7   5  -5    3.33    0.12
   7   5  -1    2.79    0.10
   7   6  -6    2.38    0.12
   7   7   0  142.30    0.31
   7   9  -6   10.72    0.13
   7   9  -1    0.39    0.09
   7  10  -4    3.38    0.10
   4   9 -12   10.49    0.13
   4  10 -12    9.68    0.12
   5   9 -11    1.26    0.09
   6   4  -7    1.66    0.09
   6   5  -8   39.42    0.18
   6  12  -7    0.20    0.08
   4   6 -11    6.25    0.10
   5   6 -10   65.65    0.21
   6   3  -5    0.06    0.08
   6   4   2    2.30    0.08
   6  11  -8    0.26    0.08
   6  12  -1   -0.15    0.08
   7   6  -5    0.46    0.11
   7   8  -6    0.67    0.10
   7   8  -1    0.33    0.10
   7   9  -5   -0.24    0.10
   7   9  -2    4.38    0.12
   6  12  -6    1.98    0.08
   7   7  -5   13.72    0.15
   7   7  -1    9.49    0.13
   7   8  -5    2.47    0.12
   4  12 -11    2.95    0.09
   6   3  -4    2.15    0.09
   6  12  -2    1.69    0.09
   7   6  -4    9.48    0.13
   7   6  -3    2.83    0.12
   7   8  -4   23.19    0.18
   7   8  -2    0.35    0.11
   4   5 -10   19.70    0.12
   5   5  -9    1.46    0.09
   5   7 -10   15.19    0.14
   6   4  -6    3.25    0.10
   6   6  -8   12.22    0.13
   6  11  -7   -0.09    0.09
   6  12  -5    0.48    0.08
   6  12  -4    0.72    0.08
   7   7  -4   17.35    0.15
   7   7  -3    4.88    0.13
   4   4  -9    2.97    0.09
   4   7 -11    4.78    0.12
   6   3  -3    1.38    0.08
   6   3  -2    1.05    0.08
   6   5  -7    0.82    0.10
   3  11 -12    1.84    0.10
   4  11 -11    2.32    0.10
   4  13 -10    3.85    0.09
   5   8 -10    1.77    0.11
   5   9 -10    2.33    0.12
   3   6 -11    9.11    0.12
   3   9 -12    0.18    0.10
   5  13  -7    0.10    0.08
   6   4  -5    0.46    0.10
   6   6   2    9.54    0.11
   6   7   2   -0.26    0.10
   6  10  -7    0.14    0.10
   6  11  -1    0.10    0.10
   3  13 -11    0.37    0.08
   5   3  -6    1.21    0.07
   5   6  -9    4.19    0.11
   6   4   0    0.92    0.09
   6   5  -6   -0.03    0.10
   6   6  -7    5.96    0.13
   6  11  -5    0.14    0.10
   5  12  -8    0.66    0.09
   6   4  -4    0.88    0.10
   6   5   1    3.83    0.10
   6   9  -7    1.18    0.12
   6   9   1    0.27    0.11
   6  10   0   -0.01    0.09
   6  11  -4    0.87    0.10
   4   6 -10   31.90    0.15
   4  12 -10    2.22    0.11
   5   4  -7    1.20    0.09
   5  13  -6    2.43    0.09
   5  13  -1   -0.14    0.09
   3   5 -10    4.79    0.08
   5   7  -9   17.25    0.15
   6   5  -5    0.58    0.10
   6   6  -6   86.68    0.26
   3   7 -11    2.10    0.10
   5  13  -5    0.65    0.09
   6   5   0    0.65    0.09
   6   9  -6    4.96    0.14
   6   9   0   -0.23    0.11
   4   4  -8    0.25    0.09
   4  11 -10    4.60    0.12
   5  11  -8    0.29    0.10
   5  13  -4    0.19    0.08
   6   8  -6    0.76    0.13
   4   7 -10   39.91    0.18
   4  14  -7    0.11    0.08
   6   6   0   14.61    0.14
   6   9  -5    0.27    0.12
   5   4  -6    7.75    0.11
   6   5  -3   -0.14    0.09
   6   7   0   -0.22    0.10
   6   8  -5    0.65    0.13
   3   8 -11    0.92    0.10
   3  11 -11    0.40    0.09
   3  13 -10    0.72    0.10
   3  14  -9    0.78    0.10
   4   9 -10    0.06    0.12
   4  13  -8    0.54    0.08
   4  14  -6    0.40    0.08
   5   5  -7    3.94    0.10
   6   8  -1    0.31    0.13
   6   9  -4    2.75    0.13
   6   9  -3    0.11    0.13
   3  10 -11    0.35    0.11
   5   5   3    2.12    0.10
   5   7  -8  383.36    0.52
   6   7  -4  335.59    0.50
   3   6 -10   16.71    0.12
   4   6  -9    0.13    0.09
   4  14  -5    0.66    0.09
   4  14  -1    0.22    0.09
   5   4   2    0.46    0.08
   5  10   2    0.55    0.12
   6   8  -3    0.27    0.13
   4  14  -2   -0.06    0.08
   5   6  -7    1.67    0.11
   5  12  -4    0.43    0.10
   2  14 -10    0.25    0.09
   3  12 -10    3.36    0.12
   4   4  -7    0.85    0.08
   4   5  -8    5.04    0.10
   4  14  -3    0.13    0.09
   5   5  -6   23.06    0.15
   5  10  -7    0.35    0.12
   5  11   0    0.27    0.12
   2  12 -11    0.48    0.11
   3   5  -9    0.16    0.08
   4   7  -9    0.90    0.10
   3   7 -10    7.04    0.12
   5   4  -4    0.66    0.10
   5   8  -7   -0.27    0.13
   5  10   1    0.13    0.11
   2   8 -11    0.34    0.11
   3  11 -10    0.83    0.11
   4   9  -9    0.28    0.12
   5  10  -6    0.20    0.13
   2  11 -11    0.59    0.12
   3  15  -5   -0.01    0.08
   4  13   0    0.00    0.10
   2   9 -11    0.17    0.11
   2  10 -11    0.71    0.12
   2  13 -10    0.41    0.11
   3   8 -10   17.12    0.15
   3  10 -10    1.47    0.12
   3  15  -4    0.25    0.09
   4   6  -8    0.02    0.09
   4  11  -8    1.74    0.13
   4  13  -5    0.02    0.10
   5   4  -2    0.35    0.09
   5   7  -6   42.88    0.21
   5   7   2    0.21    0.11
   5  10   0   -0.31    0.11
   1  13 -11    0.39    0.10
   3   9 -10    0.50    0.10
   3  14  -7    0.64    0.09
   4  13  -1    0.75    0.11
   5   8  -6    3.49    0.14
   3   6  -9    0.44    0.09
   5   6  -5    1.74    0.11
   3  14   1   -0.02    0.09
   4  12  -6    7.32    0.14
   4  12   1    0.28    0.10
   5   7  -5    0.26    0.12
   5  10  -3    0.44    0.14
   1  12 -11    0.60    0.12
   1  14 -10    0.13    0.10
   1  15  -9    0.11    0.09
   4  11  -7    0.41    0.13
   5   5  -3    0.21    0.09
   5   7   1    0.77    0.11
   5   8  -5    0.62    0.12
   2  12 -10    0.68    0.10
   2  15  -7    0.17    0.09
   3   5  -8   13.49    0.12
   3  11  -9    0.53    0.12
   5   6  -4    5.11    0.11
   2   7 -10    1.21    0.09
   4  12  -5    0.68    0.11
   5   7  -4    0.02    0.12
   1  11 -11    0.67    0.11
   2  13  -9    0.73    0.12
   3  10  -9    1.55    0.13
   4   5  -6    8.92    0.11
   4  12  -4    0.36    0.12
   4  12  -1    0.68    0.14
   2  11 -10   -0.12    0.10
   2  15  -6    0.04    0.09
   3   8  -9    1.92    0.11
   3  14  -1    0.31    0.11
   4   9  -7   -0.02    0.13
   4  12  -3   -0.01    0.12
   5   7  -2    2.05    0.12
  -1  -9  -5    0.15    0.12
   2 -11   0    0.14    0.08
   3 -13 -11   -0.18    0.10
   5 -14  -2    0.80    0.11
   6 -15  -4   -0.09    0.08
  -1  -7  -1    0.35    0.08
   0 -10  -3    0.23    0.14
   0  -9  -1    0.24    0.10
   4 -14 -10    0.06    0.08
   4 -13  -1    1.42    0.13
   3 -13  -3    0.65    0.16
   6 -15  -5   -0.23    0.13
  -1  -8  -3   -0.03    0.14
   0  -8 -13    0.23    0.15
   3 -13 -10    0.13    0.11
   6 -15  -6   -0.04    0.14
   3 -12  -1    8.37    0.17
   4 -14  -8    0.58    0.14
   4 -14  -7    0.79    0.14
   6 -15  -7    0.05    0.14
  -2  -6  -7    0.58    0.15
  -1  -7 -11    0.47    0.17
   0 -10  -7    5.43    0.21
   0 -10  -5    1.72    0.19
   0  -9 -11   -0.10    0.15
   1 -11  -9    0.57    0.18
   1 -10 -12    1.57    0.15
   2 -11  -1    1.46    0.16
   5 -13  -1    1.99    0.17
   7 -15  -5   -0.35    0.16
  -1  -8  -4    0.46    0.16
  -1  -7  -2    5.11    0.14
   0 -10  -6    7.98    0.20
   4 -13  -2    0.10    0.17
   4 -11   1   20.26    0.20
   3 -13  -5    0.80    0.21
   3 -11 -14   -0.22    0.14
   5 -14 -10   -0.33    0.15
   0  -9 -10   20.08    0.25
   2 -12  -5    6.23    0.25
   2 -10   0   52.17    0.27
   2  -9 -15    1.21    0.15
   3 -11   0  139.91    0.39
   6 -14  -3    0.44    0.21
   7 -15  -7    0.46    0.17
   8 -15  -6    0.28    0.16
  -1  -7 -10   17.83    0.25
   0  -9  -3    0.26    0.19
   1 -10  -2    4.65    0.20
   1  -9 -13    1.21    0.18
   2 -12  -7    4.82    0.23
   3 -12  -2   82.54    0.37
   4 -13 -11    0.26    0.16
   4 -13  -3    0.55    0.23
  -2  -5  -8    4.09    0.17
  -2  -5  -5   -0.01    0.15
  -1  -7  -3    2.68    0.17
  -2  -5  -7    0.36    0.17
   0  -7 -13    0.44    0.23
   1  -8 -14    4.12    0.23
   5 -14  -8    3.07    0.18
   5 -14  -6    0.63    0.23
   5 -13  -2    1.42    0.23
  -1  -7  -9    0.61    0.22
  -1  -6 -11    0.34    0.22
   0  -9  -4   33.10    0.28
   2 -10 -13    0.93    0.21
   4 -13 -10    1.61    0.20
   4 -12 -13    2.88    0.17
   6 -14  -4    0.64    0.21
  -1  -7  -4   16.17    0.23
   0  -8 -11    0.16    0.24
   0  -8  -2   33.88    0.26
   1 -10  -3    1.07    0.20
   5 -13 -12    1.09    0.18
  -1  -7  -8   16.17    0.26
   0  -9  -6    0.20    0.24
   2 -11 -10    3.51    0.27
   2 -11  -3   35.01    0.33
   3 -12 -10    4.31    0.25
   3 -11  -1    2.33    0.22
   6 -14  -5    0.40    0.23
  -2  -4  -8    5.47    0.18
  -1  -7  -7    0.14    0.23
   1 -10  -9    1.86    0.29
   2 -10  -1    4.63    0.21
   4 -13  -8    1.39    0.25
   4 -11   0  157.32    0.47
   5 -13  -3    0.67    0.24
   6 -14  -6    0.10    0.24
   0  -7 -12    0.68    0.27
   1 -10  -8    1.04    0.28
   1 -10  -5    1.22    0.29
   2 -11  -9   14.27    0.30
   2 -11  -4  128.03    0.51
   2  -9   0   17.82    0.25
   3 -12  -5    0.01    0.29
   5 -12  -1    4.10    0.24
   6 -14  -7   -0.13    0.24
   1 -10  -6    8.95    0.29
   1  -8 -13    0.81    0.22
   2 -11  -8    5.95    0.32
   2  -8 -15    4.34    0.25
   3 -12  -8   17.52    0.32
  -1  -5 -11    0.27    0.25
   3 -11  -2   31.34    0.33
   5 -13  -4    0.35    0.27
   6 -13 -12    1.83    0.20
   5 -12 -13    0.68    0.21
   7 -14  -6   -0.27    0.27
   3  -9 -15    3.44    0.25
   4 -12  -3    2.18    0.28
   4 -10 -15   -0.01    0.22
   5 -13  -9    0.22    0.26
   6 -13  -3    1.10    0.30
   7 -14  -7   -0.61    0.25
  -1  -6  -8    0.80    0.24
   4 -11  -1    6.51    0.27
   0  -8  -7    0.98    0.28
   0  -8  -6    7.26    0.29
   3 -10 -13    3.36    0.32
   6 -13 -11    0.30    0.22
   8 -14  -9    0.27    0.24
   8 -14  -6    0.54    0.27
  -1  -5 -10   10.57    0.26
   2 -10 -10    4.94    0.36
   4  -9 -16    3.17    0.22
   7 -13  -3    0.51    0.31
   8 -14  -8    0.91    0.27
   0  -6 -12    0.71    0.27
   1  -9  -4   14.59    0.30
   2  -8 -14    5.61    0.29
   3 -10  -1    0.76    0.24
   9 -14  -7   -0.35    0.24
   4 -10   0    4.37    0.23
   6 -13 -10    1.00    0.25
  -1  -5  -9   -0.29    0.25
   1  -9  -7    0.80    0.33
   1  -8  -2    1.26    0.23
   1  -7 -13   -0.30    0.29
   2 -10  -9    8.35    0.37
   3 -11  -9    6.44    0.37
   4 -11 -12    2.59    0.28
   6 -13  -5    0.51    0.29
   6 -12 -13    0.74    0.23
   2 -10  -8    6.42    0.37
   2 -10  -5    3.86    0.32
   4 -11  -2   17.98    0.31
   7 -13 -11   -0.56    0.23
   2 -10  -7    0.72    0.36
   3 -11  -7    0.47    0.38
   5 -11  -1    3.82    0.28
   0  -7  -8    5.83    0.31
  -1  -5  -7    0.93    0.24
   2  -8 -13    1.22    0.32
   5 -12  -4   -0.28    0.32
   5 -11 -13    0.77    0.25
   7 -13 -10    0.58    0.24
   5 -12  -5    3.82    0.35
   6 -12  -3    0.11    0.33
   6 -11 -14    5.24    0.26
   7 -13  -6    5.98    0.34
   7 -12 -13   -0.18    0.22
   2  -9 -10    6.93    0.39
   4 -10  -1    0.66    0.24
   4  -8 -16   18.32    0.32
   5  -9 -16   -0.16    0.24
   7 -13  -8    4.69    0.35
   7 -13  -7    0.30    0.32
  -1  -4  -9    0.07    0.23
   1  -8  -4   25.12    0.31
   4  -7 -17    2.83    0.26
   2  -6 -15    1.61    0.32
   3  -9  -1    0.72    0.25
  -1  -4  -8    0.66    0.22
   0  -6  -9    0.74    0.28
   2  -9  -4    3.61    0.31
   4 -11  -5   11.00    0.39
   6 -12  -4    1.64    0.34
   7 -12 -12    1.13    0.25
   8 -13  -7   -0.32    0.33
   9 -13 -10    2.50    0.27
   4 -11  -8    0.29    0.40
   4 -11  -7   -0.10    0.39
   4  -9 -14    1.31    0.35
   3 -10  -8    0.28    0.39
   3 -10  -5    8.36    0.36
   5 -11 -11    3.50    0.34
   7 -11 -14    0.80    0.25
   9 -13  -7   -0.15    0.30
   0  -6  -5    1.43    0.24
   5 -11  -3    0.36    0.28
   2  -8  -2   26.87    0.30
   3  -6 -16    3.96    0.32
   6 -12  -6    6.53    0.38
   8 -12 -12    0.80    0.25
   5 -10  -1   -0.07    0.25
   6  -9 -16    0.73    0.27
   4  -6 -17    4.31    0.30
   9 -12 -12    2.29    0.25
   4 -10 -10    1.43    0.40
   5 -11  -5    3.84    0.38
   5  -7 -17    1.04    0.25
   7 -10 -15   -0.01    0.25
   0  -5  -9    0.11    0.29
   1  -6 -11    2.64    0.32
   4  -9  -1    0.64    0.25
   6 -11  -3   -0.26    0.31
   0  -4 -11    1.09    0.25
   1  -7  -7    1.86    0.30
   4 -10  -9    5.68    0.42
   5 -11  -7    0.14    0.35
   5 -10 -12    3.58    0.35
   8 -12  -5    0.20    0.36
   2  -8  -4    4.63    0.29
   5 -10  -2    0.84    0.28
   6 -10  -1    0.42    0.30
   4 -10  -5    3.10    0.35
   6 -11 -10   -0.51    0.33
   7 -11 -12    0.29    0.31
   3  -6 -15    0.34    0.36
   4 -10  -6    0.22    0.36
   6 -11  -4    1.42    0.31
   9 -12 -10   -0.28    0.31
  10 -12 -10    2.71    0.30
   2  -8  -7    3.00    0.29
   2  -7 -11    7.88    0.36
   5  -8 -15    0.35    0.35
   7 -10 -14    3.30    0.28
   9 -12  -8    0.16    0.34
   9 -11 -13   -0.33    0.25
  10 -12  -9    0.46    0.30
   2  -5 -14    1.06    0.33
   4  -6 -16    5.44    0.34
   5 -10  -3   -0.57    0.29
   1  -6  -9    0.50    0.27
   3  -7 -13    0.34    0.33
   5 -10 -10   21.15    0.44
   6 -10 -12   11.07    0.38
   6  -7 -17    2.25    0.27
   5  -9  -1    0.56    0.23
   5  -6 -17    3.15    0.29
   7  -9 -15   -0.05    0.26
   8 -10 -14    1.24    0.26
   0  -3 -11    2.41    0.27
   5 -10  -4   10.99    0.33
   9 -11 -12    0.06    0.25
   3  -8 -10    4.74    0.37
   4  -9  -3    3.22    0.27
   5  -9 -12    3.32    0.38
   9 -10 -14    1.41    0.26
   5 -10  -6    1.91    0.34
   8 -11 -10    1.33    0.36
   2  -7  -8    1.68    0.30
   6 -10  -3    0.34    0.28
   7 -10 -12    2.58    0.34
   8  -9 -15   -0.48    0.25
  10 -11 -11    0.33    0.33
   1  -5 -10    3.71    0.28
   3  -8  -4    5.60    0.28
   4  -9  -5    0.61    0.30
   5  -9  -2    2.50    0.27
   7  -7 -17   -0.66    0.26
   8 -11  -5    0.25    0.36
   2  -7  -6   15.42    0.32
   4  -9  -6    2.29    0.33
   6  -9  -1    0.36    0.27
   6  -5 -18   53.57    0.40
   9 -11  -5   -0.27    0.36
  11 -11 -10    0.26    0.28
   3  -8  -7   10.93    0.34
   3  -8  -6    6.04    0.31
   6 -10  -9   -0.14    0.39
   6 -10  -4    8.34    0.30
   6  -6 -17    0.90    0.29
   9  -9 -15    0.17    0.25
  10 -11 -10    0.90    0.31
  11 -11  -9    1.00    0.28
   1  -5  -9    1.16    0.26
   3  -6 -13    2.00    0.33
   5  -5 -17    6.31    0.33
   8  -8 -16    0.07    0.25
   9 -11  -9   -0.02    0.34
   9 -11  -6    0.89    0.36
  10 -11  -6    1.38    0.36
   6 -10  -8    0.60    0.39
   6  -9 -12    0.45    0.34
   7 -10  -3    0.15    0.29
   8 -10 -12    3.35    0.32
   9 -11  -8    5.96    0.35
  10 -11  -9    0.34    0.31
  10 -10 -13    0.71    0.25
   1  -4 -11    0.90    0.27
   5  -9  -3    0.49    0.26
   6  -8 -14    0.73    0.35
   7  -8 -15    0.13    0.26
  10 -11  -8   -0.11    0.30
   1  -5  -8   19.04    0.28
   4  -8 -10    8.63    0.38
   7  -9 -13    2.46    0.33
   3  -7 -10    5.41    0.33
   3  -4 -15    0.34    0.33
   5  -9  -9    1.75    0.37
   7 -10  -4    4.91    0.32
   9 -10 -12   -0.65    0.26
  11 -10 -12   12.95    0.29
   7 -10  -9    0.13    0.39
   7  -7 -16    7.94    0.32
   3  -6 -12    3.16    0.33
   4  -8  -3    4.36    0.24
   7  -6 -17   -0.17    0.28
   3  -7  -9    2.94    0.32
   4  -5 -15    2.39    0.31
   7  -9 -12    0.90    0.33
   8  -9 -13    0.64    0.30
  10  -9 -14    0.21    0.24
   4  -4 -16    1.39    0.34
   5  -6 -15    1.69    0.32
   6  -6 -16   -0.11    0.29
   7 -10  -6   22.06    0.39
  11 -10 -11    1.31    0.29
  12 -10  -9    0.54    0.26
   5  -4 -17    0.16    0.31
   6  -5 -17    0.62    0.28
   3  -7  -8    0.93    0.27
   4  -8  -7    6.24    0.32
   9 -10  -4   11.71    0.34
   9  -8 -15    0.15    0.25
  11 -10 -10    1.36    0.30
   2  -6  -6   28.79    0.29
   3  -7  -7    8.54    0.31
   4  -8  -6    0.01    0.28
   6  -9  -9    3.80    0.37
   8  -6 -17   -0.27    0.26
  10  -8 -15    0.14    0.22
   1  -4  -9    1.98    0.23
   3  -7  -6   12.29    0.28
   5  -8  -2    4.22    0.24
   6  -8 -12    0.16    0.36
   8  -9 -12    1.14    0.32
   9 -10  -5   -0.10    0.31
  10  -9 -13    0.37    0.24
   2  -5 -10    2.06    0.25
   2  -4 -12   12.90    0.28
   3  -4 -14    0.25    0.31
   6  -9  -8    3.50    0.36
   6  -9  -4   40.48    0.35
   9  -7 -16    0.23    0.23
   7  -4 -18    8.31    0.26
   9 -10  -7    0.89    0.33
   9 -10  -6   10.39    0.34
  10 -10  -6   -0.23    0.33
   4  -5 -14    0.04    0.30
   6  -3 -18    1.28    0.25
   7  -5 -17    4.36    0.30
   3  -5 -12    6.41    0.30
   5  -8  -9    3.29    0.34
   5  -8  -3    0.81    0.26
   9  -8 -14    1.99    0.27
  12  -9 -11    1.66    0.25
   4  -4 -15    0.22    0.34
   5  -3 -17    0.62    0.31
   6  -4 -17    1.51    0.29
   7  -9  -9    3.09    0.37
  10  -8 -14    0.16    0.23
   1  -3 -10    0.74    0.22
   2  -4 -11    3.72    0.25
   5  -8  -4    1.02    0.24
   7  -7 -14   13.57    0.35
   8  -9 -10    1.35    0.37
   8  -9  -3    0.03    0.26
  11  -9 -11   -0.31    0.26
  12  -9 -10    6.00    0.28
   2  -5  -8   36.57    0.30
   3  -4 -13    4.91    0.30
   4  -7  -8   17.87    0.31
   7  -9  -6   33.97    0.38
   9  -8 -13    1.94    0.29
  10  -7 -15   -0.10    0.22
   4  -5 -13    1.77    0.30
   8  -9  -4   23.58    0.33
   9  -6 -16    6.23    0.24
  10  -8 -13    0.06    0.23
  11  -8 -13   -0.19    0.22
   3  -3 -14    5.96    0.29
  10  -6 -16    0.74    0.22
   2  -3 -12    0.58    0.22
   6  -7 -12   11.65    0.35
   7  -7 -13    5.38    0.33
  12  -8 -12    6.95    0.26
   2  -4 -10    6.10    0.24
   4  -4 -14    2.66    0.28
   5  -7 -10    1.80    0.29
   5  -5 -14    0.68    0.30
   8  -9  -7    0.47    0.31
   3  -6  -6  134.40    0.44
   4  -3 -15    0.15    0.29
   9  -7 -14    2.99    0.28
   5  -4 -15   -0.26    0.29
   6  -8  -4   12.86    0.28
   6  -4 -16    0.16    0.27
   7  -8  -2    7.84    0.24
   8  -6 -15    3.23    0.27
   8  -3 -18    0.18    0.22
   9  -9  -7    5.77    0.31
   9  -9  -6    4.11    0.32
  10  -8 -12   -0.18    0.27
  11  -7 -14   -0.01    0.22
  12  -8 -11   -0.35    0.25
   6  -7 -11    4.96    0.35
   7  -6 -14    4.92    0.33
   8  -4 -17    0.34    0.25
  10  -6 -15   -0.60    0.21
  11  -6 -15    0.24    0.19
   4  -6  -9    0.52    0.25
   5  -7  -8    5.07    0.28
   9  -5 -16    5.17    0.23
   9  -4 -17    2.35    0.24
  10  -8 -11    0.44    0.30
   3  -5  -9   10.72    0.24
   6  -7 -10    0.61    0.30
   7  -8  -8   14.27    0.33
   7  -3 -17   -0.01    0.26
  10  -5 -16   -0.49    0.20
  11  -7 -13    0.71    0.21
   3  -2 -14    0.40    0.23
   7  -8  -4   13.82    0.27
   7  -4 -16   21.08    0.33
   8  -6 -14    6.15    0.29
   9  -8 -10    0.91    0.31
   3  -4 -11   -0.28    0.22
   7  -8  -5    0.13    0.24
   7  -7 -11    4.35    0.34
   8  -8  -9    6.49    0.33
   8  -7 -12   19.55    0.36
   8  -2 -18    1.61    0.21
   3  -5  -8   69.28    0.34
   4  -3 -14    1.15    0.28
   6  -6 -12    9.46    0.33
   6  -4 -15    0.61    0.29
  13  -7 -10    0.50    0.20
   4  -2 -15    1.90    0.25
   5  -2 -16   -0.41    0.26
   6  -7  -9    2.68    0.29
   6  -3 -16    5.43    0.25
   8  -5 -15    4.38    0.29
  11  -6 -14    0.07    0.20
   2  -3 -10    1.84    0.20
   7  -1 -18    0.80    0.22
   8  -3 -17    2.62    0.24
  10  -6 -14    2.00    0.24
  11  -8  -8   -0.56    0.25
   3  -5  -7    1.08    0.19
   7  -7 -10   50.72    0.41
   8  -8  -7    1.06    0.27
  10  -7 -12   -0.03    0.24
  11  -8  -6    1.97    0.28
  11  -5 -15    1.18    0.18
  12  -6 -13    0.22    0.20
   3  -3 -12    0.24    0.21
   6  -7  -8    6.73    0.26
   7  -5 -14  161.66    0.62
   8  -7 -11    0.49    0.28
   8  -6 -13    0.75    0.28
   9  -5 -15    2.01    0.23
   9  -3 -17    4.83    0.23
  10  -5 -15    0.96    0.20
   4  -4 -12   -0.01    0.23
   6  -6 -11   10.63    0.30
   6  -5 -13    7.26    0.30
   7  -2 -17    0.90    0.23
   9  -8  -5    0.13    0.26
   9  -4 -16   -0.21    0.20
  10  -8  -5    0.69    0.25
  10  -4 -16    0.15    0.19
   7  -6 -12   13.28    0.31
   8  -1 -18   -0.10    0.18
   9  -8  -6    6.24    0.25
   5  -4 -13    1.90    0.27
   9  -6 -13    0.93    0.26
   3  -1 -14   16.74    0.24
   6  -7  -6    0.71    0.21
   6  -7  -4    2.78    0.19
   6  -4 -14   30.68    0.35
   7   0 -18   -0.14    0.20
   8  -7 -10   18.96    0.32
  10  -6 -13    0.00    0.21
  12  -7  -9    0.06    0.23
   6  -2 -16    6.74    0.24
   8  -2 -17    2.71    0.24
   5  -3 -14    0.32    0.25
   5  -1 -16    0.92    0.25
   6  -3 -15   -0.45    0.23
  11  -5 -14    1.26    0.19
  12  -7  -8    2.85    0.24
  13  -6 -10    9.72    0.22
   6  -5 -12    4.15    0.28
   7  -6 -11    2.73    0.28
   8  -3 -16    6.87    0.26
   9  -2 -17    5.28    0.23
  10  -5 -14    2.88    0.23
  11  -4 -15    0.49    0.18
   8   0 -18    4.60    0.18
   9  -6 -12   10.26    0.28
  12  -5 -13    1.18    0.18
  10  -3 -16    0.44    0.17
   7  -7  -5   -0.06    0.19
   7  -7  -4    4.41    0.19
   3  -2 -12    0.70    0.19
   7  -2 -16    2.32    0.24
  13  -5 -11    0.67    0.19
   8  -1 -17    1.98    0.21
  10  -7  -8    2.43    0.24
  11  -7  -6    1.66    0.25
  12  -6 -10    0.32    0.22
   9  -6 -11    2.56    0.28
   5  -3 -13   -0.17    0.21
   5   0 -16    0.29    0.22
   6  -3 -14    7.10    0.25
   6  -1 -16    0.30    0.19
   8  -4 -14   18.06    0.30
   9  -7  -7    0.54    0.23
   9  -1 -17    0.51    0.19
  11  -3 -15    1.02    0.17
  13  -5 -10    0.35    0.18
   2  -1 -11    1.54    0.16
   9  -4 -14    1.17    0.20
  10  -2 -16   -0.17    0.16
  12  -4 -13   -0.34    0.16
   9  -6 -10    2.60    0.26
   6  -5 -10    1.74    0.21
   7  -5 -11    0.13    0.24
   9  -5 -12    0.88    0.24
  12  -5 -11    0.48    0.18
  12  -3 -14    1.64    0.15
   3  -2 -11    0.09    0.16
   7  -6  -8    1.72    0.21
   8   0 -17    0.96    0.18
   7  -2 -15    1.36    0.22
   8  -4 -13    1.15    0.25
   9   0 -17    0.05    0.16
  11  -4 -13    0.49    0.18
  13  -4 -11   18.20    0.23
   9  -6  -9    1.07    0.23
  11  -2 -15    0.25    0.15
  12  -4 -12    0.68    0.16
   5   1 -16    2.51    0.20
   7   1 -17    0.72    0.19
   8  -1 -16    1.81    0.20
  11  -3 -14    1.47    0.16
   3  -1 -12    2.56    0.16
   6  -1 -15   -0.06    0.19
   8  -3 -14    4.91    0.23
   9  -1 -16    0.28    0.17
  12  -3 -13   -0.29    0.16
   6  -4 -11    0.34    0.20
   8   1 -17    0.84    0.16
   9  -3 -14    0.25    0.19
   9  -2 -15   -0.06    0.20
  10  -3 -14    0.38    0.18
  10  -2 -15   -0.31    0.16
  11  -6  -5   -0.24    0.20
   3   0 -13    0.07    0.14
   9   1 -17   -0.15    0.14
  11  -4 -12    0.49    0.18
   5  -5  -6    2.14    0.15
   7   0 -16    0.30    0.19
   3  -2 -10    0.59    0.14
  10  -6  -6    2.73    0.21
  11  -1 -15    0.23    0.15
  13  -3 -11    0.02    0.16
   7  -1 -15    1.01    0.20
   9  -6  -3    1.87    0.16
  10  -6  -5   -0.05    0.18
  11  -3 -13    1.04    0.17
  13  -4  -8    0.44    0.15
   6   1 -16    0.40    0.19
   8  -6  -4    0.08    0.15
   8   0 -16    1.29    0.17
   8   2 -17   -0.04    0.14
   9   0 -16    2.36    0.17
  11  -5  -9    0.00    0.20
  11  -4 -11    0.31    0.18
  12  -4 -10    0.09    0.18
   8  -2 -14    0.18    0.20
  10  -1 -15   -0.04    0.13
   8  -4 -11    0.92    0.20
   9  -1 -15    0.13    0.18
   5  -2 -12    3.42    0.16
   7   1 -16    0.77    0.16
   8   3 -17    0.57    0.12
  10  -4 -11    0.25    0.19
  10   1 -16    0.89    0.12
  11   0 -15    0.05    0.13
  12  -4  -9   -0.20    0.17
  13  -2 -11   -0.36    0.14
  13  -3  -9    0.16    0.15
   3   1 -13    1.26    0.13
  11  -2 -13    0.70    0.15
  11  -1 -14    0.11    0.13
   4   0 -13    0.91    0.15
   6  -3 -11    1.32    0.16
   7   0 -15    0.03    0.16
  10  -3 -12    0.29    0.16
  10   0 -15    0.19    0.13
  11  -5  -6    0.62    0.16
  12  -4  -8    0.67    0.16
  12  -1 -13    0.30    0.12
  13  -2 -10    1.03    0.14
   8  -4 -10    2.87    0.18
   8   0 -15    2.05    0.17
  10  -4 -10    1.44    0.19
  10  -1 -14   -0.03    0.15
  12  -4  -7   -0.18    0.15
   6   1 -15    0.25    0.16
   7   2 -16    0.68    0.14
   9   2 -16    0.55    0.14
   7  -4  -9    0.21    0.14
   8   2 -16    2.61    0.15
   9  -1 -14    0.18    0.15
  11   0 -14    0.40    0.12
  12  -4  -6   -0.10    0.16
   5   2 -15    0.51    0.14
   8  -5  -6    0.77    0.13
  12   0 -13    0.21    0.12
  13  -2  -9    0.37    0.14
  10  -3 -11    0.27    0.16
  11  -1 -13   -0.23    0.13
   8  -3 -11    0.21    0.17
   9  -4  -9    0.42    0.16
   9  -3 -11    0.92    0.18
   9   3 -16    0.36    0.11
  13  -1 -10   -0.18    0.13
   4  -1 -11   -0.05    0.11
   5  -1 -12   -0.14    0.12
   7   3 -16   -0.09    0.13
  10   0 -14    1.43    0.13
  13  -2  -8    0.69    0.12
   5   0 -13    0.40    0.13
   8  -5  -4    0.23    0.10
   8   1 -15    1.00    0.15
   8   3 -16    0.18    0.12
  11   1 -14   -0.08    0.10
   6   2 -15    0.18    0.14
   9  -2 -12    0.43    0.16
  13  -2  -7    0.22    0.12
   3   1 -12   31.40    0.16
   4   0 -12    1.27    0.11
   4   1 -13    0.10    0.12
   9   0 -14    1.86    0.15
  10  -3 -10    0.23    0.17
  11  -2 -11   -0.37    0.13
  12   0 -12    0.46    0.11
  13  -1  -9    0.49    0.11
   5  -2 -10    1.09    0.11
   8   4 -16    0.43    0.10
  11  -1 -12    1.49    0.13
  11   0 -13    0.05    0.11
  12  -3  -7    0.10    0.12
   7   2 -15    0.01    0.12
   9   2 -15    0.29    0.11
  11   2 -14    2.37    0.11
   7  -4  -7   -0.05    0.11
   8   2 -15   -0.02    0.13
   8   5 -16   -0.15    0.09
  12  -3  -5    1.81    0.14
  12  -2  -9   -0.22    0.13
  13  -1  -8    0.53    0.11
   7  -2 -11    0.61    0.13
  10  -1 -12    0.12    0.12
  11  -2 -10    1.17    0.14
  11   1 -13    0.18    0.10
  12   1 -12    0.58    0.10
  13   0  -9    0.21    0.10
   6   3 -15   -0.15    0.12
   7   1 -14    0.03    0.13
   9   3 -15    0.24    0.11
  12   0 -11    0.15    0.09
   5   1 -13    0.53    0.12
  13  -1  -6    0.69    0.11
  11  -3  -7    0.05    0.12
   9   4 -15    0.26    0.10
  10  -2 -10    0.07    0.14
  12  -2  -7    0.40    0.11
  12  -1  -9    0.32    0.13
  13   0  -8    0.39    0.10
   4   1 -12   31.68    0.15
   9  -4  -5    9.93    0.13
   3   2 -12    2.15    0.08
   6   4 -15    0.40    0.12
  12   1 -11   -0.11    0.09
  13   0  -7    0.08    0.09
   8  -2 -10    0.28    0.12
   8   4 -15    0.30    0.10
  11  -1 -10    1.27    0.13
   5   3 -14   14.43    0.14
  10  -3  -7    0.91    0.12
  11   0 -11    0.20    0.10
  11   3 -13    0.08    0.08
   8  -4  -3    0.11    0.08
   8   5 -15    0.14    0.09
   9  -1 -11    0.16    0.13
   8  -1 -11    1.21    0.13
  10   2 -13    0.23    0.09
   5   2 -13    0.66    0.10
   8   6 -15    0.22    0.08
  11   2 -12    0.22    0.09
  12  -1  -7    0.13    0.11
  12   1 -10    0.55    0.08
  13   1  -7    0.03    0.08
   5   0 -11   -0.05    0.09
   8  -3  -7    0.64    0.10
  10  -1 -10    0.20    0.12
  10   1 -12    0.32    0.10
   4   3 -13    0.46    0.08
   7   6 -15    0.48    0.09
   8   3 -14    0.36    0.11
  10   0 -11    0.00    0.11
  11   1 -11    0.07    0.09
   4   0 -10    2.92    0.07
   7   7 -15    0.21    0.08
   9   2 -13    0.26    0.11
   9   4 -14    0.40    0.09
  12  -1  -6    0.96    0.10
  12   0  -8    2.11    0.11
   6   2 -13    0.46    0.10
  11  -2  -6    0.73    0.10
  12   2 -10    0.99    0.08
   4   1 -11    0.55    0.08
   4   2 -12    2.74    0.09
   9   5 -14   -0.01    0.08
   3   3 -12    0.76    0.07
   9   6 -14    0.67    0.08
  11   4 -12    0.58    0.08
  12   3 -10    0.50    0.07
   7   4 -14    0.23    0.09
   9  -3  -5    0.13    0.08
   5   5 -14    1.47    0.10
   9   3 -13    0.03    0.10
  10   1 -11    0.58    0.10
  10   5 -13    0.10    0.07
   8  -3  -5    0.05    0.07
  11  -1  -7    0.19    0.10
  11   3 -11    0.26    0.08
   6  -2  -7   -0.08    0.07
   6   3 -13    0.46    0.09
   6   5 -14    3.98    0.11
   9  -3  -3    0.03    0.08
   7  -1  -9    0.16    0.08
   7   3 -13    0.34    0.10
  11  -1  -6    0.03    0.09
  11   2 -10    0.03    0.08
  11   4 -11    0.22    0.07
  12   1  -7    0.27    0.09
  12   2  -8   -0.16    0.09
   7  -2  -7    0.17    0.08
   8  -2  -7    0.24    0.09
  10   2 -11    0.48    0.09
   7   8 -14    0.37    0.07
   8  -3  -3    0.16    0.07
   8   2 -12    1.22    0.11
   5   4 -13   -0.09    0.09
   7   7 -14    0.31    0.07
   8   1 -11    0.25    0.11
   9  -2  -6   -0.09    0.09
  12   3  -8    0.03    0.09
   4   2 -11    1.01    0.08
   7   1 -11   -0.09    0.09
  10   6 -12    0.40    0.07
   4   5 -13    3.25    0.09
   6   8 -14    0.83    0.08
   7   4 -13    0.29    0.09
  10  -2  -3    0.60    0.08
  11  -1  -3    0.23    0.10
  12   1  -5    0.35    0.09
   8   5 -13    0.26    0.09
  12   1  -4    0.27    0.09
   5   0  -9    0.48    0.07
   5   3 -12    8.55    0.10
   7  -1  -8    0.34    0.08
   9  -2  -5    0.19    0.08
   9   4 -12    0.18    0.09
  10   2 -10   -0.09    0.09
  12   2  -6    0.10    0.08
  12   3  -7   -0.11    0.08
   8   8 -13   -0.04    0.07
  10   1  -9    0.12    0.11
  11   5 -10   -0.14    0.07
   7   5 -13    0.15    0.09
   8   7 -13    0.17    0.08
  12   4  -7   -0.21    0.07
   6   0  -9    1.01    0.08
   9   5 -12    0.19    0.08
  10   5 -11    0.32    0.08
  11   1  -7    0.07    0.10
   6   1 -13    0.54    0.08
   6   4  -1    5.39    0.08
   6   6 -17    0.31    0.07
   6   6  -1    5.79    0.09
   7   4  -3    3.97    0.09
   7   8  -4   22.05    0.15
   7   9  -5    0.02    0.09
   7  11  -9    0.00    0.07
   8   3  -9    0.27    0.11
   8   3  -8   17.33    0.14
   8   7 -12    2.55    0.09
   8   8 -11    0.15    0.07
   8   8 -10    0.48    0.08
   8   8  -9    0.21    0.08
   6   4 -16    0.16    0.09
   7   1 -10    2.07    0.09
   7   5 -15   -0.01    0.09
   8   4 -11   -0.21    0.11
   8   4  -7    0.12    0.09
   8   6 -12    1.19    0.09
   8   6  -7    0.78    0.11
   7   2 -12    8.64    0.11
   7   2  -5    0.00    0.08
   7   3  -4   25.81    0.13
   7  10  -7    0.43    0.09
   8   4 -10    0.33    0.11
   8   4  -9   -0.25    0.11
   8   7 -11    0.34    0.09
   6   2 -14    4.88    0.10
   6   3 -15    0.00    0.09
   6  12  -7    0.29    0.07
   7   6 -15    0.35    0.08
   7   9 -14    0.15    0.06
   8   5 -10    3.51    0.11
   8   5  -8   -0.07    0.11
   8   6 -11    0.09    0.09
   8   6  -9    0.05    0.09
   8   6  -8    0.80    0.09
   6   0  -9    1.20    0.07
   6  11  -5    0.23    0.08
   7   3 -13    0.54    0.09
   7   4 -14    0.12    0.08
   7   9  -6   17.32    0.14
   8   5  -9    0.36    0.09
   8   6 -10    1.28    0.09
   6   0  -8   26.94    0.11
   6   1 -12   11.44    0.11
   6   1  -4  226.18    0.27
   6   3  -2    1.14    0.07
   6   9  -3    0.19    0.09
   7   2 -11    0.27    0.09
   7   2  -6   16.67    0.11
   7   6  -4   13.13    0.12
   7  10 -12    0.84    0.07
   6  10  -4   10.92    0.12
   6  12  -8    2.34    0.07
   7   3  -5    0.50    0.08
   7   5 -14    2.34    0.09
   7   5  -4   29.65    0.15
   7   8 -14    0.35    0.07
   7  10 -11    0.07    0.07
   7  10 -10   -0.06    0.07
   7  10  -9   -0.06    0.08
   5   6   0    5.28    0.08
   6   2  -3    1.19    0.06
   6   7  -2   68.09    0.19
   7   2  -7    0.02    0.08
   7   3 -12   18.18    0.13
   7   9 -13    1.57    0.07
   7   9  -7    2.63    0.10
   6   1 -11   -0.07    0.07
   6   4 -15    0.22    0.09
   6   4  -2   27.45    0.12
   6   6 -16    0.05    0.07
   6   8 -16    0.55    0.07
   6  11  -6    0.07    0.08
   7   2  -9    0.51    0.08
   7   2  -8   21.78    0.13
   7   4 -13    0.03    0.09
   7   7  -5   15.65    0.12
   7   8  -6    0.96    0.09
   6   3 -14    4.95    0.10
   6   5  -2   31.91    0.13
   6   6  -2   13.04    0.10
   6   7 -16   -0.10    0.07
   7   3  -6   24.96    0.13
   7   4  -5    3.57    0.09
   7   6  -5    0.04    0.09
   7   8 -13    1.26    0.07
   7   9 -12    0.34    0.07
   6   8  -3    0.03    0.08
   7   9 -11    0.01    0.07
   5   0 -10    6.25    0.07
   5   7 -17   -0.06    0.06
   6   1 -10   17.65    0.10
   6  10  -5    1.68    0.08
   7   3  -7   -0.13    0.08
   7   6 -13   -0.21    0.09
   7   7 -13    0.43    0.08
   7   7  -6    6.47    0.11
   7   9 -10    1.64    0.08
   6   2  -4   27.35    0.11
   6   5 -15    0.06    0.07
   6   9  -4    2.71    0.09
   6  11  -7    0.29    0.08
   7   3 -10    5.21    0.09
   7   3  -8    6.24    0.10
   7   4  -6    2.33    0.09
   6   1  -9    0.54    0.06
   6   1  -7    0.61    0.07
   6  10 -14    1.12    0.06
   6  11 -12    3.36    0.07
   7   4 -11   -0.08    0.09
   7   5  -6    8.79    0.11
   7   8 -11    1.13    0.08
   5   1 -12    9.62    0.08
   6   3 -13    0.54    0.08
   6   6 -15    2.21    0.08
   6   7  -3   26.67    0.13
   6   8 -15    1.33    0.08
   6  11  -8   -0.14    0.07
   7   8 -10    0.23    0.08
   7   8  -9    1.97    0.09
   5   5 -16    4.50    0.09
   5   7  -1    2.51    0.07
   6   2  -5    0.58    0.07
   6  10  -6    0.78    0.08
   6  11 -11   -0.12    0.06
   7   4 -10    3.68    0.09
   7   4  -9    2.63    0.10
   7   4  -8    6.85    0.10
   7   5  -7    0.33    0.09
   7   6  -7    0.16    0.09
   7   7 -11    0.43    0.08
   7   7  -8   28.91    0.16
   6   2 -11    0.37    0.07
   6   3  -4    2.17    0.07
   6   5  -3   -0.07    0.06
   6   8  -4    7.13    0.10
   6   9 -14    0.60    0.06
   7   5 -10    4.56    0.11
   7   5  -8    2.61    0.09
   7   7  -9    2.99    0.10
   5   2 -13    1.23    0.07
   5   5  -1    1.80    0.06
   5   6  -1    0.73    0.06
   5   9 -16    0.19    0.06
   5  12  -6    2.19    0.08
   6   5 -14    4.83    0.09
   7   5  -9    0.52    0.08
   5   1 -11    0.36    0.06
   5   4 -15   -0.02    0.08
   5   6 -16    0.09    0.07
   6   8 -14    0.91    0.07
   6  10  -7    0.20    0.08
   5   3 -14   18.54    0.11
   5   7 -16    2.80    0.08
   5   8 -16    2.98    0.08
   6   7  -4  297.44    0.37
   6   9 -13    0.58    0.06
   5  10 -15   -0.12    0.06
   5  12  -7    1.18    0.08
   6   2  -7    2.81    0.07
   6   3  -5    0.33    0.07
   6   9  -6    5.14    0.10
   6  10 -11   -0.13    0.06
   6  10  -8    1.02    0.08
   4   7 -17    0.55    0.07
   5   8  -2   34.08    0.13
   5  11  -5    0.36    0.08
   6   3 -11   -0.13    0.07
   6   5 -13    2.67    0.09
   6  10 -10    1.28    0.07
   4   8 -17    0.57    0.06
   5   5 -15    0.03    0.08
   5  12  -8    0.62    0.08
   6   8 -13    0.07    0.07
   6   9 -12    0.99    0.08
   5   2 -12    3.83    0.07
   5   9  -3    0.35    0.07
   5  12 -11    0.05    0.06
   5  12  -9    0.06    0.07
   6   4  -5    0.01    0.07
   6   7 -13    0.33    0.08
   6   7  -5   17.18    0.13
   6   9  -7    0.97    0.09
   5   1  -9    0.06    0.06
   5   4 -14    0.08    0.08
   5   6 -15    0.20    0.07
   5   7  -2    2.19    0.07
   5  11 -13    0.62    0.06
   6   3  -7    2.39    0.07
   4  13  -6    1.05    0.07
   5   3 -13    1.69    0.07
   5   7 -15    0.83    0.08
   5   8 -15    1.72    0.08
   5  10 -14    0.28    0.06
   5  11  -6    7.00    0.09
   6   3  -9    1.19    0.07
   6   5  -5    0.39    0.07
   6   8 -12    9.45    0.10
   5   6  -2   13.99    0.09
   6   6 -12    0.98    0.09
   4   4 -15    0.23    0.07
   4   6 -16   12.71    0.11
   5   2 -11    4.33    0.07
   5   8  -3    1.76    0.08
   5  11 -12   -0.18    0.06
   6   4 -10    0.31    0.08
   6   5 -11    0.29    0.08
   6   5  -6   -0.03    0.07
   4   9 -16    1.29    0.07
   5   5 -14    2.20    0.08
   5   9 -14    0.92    0.07
   5  10  -5   -0.10    0.07
   5  11  -7    1.43    0.08
   6   4  -9    0.32    0.08
   6   4  -7    1.64    0.07
   6   6 -11    0.33    0.09
   6   7 -11    0.97    0.09
   6   8 -10    1.70    0.09
   6   8  -9    0.67    0.09
   4   8 -16    0.74    0.08
   5   3 -12   11.98    0.10
   5  10 -13    0.90    0.07
   5  11 -11    0.23    0.06
   5  11  -8    0.37    0.09
   6   5  -7    0.61    0.08
   3   9 -17    1.80    0.06
   5   4 -13    0.09    0.07
   5   6 -14    0.39    0.08
   5   7  -3    3.14    0.08
   5  11 -10   -0.01    0.07
   6   5  -9    1.92    0.09
   6   6 -10    0.16    0.09
   3   8 -17   -0.07    0.06
   4  12 -13    0.33    0.06
   5  10  -6    0.35    0.08
   5   5  -3    0.33    0.06
   5   6  -3    0.42    0.06
   5  10 -12    0.28    0.07
   3  14  -7    0.49    0.07
   4   2 -12    3.04    0.07
   4  11 -14    0.13    0.06
   5   2  -7   -0.15    0.06
   5   9  -5   -0.13    0.08
   5  10  -7    0.22    0.09
   4   4 -14   -0.06    0.07
   4  11  -4   -0.19    0.08
   4  12 -12    0.27    0.06
   5   4 -12   21.15    0.12
   5   8 -13    0.28    0.09
   5  10 -11    0.00    0.07
   3  14  -8    3.22    0.08
   4   3 -13    0.63    0.07
   4   6 -15    2.39    0.08
   4   9 -15    0.64    0.07
   4  10  -3    0.21    0.08
   5   3  -5    0.19    0.06
   5   9 -12    5.15    0.10
   5  10 -10    0.62    0.08
   5  10  -9   -0.16    0.09
   3   6 -16    4.18    0.09
   3  10 -16    0.16    0.07
   4   6  -1    0.02    0.05
   4   7 -15    1.84    0.08
   4   8 -15    0.70    0.08
   4  12 -11    1.80    0.07
   4  12  -7    0.38    0.08
   5   7  -4    0.01    0.07
   4  11 -13    0.14    0.07
   4  12  -8    0.22    0.09
   5   6  -4    5.08    0.08
   5   8 -12    7.92    0.11
   5   9 -11    0.74    0.09
   3   9 -16    6.93    0.10
   4   2 -11    1.45    0.07
   4  11  -5    1.69    0.09
   4  12 -10    1.29    0.07
   5   3  -9    0.63    0.07
   5   7 -12    5.07    0.11
   2   9 -17   -0.07    0.06
   3   7 -16   57.46    0.19
   3   8 -16    0.03    0.08
   3  12 -14    1.52    0.07
   4   5 -14    2.13    0.08
   5   9 -10    1.95    0.09
   3  13 -12   -0.06    0.06
   4   3 -12    2.08    0.08
   4  10  -4   -0.15    0.09
   4  11 -12    0.37    0.08
   5   8 -11    0.22    0.09
   3  13  -6    0.44    0.08
   4   4 -13    3.74    0.08
   4   6 -14   15.37    0.12
   5   4  -6    6.12    0.09
   5   6  -5    1.72    0.08
   5   7 -11    0.53    0.10
   5   8 -10    1.62    0.10
   5   8  -7   -0.05    0.09
   4   2 -10   10.91    0.09
   4   7 -14    6.38    0.11
   4   7  -2    0.47    0.07
   5   4  -8   -0.08    0.07
   5   4  -7    1.64    0.08
   5   5 -10    0.89    0.09
   5   8  -9    0.40    0.10
   5   8  -8    0.58    0.10
   2  11 -16    0.73    0.07
   3   2 -12    2.22    0.08
   4  11  -7    0.25    0.09
   5   6 -10   46.08    0.18
   3   4 -14   -0.04    0.08
   3  11 -14    2.11    0.07
   3  13  -8    0.40    0.09
   4   5 -13    3.38    0.10
   4   9 -13    2.32    0.10
   4  10 -12    4.70    0.10
   4  11 -10    3.16    0.09
   4  11  -9   -0.05    0.10
   5   5  -9    0.59    0.09
   5   6  -7    1.06    0.09
   5   7  -9   13.29    0.13
   5   7  -8  395.37    0.46
   2  12 -15   -0.19    0.06
   3   3 -13    3.04    0.09
   3   6 -15    1.95    0.10
   4   8  -3    0.22    0.08
   5   6  -8    2.64    0.10
   2  10 -16    0.10    0.08
   3   7 -15    0.68    0.09
   3   8 -15    0.21    0.09
   3  11  -3   -0.03    0.09
   4   4 -12    0.20    0.07
   4   6 -13   -0.06    0.09
   4   8 -13   -0.29    0.10
   1   9 -17    0.02    0.07
   2  14 -11    0.05    0.07
   3  10  -2    3.24    0.09
   3  12 -12    0.08    0.07
   4  10 -11    0.08    0.09
   2   7 -16   -0.18    0.09
   2   9 -16    0.13    0.09
   3  10 -14    1.20    0.09
   4   7  -3    0.12    0.08
   4   9 -12    5.87    0.11
   4  10 -10    0.67    0.10
   2  13 -13   -0.10    0.07
   2  14  -7    1.12    0.09
   3   5 -14    3.40    0.10
   3  11 -13   -0.02    0.08
   3  12 -11    0.28    0.08
   2  12 -14    0.99    0.07
   2  14  -9    0.18    0.08
   2  14  -8    0.97    0.09
   3   2 -11    0.32    0.06
   3  12  -6    0.39    0.09
   4   8 -12    0.04    0.12
   4   8  -4    0.96    0.08
   4   9 -11   -0.06    0.11
   1  15  -6    0.16    0.08
   3   8  -1    0.11    0.07
   3  12 -10    3.07    0.10
   2  13 -12    0.07    0.07
   3   3 -12    0.82    0.08
   3   4 -13    4.70    0.09
   3   6 -14   15.17    0.13
   1  15  -8    0.21    0.08
   2  10 -15    0.12    0.09
   3   7 -14   14.61    0.14
   3   8 -14    0.31    0.10
   4   3  -8    0.04    0.07
   4   8 -11   -0.24    0.12
   3  11  -5    0.34    0.10
   4   5  -4    8.00    0.09
   4   9  -8    0.31    0.12
   1  10 -16    0.88    0.09
   1  13 -14    0.06    0.07
   2  12 -13    0.18    0.08
   2  13 -11    0.09    0.08
   3  11 -11    0.19    0.10
   4   8 -10    0.89    0.12
   1  14 -12    0.60    0.08
   2   8 -15    0.66    0.10
   3   5 -13    1.60    0.10
   4   5 -10   11.07    0.12
   4   8  -9    0.44    0.12
   1   8 -16   -0.03    0.10
   2  13 -10    0.39    0.09
   2  13  -6    0.13    0.09
   3  10 -12   -0.07    0.10
   3  11 -10    0.69    0.11
   4   4  -8   -0.06    0.08
   4   4  -6    0.16    0.08
   4   6 -10   18.68    0.15
   4   7 -10   27.29    0.17
   4   8  -7    0.77    0.11
   3   6 -13    0.53    0.10
   3   7 -13    1.48    0.12
   4   4  -7    1.13    0.08
   4   5  -9    0.02    0.10
   4   7  -9    0.60    0.12
   1  14 -11    0.37    0.09
   2  13  -8    0.62    0.12
   3   9  -3    0.10    0.10
   4   5  -8    4.31    0.11
   4   6  -9    0.10    0.10
   4   7  -7   -0.18    0.11
   0  11 -16    0.14    0.09
   1  13 -13   -0.08    0.09
   3   9 -12    0.16    0.13
   3  10 -11    0.05    0.11
   4   5  -7    1.72    0.10
   4   6  -8    0.10    0.10
   1  12 -14    0.74    0.09
   3  10  -5   -0.05    0.10
   0  15 -11   -0.12    0.08
   2   4 -13    2.68    0.10
   2   6 -14    7.21    0.13
   2   9 -14    0.49    0.12
   3   8 -12    0.60    0.14
   3  10 -10    1.19    0.13
   0  14 -13    0.43    0.08
   1  10 -15    0.48    0.11
   2   7 -14    3.21    0.13
   2   8 -14    6.62    0.14
   3   4 -11    2.10    0.10
   3   6 -12    1.02    0.12
   3   9  -4    1.95    0.11
   0  13 -14    1.41    0.09
   1  13 -12    0.11    0.10
   1  14  -8    2.56    0.12
   2   3 -12    0.41    0.09
   2  10 -13    0.80    0.13
   2  11  -3    0.73    0.12
   2  12 -10    0.81    0.12
   3   8  -3    0.43    0.10
   0   8 -16   -0.31    0.12
   0   9 -16    0.61    0.11
   0  15  -6    0.05    0.11
   1   7 -15   -0.28    0.13
   1   9 -15    0.11    0.11
   2  12  -6    8.35    0.14
  -1  16  -6    0.65    0.10
   0  15  -9    0.06    0.11
   1  12 -13    0.65    0.11
   2   9  -1    0.77    0.11
   2  12  -9    0.84    0.13
   3   3  -9    2.86    0.09
   3   5 -11    4.11    0.12
   3   8 -11    0.75    0.14
   0  14 -12    1.56    0.10
   0  15  -8    0.65    0.12
   1  13 -11    0.03    0.11
   2  11 -11    0.43    0.13
   3   7 -11    1.23    0.14
  -1  16  -8    0.14    0.10
   0  11 -15    0.67    0.12
   3   8 -10   13.91    0.18
   3   9  -8    7.11    0.16
   1   5 -14    6.63    0.15
   1  13 -10    1.03    0.12
   2   6 -13    0.22    0.12
   2   8 -13    0.53    0.14
   0  12 -14    1.01    0.11
   1  12 -12    0.60    0.13
   1  13  -5    0.24    0.12
   2   4 -12   -0.04    0.11
   2  11 -10   -0.23    0.15
   1  11 -13    0.92    0.13
   1  13  -9    0.60    0.15
   2   3 -11    0.02    0.10
   2  10  -3   -0.20    0.13
   2  11  -5   -0.33    0.13
   3   6 -10   14.45    0.16
   3   7  -4    6.66    0.12
   3   8  -9    1.92    0.14
  -1   9 -16   -0.05    0.13
  -1  12 -15    0.22    0.12
  -1  15 -11    0.19    0.10
   1   6 -14    1.59    0.14
   1  13  -7    0.30    0.15
   1  13  -6    0.15    0.13
   2   8  -1    0.05    0.09
   2   9 -12    6.35    0.18
   2  10 -11    0.21    0.16
   3   8  -8    0.71    0.14
   3   8  -6    0.89    0.13
  -1  13 -14    0.15    0.10
   1   8 -14    0.46    0.15
   2  11  -8    1.19    0.17
   3   5  -9    0.42    0.12
  -2  11 -16    0.94    0.10
   0   7 -15    0.21    0.14
   0  13 -12    0.58    0.13
   3   7  -8    0.85    0.14
  -1  15 -10    0.09    0.11
   0   8 -15   -0.07    0.15
   0  14  -5   -0.07    0.14
   2   6 -12    4.20    0.15
   2  10 -10    1.62    0.18
   2  10  -4   -0.19    0.12
   3   5  -8   20.76    0.17
   3   6  -8    4.56    0.14
   3   7  -7    0.31    0.13
  -2  10 -16   -0.11    0.13
  -1  11 -15    1.25    0.14
   0  12 -13    0.13    0.13
   0  14  -6    0.64    0.15
   1  12 -10    4.30    0.16
   3   6  -6    0.69    0.12
  -1  14 -12    1.57    0.12
  -1  15  -5    0.57    0.16
   0  14  -7    0.11    0.15
   2  10  -5   -0.17    0.15
   3   5  -6    0.19    0.10
   0  13 -11    0.16    0.15
   1   5 -13    3.05    0.14
   2   9  -3    0.17    0.13
   2  10  -8    2.41    0.18
  -2  12 -15   -0.04    0.12
  -2  16  -7    0.90    0.14
  -2  16  -6    0.66    0.13
  -1  10 -15    0.64    0.15
  -1  13 -13    0.71    0.13
   1  11 -11    0.82    0.18
   1  12  -5    2.46    0.16
   2   9 -10    1.85    0.19
   2  10  -7    1.21    0.18
  -2  14 -13   -0.11    0.12
   1   6 -13    0.11    0.15
   1   8 -13    1.86    0.17
   1  12  -6    0.84    0.17
  -2  15 -11   -0.29    0.13
   0  11 -13    0.03    0.18
   0   6 -14    1.24    0.15
   1  11 -10    3.36    0.20
   1  11  -3    0.47    0.15
   2   4 -10   -0.05    0.12
   2   8 -10    0.43    0.19
   1   9 -12    1.33    0.20
   2   8  -3    0.46    0.13
   2   9  -8    2.11    0.19
  -1  11 -14    5.02    0.19
  -1  13 -12    2.61    0.17
  -1  14 -10   -0.18    0.15
   2   5 -10    4.69    0.15
   2   7 -10    1.20    0.17
  -3  12 -15    0.43    0.14
  -2  15 -10    0.95    0.14
   0  13  -5   -0.01    0.17
   1  11  -9   -0.05    0.21
   1  11  -4    2.87    0.18
   2   8  -9    2.34    0.18
  -2  14 -12   -0.06    0.14
   0  11 -12    0.90    0.19
   0  13  -7    0.22    0.20
   0  13  -6    1.01    0.19
   1   5 -12    2.12    0.15
   1  11  -8    1.83    0.21
   2   4  -9    2.46    0.13
  -3  13 -14    0.31    0.16
  -2  13 -13    0.73    0.14
  -1  10 -14    0.41    0.19
   1   7 -12    2.33    0.19
  -2  15  -9    0.15    0.15
  -1  13 -11    1.52    0.18
   0   5 -13    0.64    0.17
   0   9 -13    1.82    0.21
   0  12 -10    0.09    0.20
   1   9  -1    0.14    0.13
   2   6  -9    0.12    0.16
  -3  11 -15    0.20    0.16
  -3  16  -8   -0.50    0.17
  -1  14  -7    0.35    0.22
  -3  15 -11    0.86    0.15
  -3  16  -7    0.02    0.19
  -1  12 -12   16.52    0.24
  -1  14  -6    0.77    0.19
   0   8 -13    1.24    0.21
   1  10  -9   -0.09    0.22
  -2  11 -14    1.43    0.20
  -2  15  -5    0.33    0.18
   0   6 -13    0.40    0.18
   0  10 -12   -0.61    0.22
   0  11 -11    1.29    0.20
   0  12  -9    0.69    0.23
   2   5  -8    2.50    0.15
  -3  10 -15    0.17    0.19
  -1   7 -14    1.00    0.19
  -1   8 -14    0.17    0.21
  -1  13 -10    0.35    0.20
   1  10  -8   -0.08    0.22
  -3  12 -14    3.78    0.19
  -3  14 -12    1.26    0.16
  -2  13 -12    0.27    0.19
   1   6 -11    0.02    0.17
  -4  11 -15    0.35    0.15
  -4  14 -13    0.01    0.15
   0   4 -12    1.48    0.17
   0  11 -10    6.85    0.28
   1  10  -7    0.59    0.22
   1  10  -5    0.10    0.20
  -3  13 -13    0.60    0.16
  -2  10 -14    0.31    0.21
   0  10 -11    0.81    0.25
   1   8 -10   -0.06    0.22
   1   9  -9    1.73    0.25
  -1  11 -12    0.46    0.25
   1   4 -10    0.31    0.16
  -4  10 -15    0.95    0.19
  -4  15 -11   -0.26    0.15
  -2  14  -9    2.19    0.22
  -1  13  -8    1.57    0.26
   0  11  -9   -0.32    0.25
   1   9  -3   -0.19    0.17
  -3  11 -14    0.24    0.22
  -2   9 -14   -0.11    0.22
  -1   9 -13    0.07    0.23
   1   7 -10    2.40    0.21
  -4  12 -14    1.40    0.20
  -2  12 -12    0.25    0.22
  -2  14  -3    1.48    0.25
  -1  13  -6    1.68    0.25
  -1  13  -5    1.94    0.24
   0   6 -12    4.15    0.21
   1   5 -10    0.84    0.18
  -4  14 -12    2.53    0.18
  -4  16  -7    1.92    0.22
  -4  16  -4   -0.06    0.21
  -3  15  -3   -0.23    0.25
  -2   8 -14    3.91    0.25
  -1   8 -13    0.32    0.22
   0   9 -11   -0.18    0.25
   0  10 -10    2.26    0.25
   0  11  -8    0.97    0.27
  -4  16  -5    0.94    0.21
  -1   6 -13    0.60    0.21
  -1   7 -13    0.72    0.23
  -3  10 -14    3.95    0.24
  -3  15  -4    1.51    0.24
  -2  13 -10    0.49    0.25
  -2  14  -5    0.02    0.23
  -1  12  -9    0.58    0.28
   1   7  -9    2.03    0.22
   1   8  -8    1.10    0.23
  -5  12 -14    1.13    0.19
  -5  15 -11    0.34    0.19
  -4  11 -14    2.11    0.24
  -1  12  -2    0.69    0.24
   0   4 -11    3.97    0.17
   1   8  -3    1.84    0.21
   0   9 -10    2.35    0.29
   1   8  -7    1.17    0.24
  -3   9 -14    0.68    0.25
  -2  12 -11   -0.09    0.25
  -1  11 -10    2.26    0.32
  -1  12  -8   -0.28    0.31
   0   5 -11   -0.14    0.20
   0   7 -11    2.74    0.24
  -5  13 -13    0.15    0.23
  -5  14 -12    2.41    0.21
  -4  15  -9    1.57    0.21
  -3   8 -14    0.81    0.27
  -3  11 -13    5.84    0.28
  -3  13 -11    1.65    0.26
   0   6 -11    1.62    0.21
   0  10  -8    1.82    0.29
  -4  10 -14    0.47    0.25
  -3  12 -12    3.98    0.29
  -3  14  -9    1.14    0.23
  -1   8 -12    1.98    0.28
  -5  11 -14    1.20    0.22
  -5  15 -10    0.29    0.20
  -5  16  -7    0.90    0.24
  -4  13 -12    2.91    0.22
  -2  13  -8    1.00    0.32
  -5  16  -3    1.08    0.27
  -4  15  -8    0.03    0.23
  -3  14  -8    5.77    0.30
  -2  12 -10    7.75    0.33
   0  10  -6    2.01    0.28
  -4   9 -14    0.81    0.30
  -3  14  -2    2.67    0.31
  -2   6 -13    0.67    0.25
  -1   6 -12    0.07    0.26
  -1  11  -1    0.45    0.22
   1   7  -6    3.23    0.21
  -5  10 -14   10.98    0.30
  -5  16  -5    1.54    0.25
  -5  16  -4    0.29    0.24
  -3  13 -10    1.02    0.29
  -2  11 -11    0.94    0.33
   0   4 -10   14.44    0.22
  -6  16  -8   -0.33    0.21
  -5  14 -11    0.39    0.23
  -4  11 -13    0.27    0.30
   0   9  -8    0.30    0.26
  -5  13 -12    1.24    0.23
  -5  15  -9    1.72    0.25
  -4  15  -6    0.88    0.30
  -3  14  -6    0.11    0.31
  -2  12  -9    1.06    0.35
   0   5 -10   31.79    0.29
   0   6 -10    1.37    0.23
  -6  15 -10    0.20    0.22
  -4  13 -11    2.95    0.29
  -3   9 -13    0.20    0.29
  -2   9 -12    1.72    0.32
   0   9  -7   -0.24    0.29
  -4  14  -9    2.26    0.30
  -1  10  -9    0.37    0.34
  -1  11  -7    2.88    0.33
  -2  12  -8    4.44    0.38
  -6  16  -6    1.66    0.29
  -5  11 -13    0.60    0.32
  -3   7 -13    0.32    0.33
  -2   8 -12    5.33    0.31
  -2  12  -1    3.77    0.29
   0   9  -5    0.05    0.27
  -3  10 -12    3.54    0.35
  -3  12 -10    0.48    0.35
  -1   5 -11    2.03    0.25
  -6  16  -5    0.18    0.30
  -6  16  -3    1.31    0.30
  -4  13 -10   -0.20    0.32
  -2   5 -12    6.40    0.29
  -7  13 -12    4.91    0.28
  -7  14 -11    1.50    0.25
  -3  13  -1   -0.66    0.34
  -2   6 -12   13.97    0.32
  -2  11  -9    2.18    0.41
  -1   8 -10    6.49    0.36
   0   5  -9    3.48    0.24
  -5  10 -13   -0.57    0.30
  -4  12 -11    3.71    0.36
  -1  10  -1    0.07    0.25
  -5  14  -9    5.64    0.34
  -3   9 -12    0.50    0.37
  -2  10 -10   11.49    0.41
  -6  15  -8    0.38    0.27
  -4   8 -13    0.95    0.35
  -4  13  -9    1.80    0.35
  -4   7 -13   -0.33    0.31
   0   6  -8    9.06    0.28
   0   7  -7    1.43    0.29
  -5   9 -13    3.49    0.39
  -5  11 -12    1.46    0.38
  -4  10 -12    1.69    0.38
  -4  14  -5    3.20    0.40
  -4  14  -4    0.52    0.39
  -3   8 -12    0.75    0.34
  -3  11 -10    5.99    0.46
  -3  13  -5    0.43    0.39
  -3  13  -4   22.16    0.43
  -7  12 -12    4.92    0.33
  -7  16  -2    0.64    0.31
  -6  15  -7   -0.15    0.29
  -5  13 -10    0.05    0.34
  -4  12 -10    0.61    0.38
  -1   6 -10   41.34    0.37
  -1  10  -4    0.49    0.32
  -2   9 -10    0.27    0.39
  -2  10  -9    0.57    0.36
  -2  11  -7   -0.03    0.41
  -1   5 -10    3.65    0.27
   0   7  -6    1.47    0.28
  -7  15  -8    1.53    0.29
  -6   9 -13   -0.10    0.36
  -3   7 -12    0.71    0.36
   0   6  -7    0.91    0.28
  -4   9 -12    5.34    0.41
  -5  14  -7    1.34    0.40
  -3  11  -9    5.30    0.49
  -2   5 -11    0.54    0.30
  -8  15  -8    0.97    0.30
  -6  15  -1    0.45    0.39
  -4  13  -7    1.26    0.48
  -3  10 -10    5.53    0.47
  -8  16  -4    4.22    0.34
  -7  11 -12   14.77    0.42
  -6  15  -4    5.94    0.43
  -8  11 -12    8.02    0.34
  -8  16  -3    1.48    0.32
  -6  15  -3    0.36    0.37
  -4   8 -12    2.36    0.41
  -3  12  -1    4.24    0.39
  -2   9  -9    0.71    0.38
  -1   6  -9    2.98    0.31
  -3   8 -11   -0.39    0.39
  -7  13 -10    1.55    0.34
  -5   9 -12    1.02    0.39
  -4   7 -12    0.80    0.38
  -3  11  -8    3.04    0.46
  -3  12  -2    8.34    0.43
  -2  10  -7    0.54    0.43
  -1   5  -9    0.11    0.29
  -1   8  -7    0.63    0.36
  -4  12  -8    1.89    0.53
  -7  10 -12    7.35    0.42
  -6  14  -7    0.11    0.42
  -4   9 -11    1.57    0.49
  -4  13  -3    4.52    0.49
  -7  14  -8   -0.37    0.38
  -6  11 -11    2.09    0.47
  -6  12 -10    8.35    0.47
  -2   6 -10    5.89    0.36
  -2  10  -6    8.29    0.46
  -7  15  -4    0.26    0.47
  -5  13  -7    4.40    0.52
  -2   4 -10    1.42    0.35
  -2   5 -10    7.32    0.34
  -7  15  -2    1.73    0.46
  -1   8  -5   -0.26    0.36
  -9  11 -11    0.92    0.35
  -9  15  -6    2.28    0.39
  -8  11 -11    1.13    0.44
  -7  14  -7   -0.46    0.44
  -6   8 -12    7.05    0.50
  -2  10  -2    3.59    0.40
  -5  13  -6    2.72    0.54
  -8  13  -9    0.29    0.39
  -6  14  -4    3.44    0.55
  -5   9 -11    2.29    0.49
  -5  12  -8   38.44    0.66
  -4  11  -8    0.68    0.61
  -2   8  -8    1.00    0.40
  -9  12 -10    1.21    0.42
  -8  15  -4   -0.34    0.45
  -6  12  -9    4.72    0.52
  -9  15  -5   -1.08    0.39
  -7  14  -6    4.12    0.50
  -6  14  -2    1.75    0.47
  -4  12  -5    4.75    0.58
  -3   7 -10    1.73    0.41
  -3  11  -1   21.74    0.50
  -2   9  -6    8.79    0.46
  -9  10 -11   -0.51    0.38
  -8  15  -1    0.24    0.45
  -7  13  -8    1.76    0.49
  -8  10 -11    0.96    0.47
  -6   9 -11    3.92    0.53
  -5   8 -11    0.30    0.50
  -3   6 -10    4.59    0.42
  -3   9  -8   20.54    0.56
  -2   5  -9    5.55    0.37
  -8  14  -6    0.00    0.46
  -6  12  -8   18.38    0.65
  -3  10  -6   14.17    0.56
  -9   9 -11    0.68    0.45
  -9  11 -10    3.14    0.50
  -8  11 -10    2.09    0.53
  -4  10  -8   25.80    0.66
  -3   5 -10   15.77    0.44
 -10  12  -9    1.48    0.46
 -10  13  -8   -0.21    0.41
  -9  13  -8    1.12    0.43
  -8  12  -9   -1.06    0.48
  -5  11  -8   17.55    0.72
 -10  15  -3    1.57    0.48
  -7  14   0   -0.28    0.63
  -6  13  -5   -0.34    0.68
  -5  10  -9    2.72    0.65
  -5   6 -11    1.50    0.49
  -4   7 -10    7.45    0.55
  -3   9  -7    2.35    0.54
 -10  15  -2    1.05    0.48
  -7  10 -10    5.34    0.64
  -5  12  -5    2.89    0.65
  -3   8  -8    1.92    0.52
  -7  13  -6    5.74    0.61
  -9  10 -10    9.83    0.58
  -6   9 -10    1.83    0.63
  -6  13  -3   -0.45    0.65
  -5   8 -10   14.84    0.60
  -4  10  -7    3.33    0.58
 -10  13  -7    0.11    0.46
  -7   7 -11    0.17    0.58
  -6  11  -8   64.08    0.89
  -6  13   0    1.24    0.63
  -4   6 -10    4.53    0.54
 -10   9 -10    2.00    0.49
  -5  10  -8   17.27    0.72
  -3   9  -6    5.66    0.50
  -3  10  -1    0.76    0.46
  -9  12  -8    0.18    0.51
  -5  12  -3    3.59    0.67
  -4   5 -10    0.68    0.46
  -4  11   0  130.52    0.78
  -5  11  -6   54.09    0.83
  -5  12  -2    5.04    0.62
  -4  10  -6   58.29    0.79
  -4  11  -2   51.39    0.66
  -4  11  -1   23.66    0.62
  -2   7  -6    9.93    0.44
  -9   9 -10    3.70    0.58
  -8   9 -10    4.10    0.59
 -11  13  -6    4.54    0.48
  -7  11  -8   39.94    0.85
  -3   9  -5    4.14    0.57
 -11  11  -8    1.13    0.53
 -10  13  -6    0.96    0.51
  -8  12  -7   -1.23    0.64
  -8  13  -5    0.68    0.63
  -7  12  -6    9.62    0.74
  -6   9  -9    4.79    0.76
  -5   6 -10   -1.17    0.59
  -5  10  -7    8.71    0.78
  -5  11  -5    6.86    0.73
  -4  10  -5    5.20    0.67
 -11  14  -3    0.29    0.50
  -9   8 -10    3.11    0.66
  -9  14  -1    3.28    0.67
  -8  11  -8   -0.38    0.72
  -7   8 -10    0.48    0.62
  -6  10  -8   10.42    0.81
  -5   8  -9    0.59    0.65
  -3   9  -4   10.14    0.57
  -3   8  -6    3.29    0.57
 -11  13  -5   -0.46    0.47
  -7   9  -9    3.38    0.75
  -5  11  -4  130.46    0.98
 -11  10  -8    0.33    0.56
 -11  14  -1   -0.45    0.60
  -4   9  -6    4.10    0.64
  -3   9  -2   15.07    0.56
 -11  12  -6    1.77    0.55
 -11  14   0   -1.36    0.59
 -11  14   1   -0.90    0.56
  -9  13  -4    2.25    0.70
  -6  12   1    3.06    0.67
  -5   7  -9    1.00    0.61
  -9   9  -9    1.33    0.64
  -6  10  -7   10.04    0.86
  -6  12   0   -0.05    0.74
  -4   8  -7    1.04    0.66
 -10  13  -4    4.27    0.64
  -7  12  -4    2.26    0.89
  -5   9  -7    5.27    0.77
  -4  10   1    0.51    0.55
  -8  12  -5    4.94    0.83
  -5  11  -1   10.54    0.71
  -5  11   0  155.28    0.97
  -4  10  -1    0.09    0.65
  -4  10   0    4.24    0.60
  -7   8  -9    7.12    0.75
  -3   7  -6   32.18    0.64
  -5   6  -9    0.12    0.59
  -9   8  -9    0.33    0.64
 -12  13  -2   -1.01    0.58
 -10  12  -5   -0.27    0.75
  -6  10  -6   11.38    0.90
  -4   8  -6   27.93    0.75
  -4   9  -4    1.54    0.72
 -12   9  -7   -0.82    0.57
 -12  12  -4    1.44    0.62
  -9  13   0    5.32    0.78
  -9  13   1    0.62    0.77
  -7  12  -1    1.81    0.85
  -6   9  -7    8.61    0.89
  -3   8  -3    0.09    0.56
  -9   7  -9   -0.65    0.85
  -9  12  -4    5.45    0.84
  -7  12   0    8.08    0.80
 -12  10  -6    3.43    0.73
  -4   5  -8    3.99    0.64
 -12  13   0    2.15    0.71
 -10  12  -4    4.23    0.73
 -10  13   2    1.34    0.83
 -12  13   1    0.58    0.69
 -11  13   0   -0.16    0.78
 -11  13   3    1.01    0.77
 -10   8  -8   -0.25    0.78
  -7   6  -9    0.20    0.83
  -4   8  -5    0.80    0.72
 -11   9  -7    1.01    0.76
 -11  13   1    0.14    0.80
  -9  12  -3    0.07    0.98
  -5   9  -5    3.36    0.73
   7  -7 -13    3.68    0.21
  11  -3 -15   -0.12    0.15
   4  -7 -11    0.32    0.16
   4  -7  -9    0.72    0.16
   6  -7  -8    5.90    0.18
   7  -7 -12    4.87    0.23
   7  -5 -18    0.30    0.14
   9  -6 -13    0.70    0.18
   9  -5  -7    0.05    0.16
  10  -4  -8   98.53    0.36
   6  -6 -16   -0.22    0.17
   6  -5 -18   11.77    0.19
   9  -4  -6   37.41    0.24
  10  -4 -16   -0.02    0.14
  11  -3 -13    1.28    0.19
  11  -3 -12    0.53    0.18
   4  -6 -15    0.10    0.19
   6  -7 -10    0.59    0.22
   8  -5  -6    0.93    0.18
   8  -3  -4   34.97    0.20
   9  -5  -8    1.70    0.21
  10  -4  -9   -0.18    0.19
   5  -6 -15    1.91    0.22
   7  -6  -7    7.36    0.21
   8  -4  -5    0.22    0.17
  10  -4 -15    0.69    0.16
  10  -3  -8   18.71    0.25
   8  -6 -13    0.70    0.23
   9  -4 -17    0.38    0.15
  11  -2 -13    0.95    0.20
   7  -4  -4   14.90    0.19
   8  -4 -18   -0.42    0.16
   3  -6  -7    0.29    0.16
   7  -6 -14    4.96    0.26
   5  -6 -14    0.04    0.23
   3  -6 -11    2.76    0.22
   3  -6  -8   43.85    0.25
   4  -6 -13    2.18    0.22
   4  -5 -16    0.06    0.24
   9  -4 -16   -0.33    0.19
  10  -2  -8    0.61    0.23
   3  -6  -9    3.30    0.21
   7  -6 -12   13.86    0.33
   9  -4  -8  143.36    0.46
   4  -6 -12    4.67    0.25
   5  -6 -13    3.25    0.27
   6  -6  -8    0.60    0.23
   7  -6 -10   94.01    0.42
   8  -5  -8  125.69    0.46
   8  -4  -6   49.11    0.28
   4  -3 -19   -0.10    0.20
   5  -5 -16    0.81    0.23
   6  -6 -12    8.94    0.30
   6  -5 -16   12.96    0.29
   9  -3 -17    1.87    0.20
   9  -3  -7    0.37    0.26
  10  -3 -11    0.79    0.27
   5  -6  -8    2.31    0.21
   6  -6 -11   10.36    0.32
   8  -3 -18   -0.26    0.19
   4  -5 -15    1.24    0.26
   5  -3 -19    0.02    0.20
   6  -3 -19    0.54    0.21
   3  -5 -14   -0.46    0.26
   8  -5 -11    1.07    0.33
   8  -5 -10  345.99    0.73
   2  -5 -12    6.69    0.26
   7  -5 -14  158.08    0.57
   5  -4 -17    0.16    0.27
   9  -3  -8   30.86    0.33
  10  -1 -16    0.40    0.24
  10  -1  -9    0.15    0.27
   7  -3 -18    0.64    0.21
   9  -2 -17    2.15    0.22
   7  -5  -9    2.74    0.30
   7  -2 -19    0.21    0.22
   8  -3  -6   26.72    0.27
   6  -3 -18    0.96    0.26
   7  -5 -12   60.90    0.46
   8  -2 -18   -0.30    0.22
  10  -1 -15    0.02    0.26
   2  -5  -9    0.32    0.22
  10   0 -16    1.35    0.23
   3  -5 -12    4.83    0.29
   4  -5 -13    2.05    0.29
   4  -4 -16    1.45    0.25
   6  -5  -8    4.61    0.27
   4  -2 -19    0.18    0.22
   5  -4 -16   18.50    0.34
   6  -2 -19   -0.62    0.25
   8  -4 -13    1.85    0.30
   8  -4 -10    4.45    0.33
  10  -1 -13    1.39    0.27
  10  -1 -12    0.54    0.26
   5  -2 -19    0.85    0.25
   9  -1 -17    1.19    0.24
   3  -5  -8   76.78    0.32
   4  -5 -12    3.26    0.30
   5  -5  -8    8.27    0.25
   6  -5 -10    1.74    0.29
  10   0 -14    2.25    0.29
  10   0 -11    0.17    0.30
   4  -5 -11   -0.05    0.29
   4  -5  -8   47.66    0.31
   5  -5 -11    3.53    0.31
   7  -4 -14    2.81    0.34
   7  -2 -18    0.81    0.24
   9  -2  -9    0.60    0.33
  10   0 -13    0.07    0.27
  10   1 -15    0.05    0.24
   4  -4 -15    0.27    0.29
   5  -5  -9    7.02    0.25
   5  -4 -15   -0.42    0.33
   7  -1 -19   -0.22    0.23
   8  -1 -18   -0.44    0.24
  10   2 -15    0.26    0.21
   2  -4 -13    0.35    0.27
   3  -2 -18    0.86    0.30
   8  -3 -14    5.79    0.32
  10   2 -14    0.11    0.25
   8  -2 -16    1.18    0.29
   9  -2 -12    0.61    0.34
   3  -1 -19    0.59    0.27
   4  -4 -14    1.79    0.32
   8   0 -18    0.86    0.24
   4  -1 -19    1.08    0.26
   7  -1 -18    0.89    0.25
   7   0 -19    0.91    0.24
   9  -1 -13    2.04    0.36
   2  -4 -11    3.34    0.26
   4  -4 -13    8.12    0.33
   6  -2 -17    3.73    0.32
   9   2 -17   -0.71    0.24
   9   0  -9    0.59    0.31
   9   1 -16    1.11    0.28
   3  -2 -17    0.49    0.28
   7  -3 -13    4.62    0.40
   8   0 -17    0.78    0.26
   8   1 -18    0.93    0.24
   4  -2 -17    0.46    0.32
   6   0 -19    1.61    0.24
   7  -1 -17    0.45    0.30
   7   1 -19    1.67    0.22
   8  -2  -9    1.60    0.30
   8  -1  -7    0.17    0.27
   9   0 -14    1.96    0.33
   3  -4 -11    0.45    0.24
   5  -4 -10    2.79    0.30
   5  -4  -9   11.29    0.30
   6  -3 -14    6.65    0.40
   9   0 -13    1.54    0.34
   9   2 -16    0.37    0.28
   3  -1 -18    3.82    0.29
   6  -2 -16    6.41    0.36
   7  -2 -15    1.32    0.30
   8   2 -18   -0.69    0.24
   9   0 -12    3.11    0.34
   9   0 -11    1.61    0.34
   9   3 -16   -0.31    0.24
   3  -4  -9    5.40    0.22
   4  -4  -9   12.76    0.28
   4   0 -19    1.51    0.29
   4   1 -20    0.61    0.24
   6  -3 -13    2.76    0.39
   9   2 -15    0.24    0.29
   7  -1 -16    1.00    0.32
   7   2 -19   -0.46    0.22
   6  -3 -12   16.76    0.39
   6  -2 -15    0.24    0.36
   6   1 -19    0.69    0.24
   9   1 -12    0.54    0.32
   9   1 -11    0.44    0.34
   9   3 -15    0.33    0.26
   2  -1 -17   -0.11    0.32
   6  -3 -11    1.54    0.33
   7  -2 -13    5.12    0.40
   7   0 -17   -0.61    0.27
   7   1 -18    6.56    0.26
   8  -1  -9    0.44    0.28
   8  -1 -11    1.33    0.36
   8  -1 -10    0.08    0.31
   8   1 -16    3.00    0.31
   7  -2 -12    5.74    0.38
   7  -1 -15    1.10    0.34
   9   2 -12    9.32    0.36
   4  -1 -17   -0.30    0.32
   5  -2 -15    0.98    0.37
   5   1 -19   -0.54    0.24
   7  -2 -11    0.99    0.35
   9   3 -13   -0.17    0.31
   9   3 -12    2.23    0.32
   2   1 -19   -0.62    0.27
   3   2 -20   -0.15    0.23
   4   2 -20   -0.36    0.24
   6   2 -19    0.59    0.24
   7   2 -18    1.58    0.25
   1  -3 -10    0.90    0.20
   3  -3 -12    0.15    0.27
   3   0 -18    0.51    0.29
   4   0 -18    1.79    0.31
   4   1 -19    0.27    0.28
   5  -3  -8    8.77    0.25
   6   0 -17    0.20    0.31
   3   1 -19   -0.54    0.27
   8   0  -9   -0.06    0.30
   2  -3 -11    1.19    0.23
   5  -2 -14    0.04    0.36
   8   0 -12   -0.08    0.34
   8   0 -11    0.17    0.34
   2  -1 -16    1.13    0.33
   3  -3 -11    0.48    0.24
   7   3 -18    0.86    0.23
   2  -3 -10    1.50    0.24
   4  -3 -10   10.67    0.27
   5   2 -19   -0.63    0.23
   6   3 -19    0.06    0.21
   1  -2 -13    1.48    0.25
   5   1 -18    0.73    0.28
   6  -2  -8   16.16    0.27
   6   0 -16    0.40    0.31
   7   0  -6   31.08    0.26
   7   1 -16    1.18    0.31
   7   2 -17    0.08    0.26
   7   4 -18    1.45    0.23
   8   1 -13    1.63    0.33
   8   4 -16    0.33    0.28
   8   5 -16    0.18    0.24
   3   3 -20    3.69    0.24
   2   0 -17    0.05    0.28
   6   1 -17    0.58    0.27
   8   2 -14    6.74    0.33
   2   1 -18    6.61    0.28
   2   2 -19    0.87    0.25
   7   3 -17   -0.41    0.24
   3   1 -18    5.55    0.31
   3   2 -19    0.84    0.26
   5  -2 -12    4.08    0.29
   5   3 -19    1.06    0.22
   8   5 -15    0.23    0.26
   1  -2 -12    1.21    0.22
   6   0 -15    1.78    0.35
   6   3 -18   -0.40    0.25
   3  -1 -15    0.10    0.30
   5  -1 -14    4.58    0.35
   5   2 -18    1.86    0.27
   8   2 -12    1.74    0.29
   1   0 -16    1.95    0.29
   5   1 -17    0.46    0.28
   6   1 -16    1.57    0.31
   6   2 -17   -0.30    0.28
   7   1  -6   30.63    0.27
   7   5 -17    0.47    0.27
   8   4 -14    1.58    0.27
   8   5 -14    6.52    0.28
   5  -2  -8    3.42    0.22
   5   4 -19   -0.03    0.22
   1   3 -19   -0.17    0.25
   2   0 -16    1.96    0.29
   3  -2 -12   -0.39    0.25
   6  -1 -11   -0.17    0.28
   6   4 -18    1.37    0.23
   1   1 -17    1.96    0.30
   3   0 -16    3.31    0.30
   4  -1 -14    5.28    0.32
   8   3 -11    0.32    0.30
   8   3 -10    1.82    0.27
   1   2 -18    3.77    0.28
   2  -1 -14   13.57    0.32
   2   3 -19    0.71    0.26
   3  -1 -14   16.34    0.33
   3   3 -19    1.65    0.25
   5   3 -18    1.13    0.24
   5   5 -19    0.75    0.20
   6  -1 -10    0.49    0.24
   6   3 -17    0.74    0.26
   6   5 -18    0.42    0.21
   8   4 -11    0.56    0.29
   8   5 -12    1.51    0.27
   2   1 -17    0.46    0.26
   2   2 -18    5.63    0.26
   3   1 -17    0.46    0.29
   3   2 -18    1.29    0.28
   6   1 -15    0.34    0.28
   6   2 -16    4.08    0.29
   6   6 -18   -0.01    0.20
   4   4 -19    1.88    0.21
   7   6 -16    0.47    0.24
   4  -1 -13    0.27    0.28
   7   1  -8   14.56    0.25
   1  -1 -13    6.37    0.25
   1   0 -15   -0.59    0.26
   5   0 -14   16.30    0.35
   6   0 -12    1.14    0.29
   0  -1 -12    3.69    0.22
   2  -2 -10    1.37    0.19
   4   3 -18    9.40    0.27
   5   4 -18    1.17    0.22
   0   2 -17   -0.34    0.24
   1   4 -19    0.67    0.22
   2   0 -15    2.17    0.25
   4   1 -16    2.63    0.28
   4   2 -17    0.84    0.29
   4   5 -19    0.25    0.20
   6   3 -16    6.96    0.28
   6   5 -17    0.15    0.21
   0   0 -14   -0.71    0.24
   1   1 -16    0.48    0.27
   2   4 -19    0.32    0.23
   4  -1 -12    2.48    0.25
   5   1 -15   -0.31    0.31
   5   3 -17    0.91    0.26
   7   2 -12    8.66    0.30
   1   3 -18   -0.26    0.23
   4   6 -19   -0.13    0.20
   5   0 -13    0.39    0.29
   5   5 -18    2.64    0.20
   6   0 -10   35.15    0.29
   6   7 -17   -0.33    0.21
   1   2 -17    1.80    0.25
   2   1 -16    5.36    0.26
   2   3 -18    0.43    0.25
   6   0  -8   23.33    0.22
   6   4 -16    0.16    0.23
   7   2 -11    0.06    0.25
   7   7 -14    0.48    0.22
   0   5 -19   -0.61    0.20
   2   2 -17   -0.66    0.23
   3   5 -19   -0.52    0.20
   4   4 -18    1.92    0.23
   5   6 -18    7.82    0.22
   7   2 -10    0.89    0.22
   7   5 -14    1.48    0.24
   7   6 -14   -0.10    0.23
   5   4 -17    1.16    0.24
   5   7 -18    0.18    0.18
   7   3 -12   13.67    0.30
   0   1 -15   -0.19    0.23
   2   5 -19    1.04    0.21
   4   3 -17    0.54    0.24
   5   1 -14    4.54    0.27
   6   1 -12    7.73    0.27
   6   5 -16    0.89    0.25
   6   8 -16    1.45    0.18
   4   2 -16    0.65    0.28
   5   2 -15   -0.13    0.29
   5   3 -16    4.82    0.25
   6   7 -16    0.23    0.21
   7   3  -8    5.53    0.20
   0   4 -18    0.13    0.21
   4   5 -18    0.01    0.20
   5   5 -17    3.17    0.21
   6   2 -13   -0.01    0.26
   7   3 -10    5.38    0.24
   7   3  -9    0.77    0.21
   7   6 -13   -0.28    0.22
   0   0 -13    1.38    0.17
   0   2 -16    1.08    0.22
   1  -1 -11    0.77    0.17
   0   3 -17    1.01    0.23
   0   6 -19    0.27    0.16
   1   1 -15    2.36    0.21
   1   4 -18    1.98    0.22
   2  -1 -11    1.56    0.16
   2   1 -15    0.58    0.23
   2   4 -18    0.06    0.22
   4   6 -18    1.92    0.18
   6   1  -7    0.41    0.15
   7   4 -11    0.13    0.24
   7   5 -12    0.48    0.24
   1   6 -19   -0.10    0.17
   4   0 -12    1.27    0.21
   4   4 -17    0.37    0.22
   5   4 -16    0.23    0.21
   5   6 -17   -0.28    0.17
   5   7 -17    0.02    0.17
   6   1  -9    0.12    0.17
   7   4 -10    3.58    0.22
   1   2 -16    5.88    0.21
   1   3 -17    0.28    0.20
   2   0 -13    2.08    0.20
   2   3 -17    0.82    0.23
   3   5 -18    2.75    0.19
   4   7 -18    0.13    0.17
   5   2 -14   -0.08    0.27
   6   2 -12    4.38    0.24
   4   3 -16    6.44    0.25
   4   8 -18    0.50    0.16
   5   3 -15   -0.29    0.24
   6   6 -15    2.16    0.22
   6   7 -15    0.88    0.20
   5   1 -12    8.34    0.23
   1   7 -19    0.93    0.17
   4   0 -11    0.64    0.18
   4   5 -17    1.48    0.20
   0   5 -18    5.42    0.18
   1   5 -18    6.34    0.20
   3   4 -17    1.29    0.21
   3   6 -18    1.68    0.17
   5   9 -16    0.83    0.17
   6   8 -14    1.65    0.18
   1   1 -14    3.39    0.21
   3   2 -15    1.23    0.23
   5   4 -15    0.17    0.22
   6   2 -10    2.58    0.18
   6   6 -14    9.57    0.23
   6   7 -14    1.98    0.19
   3   7 -18    2.46    0.16
   4   4 -16    8.93    0.22
   4   6 -17   -0.17    0.17
   5   3 -14   19.02    0.27
  -1   6 -18    0.61    0.17
   0   4 -17    0.12    0.16
   1   4 -17    0.93    0.19
   2   6 -18    7.92    0.18
   4   0 -10    2.92    0.14
   4   2 -14    1.62    0.20
   4   9 -17    0.32    0.14
   0   3 -16    2.94    0.18
   4   8 -17   -0.17    0.14
   6   5 -13    2.93    0.20
   0   6 -18   10.80    0.19
   1   3 -16    0.59    0.18
   1   6 -18    3.23    0.18
   3   1 -13    0.87    0.17
   4   1 -12   35.53    0.23
   2   7 -18    5.54    0.16
   4   5 -16   13.47    0.21
   5   1  -9    0.10    0.13
   0   1 -13    0.52    0.15
   3   2 -14    6.32    0.19
   3   4 -16    0.95    0.20
   5   3 -13    1.90    0.19
   5   6 -15    0.01    0.19
   5   8 -15    1.05    0.17
   2   8 -18    0.30    0.12
   3   3 -15   -0.08    0.19
   4   2 -13   -0.27    0.16
   4   4 -15    0.32    0.20
   5  10 -14    0.12    0.12
   6   4 -11   -0.19    0.15
   6   8 -12   10.06    0.20
  -1   7 -18   -0.22    0.12
   2   9 -18   -0.21    0.12
   4   6 -16    8.06    0.18
  -1   3 -15    1.42    0.15
  -1   4 -16   -0.21    0.15
   0   5 -17    1.18    0.14
   0   7 -18   -0.22    0.14
   1   5 -17    0.34    0.16
   3   7 -17    1.68    0.15
   5   5 -14    0.98    0.19
   6   4 -10    0.34    0.15
   3   8 -17   -0.01    0.12
   3   9 -17    1.86    0.12
   4   8 -16   -0.16    0.12
   5   3 -12   10.02    0.18
   5   9 -14    1.22    0.15
  -1   1 -12    2.35    0.12
   0   4 -16    2.96    0.15
   1   2 -14    3.64    0.14
   1   8 -18    1.47    0.12
   2   6 -17    1.19    0.14
   3   5 -16    1.72    0.15
   4   5 -15    0.31    0.16
   6   4  -9   -0.06    0.13
   6   7 -11    0.86    0.15
  -1   8 -18   -0.10    0.10
   0   3 -15    0.51    0.14
   0   8 -18   -0.25    0.12
   1   3 -15    0.54    0.14
   1   9 -18    0.15    0.10
   4   2 -12    2.06    0.14
   5   7 -14    1.09    0.16
   5  10 -13    0.83    0.11
   3   4 -15    0.23    0.17
   4   3 -13    0.50    0.15
  -1   6 -17   -0.25    0.12
   0   1 -12   -0.28    0.09
   2   7 -17    1.17    0.13
   3   3 -14    0.08    0.14
   3   6 -16    2.79    0.14
   4   6 -15    2.18    0.15
   6   5  -9    1.73    0.13
   0   6 -17    0.88    0.12
   6   6  -9   -0.11    0.11
   2   2 -13    0.14    0.12
   2   8 -17   -0.05    0.11
   2  10 -17   -0.14    0.09
   4   7 -15    2.01    0.13
   4  11 -14    0.40    0.10
   5  10 -12    0.30    0.11
  -2   7 -17    0.24    0.11
  -1   2 -13    1.16    0.10
  -1   5 -16    0.04    0.11
   2   4 -15    0.06    0.14
   3   7 -16   58.52    0.24
   3  10 -16    1.33    0.10
   4   5 -14    1.53    0.15
   5   7 -13   -0.04    0.13
   3   2 -12    2.28    0.11
   3   5 -15    2.87    0.14
   3   8 -16    0.00    0.11
   3   9 -16    4.28    0.11
  -1   7 -17    0.03    0.11
   0   2 -13    1.69    0.10
   0   5 -16    0.99    0.11
   0   7 -17    0.17    0.11
   1   2 -13    0.82    0.10
   2   6 -16    0.63    0.12
  -1   1 -11    2.81    0.09
   1   3 -14    1.26    0.12
   1   4 -15    0.89    0.12
   3   3 -13    2.79    0.12
   4   6 -14   10.00    0.15
   4  10 -14    0.26    0.10
  -2   8 -17   -0.20    0.08
   0   3 -14    3.47    0.10
   0   4 -15    0.43    0.10
   1   1 -11    0.62    0.08
   1  10 -17    0.26    0.08
   3   6 -15    0.66    0.12
   3  11 -15    0.28    0.09
   4  11 -13    0.08    0.09
  -2   6 -16    0.59    0.11
   2   7 -16    0.03    0.10
   2  11 -16    0.58    0.08
   4   7 -14    4.96    0.13
   2   5 -15    3.81    0.13
   4   5 -13    3.28    0.12
   5   9 -11    0.79    0.11
  -1   6 -16    0.09    0.09
   2   8 -16    0.15    0.09
   3   2 -11    0.16    0.08
   4   2  -9    0.00    0.07
   4   4 -12   -0.01    0.11
  -2   5 -15   -0.13    0.09
  -2   9 -17   -0.17    0.07
  -1   9 -17    0.75    0.09
   0  10 -17   -0.15    0.07
   2   3 -13    1.46    0.09
   2   4 -14    1.13    0.10
   2   9 -16    0.08    0.09
   3   5 -14    2.07    0.11
   3   8 -15    0.19    0.09
   5   8 -11    0.10    0.10
  -2   4 -14   71.82    0.19
  -1   2 -12    3.34    0.08
   1   7 -16   -0.07    0.10
   3   3 -12    0.98    0.09
   3   4 -13    2.78    0.11
   4   6 -13   -0.17    0.11
   5   7 -11    0.24    0.09
  -2  10 -17   -0.09    0.07
  -1  10 -17    0.07    0.08
   0   2 -12   31.36    0.11
   2   6 -15    1.13    0.11
  -2   7 -16   -0.16    0.08
   0   5 -15    0.04    0.09
   3   6 -14    9.47    0.13
   3  11 -14    1.58    0.08
   4   9 -13    1.23    0.10
  -3   8 -16    0.86    0.08
  -1   3 -13    2.26    0.08
  -1   4 -14   12.03    0.11
  -1   7 -16    0.06    0.08
   0   3 -13    0.72    0.08
   0   4 -14    0.57    0.09
   1   8 -16   -0.11    0.08
   1  11 -16   -0.06    0.07
   1   9 -16    1.04    0.08
   1  10 -16    0.42    0.07
   2   5 -14    1.19    0.10
   2   7 -15    0.66    0.09
   3   7 -14    7.47    0.11
   1   6 -15   -0.03    0.10
   3   5 -13    1.09    0.10
  -2   8 -16    0.30    0.08
   2   3 -12    0.30    0.08
   2   8 -15    0.36    0.08
   2  10 -15    0.11    0.07
   3   8 -14    0.16    0.09
  -3   9 -16    0.75    0.07
  -2   6 -15    0.28    0.08
  -1   8 -16    0.04    0.08
   0   9 -16    0.45    0.08
   0  11 -16    0.22    0.06
  -1   6 -15    0.13    0.08
   1   5 -14    3.27    0.10
   2   6 -14    3.54    0.10
   3  11 -13    0.14    0.07
   4   8 -12    0.19    0.09
   2  13 -13   -0.12    0.06
   3   6 -13    0.24    0.09
   3  12 -12    0.11    0.07
   4  10 -11    0.10    0.08
   4  11 -10    1.50    0.08
   5   7  -8  453.33    0.38
  -3   7 -15    0.20    0.08
  -3  10 -16    0.02    0.06
  -2   3 -12   14.13    0.09
  -2   5 -14    0.20    0.08
  -1  11 -16    0.11    0.06
   1   4 -13    0.55    0.09
   5   6  -7    0.28    0.06
  -2   4 -13    0.26    0.07
  -1   5 -14   10.06    0.10
   0   5 -14    0.79    0.09
   1   8 -15    0.38    0.09
   1  11 -15    0.11    0.07
   2   5 -13    0.29    0.09
   2   7 -14    1.48    0.10
   2  11 -14    0.14    0.07
   3   7 -13    0.36    0.10
   4   9 -11   -0.25    0.09
   0   3 -12   13.04    0.09
   0   4 -13    0.16    0.08
   1  10 -15    0.42    0.08
   3   4 -11    3.55    0.08
   3   8 -13    0.30    0.10
  -1   7 -15    0.18    0.08
   1   6 -14    0.54    0.10
   2   3 -11    0.26    0.07
   2   4 -12    0.06    0.08
   2   8 -14    2.28    0.10
   2  10 -14   -0.06    0.08
   4   8 -11    0.13    0.09
   4  10 -10    0.56    0.09
   0  12 -15   -0.04    0.06
   3  12 -11    0.24    0.08
  -4   9 -15   -0.20    0.08
  -3   8 -15   -0.15    0.08
   0   8 -15    0.01    0.09
   2  13 -12   -0.05    0.07
   1   5 -13    0.54    0.09
   1  12 -14    0.10    0.07
   4   4  -8    0.02    0.06
  -3   5 -13    0.60    0.08
  -2   6 -14    2.43    0.10
  -2   8 -15    0.52    0.08
   1   7 -14    0.11    0.11
   3   5 -11    4.04    0.09
   4   5  -9    0.14    0.07
  -1   6 -14    0.07    0.09
  -1  12 -15   -0.02    0.07
   1  11 -14    0.20    0.08
   3  12 -10    1.46    0.10
   0  13 -14    0.30    0.07
   1   8 -14    0.53    0.11
   2   5 -12    4.58    0.10
   3  11 -11    0.26    0.08
  -4  11 -15    0.40    0.08
  -2   3 -11    0.02    0.07
  -2   5 -13    0.35    0.09
  -1  11 -15    0.10    0.08
   1   9 -14    0.05    0.10
   1  10 -14    0.01    0.10
   2   4 -11   -0.07    0.08
   2   8 -13    0.40    0.13
   2  10 -13    0.97    0.11
   4   4  -7    1.12    0.06
   4   6  -9    0.06    0.08
   4   9  -9    0.09    0.11
  -3   7 -14    0.07    0.11
  -2   4 -12    0.18    0.09
   0   3 -11    2.22    0.08
   0   4 -12    0.12    0.09
   2   9 -13   -0.07    0.11
   4   7  -9    0.30    0.10
  -3  11 -15    0.32    0.09
  -3  12 -15    0.11    0.09
   0  12 -14    0.38    0.09
   3  12  -9    0.26    0.11
  -4   8 -14    0.40    0.11
  -2   7 -14   -0.17    0.10
   0   8 -14    0.09    0.12
  -1  13 -14    0.07    0.08
   0  11 -14    0.30    0.11
   1   5 -12    1.07    0.12
   2  11 -12    0.12    0.13
   3   4  -9    1.77    0.09
   3   9 -11   -0.11    0.11
   3  11 -10    0.37    0.10
   4   5  -7    1.83    0.09
   4   6  -8   -0.06    0.09
   1  13 -12    0.16    0.11
   1  14 -11    0.29    0.10
  -5  10 -14    5.15    0.12
  -3   8 -14    0.96    0.13
   0  13 -13    0.28    0.09
   2  13 -10    0.49    0.11
  -2   8 -14    0.90    0.13
  -1   6 -13    0.23    0.13
   1   8 -13    0.68    0.15
   2   9 -12    4.36    0.16
   3  10 -10    1.57    0.13
  -5  11 -14    0.71    0.10
  -5  12 -14    0.12    0.10
  -2   6 -13    0.45    0.12
  -2  13 -14   -0.29    0.10
  -1   9 -14    0.29    0.15
  -1  14 -13    0.08    0.10
   3  11  -9    0.60    0.15
  -1  11 -14    1.90    0.13
   0   7 -13    1.74    0.16
   3   5  -9    0.09    0.11
   3   9 -10    0.40    0.15
   4   7  -7   -0.16    0.11
  -4  10 -14    0.45    0.13
  -4  13 -14    0.23    0.11
  -3   4 -11    0.81    0.11
  -3   9 -14   -0.28    0.13
   0   3 -10    0.26    0.10
   0  12 -13   -0.15    0.13
   2   6 -11    0.59    0.14
   2  13  -9    0.15    0.13
   3   8 -10   10.16    0.16
  -2   3 -10    0.24    0.10
  -2   5 -12    4.44    0.14
  -2  11 -14    0.62    0.13
  -3  10 -14    2.89    0.16
   0  11 -13   -0.14    0.14
   2  12 -10    0.99    0.14
  -2   7 -13    0.50    0.16
   0   9 -13    1.88    0.19
   0  10 -13    0.82    0.17
   1  11 -12    1.23    0.18
   0   6 -12    3.71    0.18
   0  13 -12    0.74    0.13
   0  15 -10    0.48    0.12
   1   4 -10    0.40    0.13
   1   8 -12   -0.07    0.18
   2   4  -9    1.83    0.12
   2   8 -11    0.22    0.19
  -6  12 -13    0.41    0.14
  -5   9 -13    1.63    0.17
  -4   8 -13    0.59    0.17
  -3  14 -13   -0.12    0.12
   0  14 -11    0.63    0.16
   1   9 -12    2.14    0.23
   2  13  -8    0.52    0.16
   3   7  -9    0.18    0.15
   3   8  -9    1.39    0.17
   3  10  -8   -0.10    0.19
  -2   8 -13    0.88    0.19
  -1  11 -13   -0.11    0.18
   0   5 -11    0.06    0.16
   0  12 -12    0.86    0.18
   1   6 -11    0.20    0.18
   1  13 -10    0.23    0.19
   2  12  -9    0.49    0.16
  -5  10 -13    0.97    0.21
  -5  13 -13   -0.35    0.15
  -4   9 -13   -0.45    0.17
  -3  13 -13    0.48    0.15
   0   4 -10    9.92    0.18
   2   7 -10    1.15    0.20
   2  10 -10    2.25    0.21
   3   9  -8    7.93    0.21
  -5  12 -13    0.29    0.18
   0   8 -12    0.97    0.25
   0  11 -12    1.60    0.22
   1   5 -10    0.55    0.19
   2   8 -10    0.60    0.22
   3   5  -7    0.69    0.15
   3   7  -8    0.26    0.17
  -4   7 -12    1.25    0.20
  -4  12 -13    0.15    0.19
   0  10 -12   -0.55    0.24
   0  14 -10   -0.03    0.21
   1  14  -8    3.02    0.21
   2  11  -9   -0.16    0.22
   2  12  -8    3.19    0.25
  -4  11 -13    1.27    0.22
  -3   4 -10    1.39    0.16
   1   4  -9    1.68    0.16
   1   9 -11   -0.30    0.24
   1  12 -10    5.80    0.26
  -3   7 -12    0.54    0.23
  -1  12 -12   12.93    0.27
   0   6 -11    1.91    0.22
   3   9  -7    0.07    0.22
  -3  14 -12    1.42    0.18
  -1   8 -12    1.75    0.28
   0  15  -8    0.71    0.20
   1   6 -10    0.64    0.22
   3   7  -7   -0.11    0.20
  -6  13 -12    1.77    0.21
  -5  14 -12    0.55    0.20
  -4   6 -11    0.35    0.21
  -4   8 -12    1.99    0.29
  -4  14 -12    0.48    0.19
  -1   9 -12   -0.08    0.29
   0   5 -10   26.82    0.27
   2   5  -8    2.83    0.19
   2  11  -8    1.28    0.28
  -5   9 -12    0.61    0.28
  -1  13 -11    1.32    0.24
   0  11 -11    3.19    0.30
  -3   6 -11    0.55    0.25
   0   4  -9    6.81    0.20
   1   7 -10    2.06    0.26
   1  12  -9    2.29    0.28
   1  13  -8    5.77    0.27
   3   6  -6    0.72    0.19
  -5  13 -12    1.15    0.25
  -4  13 -12    0.99    0.21
  -2   9 -12    3.22    0.33
  -2  11 -12    0.40    0.28
   0  10 -11    0.41    0.34
   0  15  -7    0.47    0.25
   2  12  -6   10.84    0.31
  -4   9 -12    3.50    0.28
  -3   9 -12    0.55    0.32
  -3  12 -12    2.64    0.27
  -2  10 -12    2.83    0.35
   3   7  -6    1.65    0.21
  -1   7 -11    1.01    0.30
  -1  16  -7    0.06    0.20
  -4  10 -12    2.41    0.30
  -4  11 -12    0.76    0.31
  -3  11 -12    1.69    0.34
   0   6 -10    1.86    0.24
   2   9  -8    2.38    0.29
  -2   5 -10    5.46    0.24
  -2  13 -11   -0.04    0.28
  -1  11 -11    0.43    0.33
   0  13  -9    0.12    0.32
   1   6  -9    1.00    0.25
  -6  14 -11   -0.04    0.27
  -1   8 -11    3.51    0.31
  -3  16  -9    0.00    0.23
  -2   4  -9    7.03    0.22
  -2  16  -8    2.64    0.27
  -1   9 -11    1.20    0.36
  -1  10 -11    2.09    0.38
   0   7 -10    3.91    0.31
   0  11 -10    9.63    0.38
   2  10  -7    1.18    0.32
   2  11  -6    6.55    0.34
  -3  13 -11    0.95    0.30
  -2  12 -11    0.07    0.33
  -1   6 -10   38.62    0.35
   0   5  -9    3.10    0.23
   0   9 -10    1.74    0.37
   1   5  -8    2.99    0.22
   1   8  -9    3.44    0.34
   1   9  -9    3.10    0.33
  -8  13 -10    0.20    0.24
  -6  11 -11    1.95    0.31
  -6  12 -11    1.46    0.32
  -4   6 -10    1.38    0.28
  -4  13 -11    2.33    0.33
  -4  16  -9    2.71    0.26
  -3  12 -11    0.94    0.33
  -2  10 -11    0.23    0.41
   0  13  -8    4.52    0.38
   2   8  -7   -0.04    0.28
  -2  16  -7    0.63    0.29
  -1   7 -10   -0.55    0.32
  -7  14 -10    0.61    0.28
  -5  11 -11    0.20    0.36
  -4   9 -11    2.23    0.35
  -4  12 -11    2.00    0.38
  -2  13 -10    0.82    0.31
  -1  11 -10    0.30    0.41
   1   6  -8   20.53    0.31
  -1  14  -8    2.39    0.37
   0  11  -9   -0.25    0.39
  -1   8 -10    8.32    0.37
   2   9  -6    0.39    0.31
  -2  12 -10    9.97    0.42
   0   7  -9    1.07    0.29
   0  12  -8   32.58    0.48
   1   8  -8    1.71    0.33
   1  11  -7    2.08    0.38
  -5  14 -10    0.49    0.28
  -3   7 -10    3.18    0.33
  -3  13 -10    0.20    0.35
  -2  16  -6    1.43    0.32
   0   5  -8   10.33    0.26
   0  13  -7    0.66    0.35
   2   7  -6    6.48    0.29
   2   8  -6    0.56    0.31
  -6   9 -10    1.54    0.36
  -4  15  -9    1.02    0.29
  -4  16  -8    0.37    0.27
  -1   6  -9    2.63    0.30
  -8  14  -9    0.24    0.26
  -7  15  -9    0.51    0.29
  -2   8 -10    1.57    0.35
  -2  11 -10    0.78    0.40
  -6  15  -9    2.04    0.29
  -5  15  -9    1.41    0.28
  -3  12 -10    0.66    0.40
  -2  10 -10   12.10    0.46
  -2  13  -9    3.20    0.39
   1  10  -7   -0.01    0.35
  -5  16  -8    0.18    0.25
  -3  15  -8    2.20    0.30
  -1  11  -9    0.25    0.43
   3  10  -8    0.05    0.30
   3  11 -13    0.07    0.29
   5   2 -17   -0.02    0.30
   4   4 -19   -0.19    0.23
   4   8 -17    0.66    0.26
   5   3 -17   -0.50    0.26
   5   4 -17    0.89    0.27
   5   7 -11    0.43    0.38
   4   5  -5    1.27    0.21
   5   5  -8    4.67    0.27
   5   6  -9    6.08    0.31
   5   7 -13   -0.36    0.28
   5   7 -12    8.86    0.36
   3  10  -9    1.89    0.28
   4   9 -12   13.07    0.33
   5   3  -7   -0.23    0.21
   3   9  -7   -0.06    0.22
   3  10 -16   -0.01    0.23
   5   6 -15   -0.17    0.25
   5   6 -10   96.20    0.43
   4   8 -16   -0.20    0.18
   5   0 -14   12.72    0.25
   5   4 -16    0.14    0.21
   3  10 -10    0.70    0.25
   5   1 -15   -0.46    0.18
   5   5  -9    0.70    0.22
   5   6 -12   19.60    0.30
   2  11  -9    0.45    0.24
   3   8  -6    1.09    0.18
   4   8 -15    1.38    0.22
   3   8 -18   -0.18    0.13
   4   4 -18    0.10    0.17
   4   8 -10    0.75    0.22
   5   2 -15    1.07    0.21
   5   3  -8    6.95    0.17
   5   4 -15    0.15    0.24
   5   5 -14    0.61    0.22
   4   5  -6   10.85    0.16
   5   4  -9    1.86    0.18
   1  12  -9    1.12    0.20
   2  11 -15    0.11    0.17
   2  11 -10   -0.22    0.19
   3   6 -19   -0.21    0.16
   4   6  -7    3.95    0.16
   4   7 -16   -0.42    0.14
   4   8 -13   -0.17    0.19
   4   8 -12    0.48    0.20
   5   5 -12   33.27    0.27
   1  12 -15    0.13    0.15
   2  10 -17   -0.31    0.13
   5   3  -9    0.63    0.13
   5   4 -10    0.39    0.17
   1  12 -10    0.23    0.18
   2  11 -11    0.53    0.16
   3   4 -19   -0.11    0.12
   3   5 -19    0.05    0.13
   4   2 -17   -0.42    0.15
   5   3 -14   16.08    0.20
   5   4 -11    0.98    0.17
   2  11 -12   -0.06    0.14
   3   8 -17   -0.14    0.12
   3   8  -7   -0.16    0.13
   4   6 -16    9.83    0.17
   5   2 -13    0.91    0.15
   5   3 -13    2.61    0.17
   5   3 -10    0.16    0.13
   5   4 -12   22.52    0.19
   0  13 -13    0.43    0.11
   0  13 -12    0.12    0.12
   0  13 -11    0.19    0.14
   2   9  -6    0.30    0.14
   4   3 -17    0.38    0.12
   4   4 -17   -0.27    0.13
   4   6  -8    0.11    0.15
   4   7 -14    5.85    0.17
   4   7 -10   29.52    0.20
   1  12 -12    0.17    0.13
   4   5  -7    1.46    0.11
   4   7 -11    3.62    0.17
   3   6 -18    0.41    0.11
   3   9 -13    0.66    0.16
   4   6 -15    1.84    0.14
   4   7 -12  204.99    0.37
   2   7 -19    0.00    0.09
   1  11 -16   -0.03    0.09
   2   9 -17   -0.06    0.09
   3   5 -18    1.37    0.12
   3   7 -17    0.64    0.10
   4   2 -16    0.30    0.12
   2   8 -18    0.19    0.09
   3   3 -18    0.44    0.11
   3   4 -18   -0.03    0.12
   4   3 -16    4.32    0.11
   4   4  -7    0.71    0.08
   4   6 -14   12.28    0.15
   2   6 -19   -0.07    0.08
   2   9  -7    0.03    0.10
   2  10 -14    0.20    0.11
   4   6 -13    0.50    0.14
   2  10 -11    0.25    0.13
   4   6 -12    0.40    0.12
   0  12 -15    0.02    0.09
   1  10 -17   -0.07    0.08
   2   5 -19    0.70    0.09
   3   8 -10    8.38    0.13
   4   5  -9    0.09    0.09
   2   4 -19   -0.09    0.07
   3   8 -13   -0.31    0.12
   4   4  -8   -0.10    0.07
  -1  13 -10    0.24    0.10
   2   8 -17   -0.03    0.08
   3   2 -17   -0.17    0.09
   3   5 -17    4.08    0.11
   3   7  -8    0.18    0.09
   3   8 -12    0.26    0.11
   4   5 -10    6.83    0.10
   0  12 -10    0.42    0.10
   1   9  -5    0.13    0.07
   1  10  -7    0.11    0.09
   4   3  -8   -0.13    0.07
   0  12 -13   -0.17    0.09
   1  10 -16    0.20    0.07
   3   3 -17    0.64    0.09
   0  12 -12    0.57    0.08
   3   7 -14    6.78    0.12
   4   0 -11    0.62    0.07
   4   4 -12    0.14    0.09
   0  11 -16    0.15    0.07
   2   8 -16   -0.11    0.09
   4   2 -13    0.29    0.08
   4   3 -13    0.20    0.09
   1   8 -18    0.15    0.07
   1  10 -15    0.10    0.08
   2   5 -18    0.13    0.09
   2   7 -17    0.54    0.08
   2   8  -7    0.16    0.07
   2   9 -13   -0.06    0.11
   3   6 -15    1.02    0.11
   3   7 -13    0.49    0.11
   1   6 -19   -0.07    0.07
   1  10  -8    0.08    0.09
   2   3 -18    0.41    0.09
   2   9 -12    2.84    0.11
   3   4 -16    0.67    0.09
   3   7 -12   -0.31    0.11
   3   7 -11    0.53    0.10
   1   5 -19    0.06    0.07
   3   3 -16    0.25    0.09
  -2  13 -14   -0.09    0.07
   0   9 -18    0.39    0.07
   1  10 -14    0.02    0.09
   1  10  -9    0.10    0.09
   2   8 -15    0.27    0.08
   3   6 -14    7.91    0.12
   0  11  -8    0.73    0.09
   1   9 -16    0.40    0.08
  -1  12  -8   -0.03    0.09
   2   8 -14    2.06    0.10
   3   6 -13    0.58    0.11
   0   7 -19    0.14    0.07
   2   5 -17    0.36    0.10
   3   4 -15    0.21    0.09
   3   5 -14    1.64    0.10
  -2  13 -12    0.14    0.08
   0  11  -9   -0.17    0.09
   1   9  -7    0.23    0.09
   2   2 -17   -0.23    0.09
   3   2 -15    0.82    0.08
   3   3 -15   -0.17    0.09
  -2  13 -11   -0.02    0.09
  -1  11 -16    0.02    0.07
   0  11 -12    0.76    0.10
   1   6 -18    0.83    0.08
   2   3 -17    0.16    0.09
   2   4 -17    0.89    0.08
   2   6 -16    0.54    0.10
   2   7 -15    1.06    0.10
   2   8 -12    0.09    0.11
  -1  12 -12    1.61    0.09
  -1  12 -10    0.41    0.10
   0   6 -19    0.00    0.08
   0   9 -17    0.13    0.07
   0  11 -11    0.32    0.09
   2   8 -11    0.14    0.10
   3   5 -13    0.52    0.10
   1   5 -18    0.79    0.09
   1   7 -17   -0.19    0.08
   1   9 -14    0.20    0.10
   3   0 -13    0.24    0.08
   3   5  -9    0.07    0.07
  -3  13 -14    0.20    0.08
  -1   9 -18    0.09    0.08
   0   5 -19    0.39    0.07
   0  10 -15    0.47    0.09
   1   3 -18    0.38    0.09
   1   4 -18    0.54    0.09
   2   7 -14    1.47    0.12
   3   2 -14    1.91    0.09
   0   4 -19    0.43    0.08
   0  10  -7    0.34    0.09
   2   6 -15    0.76    0.11
   1   9  -9    0.26    0.10
   2   7 -13   -0.02    0.12
   3   1 -13    0.38    0.09
  -3  13 -13    0.06    0.09
   0   9 -16   -0.01    0.10
   0   9  -5   -0.04    0.07
   0  10 -14    0.07    0.10
   1   8 -15    0.36    0.10
   1   9 -12    0.47    0.12
   2   2 -16   -0.13    0.10
   2   3 -16    0.62    0.10
   2   4 -16    1.02    0.10
   2   7  -9    0.13    0.10
   3   3 -13    1.30    0.10
   3   4  -9    3.79    0.09
  -1  11  -7    0.34    0.09
   0   8 -17    0.57    0.09
  -1  10 -16    0.17    0.09
   2   6 -14    3.35    0.13
   2   6  -7    0.12    0.08
  -3  13 -12    0.21    0.09
  -2  12 -13    0.07    0.11
  -1   6 -19    0.27    0.08
   0   6 -18    0.97    0.09
   1   5 -17    0.68    0.11
   1   8 -14    0.51    0.12
   3   2 -12    0.57    0.08
  -3  13 -10    0.06    0.11
  -1   9 -17    1.14    0.09
   0   9 -15    0.04    0.11
   1   2 -17    2.13    0.12
   2   6 -13    0.22    0.13
   3   1 -11    0.29    0.09
  -3  12 -15    0.15    0.10
  -2   9 -18    0.19    0.08
  -2  12 -12    0.14    0.11
  -1   4 -19    0.02    0.08
  -1   5 -19    0.70    0.08
   0   5 -18    1.88    0.11
   1   3 -17    0.70    0.11
   1   4 -17   -0.13    0.10
   1   6 -16    0.47    0.14
   2   6  -8    0.20    0.09
  -2  12  -9   -0.25    0.12
  -1  10 -15    0.19    0.11
  -1  11  -9   -0.01    0.13
   0   7 -17   -0.13    0.10
   1   8 -13    0.47    0.14
   2   2 -15    0.63    0.12
   2   3 -15    0.04    0.11
   2   5 -14    1.38    0.13
  -2  11 -15   -0.01    0.09
  -2  12 -11    0.21    0.10
  -1  11 -10    0.29    0.12
   0   3 -18    0.21    0.11
   0   4 -18    0.14    0.11
   2   6 -11    0.12    0.12
   2   6  -9    0.01    0.11
   0   9 -14   -0.21    0.12
   2   6 -10   -0.09    0.10
  -3  11 -16    0.22    0.09
  -3  12 -14    0.09    0.11
   1   7 -14    3.66    0.16
   1   8 -11    0.28    0.13
   2   5 -13    0.49    0.14
  -2   8 -18    0.04    0.08
  -2  10 -16   -0.06    0.10
  -1   8 -17    0.10    0.10
  -1  10 -14    0.39    0.14
   0   9 -13    1.29    0.15
   0   9  -7   -0.23    0.10
   1   6 -15   -0.03    0.15
  -3  10 -17   -0.03    0.09
  -1   6 -18   -0.16    0.11
   0   7 -16   -0.05    0.13
   0   8 -15   -0.14    0.12
   1   4 -16    0.73    0.13
   2   3 -14    0.88    0.12
   2   5 -12    4.32    0.15
   1   2 -16    2.19    0.13
   1   3 -16    1.61    0.14
   1   7 -13    1.79    0.16
   2   5  -8    3.52    0.09
  -4  13 -11    0.48    0.13
  -1  10 -13    0.41    0.16
   0   5 -17    0.22    0.13
  -1   5 -18    1.80    0.13
  -1   9 -15    0.01    0.14
   0   2 -17   -0.24    0.14
   0   8 -14   -0.03    0.16
   0   9 -11   -0.42    0.16
   1   7 -12    2.29    0.16
   2   3 -13    2.17    0.14
  -5  13 -13   -0.13    0.10
  -4  11 -16    0.11    0.10
  -2  10 -15    0.42    0.14
  -1   3 -18    0.08    0.13
  -1   4 -18    0.76    0.13
  -1   8 -16   -0.19    0.13
   0   3 -17   -0.07    0.14
   2   4 -12    0.14    0.14
  -3   8 -18    0.85    0.10
  -2  11 -12   -0.35    0.14
   0   6 -16   -0.10    0.17
   0   7 -15    0.06    0.16
   2   2 -13    1.27    0.13
  -2   8 -17    0.21    0.13
  -1  10  -9    0.10    0.15
   1   4 -15    0.46    0.16
  -3  12 -10    0.30    0.15
  -3  12  -9    0.35    0.16
  -2   6 -18    0.53    0.13
  -1   9 -14    0.49    0.16
  -1  10 -10    0.47    0.16
   0   8 -13    0.53    0.17
   1   5 -14    3.85    0.17
  -2  10 -14   -0.11    0.14
  -2  11 -10    0.59    0.15
   1   2 -15    0.10    0.16
  -5  13 -11    0.71    0.16
  -4  12 -13    0.57    0.15
  -2   5 -18    5.52    0.16
  -1   8 -15    0.37    0.17
   0   8 -12    0.77    0.20
  -1   9 -13    0.29    0.20
   0   6 -15    0.60    0.19
   0   7 -14   -0.27    0.18
  -5  12 -14    0.60    0.14
  -2   4 -18    0.13    0.15
   0   4 -16    2.40    0.17
   1   5 -13    2.01    0.18
  -4   9 -17    0.09    0.13
  -4  10 -16    0.83    0.12
  -3  10 -15    0.26    0.15
  -1   2 -17    0.05    0.17
  -1   4 -17   -0.16    0.17
  -1   9  -6   -0.23    0.13
   0   2 -16    0.25    0.16
   0   3 -16    2.14    0.17
  -3   6 -18    0.62    0.15
  -3   9 -16    1.07    0.16
  -2   8 -16   -0.06    0.16
  -1   3 -17    0.08    0.18
   1   3 -14    1.27    0.17
   1   2 -14    1.98    0.17
   1   5 -12    2.79    0.19
  -5  11 -15    0.31    0.14
  -5  12 -13    0.47    0.17
  -3   5 -18    0.03    0.15
  -1   7 -15    0.81    0.20
  -1   9 -11    0.73    0.20
   0   6 -14    1.67    0.22
  -4  12 -10    0.96    0.19
  -2   9 -14   -0.11    0.18
   0   7 -12    2.93    0.23
  -5  10 -16   -0.12    0.15
  -4   6 -18    0.37    0.15
  -4  12  -9    1.12    0.20
  -3  10 -14    2.09    0.19
  -3  11 -11   -0.28    0.19
   0   4 -15   -0.35    0.21
  -3   7 -17    0.18    0.15
  -2   5 -17    1.07    0.19
  -2   7 -16   -0.04    0.18
  -2   8 -15   -0.36    0.20
  -1   5 -16    0.51    0.20
  -5  12 -12    0.10    0.20
  -4   5 -18    0.19    0.15
  -4   9 -16    0.56    0.16
  -3   9 -15   -0.12    0.18
   0   3 -15   -0.02    0.19
   0   5 -14    1.80    0.22
   1   1 -13    0.36    0.18
   1   2 -13    0.06    0.19
   1   5 -10    0.21    0.17
  -7  13 -11    0.55    0.17
  -6  12 -13    0.33    0.18
  -3   8 -16    0.59    0.19
  -2   4 -17   -0.02    0.19
  -2   9 -13    0.20    0.24
  -2  10  -9    0.67    0.19
  -1   6 -15    0.74    0.25
  -1   7 -14    1.73    0.27
   0   2 -15    0.10    0.20
  -3  10 -13    1.44    0.24
  -2   3 -17    1.41    0.20
  -5   8 -17   -0.01    0.15
  -1   2 -16    1.10    0.22
  -1   3 -16    9.66    0.22
   1   4 -11    0.31    0.18
  -4   7 -17    0.14    0.17
  -4  11 -12    1.01    0.24
  -2   8 -14    2.40    0.24
   0   4 -14    1.98    0.25
   0   6 -12    3.98    0.22
  -3   5 -17    0.77    0.23
  -2   7 -15    0.48    0.24
  -2   9 -12    2.11    0.28
  -1   8 -11    2.04    0.26
  -4   8 -16    0.02    0.20
  -3   7 -16   -0.43    0.21
  -3   9 -14    0.17    0.23
   0   3 -14    5.97    0.24
  -4   6 -17    0.57    0.22
  -4   9 -15   -0.56    0.22
  -3   4 -17   -0.13    0.22
  -3   8 -15    0.71    0.24
  -2   5 -16   -0.25    0.24
  -1   6 -14   -0.23    0.26
  -1   8 -10    5.95    0.25
   0   6 -11    0.99    0.20
  -6   9 -16   -0.16    0.16
  -2   9 -11    0.53    0.27
  -1   4 -15    6.28    0.27
  -1   8  -7    0.70    0.18
  -2   4 -16    5.35    0.26
  -7  12 -12    2.04    0.23
  -5  10 -14    4.03    0.25
  -4   5 -17   -0.58    0.21
  -1   1 -15    0.66    0.25
  -1   3 -15    2.71    0.27
  -5   6 -17    0.13    0.20
  -5   8 -16    0.65    0.20
  -5  11 -12   -0.15    0.26
  -4  11  -9    0.09    0.27
  -2   2 -16    2.67    0.27
  -2   3 -16    0.44    0.21
  -2   7 -14   -0.38    0.30
  -1   2 -15    1.60    0.26
  -1   5 -14   20.46    0.32
   1   1 -11    0.89    0.17
  -4   3 -17    0.32    0.22
  -4   4 -17   -0.53    0.23
  -4   7 -16    0.96    0.22
  -2   9  -9    0.83    0.25
  -2   9  -7   -0.01    0.21
  -1   6 -13    2.46    0.27
   0   3 -13    1.72    0.24
  -5   5 -17    0.50    0.21
  -4   8 -15    0.22    0.24
  -3   7 -15    0.05    0.25
  -1   7 -11    0.36    0.27
  -6   8 -16    0.28    0.20
  -3  10  -7    0.34    0.24
   0   2 -13    1.34    0.26
   0   4 -12    1.06    0.25
  -5   4 -17    0.37    0.20
  -3   9 -12    2.02    0.29
  -1   4 -14   81.01    0.43
   0   1 -13    0.59    0.22
  -6   9 -15    0.19    0.21
  -5  10 -13   -0.75    0.30
  -2   6 -14    3.84    0.34
  -2   7 -13    0.53    0.33
  -1   7 -10   -0.46    0.23
  -3   2 -16    3.40    0.29
  -3   3 -16    7.74    0.27
  -2   4 -15    0.22    0.28
  -7   9 -15    0.60    0.21
  -7  10 -14    0.05    0.22
  -4   9 -13   -0.61    0.31
  -3   8 -13    0.95    0.35
  -1   3 -14    1.35    0.27
  -1   7  -9    0.50    0.21
  -6   7 -16    0.93    0.21
  -4   5 -16    0.63    0.29
  -4   7 -15   -0.10    0.27
  -2   1 -15   -0.40    0.28
  -2   3 -15    5.45    0.30
  -1   2 -14    0.77    0.28
  -4   8 -14    1.17    0.29
  -2   2 -15    1.93    0.30
  -7  12  -9    0.19    0.32
  -6  10 -13    0.48    0.26
  -4   4 -16   -0.29    0.27
   0   0 -12    0.24    0.20
  -6   8 -15   -0.66    0.23
  -4   2 -16    3.89    0.28
  -4   3 -16    5.52    0.28
  -2   6 -13    0.67    0.34
  -1   5 -12    3.97    0.30
   0   4 -10   12.47    0.25
  -9  12 -10    0.45    0.22
  -7   8 -15    0.23    0.24
  -7  12  -8    1.41    0.31
  -3   6 -14    1.80    0.35
  -2   8  -7    0.30    0.24
  -1   3 -13    5.65    0.31
  -7   9 -14    0.46    0.24
  -6   5 -16    0.50    0.26
  -5   2 -16    0.70    0.26
  -5   4 -16    0.09    0.28
  -5   8 -14    0.70    0.30
  -3   4 -15    1.09    0.31
  -3   7 -13    0.61    0.36
  -8  10 -13   -0.37    0.23
  -8  12  -9    0.60    0.30
  -5   3 -16    0.35    0.26
  -3   1 -15    0.81    0.30
  -1   0 -13    0.43    0.27
  -1   5 -11    3.02    0.27
  -1   6  -9    2.68    0.25
  -6   4 -16   -0.05    0.24
  -4   9 -11    1.58    0.35
  -3   3 -15    1.79    0.29
  -3   8 -11   -0.76    0.35
  -3   9  -6    2.21    0.24
  -2   3 -14    5.82    0.33
  -1   1 -13    1.09    0.29
  -6  11  -9    0.20    0.31
  -5   6 -15    0.06    0.31
  -8  11 -11   -0.46    0.28
  -6   9 -13   -0.07    0.29
  -3   5 -14    1.58    0.36
  -3   7 -12    0.51    0.36
  -6   6 -15    0.24    0.25
  -5   7 -14    2.01    0.31
  -4   8 -12    3.01    0.38
  -1   5 -10    4.80    0.24
   0   2 -10    3.59    0.21
  -9  12  -8   -0.17    0.28
  -5   8 -13    0.01    0.31
  -4   1 -15   -0.05    0.29
  -4   3 -15    1.64    0.31
  -1   4 -11    0.50    0.27
  -6  11  -7    1.48    0.32
  -5  10  -9    3.13    0.32
  -4   2 -15    1.24    0.32
  -2   5 -12    5.65    0.33
  -9   9 -13    0.32    0.22
  -7  11  -9    0.13    0.31
  -1   5  -9    0.18    0.24
  -5   4 -15    0.52    0.29
  -3   3 -14    0.27    0.32
  -3   7 -11    0.19    0.34
  -1   1 -12    2.07    0.26
  -9  11 -10    1.51    0.27
  -5   2 -15    1.64    0.29
  -5   3 -15    0.75    0.29
  -5   6 -14    0.50    0.31
  -7   2 -15    0.10    0.22
  -7   7 -14    0.12    0.25
  -3   1 -14    0.05    0.28
  -8   7 -14    0.10    0.22
  -8  11  -9    1.19    0.28
  -7   3 -15    1.20    0.23
  -7   4 -15    0.83    0.25
  -6   2 -15    0.48    0.26
  -6   3 -15    0.72    0.28
  -4   9  -8    2.03    0.28
  -2   4 -12    0.95    0.30
  -2   5 -11    0.61    0.27
  -9   8 -13    0.03    0.22
  -9  10 -11   -0.36    0.26
  -8   8 -13    0.78    0.23
  -6   6 -14    0.44    0.28
  -6  10  -9    1.01    0.30
  -9   9 -12    0.92    0.22
  -8   6 -14   -0.18    0.21
  -8  11  -8    0.29    0.26
  -7  11  -6    1.94    0.30
  -4   9  -5    1.87    0.21
  -2   3 -12   23.54    0.31
  -1   4  -9    1.27    0.21
  -6   7 -13    1.29    0.26
  -5   8 -11    0.56    0.33
  -3   5 -12    2.49    0.30
  -3   6 -11    0.75    0.27
  -3   3 -13    4.25    0.28
  -3   7  -9    0.07    0.24
  -1   0 -11    0.77    0.18
  -9   7 -13    0.26    0.20
  -8   7 -13    1.08    0.21
  -5   3 -14    0.80    0.25
  -8   4 -14    0.41    0.21
  -8   9 -11    0.30    0.23
  -6   4 -14    0.27    0.26
  -5   2 -14    0.21    0.23
  -3   1 -13    2.06    0.25
  -2   0 -12    0.26    0.21
  -9   8 -12    0.27    0.19
  -9   9 -11    0.84    0.20
  -8   3 -14   -0.33    0.18
  -7   1 -14    0.27    0.19
  -7   4 -14    0.58    0.23
  -6   1 -14    1.76    0.22
  -6   6 -13   -0.19    0.25
  -9   6 -13    0.63    0.18
  -7   2 -14    0.19    0.18
  -6   3 -14    1.25    0.23
  -6   8 -11    0.45    0.30
  -5   5 -13    0.17    0.26
 -10  11  -7    0.62    0.21
  -7   6 -13    1.24    0.21
 -10   7 -12   -0.02    0.15
 -10  10  -9    0.40    0.19
  -4   5 -12    0.22    0.21
  -4   6 -11   -0.20    0.22
  -2   4 -10    0.92    0.17
  -6   5 -13    0.24    0.21
  -4   2 -13    0.52    0.20
  -3   6  -9   -0.15    0.17
 -10   8 -11    0.76    0.14
  -8   5 -13    0.18    0.13
  -7   5 -13   -0.12    0.18
  -9   4 -13   -0.13    0.14
  -8   8 -11   -0.11    0.15
  -4   4 -12    0.19    0.16
  -3   4 -11    0.56    0.16
 -10   6 -12    0.63    0.11
  -9   3 -13   -0.07    0.14
  -6   7 -11   -0.41    0.19
  -5   0 -13   -0.45    0.16
  -5   9  -4   -0.10    0.09
  -8   1 -13   -0.24    0.09
  -5   1 -13   -0.30    0.13
  -3   0 -12  459.89    0.51
 -11   8 -10    0.12    0.09
  -8   3 -13    0.28    0.10
  -7   6 -12    0.30    0.14
  -6   0 -13    0.15    0.10
  -6   3 -13   -0.16    0.13
  -5   6 -11    1.09    0.15
 -10   5 -12    0.06    0.07
 -10   7 -11    0.38    0.11
  -8   2 -13    0.34    0.10
  -7   1 -13    0.64    0.11
  -7   8 -10   -0.18    0.13
  -6   1 -13   -0.23    0.09
  -4   7  -8    0.57    0.11
  -7   7 -11    0.07    0.11
  -3   5  -9    0.01    0.07
 -12  10  -6    0.14    0.04
 -10  10  -7    0.11    0.07
  -9   5 -12    0.29    0.06
  -3   6  -7   -0.03    0.06
  -7   5 -12    0.37    0.08
  -6   6 -11    0.09    0.07
  -6   7 -10   -0.05    0.04
  -4   4 -11    0.16    0.06
  -4   6  -9    0.21    0.06
 -11   7 -10    0.06    0.04
 -10   6 -11    0.17    0.05
  -5   6 -10    0.02    0.02
 -12   9  -7    0.04    0.01
 -10  10  -6    0.00    0.01
  -9   2 -12    0.02    0.01
  -9   3 -12    0.08    0.02
  -9   9  -8    0.00    0.01
  -7   6 -11   -0.02    0.05
 -10   7 -10    0.03    0.02
  -9   6 -11   -0.01    0.01
  -3   0 -11    0.00    0.01
 -11   6 -10    0.00    0.01
  -8  10  -4    0.01    0.01
  -5   1 -12    0.00    0.01
  -9   7 -10   -0.02    0.01
  -9  10  -5   -0.02    0.01
  -8   1 -12   -0.01    0.01
  -8   2 -12    0.00    0.01
  -8   3 -12    0.00    0.01
  -7   0 -12    0.01    0.01
  -4   6  -8   -0.01    0.01
 -11  10  -5    0.00    0.01
  -8   9  -7    0.02    0.01
  -7   2 -12   -0.06    0.01
  -6   0 -12   -0.01    0.01
  -6   6 -10    0.00    0.01
  -7   1 -12   -0.02    0.01
  -5   6  -9   -0.01    0.01
 -10   2 -11    0.00    0.01
 -10   3 -11    0.03    0.01
 -10   6 -10    0.00    0.01
 -10  10  -4    0.02    0.01
  -9   0 -11    0.01    0.01
  -9   4 -11    0.01    0.01
 -10   7  -9    0.01    0.01
  -8   6 -10    0.05    0.02
  -7   4 -11   -0.01    0.01
  -6   8  -6    0.00    0.02
  -4   6  -7   -0.02    0.01
  -3   3  -9    0.01    0.02
 -11   9  -6    0.07    0.04
  -8   4 -11   -0.08    0.04
  -8   7  -9    0.00    0.02
  -5   2 -11    0.03    0.02
  -3   4  -8    0.01    0.03
  -9   1 -11    0.15    0.03
  -9   2 -11    0.05    0.02
  -9   9  -6   -0.04    0.04
  -6   6  -9    0.06    0.05
 -11   7  -8   -0.17    0.07
  -9   5 -10    0.25    0.06
  -8   0 -11    0.40    0.15
  -7  -1 -11   -0.30    0.20
  -5   0 -11   -0.12    0.09
  -5   5  -9    0.31    0.09
  -4   4  -9    0.03    0.03
 -10   4 -10   -0.06    0.07
 -10   6  -9    0.06    0.09
  -8   1 -11   -0.06    0.08
  -6  -1 -11    0.18    0.12
  -6   2 -11    0.73    0.09
  -4   2 -10    0.06    0.05
 -13   9  -3    0.21    0.13
 -11   5  -9   -0.18    0.16
  -9   9  -5   -0.17    0.13
  -7   0 -11   -0.44    0.17
  -7   1 -11   -0.20    0.16
  -6   0 -11    0.07    0.28
 -12   9  -4    0.31    0.19
 -10   1 -10    0.47    0.22
  -9   6  -9   -0.48    0.17
  -8   6  -9    0.68    0.20
  -7   8  -6    0.75    0.16
 -12   5  -8    1.00    0.15
  -9  -1 -10   -0.21    0.17
  -8   9  -4    0.86    0.19
 -11   4  -9    1.16    0.20
 -11   8  -6    4.74    0.35
  -8   4 -10    2.41    0.44
 -11   3  -9    0.37    0.34
 -11   9  -4    3.22    0.41
  -4   5  -7    0.88    0.29
 -13   8  -4    0.87    0.30
 -12   6  -7    1.36    0.28
 -12   8  -5    0.75    0.41
 -11   2  -9    0.09    0.28
 -11   7  -7   -0.09    0.28
  -9   0 -10    1.09    0.44
  -9   9  -4    4.18    0.47
  -4   4  -8    1.97    0.37
 -13   7  -5    0.62    0.44
 -10   8  -6    0.92    0.47
  -9   1 -10    1.53    0.50
  -9   2 -10    4.36    0.52
 -10  -1  -9    0.95    0.43
 -10   6  -8    2.05    0.57
  -8  -1 -10    2.45    0.56
  -7   6  -8    4.50    0.66
 -10   4  -9    1.08    0.53
  -5   1 -10    3.29    0.57
 -13   8  -3    1.97    0.56
 -11   8  -5    2.03    0.80
  -5  -1 -10   -0.22    0.64
 -12   5  -7    0.93    0.50
 -10   9  -3    0.48    0.80
  -8   1 -10    5.68    0.69
  -4   5  -6    9.05    0.54
 -11   4  -8    2.84    0.67
 -10  14  -2    0.72    0.28
  -5  13  -6    1.20    0.37
  -3  11 -11    0.00    0.32
  -2   9 -13    0.07    0.31
  -1   9  -9    0.22    0.27
  -1   9  -8    8.26    0.31
  -9  13   0    4.37    0.32
  -7  14  -8   -0.28    0.28
  -7  14  -7   -0.66    0.28
  -6  11   1    1.81    0.29
  -3  10 -13    0.88    0.34
  -3  11  -5    0.50    0.33
  -2  10  -6   12.07    0.33
   0   7  -7    1.67    0.24
  -8  14  -9   -0.60    0.22
  -4  12  -9    1.21    0.38
  -4  12  -6   26.99    0.45
  -2  10  -9    0.62    0.33
  -1   8  -4    7.92    0.26
   0   7  -8    8.94    0.26
  -4  12  -8    0.68    0.39
  -4  12  -7   12.65    0.41
  -2   9  -3    2.16    0.26
  -2  10  -8    3.21    0.34
  -8  14  -7    0.44    0.26
  -5  10   1    0.47    0.27
  -3  11  -8    3.49    0.36
  -3  11  -7    0.86    0.34
  -2   9 -12    1.36    0.32
  -1   8 -11    5.74    0.30
 -10  14  -4    2.37    0.28
  -9  13  -1    1.85    0.35
  -7  13 -11    0.31    0.23
  -6  10   2   -0.03    0.25
  -6  13  -5   -0.18    0.38
  -4  11 -12    0.85    0.30
  -1   8  -5    0.08    0.24
 -10  14  -5    0.26    0.28
  -9  14  -8    0.15    0.24
  -9  14  -7    0.75    0.24
  -5  11  -1    9.85    0.31
  -3  10  -3    5.68    0.27
 -10  14  -6    0.48    0.23
  -5   9   2    1.62    0.21
  -5  12  -4   27.28    0.42
  -2   9  -4   64.12    0.40
  -1   8 -10   11.77    0.29
  -8  13 -11    0.37    0.23
  -6  12  -2   10.38    0.35
  -5  12 -10   16.47    0.40
  -2   9 -11    0.71    0.31
  -8  12   0   14.94    0.35
  -7  11   1   -0.02    0.27
  -5  12  -5    3.50    0.38
  -4  11  -4   92.89    0.52
  -3  10  -4   56.11    0.41
  -1   8  -8    9.61    0.28
  -9  13  -2    1.46    0.30
  -7  12  -1    1.75    0.29
  -7  13  -9    0.09    0.29
  -4  10 -13    0.30    0.28
   0   6  -9    1.78    0.21
 -11  13  -2   -0.16    0.27
  -8  13 -10    0.29    0.24
  -8  13  -3    0.08    0.32
  -5  10 -14    0.19    0.29
  -5  12  -8   49.31    0.49
  -5  12  -7    1.94    0.40
  -5  12  -6   28.15    0.42
  -2   9 -10    1.13    0.28
 -10  13  -2    8.97    0.32
  -7  13  -6    1.99    0.34
  -5  11 -12    1.19    0.32
  -4  11  -5    9.39    0.33
  -2   9  -6    7.24    0.29
  -9  12   0    4.24    0.33
  -4   9 -14    0.61    0.31
  -4   9   0   -0.57    0.23
  -4  10  -2   14.54    0.32
  -4  11  -9   -0.38    0.35
  -4  11  -6   99.14    0.56
  -3   9  -2   14.81    0.26
  -2   9  -7   -0.11    0.27
  -1   7 -11    0.23    0.24
 -11  13  -3   -0.08    0.24
  -7  12  -2   21.54    0.39
  -4  11  -7    0.74    0.36
  -3  10  -6   16.48    0.35
  -2   8 -12    6.45    0.30
  -6  12  -4    1.53    0.31
  -4  10 -12    2.30    0.30
  -3  10  -8   11.97    0.35
  -3  10  -7    0.12    0.31
  -9  13  -4    2.49    0.32
  -8  13  -7   -0.54    0.29
  -8  13  -6    0.56    0.30
  -7  11 -13    0.02    0.26
 -11  13  -4    0.65    0.26
 -10  13  -8    0.41    0.23
  -5   9   1    1.54    0.24
  -5  10 -13   -0.13    0.29
  -1   7 -10   -0.10    0.24
 -11  13  -5   -0.10    0.25
  -9  13  -7    0.30    0.25
  -9  13  -6   -0.11    0.25
  -6  11 -12    0.75    0.30
  -6  12  -8   19.81    0.39
  -6  12  -7    7.60    0.37
  -6  12  -6    2.19    0.38
  -4  10  -3    5.27    0.27
  -3   9  -3    1.40    0.24
 -10  13  -7    0.16    0.23
 -10  13  -5    2.21    0.28
  -9  12  -1    1.05    0.31
  -7  12 -10   -0.10    0.28
  -5  11 -10   25.41    0.43
  -5  11  -4  136.01    0.59
  -4  10 -11    0.62    0.31
  -2   8  -4    3.46    0.23
  -8  12  -2    0.77    0.31
  -3   8 -13    0.21    0.29
  -2   8 -10    1.71    0.29
  -8  11   0   11.05    0.33
  -5  10 -12   13.85    0.36
  -5  11  -8   21.72    0.42
  -5  11  -6   53.07    0.48
  -9  12 -10    0.69    0.23
  -7  12  -5    1.01    0.35
  -2   7 -12   -0.35    0.26
  -1   6 -11    0.25    0.23
 -11  12  -2   -0.54    0.29
  -7  12  -7    4.98    0.31
  -4  10  -9    0.06    0.33
  -3   9  -5    3.28    0.28
  -2   8  -6   31.31    0.32
  -6  11 -10   31.64    0.43
  -4   9 -12    5.16    0.32
  -4  10  -8   30.68    0.40
  -4  10  -6   58.95    0.44
 -10  12  -9    1.08    0.23
  -9  11   0   40.18    0.41
  -9  12  -9    0.97    0.26
  -9  12  -3    0.30    0.32
  -8  12  -8    4.44    0.31
  -4   9  -2   17.11    0.29
  -4  10  -7    5.58    0.30
  -3   9  -8   22.82    0.35
  -3   9  -6    4.20    0.26
 -11  12  -3   -0.02    0.29
  -6  11  -4  100.71    0.54
  -5  10 -11    1.79    0.33
  -1   6 -10   55.02    0.33
 -11  12  -7    0.16    0.22
 -10  11   0    0.94    0.31
 -10  12  -3    0.35    0.28
  -9  12  -4    6.00    0.35
  -8  10 -13    0.04    0.24
  -8  11  -1    0.94    0.32
  -8  12  -6   11.19    0.33
  -7   9 -14    0.92    0.24
  -6  10 -12   10.76    0.33
  -6  11  -9    0.65    0.31
  -5  10  -3    7.90    0.31
  -2   7 -11   -0.51    0.27
 -11  12  -5   -0.01    0.28
 -10  12  -4    4.29    0.33
  -9  11 -11    0.87    0.24
  -8  11 -11   -0.66    0.23
  -6  11  -8   65.27    0.53
  -4   8 -13    1.29    0.30
 -10  12  -7    0.13    0.24
  -9  12  -6   -0.12    0.30
  -6  11  -7    5.29    0.37
  -6  11  -6    6.76    0.34
  -4   9  -3    4.42    0.26
  -3   8 -11   -0.60    0.27
  -1   6  -9    3.45    0.23
  -9  11  -1    1.78    0.33
  -8  11  -2   10.02    0.35
  -7  10 -12   10.05    0.33
  -7  11  -9    0.05    0.31
  -2   7 -10    0.98    0.25
 -10  11 -10    5.41    0.25
  -5   9 -12    0.48    0.29
  -5  10  -5    1.18    0.31
  -2   6 -12   23.74    0.32
 -12  11  -2    0.30    0.27
  -7  11  -8   34.37    0.43
  -6   8 -14    4.62    0.29
  -5  10  -8   16.42    0.37
  -5  10  -7    9.41    0.35
  -4   9  -4    2.00    0.27
  -3   8 -10    6.32    0.28
  -3   8  -4   27.61    0.30
  -8  11  -9    1.57    0.29
  -7  11  -7    1.56    0.35
  -7  11  -6    1.66    0.37
  -4   8 -12    1.98    0.31
 -12  11  -3   -0.01    0.24
  -9  11  -2    5.78    0.31
  -8  11  -3    0.82    0.32
  -7  10  -1    1.01    0.25
  -6  10 -10   -0.37    0.35
  -4   9  -5    1.90    0.28
 -12  11  -4    0.82    0.25
 -11  11  -8    0.69    0.22
 -10  11  -2    2.54    0.30
  -9  11  -9    0.62    0.27
  -8   9 -13   -0.05    0.25
  -8  11  -8   -0.12    0.29
  -5   8 -13    0.17    0.26
  -4   9  -8    2.30    0.29
  -4   9  -6    4.24    0.29
  -3   8  -5    4.04    0.22
 -12  11  -5    0.79    0.25
  -6   9 -12    5.51    0.31
  -1   5 -10    6.80    0.23
 -10  11  -8    1.22    0.25
  -8  10 -11    0.65    0.26
  -8  11  -7    2.36    0.32
  -8  11  -6   13.56    0.39
  -6  10  -4    1.27    0.29
  -4   7 -13   -0.42    0.29
 -10  11  -3   -0.72    0.29
  -9  10   0    4.84    0.31
  -7  10 -10    4.91    0.35
  -5   8   0    9.55    0.24
  -4   8  -2    0.81    0.21
 -11  11  -5    1.21    0.26
 -10  11  -7    0.74    0.27
 -10  11  -4   14.46    0.36
  -9  11  -7    0.45    0.29
  -9  11  -6   15.62    0.36
  -6  10  -7   11.04    0.36
  -6  10  -5    4.21    0.33
  -3   7 -11   -0.03    0.25
 -10  10   0   10.51    0.33
 -10  11  -6    4.63    0.31
  -6   9  -1    0.98    0.25
  -6  10  -6    7.65    0.32
  -5   8 -12    0.83    0.31
 -10  10 -10    0.64    0.23
  -8   9 -12    0.36    0.28
  -7  10  -9    5.16    0.35
  -5   9  -9    1.57    0.31
  -2   6 -10    5.78    0.25
 -11  10  -9    0.33    0.21
  -4   8 -10    1.09    0.29
  -4   8  -3    0.33    0.23
  -7   8 -13   -0.37    0.26
  -7  10  -8    2.77    0.37
  -5   9  -8    3.28    0.32
  -4   7 -12    1.20    0.29
  -3   7 -10    1.44    0.24
 -12  10  -2    0.37    0.26
 -10  10  -9    0.87    0.25
 -10  10  -1    8.70    0.35
  -8   7 -14    0.36    0.21
  -8   8 -13    0.45    0.26
  -5   9  -7    5.13    0.31
  -3   6 -12    2.12    0.26
 -10   9 -11    3.82    0.23
  -9  10  -9    1.87    0.29
  -7  10  -7    4.13    0.34
  -7  10  -6    4.06    0.36
  -5   6 -14    0.35    0.28
  -5   8 -11    0.26    0.32
  -5   9  -6    3.99    0.27
  -4   8  -4   32.18    0.31
 -12  10  -5   -0.56    0.25
  -8  10  -8    0.31    0.31
  -6   8 -12    6.52    0.31
 -11  10  -7    1.11    0.24
 -11  10  -2    8.45    0.29
 -10  10  -8    5.28    0.29
  -8   9 -11    1.65    0.31
  -4   6 -13    0.19    0.29
  -4   8  -8    3.99    0.28
  -4   8  -5    1.90    0.26
  -2   6  -8    9.57    0.24
  -9  10  -8   -0.29    0.29
  -8  10  -7    4.89    0.35
  -7   9  -1    0.95    0.24
  -6   9  -9    4.98    0.34
  -4   8  -7    0.84    0.26
  -4   8  -6   22.11    0.32
  -3   7  -5    0.23    0.21
 -13   9  -2    0.53    0.24
 -11  10  -6    6.35    0.27
  -9  10  -3    0.32    0.31
  -8  10  -6    8.93    0.37
  -7   9 -10    9.81    0.37
  -6   8   0    0.45    0.24
  -4   7 -11    0.63    0.26
  -3   7  -6   27.49    0.28
 -13   9  -3   -0.10    0.23
 -11  10  -4    4.83    0.31
 -10   9 -10    2.26    0.24
  -9  10  -7    0.71    0.27
  -8   8 -12    2.28    0.31
  -6   9  -4    4.24    0.29
  -3   6 -11    1.61    0.25
 -11   9  -9    0.65    0.22
  -9   7 -13   -0.03    0.24
  -9   9 -10    7.22    0.30
  -9  10  -6    1.93    0.34
  -9  10  -5    3.19    0.36
  -8   9 -10    2.59    0.32
  -7   6 -14   -0.03    0.28
  -7   7 -13    1.47    0.28
  -6   8 -11    0.59    0.31
  -6   9  -7    7.59    0.34
  -8   7 -13    0.85    0.29
  -7   9  -9    2.26    0.37
  -6   9  -6   17.30    0.36
  -6   9  -5    3.94    0.28
 -12   9  -7    1.38    0.23
 -12   9  -1    0.14    0.29
  -8   9  -1    0.19    0.29
  -4   7 -10    5.55    0.28
  -2   5 -10    7.84    0.23
 -10   8 -11    1.18    0.22
 -10   9  -9    0.04    0.27
  -8   9  -9    4.45    0.33
  -3   5 -12    3.70    0.26
  -3   6 -10    4.15    0.26
 -11   8 -10    0.07    0.22
 -11   9  -8    5.31    0.26
  -9   9  -9    1.74    0.30
  -5   8  -8   14.75    0.33
 -12   9  -5    0.30    0.27
 -11   9  -1    4.63    0.33
  -9   8 -11    0.13    0.24
  -7   9  -7    3.49    0.36
  -6   7 -12    0.53    0.28
  -5   8  -4    9.96    0.28
  -4   5 -13    0.02    0.27
 -12   9  -4    0.54    0.28
 -11   9  -7    1.19    0.25
  -7   9  -6    5.55    0.35
  -7   9  -5    5.67    0.33
  -5   8  -6    0.53    0.26
  -2   5  -9    3.53    0.22
  -9   6 -13   -0.25    0.23
  -9   7 -12    1.03    0.25
  -9   9  -8   -0.84    0.30
  -8   5 -14    4.48    0.23
  -7   7 -12    4.76    0.33
  -6   6 -13    0.14    0.29
 -11   9  -6    0.27    0.27
 -11   9  -2    0.54    0.27
 -10   8 -10    1.50    0.25
  -8   7 -12    6.90    0.33
  -7   8 -10    0.44    0.35
  -4   6 -11   -0.07    0.28
  -2   4 -11    4.64    0.25
 -13   8  -4    3.30    0.26
 -11   8  -9    2.16    0.23
 -10   9  -2    0.60    0.32
  -9   9  -7    4.57    0.33
  -9   9  -2   70.53    0.46
  -8   6 -13    0.11    0.29
  -7   6 -13    0.66    0.28
  -5   6 -12    0.74    0.31
  -4   7  -4    8.84    0.23
 -13   8  -3   -0.12    0.25
 -11   9  -4    3.90    0.33
 -10   9  -6   57.57    0.49
  -9   8 -10    2.91    0.29
  -8   8 -10    2.96    0.35
  -8   9  -5    1.26    0.34
  -6   7 -11   -0.26    0.31
  -5   7 -10   10.15    0.32
  -4   7  -7    1.08    0.25
  -4   7  -5    7.52    0.25
  -3   6  -8    0.57    0.22
 -12   8  -7    2.16    0.24
 -10   7 -11    1.78    0.24
 -10   9  -3    0.48    0.31
  -9   9  -6   -0.47    0.36
  -6   8  -8    1.66    0.29
  -4   7  -6   37.20    0.31
 -10   8  -9    0.74    0.27
 -10   9  -5    0.94    0.34
  -9   9  -5    0.08    0.34
  -8   8   0    1.60    0.26
  -7   8  -9    5.51    0.36
  -5   5 -13    0.28    0.29
 -11   8  -8    0.40    0.25
  -8   4 -14    1.24    0.24
  -4   5 -12    0.34    0.28
  -4   6 -10    0.35    0.26
 -12   8  -6    7.33    0.26
  -9   5 -13   -0.09    0.25
  -8   8  -9    2.99    0.34
  -6   8  -5    7.68    0.29
  -3   4 -12    1.25    0.26
  -9   6 -12    2.35    0.27
  -9   8   0    6.88    0.30
  -7   4 -14    1.12    0.27
  -7   8  -8    0.23    0.34
  -6   5 -13    0.33    0.31
  -3   5 -10   16.86    0.28
 -12   7  -8    1.07    0.23
 -11   8  -7    0.69    0.27
 -10   7 -10    0.03    0.23
  -7   6 -12    0.73    0.31
  -5   6 -11    1.55    0.28
 -13   7  -5    2.37    0.27
 -11   7  -9    2.31    0.24
 -11   8  -1    2.42    0.33
  -8   6 -12    2.09    0.29
 -11   8  -6    6.73    0.31
 -10   6 -11    0.03    0.24
  -7   7 -10    1.97    0.36
  -5   7  -3    0.41    0.22
 -13   7  -4    1.50    0.25
 -13   7  -3   -0.47    0.26
 -12   7  -7   -0.34    0.24
 -10   8  -7    2.67    0.31
  -9   7 -10   -0.14    0.29
  -9   8  -1    6.40    0.32
  -8   7 -10    2.88    0.35
  -8   8  -7    0.55    0.36
  -7   8  -5    5.17    0.32
  -5   7  -7    1.40    0.25
  -4   5 -11   -0.43    0.26
  -9   4 -13    1.09    0.23
  -9   8  -7    1.39    0.34
  -5   4 -13    0.17    0.30
  -5   7  -6    1.38    0.27
  -5   7  -4   39.66    0.31
  -3   5  -9   -0.38    0.23
 -11   7  -8    0.69    0.25
 -11   8  -4    2.25    0.34
 -11   8  -3    6.61    0.33
 -10   7  -9   -0.05    0.29
  -8   8  -6    5.92    0.37
  -5   6 -10    1.37    0.28
  -3   4 -11    1.66    0.23
 -10   8  -5    6.19    0.37
  -9   8  -6    2.98    0.38
  -8   8  -5    0.40    0.34
  -7   7  -9    5.10    0.35
 -12   6  -8    8.37    0.25
 -10   8  -3    1.35    0.32
  -9   7  -9   -0.37    0.29
  -9   8  -3    3.30    0.34
  -7   6 -11   -0.62    0.32
  -6   5 -12    0.88    0.31
  -9   8  -4    0.03    0.33
  -8   5 -12    6.63    0.33
  -6   4 -13   -0.41    0.32
  -3   5  -8    0.76    0.22
 -13   6  -5   -0.03    0.23
 -12   7  -1    2.94    0.32
 -11   7  -7   -0.38    0.29
 -10   7  -8    1.25    0.31
 -10   7   1    0.89    0.28
  -9   7   1   -0.45    0.25
  -7   5 -12    0.70    0.29
 -12   7  -4    0.14    0.30
 -12   7  -3   -0.06    0.31
 -12   7  -2    0.90    0.30
  -7   7  -8   12.28    0.38
  -6   6 -10   -0.37    0.32
  -6   7  -6   10.65    0.31
 -13   6  -4    0.53    0.27
  -9   6 -10    1.08    0.31
  -7   7  -1    0.11    0.24
  -6   7  -5    7.73    0.28
 -10   7  -7    0.50    0.30
  -3   4 -10    2.75    0.24
 -11   6  -8    2.06    0.28
 -11   7  -1    1.38    0.33
 -10   6  -9   -0.60    0.28
  -9   4 -12    0.39    0.27
  -8   3 -13    0.04    0.26
  -7   7  -7    0.89    0.30
  -5   3 -13    2.30    0.30
  -5   4 -12    1.17    0.30
  -5   6  -8    1.01    0.28
 -12   5  -8    1.57    0.23
  -9   7   0    8.38    0.28
  -4   5  -9    0.61    0.24
 -12   6  -6   15.38    0.29
 -10   7  -6    3.18    0.35
  -8   5 -11    1.20    0.34
  -7   7  -6    7.62    0.31
 -10   5 -10   -0.50    0.25
  -9   6  -9    0.20    0.32
  -8   4 -12    4.26    0.29
  -7   7  -4    4.49    0.30
  -7   7  -3    0.69    0.26
 -12   6   0    3.45    0.34
 -11   6  -7    1.79    0.30
  -8   6  -9    1.43    0.36
  -7   4 -12    2.57    0.29
  -7   6  -9    0.56    0.34
  -3   3 -11    2.28    0.22
 -10   6  -8    1.61    0.31
  -6   6  -8    8.97    0.33
 -13   5  -4    4.60    0.29
 -12   6  -1    1.14    0.30
  -9   3 -12   -0.30    0.27
  -9   5 -10    1.99    0.33
  -8   7  -4    0.55    0.31
  -5   6  -4   56.80    0.33
 -12   4  -8    7.93    0.25
 -12   6  -3    1.94    0.31
  -6   5 -10    0.71    0.31
 -13   5  -2   -0.76    0.29
 -11   5  -8    1.73    0.29
 -10   3 -11    0.42    0.28
  -9   6  -8    3.46    0.32
  -7   6  -8    3.85    0.35
 -12   5  -6   14.22    0.30
 -11   4  -9    1.59    0.24
 -10   6  -7   -0.15    0.28
  -8   6  -8    3.27    0.37
  -7   2 -13   -0.54    0.31
  -6   2 -13    0.41    0.32
  -5   3 -12    8.05    0.31
  -8   1 -13   -0.21    0.25
  -9   2 -12   -0.20    0.25
  -9   6  -7   -0.27    0.39
  -7   3 -12   -0.08    0.30
  -7   4 -11   -0.88    0.33
  -7   6  -7    4.60    0.34
  -3   3 -10   20.06    0.28
 -10   6  -6    2.49    0.32
  -9   5  -9    0.68    0.34
 -13   4  -4    9.93    0.30
 -10   2 -11    0.03    0.26
 -10   5  -8    0.70    0.32
 -10   6  -5    5.52    0.39
  -9   4 -10    6.95    0.36
  -9   6  -6    2.35    0.38
  -8   5  -9    0.36    0.37
  -7   1 -13   -0.17    0.29
  -4   4  -9    0.12    0.25
 -13   4  -3    1.85    0.29
 -12   5   0    3.13    0.35
 -11   3  -9    0.83    0.25
 -11   4  -8    4.90    0.28
 -10   3 -10   -0.27    0.23
 -10   6  -1    4.18    0.32
  -9   1 -12    0.19    0.23
  -8   2 -12    1.01    0.30
 -13   4  -2    0.28    0.28
 -13   4  -1    0.83    0.28
 -12   4  -6   12.72    0.30
 -12   5  -3    4.95    0.33
 -12   5  -2    2.01    0.34
 -12   5  -1    1.91    0.31
 -11   5  -6    1.66    0.30
 -10   6  -2    3.21    0.34
  -7   6  -5    0.19    0.25
  -5   5  -7    1.35    0.27
  -3   2 -11    1.93    0.25
 -12   3  -7    1.13    0.24
 -10   5  -7    0.37    0.32
  -9   6  -1    8.62    0.29
  -8   3 -11    0.51    0.34
  -8   6  -1    3.93    0.25
  -7   6  -3    1.60    0.27
  -6   4 -10    8.31    0.33
  -5   3 -11    0.93    0.30
  -9   6  -2    9.70    0.32
  -8   5  -8    2.94    0.36
  -8   6  -2    4.92    0.29
  -7   2 -12   -0.12    0.29
  -5   2 -12    2.09    0.29
  -3   3  -9    0.37    0.22
  -9   2 -11    0.13    0.29
  -7   5  -8   36.06    0.39
  -5   5  -6    3.55    0.26
  -4   4  -8    2.84    0.23
  -8   1 -12    2.24    0.30
  -4   3 -10    3.68    0.25
 -11   3  -8    5.33    0.27
 -10   5  -6    1.35    0.31
  -9   5  -7    2.73    0.35
  -8   5   2    0.38    0.24
 -12   2  -7   -0.47    0.23
 -12   3  -6    7.02    0.27
 -11   5  -3    9.09    0.38
 -13   3  -1    2.31    0.28
 -12   4   1    7.25    0.34
 -11   5  -1    0.58    0.31
  -7   5  -7    1.77    0.29
  -4   2 -11    7.85    0.28
 -11   1  -9    0.14    0.23
  -9   1 -11    0.31    0.28
  -7   1 -12   -0.68    0.30
  -6   5  -6   29.84    0.33
  -5   3 -10    6.80    0.29
  -3   2 -10    2.38    0.22
 -12   4  -1    0.50    0.31
  -5   1 -12    0.24    0.31
 -13   2  -3    0.01    0.28
 -12   3  -5    0.67    0.26
 -11   2  -8    0.51    0.25
 -11   3  -7    1.14    0.29
 -11   4  -5    0.20    0.33
  -8   5  -6    3.87    0.35
  -7   3 -10    0.30    0.33
  -6   3 -10    5.86    0.33
 -10   3  -8    0.18    0.31
 -10   5  -1    1.66    0.32
  -9   5  -5    0.33    0.36
  -8  -1 -12    4.94    0.25
  -6   2 -11    2.10    0.31
 -13   2  -2    0.67    0.28
 -10   0 -10    0.61    0.26
 -10   5  -2    2.34    0.34
  -9   0 -11   -0.01    0.27
  -6   4  -8    6.43    0.32
  -6   5  -4  128.78    0.46
  -6   5  -3    6.28    0.25
 -11   4  -4   13.19    0.41
  -8   1 -11    0.22    0.32
  -7   4  -8    7.76    0.34
 -13   2  -1    1.31    0.27
 -13   2   0    2.25    0.27
 -11   4   1    3.63    0.33
  -9  -1 -11   -0.16    0.25
  -9   5  -3    1.65    0.35
  -8   5  -4   -0.10    0.30
  -7   5  -4   17.42    0.33
  -7   5  -1    0.11    0.21
 -13   1  -3    0.15    0.26
 -12   1  -6    0.47    0.23
 -12   2  -5    0.55    0.25
  -8   2 -10    2.21    0.35
  -7   5  -3    6.48    0.29
  -5   3  -9    0.99    0.26
 -12   3   1    6.15    0.36
 -11   4  -2   37.65    0.44
 -10   1  -9    0.38    0.26
  -9   1 -10    2.16    0.34
  -8   5  -3    7.40    0.31
  -4   3  -8   18.13    0.28
  -3   2  -9    0.85    0.22
 -13   1  -2    2.14    0.27
 -12   3  -2    0.64    0.32
 -12   3  -1    0.41    0.32
  -9   2  -9   -0.02    0.33
  -9   3  -8    1.80    0.33
  -7   1 -11    0.23    0.29
  -7   4  -7    0.20    0.32
  -5   0 -12    1.32    0.30
  -5   4  -6   34.77    0.32
  -4   1 -11    1.21    0.26
 -11   0  -8    5.06    0.26
  -8   0 -11    0.67    0.28
  -5   2 -10    5.87    0.31
 -12   2  -4    4.96    0.28
  -6   1 -11    4.24    0.34
  -6   2 -10    0.34    0.32
 -12   1  -5    0.21    0.25
  -9   0 -10    0.38    0.30
  -8   3  -8   -0.59    0.37
  -8   4  -6    6.00    0.37
  -7  -2 -12    0.29    0.29
 -10   3  -6    3.99    0.36
  -9   4  -5   -0.41    0.33
  -8   1 -10    7.72    0.36
  -6  -1 -12    2.39    0.33
  -8  -1 -11    1.28    0.29
  -8   4   2    0.04    0.23
 -12   0  -5    0.15    0.26
 -12   2  -2    0.30    0.34
 -10   1  -8    0.09    0.30
  -9  -1 -10    0.25    0.31
  -9   1  -9    1.48    0.36
  -9   2  -8    1.09    0.37
  -7   0 -11   -0.65    0.28
  -4   2  -9    3.15    0.25
 -13   0   0   -0.68    0.25
 -12   1  -4    1.92    0.27
 -11   2  -5    1.08    0.33
  -9   4   1    0.59    0.28
  -8  -2 -11    3.60    0.28
  -8   4  -5    1.87    0.31
  -6   4  -5    0.76    0.25
 -12   2  -1    0.63    0.31
 -12   2   0    0.13    0.32
 -11   1  -6    5.98    0.33
 -11   3  -2   10.07    0.38
  -8  -3 -11    3.10    0.25
  -7   1 -10    1.10    0.33
 -11   3  -1    0.04    0.33
 -11   3   0    0.04    0.32
  -9   4   0    7.35    0.32
  -6   4  -4    6.55    0.28
  -5   2  -9    2.68    0.27
  -4   0 -11   23.33    0.32
  -4   1 -10   18.47    0.31
 -11  -1  -7    1.39    0.26
 -10   0  -8    9.08    0.32
  -7   4  -4    0.46    0.30
 -12   0  -4    0.07    0.26
 -11   2  -4    4.16    0.38
 -10   2  -6    0.40    0.31
  -8   2  -8    1.75    0.39
  -8   4  -3    6.96    0.33
  -8   4   0    8.15    0.29
  -6   4  -3    2.26    0.24
  -5   1 -10    3.67    0.29
 -11   0  -6    3.92    0.31
  -9   1  -8    0.28    0.36
  -9   2  -7    0.48    0.41
  -7   4  -3    4.72    0.29
 -10  -1  -8    0.46    0.26
  -9   3  -5    3.31    0.39
  -8   3  -6   10.73    0.40
  -4   2  -8    4.75    0.25
 -12  -1  -4    4.06    0.26
 -12   1   2    0.37    0.34
  -8  -1 -10    2.22    0.32
  -7  -2 -11    2.03    0.31
  -6  -1 -11    0.09    0.35
  -5   3  -6    5.88    0.26
 -10  -2  -8    0.25    0.27
 -10   3   1    1.77    0.34
 -11   2  -2    0.36    0.37
 -10   3   0    2.38    0.31
  -9   3  -4    1.06    0.38
  -7  -3 -11    4.01    0.32
 -12   0  -2    9.54    0.34
 -11   0  -5   -0.06    0.32
 -10   1  -6    5.78    0.33
  -9   2  -6   22.57    0.46
  -8  -2 -10    6.79    0.32
  -7  -4 -11    7.16    0.31
  -4  -1 -11    2.81    0.31
 -11   2   0   16.99    0.38
 -10   2  -4    2.50    0.40
  -9   0  -8    1.40    0.36
  -9   3   2   39.02    0.35
  -6   0 -10    0.83    0.31
  -6   1  -9    0.16    0.32
  -8  -3 -10    1.08    0.31
  -7  -1 -10    1.82    0.35
  -5   0 -10    0.20    0.31
  -5   1  -9    2.61    0.27
  -4   0 -10   26.92    0.34
 -12  -2  -3   -0.58    0.25
 -11   0  -4    0.76    0.32
 -10   1  -5   -0.17    0.38
  -9   2  -5    1.54    0.41
 -10   0  -6    4.03    0.35
  -9  -1  -8   10.21    0.40
  -8  -1  -9    0.46    0.37
  -8   2  -6   22.76    0.43
  -8   3   2    5.37    0.25
  -7   0  -9    2.04    0.36
  -6  -3 -11    1.25    0.36
  -5  -2 -11    1.44    0.33
 -12  -1  -1    0.17    0.35
 -11  -2  -5    0.07    0.27
  -7  -2 -10   10.81    0.37
  -6   3  -4    2.34    0.27
 -11   1  -1    0.53    0.39
 -10  -3  -7   -0.19    0.26
  -9   1  -6    0.18    0.41
  -8   0  -8    5.46    0.41
  -6  -4 -11    2.82    0.33
 -11  -3  -5    2.11    0.25
 -11  -1  -4    1.80    0.32
 -11   1   0    3.48    0.37
  -7   2  -6    3.44    0.33
  -7   3  -3    0.99    0.30
  -4   1  -8    3.98    0.28
  -3   0  -9    9.13    0.25
 -12  -1   1    0.78    0.34
 -11   1   1    0.62    0.34
 -10  -1  -6    1.22    0.33
 -10   2   0    7.89    0.35
  -5   1  -8    0.92    0.28
  -3  -1 -10   25.26    0.33
  -7   3  -2   35.56    0.35
  -5  -3 -11    0.35    0.33
  -4  -1 -10   76.71    0.44
 -12  -2   0    4.72    0.34
  -9   1  -5    0.43    0.41
  -9   2  -3    0.52    0.38
  -8  -3  -9   -0.69    0.33
  -7  -4 -10    1.34    0.32
  -7  -1  -9   -0.44    0.35
  -6   2  -6    0.30    0.28
  -5   2  -6    3.81    0.26
 -11  -1  -3   -0.36    0.32
 -10  -2  -6    3.40    0.33
 -10   1  -3   -0.17    0.37
  -8  -5  -9    1.37    0.30
  -8  -4  -9    1.50    0.33
  -6  -2 -10   14.66    0.38
 -11  -3  -4    2.51    0.28
  -8   1  -6    5.51    0.40
  -7   2  -5    0.45    0.32
 -11  -4  -4    0.45    0.27
 -10  -3  -6    3.73    0.29
 -10   0  -4   15.14    0.44
 -12  -3   1   -0.48    0.29
  -7  -2  -9    6.00    0.40
 -12  -3   2    0.44    0.28
 -11   0   1    1.30    0.34
 -11   0   2   18.48    0.42
  -9   2   0    2.82    0.31
  -6  -1  -9    1.33    0.34
  -6   2  -5    2.61    0.28
 -11  -4  -3    2.81    0.30
 -11  -3  -3    0.71    0.28
 -10   1   1    0.24    0.39
  -7   1  -6   29.78    0.40
  -4  -2 -10   35.81    0.38
  -3  -2 -10    0.01    0.29
  -8   2  -2   15.65    0.36
  -7   0  -7    1.19    0.36
  -5   0  -8    4.00    0.29
  -8  -6  -8    5.82    0.32
  -8   0  -6    5.15    0.42
  -4  -1  -9    3.44    0.31
  -4   0  -8    8.74    0.29
  -3  -1  -9    1.49    0.24
 -10  -5  -5    1.88    0.29
 -10  -4  -5    1.03    0.30
 -10   0  -2    2.74    0.43
  -9  -2  -6    4.22    0.37
  -8  -5  -8    0.50    0.34
  -8  -4  -8    1.76    0.37
  -8   2   2    5.99    0.28
  -7  -4  -9    0.52    0.33
  -6  -2  -9    5.54    0.36
  -5  -3 -10    6.30    0.37
 -11  -3  -2    0.38    0.28
  -9   0  -4   30.65    0.50
  -9   1  -2   26.69    0.43
  -8   1  -4    2.10    0.38
  -8   2   0   17.89    0.32
  -8   2   1    0.44    0.30
  -7  -5  -9    0.20    0.33
 -11  -5  -2   -0.15    0.27
  -7  -2  -8    2.72    0.42
  -7   1  -5    5.69    0.36
  -5   1  -6    0.31    0.28
  -7   2  -2   59.40    0.41
  -6   2  -3    0.60    0.24
  -5  -4 -10    5.97    0.36
  -4  -3 -10    4.06    0.32
 -10  -6  -4    0.02    0.27
  -9  -6  -6    9.46    0.31
 -10  -1  -2    6.71    0.44
  -9  -4  -6    4.02    0.35
  -9   0  -3    0.41    0.41
  -8   1  -3    0.12    0.36
  -7  -1  -7    0.45    0.40
  -7   0  -6    0.48    0.37
  -5  -5 -10    8.31    0.40
  -5  -2  -9   23.57    0.39
 -11  -2   2   15.62    0.40
 -11  -2   3    0.85    0.41
 -10  -2  -3    0.62    0.40
 -10   0   2   -0.15    0.34
  -9   1   1    0.79    0.33
  -8  -7  -7    1.77    0.32
  -5  -6 -10    3.01    0.36
  -6  -4  -9    0.39    0.38
  -5  -1  -8    0.57    0.30
  -4   0  -7    8.17    0.30
  -8   1  -2   12.30    0.37
  -7  -7  -8    0.32    0.33
  -6  -7  -9    2.21    0.32
  -4  -2  -9    6.21    0.31
 -11  -5   0    0.32    0.33
 -11  -3   4    2.40    0.38
  -9  -7  -5    1.11    0.28
  -9  -3  -5    0.43    0.38
  -9   0  -2    2.11    0.41
  -6  -5  -9   -0.28    0.34
  -6  -2  -8    1.10    0.37
  -4  -1  -8    0.84    0.30
 -10  -6  -3    1.13    0.28
 -10  -2  -2    5.99    0.44
  -8  -1  -5    2.44    0.43
  -6   0  -6    3.51    0.33
  -5  -3  -9   14.12    0.38
 -10  -1   0    6.67    0.42
  -9  -6  -5    1.43    0.29
  -6   1  -4   40.09    0.39
  -7  -1  -6   19.39    0.41
 -10   8  -5    6.10    0.22
  -9   9  -6    0.58    0.19
  -8   8  -3    1.27    0.18
  -7  10 -11    1.82    0.19
  -7  10  -9    3.34    0.22
  -6   9  -5    3.98    0.20
  -6  10  -9    1.26    0.24
  -4   9 -15   -0.29    0.19
  -8   9 -14    1.30    0.14
  -7   9 -15   -0.41    0.14
  -6  10 -11    4.04    0.21
  -9   8  -4    0.25    0.21
  -9   9 -12    1.16    0.16
  -4   8 -17    0.60    0.16
  -3   9 -12    1.44    0.22
  -2   8 -15    2.12    0.22
  -3   9 -11   -0.17    0.21
 -10   8  -6    1.89    0.19
  -8   9 -13    0.13    0.17
  -6   9  -6   17.21    0.25
  -5   8  -4    8.59    0.20
  -4   9  -8    1.43    0.22
  -2   8  -8    0.43    0.16
 -11   7  -7    0.32    0.22
  -9   9 -10    4.92    0.24
  -7   9 -14   -0.19    0.16
  -6   7  -2    8.36    0.17
  -5   9  -7    6.08    0.23
  -2   8 -14    6.05    0.24
 -11   7  -9    2.24    0.17
 -10   8 -11    1.89    0.19
 -10   8  -7    3.95    0.22
  -6   9 -14   -0.38    0.17
  -4   9 -13   -0.64    0.21
  -4   9  -9    6.47    0.24
 -10   8 -10    1.31    0.20
  -4   8 -16    0.37    0.21
 -10   8  -9    0.40    0.20
  -9   8 -13    0.24    0.17
  -8   9  -8    2.69    0.27
  -6   9  -7    6.92    0.26
  -5   9 -13    2.21    0.27
  -5   9  -8    3.01    0.26
  -4   9 -10    2.03    0.24
  -3   8 -15   -0.02    0.21
  -2   8 -10    1.65    0.21
  -1   7  -8    2.06    0.17
 -10   7  -5    9.66    0.25
  -9   6  -2    8.63    0.24
  -8   9  -9    5.40    0.28
  -5   8 -16    1.81    0.20
  -2   8 -12    7.33    0.22
  -9   8  -6    1.71    0.25
  -8   8 -14   -0.03    0.16
  -8   8  -5    0.40    0.25
  -7   8 -15    0.36    0.17
  -5   7  -3    0.60    0.16
  -5   9 -12    0.31    0.27
  -2   7  -6    8.91    0.17
  -9   8 -12    1.10    0.18
  -7   9 -11    3.17    0.25
  -7   9 -10    8.89    0.28
  -7   9  -9    2.80    0.30
  -6   9 -12    4.61    0.25
  -4   8  -6   22.10    0.23
  -3   8 -14    0.62    0.24
  -9   8  -7    1.14    0.26
  -6   9 -11    3.44    0.27
  -6   9 -10    0.62    0.30
  -4   7 -17    0.06    0.20
  -4   8 -15    0.46    0.22
  -3   8  -8    1.97    0.21
  -1   7 -13    0.80    0.23
 -11   6  -9    0.81    0.18
 -10   7 -11    0.36    0.22
 -10   7  -6    2.16    0.25
  -9   8 -11    0.11    0.19
  -7   7  -3   -0.27    0.18
  -5   7 -17    0.19    0.19
  -5   8 -15    1.55    0.24
  -3   6 -18    1.60    0.19
  -1   7 -10   -0.31    0.20
  -7   8 -14   -0.05    0.19
 -10   7 -10    0.56    0.23
 -10   7  -7    0.34    0.21
  -8   6  -2    5.72    0.20
  -5   8  -6    0.57    0.20
  -4   8 -14    2.07    0.26
  -3   8 -12    0.59    0.26
  -2   7 -15   -0.24    0.26
 -10   7  -9    0.24    0.23
 -10   7  -8    1.53    0.23
  -8   8 -12    2.68    0.24
  -6   8 -14    6.38    0.24
  -3   8 -11   -0.55    0.25
  -2   6 -17    0.23    0.23
   0   6 -10    2.38    0.17
  -8   7  -4    0.74    0.21
   0   6 -12    7.60    0.23
   0   6 -11    2.93    0.19
 -10   6  -5    6.75    0.27
  -8   8 -11   -0.19    0.24
  -5   7  -4   40.10    0.26
  -5   8  -7   -0.45    0.25
  -4   7 -16    0.83    0.24
  -9   7 -12    1.92    0.20
  -8   7 -14    0.03    0.20
  -8   8 -10    2.45    0.28
  -7   7 -15    0.52    0.19
  -7   8  -7    0.17    0.28
  -6   8 -13    0.09    0.24
  -5   7 -16    0.49    0.21
  -3   7  -6   28.22    0.23
 -11   5  -8    1.60    0.24
  -7   8 -12    0.45    0.25
  -4   7  -5    7.13    0.19
  -4   8 -10    2.28    0.28
 -10   6 -11   -0.02    0.22
 -10   6  -6    2.92    0.28
  -6   8 -12    7.85    0.29
  -5   8 -12    1.02    0.30
  -5   8  -8   14.21    0.28
  -3   6 -17    0.48    0.22
  -2   7 -13    0.33    0.25
  -9   6  -4    5.54    0.26
  -9   7  -7    1.33    0.26
  -8   7 -13    1.35    0.21
  -7   8 -10   -0.36    0.29
  -5   6 -17    0.34    0.22
  -5   8  -9    0.56    0.29
  -4   6 -17   -0.24    0.22
 -10   6  -7    0.06    0.25
  -9   6 -13   -0.09    0.21
  -9   7  -9   -0.75    0.29
  -9   7  -8    1.64    0.28
  -6   8 -10    0.04    0.32
  -5   8 -10   14.60    0.32
  -4   7 -15    0.25    0.26
  -2   7 -11    0.24    0.22
  -2   7 -10    0.82    0.21
 -10   6  -9   -0.16    0.23
 -10   6  -8    1.76    0.25
  -3   7 -14    0.24    0.25
  -1   6 -14    0.09    0.24
  -1   6  -8  130.07    0.36
  -8   7 -12    7.69    0.27
  -6   7  -5    7.35    0.24
  -4   5 -18    1.70    0.20
  -4   7  -6   38.99    0.27
  -9   6  -5    1.51    0.26
  -6   6 -16    1.17    0.20
  -6   7 -14    1.69    0.25
  -4   7 -14    0.73    0.29
 -10   5  -5    1.31    0.26
  -9   5  -3    2.93    0.24
  -9   6 -12    1.95    0.21
  -8   6 -14   -0.33    0.20
  -8   7 -11    0.98    0.26
  -7   6 -15    0.53    0.20
  -7   7 -13    2.20    0.26
  -2   6 -15    0.13    0.28
  -1   6 -13    2.60    0.24
  -1   6  -9    3.59    0.20
  -8   7 -10    1.71    0.30
  -5   7  -6    1.61    0.24
  -4   7  -7    1.70    0.23
  -3   7 -12    0.59    0.27
  -2   5 -17    0.85    0.26
  -1   6 -10   57.82    0.31
  -9   6  -6    2.86    0.27
  -7   7 -12    4.57    0.27
  -6   7  -6   11.50    0.28
  -1   6 -11    0.90    0.22
 -10   5 -10   -0.47    0.24
 -10   5  -6    1.32    0.28
  -9   5 -13    0.11    0.22
  -5   7 -13    0.09    0.31
 -10   5  -7    0.25    0.29
  -8   6 -13   -0.42    0.21
  -5   5 -17    1.46    0.23
  -5   7  -7    1.58    0.25
  -4   7  -8    1.54    0.25
  -3   6 -15   -0.07    0.26
   0   5 -13   -0.18    0.25
  -9   6  -8    2.73    0.29
  -7   6 -14    0.11    0.24
  -7   6  -4    0.37    0.21
  -7   7 -10    1.48    0.34
  -7   7  -8   12.51    0.33
  -6   7 -12   -0.03    0.29
  -5   6  -4   59.30    0.29
  -7   7  -9    5.13    0.30
  -6   7 -11   -0.42    0.32
  -5   7 -12    0.60    0.29
  -4   4 -18    0.39    0.20
  -4   6 -15    0.21    0.30
  -4   7 -11    0.66    0.28
  -4   7 -10    5.36    0.29
  -3   4 -18   -0.30    0.20
  -1   5 -15    0.21    0.27
   0   5 -12    1.13    0.21
   0   5 -10   42.42    0.26
  -8   5 -14    4.09    0.23
  -8   5  -3    7.43    0.24
  -8   6 -12    1.69    0.25
  -6   5 -16    0.39    0.20
  -6   7  -8   12.82    0.29
  -5   7  -9    1.76    0.28
  -2   5 -16    0.26    0.29
   0   5 -11   -0.03    0.18
  -8   6  -6    4.46    0.29
  -5   7 -10   10.48    0.30
  -3   6 -14    3.62    0.28
 -10   4 -10    0.17    0.26
  -9   5  -5   -0.10    0.27
  -8   6 -11    1.21    0.29
  -7   6 -13    1.22    0.26
  -7   6  -5    1.07    0.23
  -2   6 -12   21.24    0.29
  -8   6  -7   -0.61    0.30
  -5   6 -14    1.00    0.29
  -3   5 -16   11.39    0.30
  -2   6 -10    5.63    0.22
  -1   5 -14   43.73    0.34
  -8   4  -2   10.13    0.24
  -8   5 -13    0.27    0.23
  -7   5  -3    6.31    0.23
  -3   6 -13    1.50    0.30
 -10   4  -8    0.46    0.26
 -10   4  -7   -0.39    0.29
  -8   5  -4    0.55    0.25
  -7   6 -12    0.82    0.27
  -6   6 -13    0.23    0.28
  -2   5 -15   -0.46    0.28
  -9   5  -7    4.38    0.31
  -7   5 -14    0.09    0.25
  -2   3 -18   -0.09    0.24
  -1   4 -16   -0.38    0.27
  -9   5  -8    0.80    0.28
  -8   4 -14    1.45    0.22
  -5   6 -13   -0.33    0.32
  -4   3 -18    0.24    0.21
  -4   4 -17    0.39    0.24
  -3   4 -17   -0.67    0.24
  -1   5 -13    8.02    0.27
 -10   3 -10    0.02    0.24
  -8   5 -12    8.93    0.29
  -7   4 -15   -0.38    0.21
  -7   6 -10    3.52    0.35
  -6   4 -16   -0.24    0.21
  -6   6 -12    1.20    0.32
  -3   3 -18    3.24    0.23
  -3   6  -9   -0.04    0.22
  -8   5  -5    1.19    0.28
  -7   6  -8    2.25    0.30
  -4   6  -7    0.12    0.21
  -1   5 -12    5.41    0.26
  -8   5 -11    0.69    0.30
  -7   5 -13    0.17    0.27
  -6   5 -14    1.18    0.28
  -6   6 -11   -0.52    0.34
  -6   6  -7   -0.07    0.26
  -5   6  -7   -0.02    0.25
  -1   5  -9    0.08    0.19
 -10   3  -8    0.60    0.28
  -8   4 -13    1.95    0.23
  -8   4  -3    5.70    0.23
  -6   6  -8    8.58    0.30
  -4   6  -8   -0.15    0.22
  -2   4 -16   12.54    0.31
  -1   5 -10    6.37    0.22
  -9   4 -10    7.68    0.32
  -8   3 -14    0.49    0.23
  -8   5 -10    0.20    0.34
  -6   6  -9    1.59    0.30
  -5   6 -10    1.34    0.30
  -5   6  -8    0.85    0.26
  -4   6 -10    2.43    0.27
  -1   4 -15    6.21    0.28
   0   4 -13    2.58    0.25
 -10   2 -10   11.33    0.27
  -7   4 -14    1.05    0.27
  -7   5 -12    0.79    0.28
  -6   4 -15    0.96    0.26
  -6   5  -4  131.15    0.40
  -5   6  -9   -0.49    0.26
  -4   4 -16    0.03    0.30
  -3   4 -16    0.20    0.28
  -2   5 -13    0.84    0.25
  -9   4  -9    1.45    0.29
  -9   4  -6    4.49    0.30
  -6   3 -16    2.02    0.23
  -4   2 -18    0.22    0.21
  -2   3 -17    1.96    0.28
 -10   2  -9    0.55    0.25
  -9   4  -8    0.67    0.27
  -9   4  -7    0.98    0.27
  -7   3 -15    1.06    0.21
  -4   3 -17    0.73    0.25
  -2   2 -18    0.09    0.25
   0   4 -12    1.80    0.20
  -3   2 -18    0.72    0.22
  -3   3 -17    0.05    0.25
  -2   5 -12   11.80    0.27
 -10   1 -10    0.10    0.21
  -6   5 -12    0.89    0.32
  -5   4 -15   -0.43    0.30
  -2   4 -15   -0.52    0.26
  -1   4 -14   88.88    0.43
   0   4 -11    7.28    0.20
  -9   3  -4    0.96    0.25
  -8   2 -14   -0.17    0.21
  -8   3 -13    0.08    0.23
  -8   4 -11    0.32    0.32
  -7   4 -13    0.07    0.28
  -7   4  -3    5.78    0.21
  -7   5 -10   13.04    0.38
  -2   5 -10    8.75    0.24
  -1   3 -16    7.99    0.30
  -9   3 -10    1.46    0.31
  -7   5  -8   36.12    0.37
  -6   4 -14    0.20    0.27
  -3   4 -15    0.89    0.28
  -7   2 -15    0.52    0.22
  -7   3 -14    2.23    0.26
  -6   5  -6   29.30    0.29
  -9   3  -9    0.60    0.30
  -9   3  -5    3.45    0.28
  -6   2 -16   -0.38    0.22
  -4   5  -6    8.92    0.21
  -2   3 -16    0.32    0.27
  -1   2 -17    0.51    0.27
  -1   4 -13    6.77    0.26
 -10   1  -8   -0.44    0.28
  -9   1 -12    0.01    0.25
  -9   2 -11    0.06    0.26
  -9   3  -6    2.43    0.30
  -8   1 -14    0.79    0.21
  -7   4 -12    2.40    0.30
  -6   5  -7    0.73    0.27
  -5   4 -14    1.68    0.33
  -5   5 -11    0.41    0.33
  -5   5  -6    3.48    0.23
  -4   2 -17    1.15    0.26
  -4   3 -16    9.09    0.32
  -3   5 -10   14.90    0.28
  -9   3  -8    0.74    0.28
  -9   3  -7   -0.44    0.30
  -8   2 -13    0.21    0.22
  -8   4  -7    2.59    0.29
  -6   4 -13   -0.09    0.30
  -4   5 -11   -0.02    0.29
  -3   1 -18    0.77    0.22
  -3   3 -16   17.68    0.32
  -3   5  -9    0.18    0.24
  -2   1 -18    1.08    0.23
   0   3 -14   11.45    0.28
  -5   5 -10    1.91    0.31
  -3   2 -17    1.06    0.26
  -3   4 -14    0.58    0.30
  -2   2 -17   -0.36    0.26
  -1   3 -15    4.28    0.29
  -1   4 -12   37.09    0.30
  -9   2 -10    8.56    0.32
  -7   1 -15    1.66    0.22
  -7   3 -13   -0.02    0.28
  -7   4 -11   -0.17    0.33
  -5   3 -15    4.06    0.29
  -5   5  -9    0.12    0.27
  -5   5  -8    1.05    0.25
  -4   5  -9    0.58    0.26
  -4   5  -8    4.75    0.23
  -6   3 -14    2.84    0.29
  -5   2 -16    0.54    0.23
  -7   4 -10    0.24    0.34
  -6   2 -15    0.59    0.24
  -6   4 -12    1.84    0.31
  -6   4  -4    5.96    0.21
  -1   4 -10    1.36    0.22
   0   3 -13    2.19    0.23
  -8   1 -13   -0.38    0.21
  -9   2  -5    1.93    0.26
  -7   0 -15    0.33    0.21
  -4   1 -17    4.71    0.27
  -3   0 -18    0.33    0.22
  -3   3 -15    1.32    0.30
  -2   4 -12    0.54    0.24
  -1   2 -16    0.27    0.30
  -9   0 -11    0.07    0.26
  -9   1 -10    1.90    0.29
  -9   2  -6   17.57    0.34
  -8   3  -5    1.07    0.26
  -6   0 -16    1.27    0.22
  -6   4 -11    0.53    0.31
  -2   0 -18   -0.30    0.22
  -1   0 -18    0.07    0.24
   0   2 -15    0.08    0.26
  -6   3 -13   -0.04    0.30
  -3   1 -17    6.18    0.30
  -3   2 -16    4.94    0.31
  -2   2 -16    1.67    0.27
  -2   4 -11    6.42    0.25
  -1   1 -17    0.24    0.28
   0   3 -12   15.82    0.24
  -8   3  -7   -0.42    0.29
  -8   3  -6    9.58    0.27
  -7   2 -13   -0.52    0.27
  -6   4 -10    6.03    0.34
  -5   1 -16   18.63    0.29
  -5   2 -15    5.02    0.28
  -2   1 -17    0.05    0.26
  -9  -1 -11    0.54    0.23
  -9   1  -9    2.04    0.29
  -7   3 -11    1.62    0.33
  -6   2 -14    0.50    0.28
  -4   3 -14    3.94    0.34
  -2   3 -14   10.60    0.30
  -2   4 -10    1.07    0.22
  -9   0 -10    2.72    0.28
  -6   4  -8    7.53    0.28
  -3  -1 -18    4.31    0.22
  -3   4 -11    0.56    0.28
  -1   3 -13    7.48    0.27
   0   3 -11    6.28    0.21
  -6   3 -12   -0.23    0.33
  -5   4 -10    0.12    0.30
  -1   2 -15    2.40    0.29
  -7   0 -14    0.32    0.22
  -7   2 -12    0.03    0.30
  -7   3 -10    1.13    0.32
  -3   4 -10    2.50    0.24
  -2  -1 -18    2.86    0.22
  -9   1  -7    0.42    0.30
  -9   1  -6    0.21    0.27
  -9   1  -5    1.12    0.26
  -7   1 -13   -0.23    0.26
  -5   0 -16    0.92    0.22
  -5   4  -8    2.84    0.25
  -5   4  -7    1.16    0.24
  -4   4 -10    4.75    0.25
  -1  -1 -18    0.35    0.23
   0   2 -14    2.69    0.24
  -9  -1 -10    0.28    0.24
  -9   0  -9    1.00    0.27
  -6   0 -15    0.05    0.22
  -6   2 -13    0.39    0.29
  -5   2 -14    2.86    0.31
  -4   3 -13    0.77    0.32
  -4   4  -9   -0.31    0.25
  -3   0 -17   -0.09    0.26
  -3   2 -15    1.00    0.30
  -2   2 -15    2.52    0.28
  -2   3 -13    1.23    0.26
  -1   3 -12    0.82    0.23
  -7  -1 -14    1.10    0.21
  -6   1 -14    0.58    0.27
  -6   3 -11    1.96    0.31
  -5   1 -15   -0.55    0.26
  -5   3 -12    9.04    0.36
  -4   4  -8    2.35    0.22
  -3   1 -16    6.00    0.30
  -2   0 -17    0.11    0.26
  -1   0 -17    2.61    0.30
  -1   1 -16   -0.35    0.28
  -9  -2 -10   -0.57    0.22
  -7   2 -11    2.57    0.34
  -2   1 -16    0.04    0.25
  -9  -1  -9    0.48    0.27
  -9   0  -8   -0.09    0.26
  -8  -1 -12    1.95    0.26
  -8   1 -10    5.29    0.32
  -6  -1 -15    0.33    0.20
  -6   3 -10    5.80    0.32
  -5  -1 -16    2.81    0.22
  -1   2 -14    0.46    0.27
  -9   0  -7    0.38    0.29
  -7  -2 -14    2.17    0.21
  -7   0 -13    0.39    0.24
  -7   1 -12    0.41    0.29
  -4   2 -14    0.61    0.31
  -4   3 -12    1.28    0.31
  -2   3 -12   32.84    0.31
  -1  -2 -18    0.94    0.24
   0   1 -15   -0.54    0.26
   0   2 -13    2.16    0.22
  -7   2 -10    0.24    0.31
  -5   3 -11    2.05    0.31
  -4   1 -15    1.30    0.30
  -3  -1 -17    2.78    0.26
  -7   2  -3   -0.13    0.19
  -6  -2 -15    0.68    0.19
  -6   0 -14    1.04    0.26
  -5   0 -15    5.36    0.26
  -2   2 -14    8.64    0.29
  -1   3 -10   22.96    0.24
  -9  -3  -9    0.74    0.23
  -4   3 -11    2.19    0.28
   0   0 -16    1.39    0.26
  -8  -1 -11   -0.57    0.26
  -5   3 -10    7.00    0.28
  -3   0 -16    2.55    0.28
  -3   3 -11    1.73    0.25
  -2  -1 -17    0.35    0.24
  -1  -1 -17    0.55    0.26
  -7   1 -11    0.00    0.31
  -6   2 -11    1.20    0.32
  -4  -1 -16   11.42    0.26
  -4   2 -13    0.24    0.32
  -2   1 -15   -0.26    0.26
  -1  -3 -18   -0.45    0.18
  -1   2 -13    1.06    0.24
  -8   1  -7    0.27    0.27
  -5   2 -12    1.88    0.33
  -5   3  -9    0.42    0.26
  -4   3 -10    2.40    0.25
  -3  -2 -17   -0.48    0.23
  -2   0 -16    0.16    0.25
  -1   0 -16    0.60    0.25
  -9  -3  -8    0.28    0.24
  -8  -2 -11    1.27    0.25
  -8   1  -6    5.17    0.28
  -8   1  -5    0.58    0.25
  -7  -2 -13    0.70    0.22
  -7   2  -7    1.33    0.27
  -7   2  -5    0.88    0.23
  -5  -1 -15    0.26    0.23
  -4   1 -14    0.44    0.31
  -3   3 -10   15.59    0.26
   0   1 -14   -0.37    0.24
  -8  -3 -11    1.70    0.23
  -7   1 -10    0.32    0.30
  -6   0 -13   -0.14    0.27
  -6   1 -12   -0.05    0.29
  -6   2 -10    0.61    0.31
  -5   3  -8    0.64    0.22
  -4   0 -15    0.95    0.28
  -5   0 -14    8.58    0.29
  -4  -2 -16   -0.13    0.19
  -4   3  -9    3.72    0.23
  -3  -3 -17   -0.04    0.22
  -2  -2 -17   -0.51    0.24
   0   2 -11    1.58    0.19
  -7  -1 -12    0.13    0.25
  -6  -2 -14    0.01    0.21
  -5   2 -11    0.44    0.31
  -4   3  -8   12.30    0.25
  -3  -1 -16    2.22    0.28
  -1   2 -12    2.84    0.22
   0  -2 -17    0.20    0.25
  -6   2  -9    1.38    0.29
  -4   3  -7    1.40    0.20
  -3   3  -8    8.02    0.21
  -1  -2 -17   -0.57    0.24
  -1   1 -14    0.32    0.25
   0   0 -15   -0.33    0.25
  -6   1 -11    3.40    0.33
  -4  -3 -16    0.23    0.19
  -2   2 -12   24.19    0.29
  -7  -2 -12    0.88    0.23
  -6  -1 -13    2.20    0.27
  -5  -3 -15   -0.30    0.19
  -4  -1 -15    1.10    0.25
  -4   1 -13   -0.23    0.31
  -2  -3 -17   -0.38    0.23
  -2   0 -15   -0.17    0.28
  -1  -1 -16   -0.08    0.24
  -8  -3 -10    0.12    0.24
  -8   0  -4    1.20    0.22
  -6   0 -12    0.43    0.28
  -5  -1 -14    9.67    0.29
  -5   2 -10    5.06    0.26
  -4  -4 -16    0.40    0.19
  -4   2 -11    5.88    0.28
   0   1 -13    1.27    0.22
  -8  -4 -10    1.00    0.22
  -5  -4 -15   -0.25    0.18
  -5   0 -13   -0.21    0.29
  -8  -2  -9    2.03    0.27
  -7  -4 -12    1.38    0.20
  -6   1 -10   -0.13    0.30
  -3   1 -13    3.16    0.30
  -3   2 -11    2.03    0.25
  -2  -4 -17   -0.25    0.21
   0  -3 -17    0.68    0.25
  -7   1  -4    0.90    0.21
  -6  -2 -13    5.29    0.25
  -5   2  -9    2.00    0.23
  -4  -2 -15   -0.06    0.23
  -2   1 -13   12.28    0.29
  -7   1  -5    5.93    0.22
  -5  -2 -14    4.09    0.26
  -5   1 -11    0.48    0.29
  -4   1 -12   44.05    0.39
  -2  -2 -16    0.58    0.25
  -8  -1  -7    0.38    0.25
  -6  -3 -13    2.35    0.22
[truncated: 798,422 more chars]
